# Supplementary material for: Analysis of the Transcriptional Dynamics of Regulatory Genes During Peanut Pod Development Caused by Darkness and Mechanical Stress
Source: Front Plant Sci. 2022 May 26;13:904162. doi: 10.3389/fpls.2022.904162 (PMC9178256; doi:10.3389/fpls.2022.904162)
Supplement: Supplementary Table 2 — Information about all DEGs, including FPKM value, chromosome location, and gene length. [file Table_2.XLSX]

## Sheet: gene_fpkm
gene_id	DM	D1	D2	D3	L1	L2	L3	D3S	L3S	gene_name	gene_chr	gene_start	gene_end	gene_strand	gene_length	gene_biotype	gene_description	tf_family
novel.2187	8146.55	6475.82	7939.48	9687.37	5479.87	3646.2	1305.59	1994.59	1601.17	-	arahy.Tifrunner.gnm2.Arahy.09	119115396	119116525	+	1107	-	- && Q70DJ5.1 RecName: Full=Alpha-methyl-mannoside-specific lectin; Short=SL-I; Flags: Precursor && PF00139:Legume lectin domain	-
arahy.Tifrunner.gnm2.ann1.EU8JQM	3669.16	1579.07	2816.72	3730.29	1755.31	3149.96	4283.26	2227.84	8877.03	EU8JQM	arahy.Tifrunner.gnm2.Arahy.02	72552034	72552899	+	317	-	- && Q39459.2 RecName: Full=Metallothionein-like protein 2; Short=MT-2 && PF01439:Metallothionein	-
arahy.Tifrunner.gnm2.ann1.TYLU08	3333.3	2312.26	2354.12	4294.74	2214.73	2892.51	3491.52	1184.61	2627.85	TYLU08	arahy.Tifrunner.gnm2.Arahy.17	103349750	103354502	-	2248	-	- && P17598.2 RecName: Full=Catalase isozyme 1 && PF00199:Catalase|PF06628:Catalase-related immune-responsive	Catalase
arahy.Tifrunner.gnm2.ann1.7F1JQP	2834.06	1993.2	2238.25	6794.99	3176.58	3238.75	3934.24	119.128	269.669	7F1JQP	arahy.Tifrunner.gnm2.Arahy.14	16376595	16378203	+	462	-	- && Q06931.1 RecName: Full=ABA-responsive protein ABR17 && PF00407:Pathogenesis-related protein Bet v I family	-
arahy.Tifrunner.gnm2.ann1.Q5B35H	5377.77	1214.68	2421.96	4069.9	1210.8	1779.95	1890.48	1206.67	4888.29	Q5B35H	arahy.Tifrunner.gnm2.Arahy.13	130718177	130718963	-	704	-	- && O22611.1 RecName: Full=Dormancy-associated protein 1; Short=PsDRM1 && PF05564:Dormancy/auxin associated protein	-
arahy.Tifrunner.gnm2.ann1.8X9BUY	965.93	1395.04	1467.51	1673.78	2374.69	2720.18	2139.44	9986.07	4673.14	8X9BUY	arahy.Tifrunner.gnm2.Arahy.14	82294862	82295916	-	250	-	- && Q39459.2 RecName: Full=Metallothionein-like protein 2; Short=MT-2 && -	-
arahy.Tifrunner.gnm2.ann1.T78K8J	3094.77	2007.92	2522.88	6449.64	3210.65	3088.51	2773.59	19.9135	86.5424	T78K8J	arahy.Tifrunner.gnm2.Arahy.04	15681827	15683597	+	462	-	- && Q06931.1 RecName: Full=ABA-responsive protein ABR17 && PF00407:Pathogenesis-related protein Bet v I family	-
arahy.Tifrunner.gnm2.ann1.02J1VT	985.807	1836.86	1869.17	1733.56	2914.74	3753.52	2789.49	4003.77	2942.89	02J1VT	arahy.Tifrunner.gnm2.Arahy.04	74221413	74222456	-	250	-	- && Q39459.2 RecName: Full=Metallothionein-like protein 2; Short=MT-2 && -	-
arahy.Tifrunner.gnm2.ann1.RY2Y1Z	4332.83	1298.36	2254.63	3206.74	1095.41	1505.36	1443.64	857.335	3686.61	RY2Y1Z	arahy.Tifrunner.gnm2.Arahy.03	128308102	128308883	-	710	-	- && O22611.1 RecName: Full=Dormancy-associated protein 1; Short=PsDRM1 && PF05564:Dormancy/auxin associated protein	-
arahy.Tifrunner.gnm2.ann1.Q36S6K	121.55	5136.7	2930.96	1248.01	2418.03	1814.12	3486.72	1067.6	95.1829	Q36S6K	arahy.Tifrunner.gnm2.Arahy.09	8816434	8817048	+	615	-	- && P01070.2 RecName: Full=Trypsin inhibitor A; AltName: Full=Kunitz-type trypsin inhibitor A; Flags: Precursor && PF00197:Trypsin and protease inhibitor	-
arahy.Tifrunner.gnm2.ann1.RQ5XX8	2330.13	1547.48	1504.33	3158.63	1540.18	1928.62	3006.49	1069.79	1876.93	RQ5XX8	arahy.Tifrunner.gnm2.Arahy.08	3628120	3632384	+	2209	-	- && Q9AXH0.1 RecName: Full=Catalase && PF00199:Catalase|PF06628:Catalase-related immune-responsive	Catalase
novel.5230	5221.34	3602.1	2844.64	3625.98	2304.78	1038.73	245.638	4.48326	3.17354	-	arahy.Tifrunner.gnm2.Arahy.19	146352621	146417105	-	1786	-	- && Q70DJ5.1 RecName: Full=Alpha-methyl-mannoside-specific lectin; Short=SL-I; Flags: Precursor && PF00139:Legume lectin domain	-
arahy.Tifrunner.gnm2.ann1.FFQQ4A	1749.26	1524.96	1480.17	1883.67	1679.98	1825.11	2001.85	1795.43	4390.71	FFQQ4A	arahy.Tifrunner.gnm2.Arahy.12	95271378	95272244	+	317	-	- && Q39459.2 RecName: Full=Metallothionein-like protein 2; Short=MT-2 && PF01439:Metallothionein	-
arahy.Tifrunner.gnm2.ann1.N934SC	99.1866	108.106	37.5449	46.3618	69.81	16.8762	1.19923	16417.5	1704.07	N934SC	arahy.Tifrunner.gnm2.Arahy.18	121301422	121301847	-	426	-	- && - && -	-
arahy.Tifrunner.gnm2.ann1.0DV40D	2608.32	1765.47	1992.33	2450.37	1372.62	941.164	1005.52	977.385	923.959	0DV40D	arahy.Tifrunner.gnm2.Arahy.11	138498114	138499659	+	1298	-	- && Q9SB81.2 RecName: Full=Peroxidase 42; Short=Atperox P42; AltName: Full=ATP1a/ATP1b; AltName: Full=PRXR1; Flags: Precursor && PF00141:Peroxidase	-
arahy.Tifrunner.gnm2.ann1.KTW86Y	1360.31	2241.76	4197.24	3659.38	2377.65	1117.11	597.145	4.80318	1.21737	KTW86Y	arahy.Tifrunner.gnm2.Arahy.09	119384932	119385750	-	819	-	- && P02872.3 RecName: Full=Galactose-binding lectin; AltName: Full=Agglutinin; AltName: Full=PNA; Flags: Precursor && PF00139:Legume lectin domain	-
arahy.Tifrunner.gnm2.ann1.5XAX9E	1920.6	1535.81	1480.31	1606.03	1234.51	750.558	806.253	2114.46	1991.54	5XAX9E	arahy.Tifrunner.gnm2.Arahy.01	103514198	103515747	-	1297	-	- && Q9SB81.2 RecName: Full=Peroxidase 42; Short=Atperox P42; AltName: Full=ATP1a/ATP1b; AltName: Full=PRXR1; Flags: Precursor && PF00141:Peroxidase	-
novel.1195	348.393	2007.64	3083.42	3587.93	2226.7	1137.31	220.301	0.890203	0.61515	-	arahy.Tifrunner.gnm2.Arahy.05	88454344	88455391	+	1048	-	- && Q41015.2 RecName: Full=Kunitz-type trypsin inhibitor-like 1 protein; AltName: Full=Protease inhibitor from pea 1; Flags: Precursor && PF00197:Trypsin and protease inhibitor	-
arahy.Tifrunner.gnm2.ann1.0T426R	4.32812	9.3683	4.5678	30.7899	5.98626	4.61883	2.65968	7643.72	5240.05	0T426R	arahy.Tifrunner.gnm2.Arahy.10	110743237	110745976	-	783	-	- && P24397.1 RecName: Full=Hyoscyamine 6-dioxygenase; AltName: Full=Hyoscyamine 6-beta-hydroxylase && PF03171:2OG-Fe(II) oxygenase superfamily	2OG-FeII_Oxy
arahy.Tifrunner.gnm2.ann1.TCQK5L	1152.41	714.119	1917.56	1347.35	948.808	1772.09	1510.96	583.885	1456.41	TCQK5L	arahy.Tifrunner.gnm2.Arahy.03	4858706	4859795	+	780	-	- && P49310.1 RecName: Full=Glycine-rich RNA-binding protein GRP1A && PF00076:RNA recognition motif. (a.k.a. RRM, RBD, or RNP domain)	RRM_1
arahy.Tifrunner.gnm2.ann1.T0DAJU	1025.05	647.644	1975.96	1390.46	907.315	1920.59	1476.62	646.07	1335.11	T0DAJU	arahy.Tifrunner.gnm2.Arahy.13	7332108	7333201	+	783	-	- && P49310.1 RecName: Full=Glycine-rich RNA-binding protein GRP1A && PF00076:RNA recognition motif. (a.k.a. RRM, RBD, or RNP domain)	RRM_1
arahy.Tifrunner.gnm2.ann1.NRE7CH	1737.92	2081.88	2046.56	1096.48	1821.21	1078.95	803.02	25.9227	42.1883	NRE7CH	arahy.Tifrunner.gnm2.Arahy.05	27788774	27790417	-	1473	-	- && O04529.1 RecName: Full=Metalloendoproteinase 2-MMP; Short=At2-MMP; Flags: Precursor && PF00413:Matrixin	-
arahy.Tifrunner.gnm2.ann1.5H31LD	824.586	2628.81	1061.78	1242.19	2393.22	2061.43	669.28	324.354	78.8513	5H31LD	arahy.Tifrunner.gnm2.Arahy.09	116671146	116672324	-	960	-	- && - && -	-
arahy.Tifrunner.gnm2.ann1.84X0J7	1379.19	513.097	1335.62	1803.1	623.962	811.416	1555.2	526.545	979.527	84X0J7	arahy.Tifrunner.gnm2.Arahy.18	15314875	15316489	-	619	-	- && Q0D5W6.1 RecName: Full=Protein translation factor SUI1 homolog; AltName: Full=Protein GOS2; AltName: Full=Protein eIF1; AltName: Full=Translation initiation factor 1 >A6MZM2.1 RecName: Full=Protein translation factor SUI1 homolog; AltName: Full=Protein GOS2; AltName: Full=Protein eIF1; AltName: Full=Translation initiation factor 1 && PF01253:Translation initiation factor SUI1	SUI1
arahy.Tifrunner.gnm2.ann1.IS2QLD	1036.03	3828.27	699.96	290.425	3576.71	331.475	91.9308	912.023	86.0026	IS2QLD	arahy.Tifrunner.gnm2.Arahy.01	10674786	10675575	+	309	-	- && A3FPF2.1 RecName: Full=Defensin-like protein; AltName: Full=Gamma-thionin homolog; Flags: Precursor && PF00304:Gamma-thionin family	-
novel.5538	6.54905	9.37401	3.56924	21.8449	7.16199	4.42024	3.17582	4952.91	5329.45	-	arahy.Tifrunner.gnm2.Arahy.20	137126607	137187402	-	1849	-	- && P29111.1 RecName: Full=Major oleosin NAP-II && PF01277:Oleosin	-
arahy.Tifrunner.gnm2.ann1.UI1KLV	1281.89	999.554	1006.2	1017.71	988.861	965.278	1044.89	752.999	1052.1	UI1KLV	arahy.Tifrunner.gnm2.Arahy.17	33275097	33277416	+	1056	-	- && Q9SPB3.1 RecName: Full=60S ribosomal protein L10; AltName: Full=QM protein homolog && PF00252:Ribosomal protein L16p/L10e	-
arahy.Tifrunner.gnm2.ann1.8F15T7	466.001	575.597	1449.24	1243.12	584.831	702.269	1557.59	570.961	1076.06	8F15T7	arahy.Tifrunner.gnm2.Arahy.20	737908	739032	-	420	-	- && P40619.1 RecName: Full=HMG1/2-like protein && PF00505:HMG (high mobility group) box	HMG_box
arahy.Tifrunner.gnm2.ann1.CX54HG	988.535	375.461	925.277	1415.2	457.621	568.928	1225.65	406.652	717.095	CX54HG	arahy.Tifrunner.gnm2.Arahy.08	35973257	35975499	-	865	-	- && Q0D5W6.1 RecName: Full=Protein translation factor SUI1 homolog; AltName: Full=Protein GOS2; AltName: Full=Protein eIF1; AltName: Full=Translation initiation factor 1 >A6MZM2.1 RecName: Full=Protein translation factor SUI1 homolog; AltName: Full=Protein GOS2; AltName: Full=Protein eIF1; AltName: Full=Translation initiation factor 1 && PF01253:Translation initiation factor SUI1	SUI1
arahy.Tifrunner.gnm2.ann1.ADL7PQ	446.47	680.607	624.24	748.017	640.352	929.865	1202.04	849.181	1820.43	ADL7PQ	arahy.Tifrunner.gnm2.Arahy.16	965545	968827	-	1958	-	- && P25804.1 RecName: Full=Cysteine proteinase 15A; AltName: Full=Turgor-responsive protein 15A; Flags: Precursor [Pisum sativum] && PF08246:Cathepsin propeptide inhibitor domain (I29)|PF00112:Papain family cysteine protease	Peptidase_C1
arahy.Tifrunner.gnm2.ann1.V9UCIZ	241.061	2790.71	679.575	282.781	2258.11	1079.72	642.265	11.9428	11.1107	V9UCIZ	arahy.Tifrunner.gnm2.Arahy.09	13927778	13935008	+	3405	-	- && P38414.1 RecName: Full=Linoleate 9S-lipoxygenase; AltName: Full=Lipoxygenase && PF00305:Lipoxygenase|PF01477:PLAT/LH2 domain	Lipoxygenase
arahy.Tifrunner.gnm2.ann1.AT5SE4	1188.69	695.12	717.069	791.49	1282.43	2075.59	1057.9	0	0.100839	AT5SE4	arahy.Tifrunner.gnm2.Arahy.16	1095353	1095679	+	327	-	- && - && -	-
arahy.Tifrunner.gnm2.ann1.JM0DSQ	402.494	559.049	1424.17	1133.3	579.107	672.265	1433.04	428.116	939.71	JM0DSQ	arahy.Tifrunner.gnm2.Arahy.01	12198028	12199157	+	420	-	- && P26585.1 RecName: Full=HMG1/2-like protein; AltName: Full=Protein SB11 && PF00505:HMG (high mobility group) box	HMG_box
arahy.Tifrunner.gnm2.ann1.FY9BZZ	506.925	67.3559	506.853	2340.37	138.194	596.525	962.553	214.55	1307.57	FY9BZZ	arahy.Tifrunner.gnm2.Arahy.11	141604668	141605772	+	1024	-	- && Q39644.1 RecName: Full=Late embryogenesis abundant protein Lea5 && -	-
arahy.Tifrunner.gnm2.ann1.EQS1ID	0.74989	5.31714	3.68158	18.3714	3.40371	4.05842	2.04902	5025.85	2957.74	EQS1ID	arahy.Tifrunner.gnm2.Arahy.10	110747141	110747474	-	240	-	- && - && -	-
arahy.Tifrunner.gnm2.ann1.XK9GFX	871.557	664.242	1735.18	737.085	566.576	723.032	548.968	468.469	932.808	XK9GFX	arahy.Tifrunner.gnm2.Arahy.01	66904024	66904400	-	363	-	- && - && -	-
arahy.Tifrunner.gnm2.ann1.EUIG3C	877.632	1274.79	893.904	595.684	1319.42	722.622	482.382	738.957	616.597	EUIG3C	arahy.Tifrunner.gnm2.Arahy.03	7263117	7263635	-	519	-	- && Q39613.1 RecName: Full=Peptidyl-prolyl cis-trans isomerase; Short=PPIase; AltName: Full=Cyclophilin; AltName: Full=Cyclosporin A-binding protein; AltName: Full=Rotamase && PF00160:Cyclophilin type peptidyl-prolyl cis-trans isomerase/CLD	Pro_isomerase
arahy.Tifrunner.gnm2.ann1.E356RC	757.991	503.301	751.961	1194.69	535.073	388.234	578.045	948.913	847.125	E356RC	arahy.Tifrunner.gnm2.Arahy.15	21018554	21020398	-	1161	-	- && P0CG85.1 RecName: Full=Polyubiquitin; Contains: RecName: Full=Ubiquitin; Flags: Precursor >Q8H159.2 RecName: Full=Polyubiquitin 10; Contains: RecName: Full=Ubiquitin; Flags: Precursor && PF00240:Ubiquitin family	ubiquitin
arahy.Tifrunner.gnm2.ann1.NDAY03	133.584	2368.66	683.338	242.317	2125.2	1151.89	614.215	7.34906	9.08168	NDAY03	arahy.Tifrunner.gnm2.Arahy.19	18971236	18978993	+	3221	-	- && P38414.1 RecName: Full=Linoleate 9S-lipoxygenase; AltName: Full=Lipoxygenase && PF00305:Lipoxygenase|PF01477:PLAT/LH2 domain	Lipoxygenase
arahy.Tifrunner.gnm2.ann1.X02Y3Q	708.43	1138.39	344.064	454.349	905.208	415.496	202.791	1407.52	1325.14	X02Y3Q	arahy.Tifrunner.gnm2.Arahy.05	40302067	40302294	-	228	-	- && - && -	-
arahy.Tifrunner.gnm2.ann1.6M4P9K	74.949	742.404	916.346	559.434	541.312	574.92	1075.05	337.528	1170.96	6M4P9K	arahy.Tifrunner.gnm2.Arahy.09	80056368	80057952	-	1296	-	- && P01066.1 RecName: Full=Bowman-Birk type proteinase inhibitor A-II; Contains: RecName: Full=Bowman-Birk type proteinase inhibitor A-I; Contains: RecName: Full=Bowman-Birk type proteinase inhibitor B-I; Contains: RecName: Full=Bowman-Birk type proteinase inhibitor B-III && PF00228:Bowman-Birk serine protease inhibitor family	-
arahy.Tifrunner.gnm2.ann1.YHU8PA	744.517	970.538	585.497	628.106	902.055	385.169	672.741	757.648	777.972	YHU8PA	arahy.Tifrunner.gnm2.Arahy.13	5697420	5698594	-	1075	-	- && P08283.1 RecName: Full=Histone H1; AltName: Full=PsH1b; AltName: Full=PsH1b-40 && PF00538:linker histone H1 and H5 family	-
arahy.Tifrunner.gnm2.ann1.78JRYT	719.107	478.921	666.359	887.015	529.284	662.406	756.403	295.307	696.055	78JRYT	arahy.Tifrunner.gnm2.Arahy.08	51088157	51089893	+	767	-	- && P24922.1 RecName: Full=Eukaryotic translation initiation factor 5A-2; Short=eIF-5A-2; AltName: Full=eIF-4D && PF01287:Eukaryotic elongation factor 5A hypusine, DNA-binding OB fold	-
arahy.Tifrunner.gnm2.ann1.FJ1AK4	539.701	630.585	920.079	806.412	521.651	534.44	980.245	238.986	461.874	FJ1AK4	arahy.Tifrunner.gnm2.Arahy.06	6899968	6901152	-	1185	-	- && A9P822.1 RecName: Full=S-adenosylmethionine synthase 1; Short=AdoMet synthase 1; AltName: Full=Methionine adenosyltransferase 1; Short=MAT 1 && PF02773:S-adenosylmethionine synthetase, C-terminal domain|PF00438:S-adenosylmethionine synthetase, N-terminal domain|PF02772:S-adenosylmethionine synthetase, central domain	-
arahy.Tifrunner.gnm2.ann1.CLXM2V	13.6423	71.5838	18.0039	22.3324	107.906	32.8902	138.014	2436.41	3546.26	CLXM2V	arahy.Tifrunner.gnm2.Arahy.07	74778225	74780679	-	1622	-	- && Q9SQ80.1 RecName: Full=Gibberellin 2-beta-dioxygenase 1; AltName: Full=GA 2-oxidase 1; AltName: Full=Gibberellin 2-beta-hydroxylase 1; AltName: Full=Gibberellin 2-oxidase 1; AltName: Full=Protein SLENDER && PF14226:non-haem dioxygenase in morphine synthesis N-terminal|PF03171:2OG-Fe(II) oxygenase superfamily	2OG-FeII_Oxy
arahy.Tifrunner.gnm2.ann1.D2EUEA	835.226	533.129	602.856	598.925	565.805	576.442	813.602	273.007	605.155	D2EUEA	arahy.Tifrunner.gnm2.Arahy.05	10391322	10392417	+	932	-	- && - && -	-
arahy.Tifrunner.gnm2.ann1.BD5KCN	1305.21	493.577	579.003	785.912	365.272	458.62	692.103	307.489	476.822	BD5KCN	arahy.Tifrunner.gnm2.Arahy.08	15984839	15986958	+	1820	-	- && Q6VAF9.1 RecName: Full=Tubulin alpha-4 chain; AltName: Full=Alpha-4-tubulin && PF03953:Tubulin C-terminal domain|PF00091:Tubulin/FtsZ family, GTPase domain	Tubulin
arahy.Tifrunner.gnm2.ann1.TUP8NV	607.711	436.078	579.558	751.728	490.096	574.156	704.318	334.974	771.86	TUP8NV	arahy.Tifrunner.gnm2.Arahy.20	974419	976162	-	767	-	- && P24922.1 RecName: Full=Eukaryotic translation initiation factor 5A-2; Short=eIF-5A-2; AltName: Full=eIF-4D && PF01287:Eukaryotic elongation factor 5A hypusine, DNA-binding OB fold	-
arahy.Tifrunner.gnm2.ann1.9LU5BM	876.755	542.904	563.13	560.002	555.506	543.885	644.896	296.626	631.312	9LU5BM	arahy.Tifrunner.gnm2.Arahy.15	10877338	10881471	+	1052	-	- && - && -	-
arahy.Tifrunner.gnm2.ann1.UXSD6Z	275.319	324.293	565.344	589.215	827.411	1133.24	997.099	159.83	713.593	UXSD6Z	arahy.Tifrunner.gnm2.Arahy.17	8097000	8098207	+	783	-	- && - && PF07172:Glycine rich protein family	-
arahy.Tifrunner.gnm2.ann1.V9JC55	77.5579	277.983	842.383	1146.99	601.014	322.735	999.727	18.002	153.316	V9JC55	arahy.Tifrunner.gnm2.Arahy.06	8241260	8241553	-	294	-	- && P32292.1 RecName: Full=Indole-3-acetic acid-induced protein ARG2 && -	-
arahy.Tifrunner.gnm2.ann1.I05URU	314.678	349.842	374.157	438.351	338.429	541.283	726.534	647.38	1330.11	I05URU	arahy.Tifrunner.gnm2.Arahy.06	18513314	18516589	+	1934	-	- && P25804.1 RecName: Full=Cysteine proteinase 15A; AltName: Full=Turgor-responsive protein 15A; Flags: Precursor [Pisum sativum] && PF08246:Cathepsin propeptide inhibitor domain (I29)|PF00112:Papain family cysteine protease	Peptidase_C1
arahy.Tifrunner.gnm2.ann1.XAZ80N	358.137	1501.12	334.649	281.844	1614.39	662.06	286.51	0.651046	0.0439236	XAZ80N	arahy.Tifrunner.gnm2.Arahy.15	159251409	159252125	-	717	-	- && - && -	-
novel.5232	86.5328	1326.52	543.319	304.907	1595.16	729.738	445.204	0.601426	2.70643	-	arahy.Tifrunner.gnm2.Arahy.19	147380793	147381701	-	909	-	- && - && -	-
arahy.Tifrunner.gnm2.ann1.G0LEXN	509.686	706.739	424.171	421.272	675.931	326.546	467.004	648.197	721.016	G0LEXN	arahy.Tifrunner.gnm2.Arahy.02	11886129	11887308	+	1080	-	- && P08283.1 RecName: Full=Histone H1; AltName: Full=PsH1b; AltName: Full=PsH1b-40 && PF00538:linker histone H1 and H5 family	-
arahy.Tifrunner.gnm2.ann1.GLW41G	4.57658	12.5746	3.90982	8.01505	7.50753	2.47252	0.628463	3936.61	1144.28	GLW41G	arahy.Tifrunner.gnm2.Arahy.04	1193379	1204206	+	2132	-	- && F4JXC5.1 RecName: Full=Subtilisin-like protease SBT5.4; AltName: Full=Subtilase subfamily 5 member 4; Short=AtSBT5.4; Flags: Precursor && PF00082:Subtilase family|PF02225:PA domain|PF05922:Peptidase inhibitor I9	Peptidase_S8
arahy.Tifrunner.gnm2.ann1.040HS9	934.35	1565.76	258.901	118.471	1818.4	228.735	66.5955	20.4942	11.7497	040HS9	arahy.Tifrunner.gnm2.Arahy.11	2916228	2916509	+	282	-	- && - && -	-
arahy.Tifrunner.gnm2.ann1.TP1YNP	81.8017	1994.96	337.84	214.553	1043	480.351	489.272	127.061	24.0351	TP1YNP	arahy.Tifrunner.gnm2.Arahy.17	7007651	7009455	-	537	-	- && - && PF02221:ML domain	-
arahy.Tifrunner.gnm2.ann1.MLH34E	718.676	456.886	494.75	474.59	500.529	439.341	602.362	511.62	508.188	MLH34E	arahy.Tifrunner.gnm2.Arahy.16	31931547	31934772	-	2727	-	- && P09189.1 RecName: Full=Heat shock cognate 70 kDa protein && PF00012:Hsp70 protein	HSP70
arahy.Tifrunner.gnm2.ann1.KU9SFJ	198.241	930.122	753.653	139.705	874.08	960.691	660.148	138.709	260.801	KU9SFJ	arahy.Tifrunner.gnm2.Arahy.09	119014984	119015892	+	909	-	- && Q39529.1 RecName: Full=Agglutinin-2; AltName: Full=Agglutinin II; AltName: Full=ClAII; AltName: Full=LecClAII; Flags: Precursor && PF00139:Legume lectin domain	-
arahy.Tifrunner.gnm2.ann1.FIY7NK	377.238	976.846	971.279	485.351	803.614	617.646	372.863	5.25773	7.502	FIY7NK	arahy.Tifrunner.gnm2.Arahy.18	110742100	110753064	+	1970	-	- && A2SY66.1 RecName: Full=Vicianin hydrolase; Short=VH; Flags: Precursor && PF00232:Glycosyl hydrolase family 1	Glyco_hydro_1
arahy.Tifrunner.gnm2.ann1.C4V0VE	594.766	205.29	494.07	863.536	225.319	413.492	753.767	182.495	269.804	C4V0VE	arahy.Tifrunner.gnm2.Arahy.11	2531946	2535193	+	550	-	- && P35135.1 RecName: Full=Ubiquitin-conjugating enzyme E2-17 kDa; AltName: Full=E2 ubiquitin-conjugating enzyme; AltName: Full=Ubiquitin carrier protein; AltName: Full=Ubiquitin-protein ligase && PF00179:Ubiquitin-conjugating enzyme	UQ_con
arahy.Tifrunner.gnm2.ann1.IRJ5UX	1045.46	518.391	372.445	479.28	421.559	257.642	251.031	520.643	555.801	IRJ5UX	arahy.Tifrunner.gnm2.Arahy.02	26522848	26523365	+	513	-	- && O65819.1 RecName: Full=Histone H2B.3; AltName: Full=LeH2B-3 && -	-
arahy.Tifrunner.gnm2.ann1.V0MKZ1	585.756	207.28	228.682	534.124	264.365	314.665	79.3307	1983.37	158.441	V0MKZ1	arahy.Tifrunner.gnm2.Arahy.17	2343880	2344572	-	345	-	- && - && PF14368:Probable lipid transfer	-
arahy.Tifrunner.gnm2.ann1.V5BWWI	4.91205	35.3489	9.46305	9.89254	54.007	21.5219	59.2286	1637.59	2902.54	V5BWWI	arahy.Tifrunner.gnm2.Arahy.18	43587465	43590035	+	1676	-	- && Q9SQ80.1 RecName: Full=Gibberellin 2-beta-dioxygenase 1; AltName: Full=GA 2-oxidase 1; AltName: Full=Gibberellin 2-beta-hydroxylase 1; AltName: Full=Gibberellin 2-oxidase 1; AltName: Full=Protein SLENDER && PF14226:non-haem dioxygenase in morphine synthesis N-terminal|PF03171:2OG-Fe(II) oxygenase superfamily	2OG-FeII_Oxy
arahy.Tifrunner.gnm2.ann1.NA6443	327.31	336.885	340.992	537.393	1105.12	760.88	516.131	65.4392	45.1985	NA6443	arahy.Tifrunner.gnm2.Arahy.11	142211405	142212453	-	474	-	- && P27047.1 RecName: Full=Disease resistance response protein DRRG49-C && PF00407:Pathogenesis-related protein Bet v I family	-
arahy.Tifrunner.gnm2.ann1.M3415N	553.512	327.831	417.479	588.407	268.631	347.374	550.007	315.907	569.21	M3415N	arahy.Tifrunner.gnm2.Arahy.03	125923064	125924905	-	459	-	- && - && -	-
arahy.Tifrunner.gnm2.ann1.NUI5S9	947.421	834.048	430.401	419.819	684.096	418.273	243.427	66.4183	62.6066	NUI5S9	arahy.Tifrunner.gnm2.Arahy.04	5983081	5984764	+	983	-	- && - && -	-
arahy.Tifrunner.gnm2.ann1.05X33F	633.802	449.998	621.304	495.824	375.335	610.735	438.565	153.276	286.889	05X33F	arahy.Tifrunner.gnm2.Arahy.07	55826029	55826883	-	558	-	- && P49311.1 RecName: Full=Glycine-rich RNA-binding protein GRP2A && PF00076:RNA recognition motif. (a.k.a. RRM, RBD, or RNP domain)	RRM_1
arahy.Tifrunner.gnm2.ann1.MV46JJ	109.543	776.845	444.457	463.478	718.288	671.653	742.544	52.0235	248.241	MV46JJ	arahy.Tifrunner.gnm2.Arahy.19	150682561	150683711	+	1069	-	- && Q08655.1 RecName: Full=Abscisic stress-ripening protein 1 && PF02496:ABA/WDS induced protein	-
arahy.Tifrunner.gnm2.ann1.W5FEYZ	146.991	1359.45	714.95	353.842	1118.89	475.771	154.618	44.1078	38.4263	W5FEYZ	arahy.Tifrunner.gnm2.Arahy.20	2821734	2823666	+	1509	-	- && Q93YW8.1 RecName: Full=GDSL esterase/lipase At4g18970; AltName: Full=Extracellular lipase At4g18970; Flags: Precursor && PF00657:GDSL-like Lipase/Acylhydrolase	Lipase_GDSL
arahy.Tifrunner.gnm2.ann1.U2UX9Q	89.9605	1487.37	331.115	110.635	1749.06	441.15	130.812	2.30705	0.931111	U2UX9Q	arahy.Tifrunner.gnm2.Arahy.15	155316007	155316740	-	612	-	- && O82711.1 RecName: Full=Kunitz-type trypsin inhibitor-like 2 protein; AltName: Full=Protease inhibitor from pea 2; Flags: Precursor && PF00197:Trypsin and protease inhibitor	-
arahy.Tifrunner.gnm2.ann1.IBMN6S	978.865	646.261	388.5	314.47	611.738	331.421	151.165	294.914	306.707	IBMN6S	arahy.Tifrunner.gnm2.Arahy.14	7196309	7197951	+	988	-	- && - && -	-
novel.1406	634.258	492.416	348.676	401.75	944.225	928.849	421.065	0.261452	0.65817	-	arahy.Tifrunner.gnm2.Arahy.06	18178558	18179295	+	738	-	- && - && -	-
arahy.Tifrunner.gnm2.ann1.5BD9V0	106.217	481.857	941.39	270.182	532.449	561.223	904.004	24.3065	52.6454	5BD9V0	arahy.Tifrunner.gnm2.Arahy.15	154113685	154114585	-	450	-	- && P32765.1 RecName: Full=21 kDa seed protein; Flags: Precursor && PF00197:Trypsin and protease inhibitor	-
arahy.Tifrunner.gnm2.ann1.VNL2BE	19.5152	501.429	697.78	349.191	1148.14	503.392	448.105	63.8354	139.733	VNL2BE	arahy.Tifrunner.gnm2.Arahy.17	112151138	112151572	+	351	-	- && Q43636.1 RecName: Full=Thioredoxin H-type; Short=Trx-H && PF00085:Thioredoxin	-
arahy.Tifrunner.gnm2.ann1.KWD7UL	184.447	384.817	172.856	115.753	421.629	375.869	255.196	1761.29	394.873	KWD7UL	arahy.Tifrunner.gnm2.Arahy.18	9750656	9750961	+	306	-	- && - && PF12609:Wound-induced protein	-
arahy.Tifrunner.gnm2.ann1.L9HQYR	512.166	283.648	419.715	508.511	300.628	368.572	443.165	301.371	434.391	L9HQYR	arahy.Tifrunner.gnm2.Arahy.14	5893935	5897804	+	1846	-	- && Q9LEB4.1 RecName: Full=Polyadenylate-binding protein RBP45; Short=Poly(A)-binding protein RBP45; AltName: Full=RNA-binding protein 45; Short=NplRBP45 && PF00076:RNA recognition motif. (a.k.a. RRM, RBD, or RNP domain)	RRM_1
arahy.Tifrunner.gnm2.ann1.U3BZ33	145.692	303.096	540.805	410.836	502.519	331.771	447.283	333.905	380.813	U3BZ33	arahy.Tifrunner.gnm2.Arahy.19	157470897	157472714	+	1428	-	- && P0CG85.1 RecName: Full=Polyubiquitin; Contains: RecName: Full=Ubiquitin; Flags: Precursor >Q8H159.2 RecName: Full=Polyubiquitin 10; Contains: RecName: Full=Ubiquitin; Flags: Precursor && PF00240:Ubiquitin family	ubiquitin
arahy.Tifrunner.gnm2.ann1.YZ06AV	2.10335	157.463	311.43	293.283	364.793	216.084	349.066	1007.02	1128.28	YZ06AV	arahy.Tifrunner.gnm2.Arahy.13	141360773	141361567	-	795	-	- && P09756.1 RecName: Full=Chlorophyll a-b binding protein 3, chloroplastic; AltName: Full=LHCII type I CAB-3; Short=LHCP; Flags: Precursor && PF00504:Chlorophyll A-B binding protein	-
arahy.Tifrunner.gnm2.ann1.MDA3K5	483.251	335.879	345.626	315.634	393.244	338.869	403.915	505.722	375.51	MDA3K5	arahy.Tifrunner.gnm2.Arahy.06	132546	135742	+	2698	-	- && P22954.2 RecName: Full=Probable mediator of RNA polymerase II transcription subunit 37c; AltName: Full=Heat shock 70 kDa protein 2; AltName: Full=Heat shock cognate 70 kDa protein 2; AltName: Full=Heat shock cognate protein 70-2; Short=AtHsc70-2; AltName: Full=Heat shock protein 70-2; Short=AtHsp70-2 && PF00012:Hsp70 protein	HSP70
novel.1445	127.047	527.066	289.671	200.173	836.019	356.968	203.267	227.068	890.193	-	arahy.Tifrunner.gnm2.Arahy.06	92140303	92141851	+	885	-	- && - && -	-
arahy.Tifrunner.gnm2.ann1.WI67VP	783.639	755.798	299.502	338.581	524.461	156.684	130.524	193.611	233.915	WI67VP	arahy.Tifrunner.gnm2.Arahy.04	6029408	6029758	+	351	-	- && Q6TPK4.1 RecName: Full=Cysteine proteinase inhibitor 1; Short=KCPI1; AltName: Full=Phytocystatin; AltName: Allergen=Act d 4; Flags: Precursor && PF16845:Aspartic acid proteinase inhibitor	-
arahy.Tifrunner.gnm2.ann1.5E2E13	13.368	393.362	504.879	576.867	426.919	409.89	647.384	53.2521	171.831	5E2E13	arahy.Tifrunner.gnm2.Arahy.18	6681132	6681989	+	858	-	- && Q9LXM2.1 RecName: Full=Probable CCR4-associated factor 1 homolog 9 && PF04857:CAF1 family ribonuclease	CAF1
arahy.Tifrunner.gnm2.ann1.0A2U5U	40.7449	371.538	590.048	660.518	373.677	415.352	652.519	36.4999	105.035	0A2U5U	arahy.Tifrunner.gnm2.Arahy.20	116002278	116002724	-	447	-	- && - && -	-
arahy.Tifrunner.gnm2.ann1.G8LUQ6	249.296	256.874	474.289	499.188	276.111	333.983	598.902	170.303	195.128	G8LUQ6	arahy.Tifrunner.gnm2.Arahy.08	8674728	8676778	-	765	-	- && P35133.1 RecName: Full=Ubiquitin-conjugating enzyme E2 10; AltName: Full=E2 ubiquitin-conjugating enzyme 10; AltName: Full=Ubiquitin carrier protein 10/12; AltName: Full=Ubiquitin-conjugating enzyme E2-17 kDa 10/12; AltName: Full=Ubiquitin-protein ligase 10/12 && PF00179:Ubiquitin-conjugating enzyme	UQ_con
novel.4103	276.278	349.965	590.508	359.433	378.67	297.103	457.399	194.764	258.54	-	arahy.Tifrunner.gnm2.Arahy.16	13929874	13932628	+	1968	-	- && A9P822.1 RecName: Full=S-adenosylmethionine synthase 1; Short=AdoMet synthase 1; AltName: Full=Methionine adenosyltransferase 1; Short=MAT 1 && PF02773:S-adenosylmethionine synthetase, C-terminal domain|PF02772:S-adenosylmethionine synthetase, central domain|PF00438:S-adenosylmethionine synthetase, N-terminal domain	-
arahy.Tifrunner.gnm2.ann1.288BMH	174.774	301.137	514.074	324.844	288.362	455.034	609.932	208.325	354.39	288BMH	arahy.Tifrunner.gnm2.Arahy.14	4922543	4923151	+	609	-	- && - && PF15365:Proline-rich nuclear receptor coactivator	-
arahy.Tifrunner.gnm2.ann1.IDU4K1	646.751	818.882	298.318	282.785	842.621	124.285	43.905	365.777	45.4779	IDU4K1	arahy.Tifrunner.gnm2.Arahy.11	901443	902589	-	926	-	- && A3FPF2.1 RecName: Full=Defensin-like protein; AltName: Full=Gamma-thionin homolog; Flags: Precursor && PF00304:Gamma-thionin family	-
arahy.Tifrunner.gnm2.ann1.SFQ5XR	36.2136	85.9071	80.6015	67.8901	97.76	186.6	158.602	1656.29	1135.99	SFQ5XR	arahy.Tifrunner.gnm2.Arahy.11	3975365	3978848	+	1531	-	- && Q499T2.1 RecName: Full=Gamma-interferon-inducible lysosomal thiol reductase; AltName: Full=Interferon gamma inducible protein 30; Flags: Precursor && PF03227:Gamma interferon inducible lysosomal thiol reductase (GILT)	-
arahy.Tifrunner.gnm2.ann1.W50V02	540.105	506.53	396.886	276.617	522.522	350.39	253.497	274.721	199.536	W50V02	arahy.Tifrunner.gnm2.Arahy.03	132504733	132505176	+	444	-	- && P49637.2 RecName: Full=60S ribosomal protein L27a-3 && PF00828:Ribosomal protein L18e/L15	-
arahy.Tifrunner.gnm2.ann1.BTSH6M	398.56	426.758	334.869	256.461	430.457	310.722	275.415	391.818	421.833	BTSH6M	arahy.Tifrunner.gnm2.Arahy.07	68400809	68403178	-	1065	-	- && Q9SPB3.1 RecName: Full=60S ribosomal protein L10; AltName: Full=QM protein homolog && PF00252:Ribosomal protein L16p/L10e	-
arahy.Tifrunner.gnm2.ann1.9N9F55	52.4803	1291.98	233.575	64.4604	1416.83	327.741	40.4028	1.87606	1.65483	9N9F55	arahy.Tifrunner.gnm2.Arahy.05	88563105	88569511	+	819	-	- && O82711.1 RecName: Full=Kunitz-type trypsin inhibitor-like 2 protein; AltName: Full=Protease inhibitor from pea 2; Flags: Precursor && PF00197:Trypsin and protease inhibitor|PF05623:Protein of unknown function (DUF789)	-
arahy.Tifrunner.gnm2.ann1.A1MPI5	539.228	492.298	189.843	344.061	334.622	236.233	281.004	470.382	219.61	A1MPI5	arahy.Tifrunner.gnm2.Arahy.07	10795578	10798015	+	1910	-	- && P25794.2 RecName: Full=Probable aquaporin PIP-type 7a; AltName: Full=Turgor-responsive protein 31; AltName: Full=Turgor-responsive protein 7a && PF00230:Major intrinsic protein	-
arahy.Tifrunner.gnm2.ann1.PG0L05	55.2612	875.086	371.578	122.101	877.472	589.877	366.295	0.0186697	0.149707	PG0L05	arahy.Tifrunner.gnm2.Arahy.19	18796816	18804401	+	3445	-	- && P27480.1 RecName: Full=Linoleate 9S-lipoxygenase 1; AltName: Full=Lipoxygenase 1 && PF01477:PLAT/LH2 domain|PF00305:Lipoxygenase	Lipoxygenase
novel.239	311.487	356.613	463.449	266.306	303.255	278.852	373.654	291.393	283.629	-	arahy.Tifrunner.gnm2.Arahy.01	106253256	106255478	-	1678	-	- && Q8W3Y4.1 RecName: Full=S-adenosylmethionine synthase; Short=AdoMet synthase; AltName: Full=Methionine adenosyltransferase; Short=MAT && PF02772:S-adenosylmethionine synthetase, central domain|PF02773:S-adenosylmethionine synthetase, C-terminal domain|PF00438:S-adenosylmethionine synthetase, N-terminal domain	-
arahy.Tifrunner.gnm2.ann1.PSFB2E	634.116	324.917	400.853	318.996	333.445	312.816	240.679	351.011	157.284	PSFB2E	arahy.Tifrunner.gnm2.Arahy.19	148039619	148042134	-	1805	-	- && O64937.2 RecName: Full=Elongation factor 1-alpha; Short=EF-1-alpha && PF03143:Elongation factor Tu C-terminal domain|PF00009:Elongation factor Tu GTP binding domain|PF03144:Elongation factor Tu domain 2	GTP_EFTU
arahy.Tifrunner.gnm2.ann1.FB42RH	210.185	345.888	159.568	107.438	374.716	201.88	119.586	1444.09	308.933	FB42RH	arahy.Tifrunner.gnm2.Arahy.08	32992818	32993123	+	306	-	- && - && PF12609:Wound-induced protein	-
arahy.Tifrunner.gnm2.ann1.BQM6WK	317.478	926.562	349.911	240.576	717.092	320.072	134.839	65.3434	110.193	BQM6WK	arahy.Tifrunner.gnm2.Arahy.03	137182316	137185812	-	1672	-	- && O23878.1 RecName: Full=13S globulin seed storage protein 1; AltName: Full=Legumin-like protein 1; Contains: RecName: Full=13S globulin seed storage protein 1 acidic chain; Contains: RecName: Full=13S globulin seed storage protein 1 basic chain; Flags: Precursor && PF00190:Cupin	-
arahy.Tifrunner.gnm2.ann1.7GY2ZZ	369.465	236.241	313.707	445.543	214.756	271.869	421.826	193.709	318.837	7GY2ZZ	arahy.Tifrunner.gnm2.Arahy.16	133905445	133907510	+	1296	-	- && P37707.1 RecName: Full=B2 protein && PF10539:Development and cell death domain	-
novel.1505	17.7088	5.7816	10.1418	3.66442	5.07155	6.1013	2.20831	2092.75	1168.14	-	arahy.Tifrunner.gnm2.Arahy.06	6551820	6552425	-	606	-	- && - && -	-
arahy.Tifrunner.gnm2.ann1.MEKX2N	687.856	250.613	377.326	438.176	226.219	198.342	177.624	281.405	231.666	MEKX2N	arahy.Tifrunner.gnm2.Arahy.15	7312773	7314119	-	504	-	- && O64818.1 RecName: Full=Uncharacterized protein At2g23090 && -	-
arahy.Tifrunner.gnm2.ann1.FRGP6V	455.597	681.017	196.332	429.868	855.799	289.149	73.7859	97.3339	72.4726	FRGP6V	arahy.Tifrunner.gnm2.Arahy.08	41685406	41686902	+	874	-	- && Q06394.1 RecName: Full=Major latex protein 146; Short=MLP 146 && PF00407:Pathogenesis-related protein Bet v I family	-
novel.4788	30.5506	125.271	775.303	476.099	188.279	189.787	654.181	70.9433	143.461	-	arahy.Tifrunner.gnm2.Arahy.18	134715810	134717594	+	931	-	- && Q94JV4.1 RecName: Full=Protein translation factor SUI1 homolog 2 && PF01253:Translation initiation factor SUI1	SUI1
arahy.Tifrunner.gnm2.ann1.KRJ4S2	1111.38	481.755	248.052	188.623	233.542	86.9727	79.6957	376.737	218.557	KRJ4S2	arahy.Tifrunner.gnm2.Arahy.17	131862793	131864551	+	1356	-	- && Q6VAF9.1 RecName: Full=Tubulin alpha-4 chain; AltName: Full=Alpha-4-tubulin && PF03953:Tubulin C-terminal domain|PF00091:Tubulin/FtsZ family, GTPase domain	Tubulin
arahy.Tifrunner.gnm2.ann1.M3EH65	350.144	422.413	320.008	256.042	450.609	241.697	159.216	407.672	389.399	M3EH65	arahy.Tifrunner.gnm2.Arahy.11	585769	586191	-	423	-	- && - && PF13499:EF-hand domain pair	-
arahy.Tifrunner.gnm2.ann1.VRBE94	469.882	511.526	241.965	249.428	435.163	257.598	179.349	458.59	159.525	VRBE94	arahy.Tifrunner.gnm2.Arahy.18	134932413	134935979	-	1899	-	- && Q9FX54.1 RecName: Full=Glyceraldehyde-3-phosphate dehydrogenase GAPC2, cytosolic; AltName: Full=NAD-dependent glyceraldehydephosphate dehydrogenase C subunit 2 && PF00044:Glyceraldehyde 3-phosphate dehydrogenase, NAD binding domain|PF02800:Glyceraldehyde 3-phosphate dehydrogenase, C-terminal domain	-
arahy.Tifrunner.gnm2.ann1.2MB6KR	269.842	314.893	331.242	246.679	257.744	249.955	405.417	425.946	461.615	2MB6KR	arahy.Tifrunner.gnm2.Arahy.03	2746345	2746794	+	450	-	- && Q1S9I9.3 RecName: Full=Probable histone H2B.1 && PF00125:Core histone H2A/H2B/H3/H4	Histone
arahy.Tifrunner.gnm2.ann1.DW6JLP	625.305	488.313	294.906	241.187	438.01	321.137	207.294	233.553	178.761	DW6JLP	arahy.Tifrunner.gnm2.Arahy.01	38963173	38965663	+	542	-	- && P49689.3 RecName: Full=40S ribosomal protein S30 && -	-
arahy.Tifrunner.gnm2.ann1.8R4GHU	407.637	151.382	315.246	455.273	160.026	252.18	382.474	231.274	372.645	8R4GHU	arahy.Tifrunner.gnm2.Arahy.13	128662389	128666999	+	3342	-	- && Q0VCZ3.1 RecName: Full=YTH domain-containing family protein 2 && PF04146:YT521-B-like domain	YTH
arahy.Tifrunner.gnm2.ann1.ZI8G8M	346.855	244.172	325.326	312.959	277.231	350.199	381.374	268.188	425.921	ZI8G8M	arahy.Tifrunner.gnm2.Arahy.11	9833061	9835492	+	1106	-	- && P49199.2 RecName: Full=40S ribosomal protein S8 && PF01201:Ribosomal protein S8e	-
arahy.Tifrunner.gnm2.ann1.YG2Q7Y	67.1117	331.701	588.713	324.422	329.474	367.551	549.235	92.2351	293.176	YG2Q7Y	arahy.Tifrunner.gnm2.Arahy.13	8084047	8086212	-	2166	-	- && Q39827.1 RecName: Full=Arginine decarboxylase; Short=ADC; Short=ARGDC && PF00278:Pyridoxal-dependent decarboxylase, C-terminal sheet domain|PF02784:Pyridoxal-dependent decarboxylase, pyridoxal binding domain	-
arahy.Tifrunner.gnm2.ann1.454J86	471.234	402.843	379.041	285.18	390.049	331.557	244.682	229.492	186.01	454J86	arahy.Tifrunner.gnm2.Arahy.13	135011639	135012082	+	444	-	- && P49637.2 RecName: Full=60S ribosomal protein L27a-3 && PF00828:Ribosomal protein L18e/L15	-
arahy.Tifrunner.gnm2.ann1.QX4V5J	370.46	294.278	405.904	383.968	275.27	263.429	240.384	297.663	248.1	QX4V5J	arahy.Tifrunner.gnm2.Arahy.05	112814414	112817520	+	360	-	- && - && -	-
arahy.Tifrunner.gnm2.ann1.UHM7Q0	294.717	470.361	275.633	274.408	424.443	330.017	343.36	223.776	255.911	UHM7Q0	arahy.Tifrunner.gnm2.Arahy.03	6411718	6413796	+	994	-	- && P0DH92.1 RecName: Full=V-type proton ATPase subunit c1; Short=V-ATPase subunit c1; AltName: Full=V-type proton ATPase 16 kDa proteolipid subunit c1; Short=V-ATPase 16 kDa proteolipid subunit c1; AltName: Full=Vacuolar H(+)-ATPase subunit c isoform 1; AltName: Full=Vacuolar proton pump 16 kDa proteolipid subunit c1; AltName: Full=Vacuolar proton pump subunit c1 >P0DH93.1 RecName: Full=V-type …	-
arahy.Tifrunner.gnm2.ann1.3NB7SA	357.323	302.511	293.051	282.041	240.796	336.594	391.355	260.407	312.067	3NB7SA	arahy.Tifrunner.gnm2.Arahy.08	3891080	3893153	+	613	-	- && P26585.1 RecName: Full=HMG1/2-like protein; AltName: Full=Protein SB11 && PF00505:HMG (high mobility group) box	HMG_box
arahy.Tifrunner.gnm2.ann1.5V04YF	467.157	556.26	299.256	174.655	493.445	277.679	176.592	306.096	157.148	5V04YF	arahy.Tifrunner.gnm2.Arahy.20	93853842	93855255	-	593	-	- && P52855.1 RecName: Full=60S acidic ribosomal protein P1; AltName: Full=L12 && PF00428:60s Acidic ribosomal protein	-
arahy.Tifrunner.gnm2.ann1.D324NA	230.052	53.4431	266.55	829.055	79.4395	193.829	301.115	129.398	522.341	D324NA	arahy.Tifrunner.gnm2.Arahy.01	101656586	101666983	-	6274	-	- && Q940B8.1 RecName: Full=Kinesin-like protein KIN-13A; AltName: Full=AtKINESIN-13A; Short=AtKIN13A && -	-
arahy.Tifrunner.gnm2.ann1.XA6I97	111.458	259.554	450.136	287.971	294.434	416.806	612.151	102.782	219.954	XA6I97	arahy.Tifrunner.gnm2.Arahy.04	3593437	3594045	+	609	-	- && - && PF15365:Proline-rich nuclear receptor coactivator	-
arahy.Tifrunner.gnm2.ann1.CG2Z4D	478.544	214.446	365.673	379.596	209.674	192.271	224.184	310.476	308.489	CG2Z4D	arahy.Tifrunner.gnm2.Arahy.13	144502017	144502807	-	350	-	- && - && -	-
arahy.Tifrunner.gnm2.ann1.YZ0F6G	551.618	257.007	257.673	554.813	295.588	96.6806	251.792	107.431	198.207	YZ0F6G	arahy.Tifrunner.gnm2.Arahy.16	143558279	143563985	-	3471	-	- && Q8VZK0.1 RecName: Full=E3 ubiquitin-protein ligase MIEL1; AltName: Full=MYB30-interacting E3 ligase 1 && PF14599:Zinc-ribbon|PF13639:Ring finger domain|PF05495:CHY zinc finger	zf-CHY
arahy.Tifrunner.gnm2.ann1.189BXD	65.0393	187.609	596.209	520.913	239.921	201.364	419.883	96.5841	234.772	189BXD	arahy.Tifrunner.gnm2.Arahy.01	12918823	12920195	+	549	-	- && - && -	-
arahy.Tifrunner.gnm2.ann1.H7PRHK	122.151	289.828	343.582	415.952	365.529	317.881	486.642	92.9838	253.327	H7PRHK	arahy.Tifrunner.gnm2.Arahy.16	8859117	8859779	+	663	-	- && P30188.2 RecName: Full=Probable calcium-binding protein CML35; AltName: Full=Calmodulin-like protein 1; AltName: Full=Calmodulin-like protein 35 && PF13499:EF-hand domain pair	-
arahy.Tifrunner.gnm2.ann1.BEH8YR	249.85	279.643	300.3	256.103	217.244	229.58	369.783	450.622	428.823	BEH8YR	arahy.Tifrunner.gnm2.Arahy.13	4518421	4518870	+	450	-	- && Q1S9I9.3 RecName: Full=Probable histone H2B.1 && PF00125:Core histone H2A/H2B/H3/H4	Histone
arahy.Tifrunner.gnm2.ann1.VPDB1U	74.779	1039.72	284.274	73.6047	442.042	471.247	456.518	0.667668	0.448784	VPDB1U	arahy.Tifrunner.gnm2.Arahy.09	13804201	13811756	+	3474	-	- && P27480.1 RecName: Full=Linoleate 9S-lipoxygenase 1; AltName: Full=Lipoxygenase 1 && PF01477:PLAT/LH2 domain|PF00305:Lipoxygenase	Lipoxygenase
arahy.Tifrunner.gnm2.ann1.YL3Z6V	405.688	439.932	233.112	239.706	383.675	243.542	198.588	427.438	193.517	YL3Z6V	arahy.Tifrunner.gnm2.Arahy.03	42486824	42490429	-	1893	-	- && Q9FX54.1 RecName: Full=Glyceraldehyde-3-phosphate dehydrogenase GAPC2, cytosolic; AltName: Full=NAD-dependent glyceraldehydephosphate dehydrogenase C subunit 2 && PF00044:Glyceraldehyde 3-phosphate dehydrogenase, NAD binding domain|PF02800:Glyceraldehyde 3-phosphate dehydrogenase, C-terminal domain	-
novel.3445	553.871	305.616	354.088	228.035	373.608	266.764	217.428	264.721	180.431	-	arahy.Tifrunner.gnm2.Arahy.13	138573897	138575819	-	432	-	- && P46293.1 RecName: Full=40S ribosomal protein S16 && PF00380:Ribosomal protein S9/S16	-
arahy.Tifrunner.gnm2.ann1.CPTS0I	145.929	405.57	290.156	495.216	275.259	313.145	357.666	161.152	228.953	CPTS0I	arahy.Tifrunner.gnm2.Arahy.15	7660273	7661331	-	654	-	- && - && -	-
arahy.Tifrunner.gnm2.ann1.QCJH2T	287.11	463.057	258.404	247.386	408.99	316.062	339.169	194.069	238.005	QCJH2T	arahy.Tifrunner.gnm2.Arahy.13	8148752	8150821	-	990	-	- && P0DH92.1 RecName: Full=V-type proton ATPase subunit c1; Short=V-ATPase subunit c1; AltName: Full=V-type proton ATPase 16 kDa proteolipid subunit c1; Short=V-ATPase 16 kDa proteolipid subunit c1; AltName: Full=Vacuolar H(+)-ATPase subunit c isoform 1; AltName: Full=Vacuolar proton pump 16 kDa proteolipid subunit c1; AltName: Full=Vacuolar proton pump subunit c1 >P0DH93.1 RecName: Full=V-type …	-
arahy.Tifrunner.gnm2.ann1.YA60CL	79.5504	171.472	619.585	442.282	266.345	228.912	377.412	111.117	242.82	YA60CL	arahy.Tifrunner.gnm2.Arahy.20	358162	359579	-	532	-	- && - && -	-
arahy.Tifrunner.gnm2.ann1.5H969I	106.316	729.762	440.686	74.9644	720.979	366.741	238.528	27.6416	77.7016	5H969I	arahy.Tifrunner.gnm2.Arahy.18	1496099	1498394	+	1734	-	- && Q9LIG0.1 RecName: Full=Clavaminate synthase-like protein At3g21360 && PF02668:Taurine catabolism dioxygenase TauD, TfdA family	-
arahy.Tifrunner.gnm2.ann1.SK3TPA	395.832	362.08	161.28	280.327	373.837	322.962	572.015	158.72	83.2085	SK3TPA	arahy.Tifrunner.gnm2.Arahy.07	80466882	80468708	+	1150	-	- && Q41951.2 RecName: Full=Aquaporin TIP2-1; AltName: Full=Delta-tonoplast intrinsic protein; Short=Delta-TIP; AltName: Full=Tonoplast intrinsic protein 2-1; Short=AtTIP2;1; Contains: RecName: Full=Aquaporin TIP2-1, N-terminally processed && PF00230:Major intrinsic protein	-
arahy.Tifrunner.gnm2.ann1.VBH056	5.43545	2.72573	2.10486	1.38934	4.4959	1.90469	1.01063	1470.44	1433.06	VBH056	arahy.Tifrunner.gnm2.Arahy.16	148301396	148303230	+	337	-	- && - && -	-
arahy.Tifrunner.gnm2.ann1.PT01GP	285.05	205.523	336.615	346.37	214.087	289.656	293.714	233.288	375.979	PT01GP	arahy.Tifrunner.gnm2.Arahy.04	119130861	119131247	-	345	-	- && - && -	-
arahy.Tifrunner.gnm2.ann1.D91UJQ	244.253	295.667	272.492	205.361	286.861	247.17	352.083	415.585	377.382	D91UJQ	arahy.Tifrunner.gnm2.Arahy.17	110270718	110271819	-	798	-	- && P59169.2 RecName: Full=Histone H3.3; AltName: Full=Histone H3.2 >Q71V89.3 RecName: Full=Histone H3.3 >P69245.2 RecName: Full=Histone H3.3 >P69244.2 RecName: Full=Histone H3.3; AltName: Full=Histone H3.2; AltName: Full=Minor histone H3 >Q71H73.3 RecName: Full=Histone H3.3 >Q6RUR1.3 RecName: Full=Histone H3.3 >Q71U98.3 RecName: Full=Histone H3.3 >Q711T2.3 RecName: Full=Histone H3.3 >Q76N23.1 R…	Histone
novel.1852	205.823	199.486	380.267	298.215	200.678	366.966	416.69	111.3	369.623	-	arahy.Tifrunner.gnm2.Arahy.08	12658728	12682622	+	1552	-	- && Q8H1E4.1 RecName: Full=Ethylene-responsive transcription factor RAP2-4; AltName: Full=Ethylene-responsive transcription factor ERF059; AltName: Full=Protein RELATED TO APETALA2 4 && PF00847:AP2 domain	AP2
arahy.Tifrunner.gnm2.ann1.VF7WU9	198.07	261.233	286.55	223.748	227.78	369.008	512.614	250.762	279.855	VF7WU9	arahy.Tifrunner.gnm2.Arahy.02	6854344	6857347	+	1765	-	- && Q9LUM4.2 RecName: Full=Ethylene-responsive transcription factor RAP2-2; Short=AtRAP2.2; AltName: Full=Protein RELATED TO APETALA2 2 && PF00847:AP2 domain	AP2
novel.4180	128.121	385.927	217.054	161.521	649.873	276.225	181.61	180.591	651.526	-	arahy.Tifrunner.gnm2.Arahy.16	121725952	121727752	+	948	-	- && - && -	-
arahy.Tifrunner.gnm2.ann1.RG5YED	271.297	145.235	278.001	384.316	156.999	218.743	343.525	245.136	424.746	RG5YED	arahy.Tifrunner.gnm2.Arahy.06	6028392	6030666	+	1278	-	- && Q307Y9.1 RecName: Full=S-adenosylmethionine synthase 1; Short=AdoMet synthase 1; AltName: Full=Methionine adenosyltransferase 1; Short=MAT 1 && PF02773:S-adenosylmethionine synthetase, C-terminal domain|PF02772:S-adenosylmethionine synthetase, central domain|PF00438:S-adenosylmethionine synthetase, N-terminal domain	-
arahy.Tifrunner.gnm2.ann1.1G1J9V	489.316	243.005	281.001	380.753	182.067	315.348	226.541	109.665	167.991	1G1J9V	arahy.Tifrunner.gnm2.Arahy.16	16687745	16689457	-	525	-	- && Q8LD26.1 RecName: Full=Dormancy-associated protein homolog 3; AltName: Full=DRM1 homolog 3 && PF05564:Dormancy/auxin associated protein	-
arahy.Tifrunner.gnm2.ann1.QXM1B7	2.10515	151.448	223.834	178.779	287.018	107.65	208.464	962.066	725.156	QXM1B7	arahy.Tifrunner.gnm2.Arahy.03	139286232	139287026	-	795	-	- && P09756.1 RecName: Full=Chlorophyll a-b binding protein 3, chloroplastic; AltName: Full=LHCII type I CAB-3; Short=LHCP; Flags: Precursor && PF00504:Chlorophyll A-B binding protein	-
arahy.Tifrunner.gnm2.ann1.08YRK9	418.154	212.432	304.304	359.802	233.884	222.003	266.135	277.687	198.434	08YRK9	arahy.Tifrunner.gnm2.Arahy.09	118502493	118505107	-	2531	-	- && O64937.2 RecName: Full=Elongation factor 1-alpha; Short=EF-1-alpha && PF03143:Elongation factor Tu C-terminal domain|PF00009:Elongation factor Tu GTP binding domain|PF03144:Elongation factor Tu domain 2	GTP_EFTU
novel.5075	510.022	243.506	465.117	355.625	186.557	142.649	75.893	218.416	163.066	-	arahy.Tifrunner.gnm2.Arahy.19	146352585	146416965	+	1253	-	- && Q70DJ5.1 RecName: Full=Alpha-methyl-mannoside-specific lectin; Short=SL-I; Flags: Precursor && PF00139:Legume lectin domain	-
arahy.Tifrunner.gnm2.ann1.53FINS	302.302	389.477	286.926	200.474	273.548	408.353	231.761	320.585	185.071	53FINS	arahy.Tifrunner.gnm2.Arahy.14	217025	220926	+	3069	-	- && P13708.2 RecName: Full=Sucrose synthase; AltName: Full=Nodulin-100; Short=N-100; AltName: Full=Sucrose-UDP glucosyltransferase && PF00862:Sucrose synthase|PF00534:Glycosyl transferases group 1	Glycos_transf_1
arahy.Tifrunner.gnm2.ann1.L35IVM	305.974	161.521	276.753	391.063	170.477	233.441	373.084	203.372	312.031	L35IVM	arahy.Tifrunner.gnm2.Arahy.03	124995564	125000166	+	3323	-	- && Q0VCZ3.1 RecName: Full=YTH domain-containing family protein 2 && PF04146:YT521-B-like domain	YTH
arahy.Tifrunner.gnm2.ann1.078QS1	407.719	373.024	253.463	210.375	343.028	203.848	197.915	315.057	295.978	078QS1	arahy.Tifrunner.gnm2.Arahy.12	28001948	28002480	-	528	-	- && O65819.1 RecName: Full=Histone H2B.3; AltName: Full=LeH2B-3 && -	-
arahy.Tifrunner.gnm2.ann1.8W91IE	428.675	326.081	258.935	240.779	328.888	183.351	217.26	232.447	256.388	8W91IE	arahy.Tifrunner.gnm2.Arahy.16	18375148	18377498	+	799	-	- && Q7M1R5.1 RecName: Full=Superoxide dismutase [Cu-Zn] && PF00080:Copper/zinc superoxide dismutase (SODC)	-
arahy.Tifrunner.gnm2.ann1.SKI1QK	313.425	211.406	264.178	350.421	184.42	216.972	339.468	170.8	277.549	SKI1QK	arahy.Tifrunner.gnm2.Arahy.06	102477632	102480863	+	1538	-	- && P37707.1 RecName: Full=B2 protein && PF10539:Development and cell death domain	-
arahy.Tifrunner.gnm2.ann1.X4KH7K	343.779	487.583	320.764	283.987	550.891	503.977	111.306	3.75946	2.19232	X4KH7K	arahy.Tifrunner.gnm2.Arahy.11	49055693	49056547	-	519	-	- && Q9SU33.1 RecName: Full=pEARLI1-like lipid transfer protein 3; Flags: Precursor && PF14547:Hydrophobic seed protein	-
arahy.Tifrunner.gnm2.ann1.6DJV34	432.43	598.342	239.228	142.632	478.436	158.801	131.685	281.359	108.142	6DJV34	arahy.Tifrunner.gnm2.Arahy.17	128467705	128468885	+	489	-	- && Q9LX15.1 RecName: Full=Protein DOWNSTREAM OF FLC; Short=AtDFC; AltName: Full=Pollen allergen-like protein; Flags: Precursor && PF01190:Pollen proteins Ole e I like	-
arahy.Tifrunner.gnm2.ann1.XYSL2Y	224.983	277.125	257.786	195.917	270.171	252.607	329.668	346.007	364.654	XYSL2Y	arahy.Tifrunner.gnm2.Arahy.08	2060483	2061585	+	806	-	- && P59169.2 RecName: Full=Histone H3.3; AltName: Full=Histone H3.2 >Q71V89.3 RecName: Full=Histone H3.3 >P69245.2 RecName: Full=Histone H3.3 >P69244.2 RecName: Full=Histone H3.3; AltName: Full=Histone H3.2; AltName: Full=Minor histone H3 >Q71H73.3 RecName: Full=Histone H3.3 >Q6RUR1.3 RecName: Full=Histone H3.3 >Q71U98.3 RecName: Full=Histone H3.3 >Q711T2.3 RecName: Full=Histone H3.3 >Q76N23.1 R…	Histone
arahy.Tifrunner.gnm2.ann1.QR0RSD	337.427	254.462	261.679	243.507	272.692	276.596	288.112	262.56	332.925	QR0RSD	arahy.Tifrunner.gnm2.Arahy.01	3303977	3306410	-	1103	-	- && P49199.2 RecName: Full=40S ribosomal protein S8 && PF01201:Ribosomal protein S8e	-
arahy.Tifrunner.gnm2.ann1.W85N9Z	340.154	178.465	278.312	329.846	206.812	231.321	294.672	204.818	299.156	W85N9Z	arahy.Tifrunner.gnm2.Arahy.04	4624350	4628411	+	1869	-	- && Q9LEB4.1 RecName: Full=Polyadenylate-binding protein RBP45; Short=Poly(A)-binding protein RBP45; AltName: Full=RNA-binding protein 45; Short=NplRBP45 && PF00076:RNA recognition motif. (a.k.a. RRM, RBD, or RNP domain)	RRM_1
arahy.Tifrunner.gnm2.ann1.QLA9Z7	32.2006	20.3842	35.1168	177.166	39.7578	38.1998	335.496	81.5457	1607.17	QLA9Z7	arahy.Tifrunner.gnm2.Arahy.06	19247049	19247524	-	297	-	- && P46689.2 RecName: Full=Gibberellin-regulated protein 1; AltName: Full=GAST1 protein homolog 1; Flags: Precursor && -	-
arahy.Tifrunner.gnm2.ann1.7CU32D	1.81697	7.34273	1.66831	5.48035	3.45423	1.07271	0.32514	2189.44	468.015	7CU32D	arahy.Tifrunner.gnm2.Arahy.14	1730989	1745571	+	4402	-	- && F4JXC5.1 RecName: Full=Subtilisin-like protease SBT5.4; AltName: Full=Subtilase subfamily 5 member 4; Short=AtSBT5.4; Flags: Precursor && PF05922:Peptidase inhibitor I9|PF02225:PA domain|PF00082:Subtilase family	Peptidase_S8
arahy.Tifrunner.gnm2.ann1.G2XRUR	189.223	184.161	362.066	382.76	199.341	233.395	406.72	122.926	143.286	G2XRUR	arahy.Tifrunner.gnm2.Arahy.17	123019933	123022816	-	1185	-	- && P35133.1 RecName: Full=Ubiquitin-conjugating enzyme E2 10; AltName: Full=E2 ubiquitin-conjugating enzyme 10; AltName: Full=Ubiquitin carrier protein 10/12; AltName: Full=Ubiquitin-conjugating enzyme E2-17 kDa 10/12; AltName: Full=Ubiquitin-protein ligase 10/12 && PF00179:Ubiquitin-conjugating enzyme	UQ_con
arahy.Tifrunner.gnm2.ann1.G4Y2Y5	179.123	344.16	349.529	281.825	405.116	274.093	314.278	80.1126	63.7634	G4Y2Y5	arahy.Tifrunner.gnm2.Arahy.03	139112752	139113780	+	1029	-	- && P35334.1 RecName: Full=Polygalacturonase inhibitor 1; AltName: Full=Polygalacturonase-inhibiting protein 1; Short=PGIP-1; Flags: Precursor && PF08263:Leucine rich repeat N-terminal domain	LRRNT_2
arahy.Tifrunner.gnm2.ann1.SN2AIN	330.573	219.04	412.709	340.565	189.826	338.396	296.539	90.8512	127.678	SN2AIN	arahy.Tifrunner.gnm2.Arahy.17	61581389	61583068	+	1381	-	- && P49310.1 RecName: Full=Glycine-rich RNA-binding protein GRP1A && PF00076:RNA recognition motif. (a.k.a. RRM, RBD, or RNP domain)	RRM_1
novel.3450	228.336	217.913	223.687	233.183	264.907	315.815	364.505	89.5674	369.802	-	arahy.Tifrunner.gnm2.Arahy.13	140410189	140413879	-	3691	-	- && Q9FE06.1 RecName: Full=Protein EXORDIUM-like 2; Flags: Precursor && -	-
arahy.Tifrunner.gnm2.ann1.QJLN12	313.712	143.208	193.916	368.771	128.754	171.447	409.666	249.312	206.341	QJLN12	arahy.Tifrunner.gnm2.Arahy.08	9443137	9446725	-	1568	-	- && Q9LPL4.1 RecName: Full=F-box protein SKP2A; AltName: Full=FBL5-like protein; Short=AtFBL5; AltName: Full=SKP2-like protein 1; Short=AtSKP2;1 && PF12937:F-box-like	-
novel.3894	279.781	270.942	369.168	233.162	210.891	217.004	161.099	230.644	384.384	-	arahy.Tifrunner.gnm2.Arahy.15	150659429	150693646	+	1940	-	- && O82199.1 RecName: Full=Zinc finger CCCH domain-containing protein 20; Short=AtC3H20 && PF00642:Zinc finger C-x8-C-x5-C-x3-H type (and similar)	zf-CCCH
arahy.Tifrunner.gnm2.ann1.G80LMI	318.254	199.614	197.477	295.42	167.051	249.389	316.507	59.7945	182.875	G80LMI	arahy.Tifrunner.gnm2.Arahy.19	139933155	139936690	-	618	-	- && - && -	-
arahy.Tifrunner.gnm2.ann1.QGFJ76	25.7279	214.082	299.326	415.515	241.312	316.854	609.571	31.9497	100.47	QGFJ76	arahy.Tifrunner.gnm2.Arahy.10	2193936	2194649	+	714	-	- && Q40477.1 RecName: Full=Ethylene-responsive transcription factor 4; AltName: Full=Ethylene-responsive element-binding factor 3; Short=EREBP-3; AltName: Full=Ethylene-responsive element-binding factor 4 homolog; AltName: Full=NtERF3 && PF00847:AP2 domain	AP2
arahy.Tifrunner.gnm2.ann1.5L02ZS	415.317	403.094	139.424	298.033	227.37	229.658	214.92	107.783	236.876	5L02ZS	arahy.Tifrunner.gnm2.Arahy.08	28585944	28588491	-	1795	-	- && Q9ATM4.1 RecName: Full=Aquaporin PIP2-7; AltName: Full=Plasma membrane intrinsic protein 2-7; AltName: Full=ZmPIP2-7; AltName: Full=ZmPIP2;7 && PF00230:Major intrinsic protein	-
novel.1949	21.1857	80.7282	617.611	400.952	122.396	144.655	500.917	47.8823	91.7945	-	arahy.Tifrunner.gnm2.Arahy.08	50717012	50718779	+	899	-	- && Q94JV4.1 RecName: Full=Protein translation factor SUI1 homolog 2 && PF01253:Translation initiation factor SUI1	SUI1
arahy.Tifrunner.gnm2.ann1.67E0CQ	145.136	275.916	315.212	247.715	394.581	357.11	349.063	56.2865	141.39	67E0CQ	arahy.Tifrunner.gnm2.Arahy.20	12165483	12166900	-	921	-	- && O80852.1 RecName: Full=Glutathione S-transferase F9; Short=AtGSTF9; AltName: Full=AtGSTF7; AltName: Full=GST class-phi member 9 && PF00043:Glutathione S-transferase, C-terminal domain|PF02798:Glutathione S-transferase, N-terminal domain	GST_C
arahy.Tifrunner.gnm2.ann1.W31NC6	460.228	375.444	134.497	296.066	203.421	184.507	177.3	152.271	262.896	W31NC6	arahy.Tifrunner.gnm2.Arahy.18	4380969	4383516	-	1739	-	- && Q9ATM4.1 RecName: Full=Aquaporin PIP2-7; AltName: Full=Plasma membrane intrinsic protein 2-7; AltName: Full=ZmPIP2-7; AltName: Full=ZmPIP2;7 && PF00230:Major intrinsic protein	-
arahy.Tifrunner.gnm2.ann1.BT8HPN	199.895	229.435	286.658	383.993	224.04	125.298	216.321	225.928	254.283	BT8HPN	arahy.Tifrunner.gnm2.Arahy.05	36362864	36365920	-	2799	-	- && Q8L9A9.2 RecName: Full=Probable xyloglucan endotransglucosylase/hydrolase protein 8; Short=At-XTH8; Short=XTH-8; Flags: Precursor && -	-
arahy.Tifrunner.gnm2.ann1.14X4SK	39.2132	158.246	91.2546	72.3977	188.049	216.482	187.998	924.659	526.958	14X4SK	arahy.Tifrunner.gnm2.Arahy.01	6831837	6835160	-	1491	-	- && Q499T2.1 RecName: Full=Gamma-interferon-inducible lysosomal thiol reductase; AltName: Full=Interferon gamma inducible protein 30; Flags: Precursor && PF03227:Gamma interferon inducible lysosomal thiol reductase (GILT)	-
arahy.Tifrunner.gnm2.ann1.E3HYWR	277.756	195.95	243.317	266.875	217.953	194.531	281.488	211.163	270.787	E3HYWR	arahy.Tifrunner.gnm2.Arahy.13	5383889	5386317	-	1428	-	- && Q84WM9.2 RecName: Full=Elongation factor 1-beta 1; Short=EF-1-beta 1; AltName: Full=Elongation factor 1-beta' 1; Short=EF-1-beta' 1; AltName: Full=Elongation factor 1B-alpha 1; AltName: Full=eEF-1B alpha 1 && PF00736:EF-1 guanine nucleotide exchange domain	-
novel.5067	190.449	683.983	96.1292	57.3187	1152.63	202.989	58.3361	0.486947	0.837726	-	arahy.Tifrunner.gnm2.Arahy.19	143828653	143830254	+	1065	-	- && - && -	-
arahy.Tifrunner.gnm2.ann1.BK9Z4I	497.893	182.598	224.91	354.067	157.055	157.008	203.639	160.253	197.675	BK9Z4I	arahy.Tifrunner.gnm2.Arahy.06	17133138	17133678	-	352	-	- && - && -	-
arahy.Tifrunner.gnm2.ann1.GKB5UV	606.804	216.383	243.382	284.857	195.083	127.834	106.988	259.291	150.608	GKB5UV	arahy.Tifrunner.gnm2.Arahy.05	7305922	7307233	-	504	-	- && O64818.1 RecName: Full=Uncharacterized protein At2g23090 && -	-
arahy.Tifrunner.gnm2.ann1.3C2BWJ	258.901	498.742	111.399	176.893	519.5	217.18	52.3165	224.351	252.061	3C2BWJ	arahy.Tifrunner.gnm2.Arahy.18	117020596	117022116	-	870	-	- && Q06394.1 RecName: Full=Major latex protein 146; Short=MLP 146 && PF00407:Pathogenesis-related protein Bet v I family	-
arahy.Tifrunner.gnm2.ann1.11AKGL	193.917	387.045	450.552	109.249	385.979	487.333	274.848	26.8001	40.8523	11AKGL	arahy.Tifrunner.gnm2.Arahy.02	97326595	97328423	+	222	-	- && - && -	-
arahy.Tifrunner.gnm2.ann1.016HCI	45.4703	269.79	399.274	432.403	227.324	256.016	404.281	41.6018	93.4954	016HCI	arahy.Tifrunner.gnm2.Arahy.10	93113350	93113796	-	447	-	- && - && -	-
arahy.Tifrunner.gnm2.ann1.95ZVRF	301.823	350.736	219.78	211.094	367.449	218.533	183.716	215.69	221.73	95ZVRF	arahy.Tifrunner.gnm2.Arahy.19	10408431	10410343	+	538	-	- && O81372.1 RecName: Full=Nucleoside diphosphate kinase 1; AltName: Full=Nucleoside diphosphate kinase I; Short=NDK I; Short=NDP kinase I; Short=NDPK I && -	-
arahy.Tifrunner.gnm2.ann1.TDL4M4	56.7175	168.223	425.117	350.28	249.035	261.621	395.58	72.1379	84.8262	TDL4M4	arahy.Tifrunner.gnm2.Arahy.18	125320596	125321138	+	543	-	- && Q9LHJ8.1 RecName: Full=Zinc finger A20 and AN1 domain-containing stress-associated protein 5; Short=AtSAP5 && PF01754:A20-like zinc finger|PF01428:AN1-like Zinc finger	zf-AN1
arahy.Tifrunner.gnm2.ann1.E05UEM	255.044	259.36	147.817	197.017	297.659	279.306	636.413	176.495	59.8387	E05UEM	arahy.Tifrunner.gnm2.Arahy.18	1260696	1262525	-	1150	-	- && Q41951.2 RecName: Full=Aquaporin TIP2-1; AltName: Full=Delta-tonoplast intrinsic protein; Short=Delta-TIP; AltName: Full=Tonoplast intrinsic protein 2-1; Short=AtTIP2;1; Contains: RecName: Full=Aquaporin TIP2-1, N-terminally processed && PF00230:Major intrinsic protein	-
arahy.Tifrunner.gnm2.ann1.SQUJ3K	246.829	181.026	288.957	299.629	154.228	180.869	291.863	144.134	284.992	SQUJ3K	arahy.Tifrunner.gnm2.Arahy.14	110008472	110010719	-	219	-	- && - && -	-
arahy.Tifrunner.gnm2.ann1.P2WQA7	308.09	312.015	205.622	269.651	279.682	175.245	214.187	186.01	227.252	P2WQA7	arahy.Tifrunner.gnm2.Arahy.18	11389015	11391913	-	2091	-	- && O49447.1 RecName: Full=ADP,ATP carrier protein 3, mitochondrial; AltName: Full=ADP/ATP translocase 3; AltName: Full=Adenine nucleotide translocator 3; Short=ANT 3; Flags: Precursor && PF00153:Mitochondrial carrier protein	Mito_carr
arahy.Tifrunner.gnm2.ann1.8SKS1Y	45.3699	154.144	420.985	291.176	367.859	261.88	402.549	55.7721	122.155	8SKS1Y	arahy.Tifrunner.gnm2.Arahy.16	8720382	8721547	-	546	-	- && Q39096.1 RecName: Full=Protein EARLY RESPONSIVE TO DEHYDRATION 15; AltName: Full=PAM2-containing protein CID1; AltName: Full=Polyadenylate-binding protein-interacting protein 1; Short=PABP-interacting protein 1; Short=Poly(A)-binding protein-interacting protein 1; AltName: Full=Protein CTC-INTERACTING DOMAIN 1; AltName: Full=Protein LIGHT STRESS-REGULATED 1 && -	-
arahy.Tifrunner.gnm2.ann1.YSVF0U	17.4768	36.7045	80.66	83.7669	69.2278	409.882	585.676	64.8164	1033.01	YSVF0U	arahy.Tifrunner.gnm2.Arahy.12	3670422	3675646	+	4197	-	- && O82345.1 RecName: Full=BAG family molecular chaperone regulator 6; AltName: Full=Bcl-2-associated athanogene 6; AltName: Full=CaM-binding protein 1; Contains: RecName: Full=Cleaved BAG6 && PF02179:BAG domain	-
arahy.Tifrunner.gnm2.ann1.GSMV4A	328.127	293.179	223.449	166.916	336.854	251.772	181.757	220.366	232.758	GSMV4A	arahy.Tifrunner.gnm2.Arahy.11	142581205	142581751	+	338	-	- && Q84WM0.2 RecName: Full=60S ribosomal protein L29-2 && -	-
arahy.Tifrunner.gnm2.ann1.YBPZ2Q	299.373	161.849	235.8	287.99	150.44	191.225	282.052	173.728	239.267	YBPZ2Q	arahy.Tifrunner.gnm2.Arahy.04	7874519	7887182	+	860	-	- && Q9ZTW3.1 RecName: Full=Vesicle-associated membrane protein 721; Short=AtVAMP721; AltName: Full=v-SNARE synaptobrevin 7B; Short=AtVAMP7B && PF00957:Synaptobrevin|PF13774:Regulated-SNARE-like domain	-
arahy.Tifrunner.gnm2.ann1.HV0900	285.261	245.481	233.279	210.006	274.061	261.341	221.825	139.81	186.818	HV0900	arahy.Tifrunner.gnm2.Arahy.02	3454339	3454776	-	438	-	- && P56331.2 RecName: Full=Eukaryotic translation initiation factor 1A; Short=eIF-1A; AltName: Full=Eukaryotic translation initiation factor 4C; Short=eIF-4C && PF01176:Translation initiation factor 1A / IF-1	-
arahy.Tifrunner.gnm2.ann1.0KDC5W	483.828	291.327	203.285	228.663	266.672	256.555	179.482	91.4219	61.2404	0KDC5W	arahy.Tifrunner.gnm2.Arahy.15	139734847	139739400	+	1299	-	- && Q43785.1 RecName: Full=Glutamine synthetase nodule isozyme; AltName: Full=Glutamate--ammonia ligase && PF00120:Glutamine synthetase, catalytic domain|PF03951:Glutamine synthetase, beta-Grasp domain	-
arahy.Tifrunner.gnm2.ann1.C5M2CD	8.05724	4.77876	3.26606	2.67546	5.84249	1.78459	1.83489	1007.17	1284.94	C5M2CD	arahy.Tifrunner.gnm2.Arahy.06	115965656	115967458	+	292	-	- && - && -	-
arahy.Tifrunner.gnm2.ann1.TU9PNL	228.49	107.845	220.25	339.93	135.012	188.57	302.673	161.771	278.645	TU9PNL	arahy.Tifrunner.gnm2.Arahy.12	9445736	9450198	+	2578	-	- && Q04960.1 RecName: Full=DnaJ protein homolog; AltName: Full=DNAJ-1; Flags: Precursor && PF01556:DnaJ C terminal domain|PF00226:DnaJ domain|PF00684:DnaJ central domain	DnaJ_C
arahy.Tifrunner.gnm2.ann1.2R4ARY	224.415	296.835	198.985	189.026	267.91	211.801	233.431	293.442	226.793	2R4ARY	arahy.Tifrunner.gnm2.Arahy.02	92130782	92132096	-	324	-	- && P81529.2 RecName: Full=Macrophage migration inhibitory factor homolog; Short=MIF; AltName: Full=L-dopachrome isomerase; AltName: Full=L-dopachrome tautomerase; AltName: Full=Phenylpyruvate tautomerase && PF01187:Macrophage migration inhibitory factor (MIF)	MIF
arahy.Tifrunner.gnm2.ann1.HA9E1Y	358.311	255.376	226.358	217.091	241.73	285.455	196.035	172.633	106.51	HA9E1Y	arahy.Tifrunner.gnm2.Arahy.05	102929936	102934325	-	1308	-	- && Q43785.1 RecName: Full=Glutamine synthetase nodule isozyme; AltName: Full=Glutamate--ammonia ligase && PF03951:Glutamine synthetase, beta-Grasp domain|PF00120:Glutamine synthetase, catalytic domain	-
arahy.Tifrunner.gnm2.ann1.TTE3SB	470.526	134.352	100.451	387.307	77.6934	163.986	119.347	67.6371	223.67	TTE3SB	arahy.Tifrunner.gnm2.Arahy.19	38375606	38377795	-	961	-	- && Q8LD26.1 RecName: Full=Dormancy-associated protein homolog 3; AltName: Full=DRM1 homolog 3 && PF05564:Dormancy/auxin associated protein	-
arahy.Tifrunner.gnm2.ann1.S49I6H	377.408	254.738	268.04	180.593	263.102	238.635	168.978	264.86	102.24	S49I6H	arahy.Tifrunner.gnm2.Arahy.09	118479566	118482074	+	2191	-	- && O64937.2 RecName: Full=Elongation factor 1-alpha; Short=EF-1-alpha && PF03143:Elongation factor Tu C-terminal domain|PF00009:Elongation factor Tu GTP binding domain|PF03144:Elongation factor Tu domain 2	GTP_EFTU
arahy.Tifrunner.gnm2.ann1.MHUR4I	34.7081	139.864	419.134	265.59	355.642	270.921	406.897	43.1072	104.092	MHUR4I	arahy.Tifrunner.gnm2.Arahy.06	10869022	10869804	+	514	-	- && Q39096.1 RecName: Full=Protein EARLY RESPONSIVE TO DEHYDRATION 15; AltName: Full=PAM2-containing protein CID1; AltName: Full=Polyadenylate-binding protein-interacting protein 1; Short=PABP-interacting protein 1; Short=Poly(A)-binding protein-interacting protein 1; AltName: Full=Protein CTC-INTERACTING DOMAIN 1; AltName: Full=Protein LIGHT STRESS-REGULATED 1 && -	-
arahy.Tifrunner.gnm2.ann1.E0VATA	738.357	257.847	94.2899	186.032	238.904	110.734	149.747	220.372	84.786	E0VATA	arahy.Tifrunner.gnm2.Arahy.06	48658927	48660288	+	1254	-	- && Q9FY14.1 RecName: Full=Probable aquaporin TIP-type; AltName: Full=MtAQP1 && PF00230:Major intrinsic protein	-
arahy.Tifrunner.gnm2.ann1.3ECK1U	245.737	252.376	242.34	180.454	296.906	265.551	235.192	131.217	175.208	3ECK1U	arahy.Tifrunner.gnm2.Arahy.12	3563573	3564010	-	438	-	- && P56331.2 RecName: Full=Eukaryotic translation initiation factor 1A; Short=eIF-1A; AltName: Full=Eukaryotic translation initiation factor 4C; Short=eIF-4C && PF01176:Translation initiation factor 1A / IF-1	-
arahy.Tifrunner.gnm2.ann1.982YMX	239.589	93.0183	215.025	351.37	106.246	164.377	304.816	142.705	276.865	982YMX	arahy.Tifrunner.gnm2.Arahy.02	7336323	7340839	+	2601	-	- && Q04960.1 RecName: Full=DnaJ protein homolog; AltName: Full=DNAJ-1; Flags: Precursor && PF00226:DnaJ domain|PF00684:DnaJ central domain|PF01556:DnaJ C terminal domain	DnaJ_C
arahy.Tifrunner.gnm2.ann1.CHB81T	383.634	257.714	197.117	182.608	269.663	134.105	147.214	247.962	217.413	CHB81T	arahy.Tifrunner.gnm2.Arahy.06	4410215	4412535	-	729	-	- && Q7M1R5.1 RecName: Full=Superoxide dismutase [Cu-Zn] && PF00080:Copper/zinc superoxide dismutase (SODC)	-
arahy.Tifrunner.gnm2.ann1.L1FG9J	478.058	332.728	199.679	225.586	269.211	83.9571	107.3	159.63	193.467	L1FG9J	arahy.Tifrunner.gnm2.Arahy.14	7240115	7240465	+	351	-	- && Q6TPK4.1 RecName: Full=Cysteine proteinase inhibitor 1; Short=KCPI1; AltName: Full=Phytocystatin; AltName: Allergen=Act d 4; Flags: Precursor && PF16845:Aspartic acid proteinase inhibitor	-
arahy.Tifrunner.gnm2.ann1.XKPY92	187.312	335.953	203.353	257.885	289.387	240.127	264.828	102.204	88.6921	XKPY92	arahy.Tifrunner.gnm2.Arahy.16	137997324	138000418	-	816	-	- && Q84V25.1 RecName: Full=2-methylene-furan-3-one reductase; AltName: Full=Enone oxidoreductase; Short=FaEO; AltName: Full=Quinone oxidoreductase; Short=FaQR && PF13602:Zinc-binding dehydrogenase	-
arahy.Tifrunner.gnm2.ann1.8KG9MP	152.192	452.731	293.863	207.667	315.012	107.686	164.237	118.329	141.286	8KG9MP	arahy.Tifrunner.gnm2.Arahy.11	1175413	1177932	+	1725	-	- && Q9M4D8.1 RecName: Full=S-adenosylmethionine decarboxylase proenzyme; Short=AdoMetDC; Short=SAMDC; Contains: RecName: Full=S-adenosylmethionine decarboxylase alpha chain; Contains: RecName: Full=S-adenosylmethionine decarboxylase beta chain; Flags: Precursor && PF01536:Adenosylmethionine decarboxylase	SAM_decarbox
arahy.Tifrunner.gnm2.ann1.SFW5N9	308.052	275.151	173.108	142.709	295.535	204.069	142.599	348.828	129.138	SFW5N9	arahy.Tifrunner.gnm2.Arahy.07	25916575	25919520	-	1890	-	- && O65735.1 RecName: Full=Fructose-bisphosphate aldolase, cytoplasmic isozyme && PF00274:Fructose-bisphosphate aldolase class-I	-
arahy.Tifrunner.gnm2.ann1.4DJY3R	15.0932	341.896	201.265	205.616	452.839	373.602	403.663	14.1578	40.2882	4DJY3R	arahy.Tifrunner.gnm2.Arahy.09	116988449	116989166	-	636	-	- && Q08655.1 RecName: Full=Abscisic stress-ripening protein 1 && PF02496:ABA/WDS induced protein	-
arahy.Tifrunner.gnm2.ann1.PA5VTH	598.133	329.341	117.777	134.856	310.353	79.8341	103.12	231.233	100.586	PA5VTH	arahy.Tifrunner.gnm2.Arahy.16	57089723	57091380	-	1542	-	- && Q9FY14.1 RecName: Full=Probable aquaporin TIP-type; AltName: Full=MtAQP1 && PF00230:Major intrinsic protein	-
arahy.Tifrunner.gnm2.ann1.WPV56H	290.695	238.25	255.961	295.454	207.328	205.139	212.707	132.471	111.493	WPV56H	arahy.Tifrunner.gnm2.Arahy.11	144000330	144001972	+	627	-	- && Q9LUV2.1 RecName: Full=Stress-response A/B barrel domain-containing protein HS1; AltName: Full=Pop3 family protein At3g17210; AltName: Full=Protein HEAT STABLE 1; Short=AtHS1 && PF07876:Stress responsive A/B Barrel Domain	-
arahy.Tifrunner.gnm2.ann1.LC98AP	271.353	259.154	237.832	186.083	197.039	248.648	177.62	271.38	138.491	LC98AP	arahy.Tifrunner.gnm2.Arahy.01	93589045	93594257	+	3709	-	- && P13708.2 RecName: Full=Sucrose synthase; AltName: Full=Nodulin-100; Short=N-100; AltName: Full=Sucrose-UDP glucosyltransferase && PF00862:Sucrose synthase|PF00534:Glycosyl transferases group 1	Glycos_transf_1
arahy.Tifrunner.gnm2.ann1.S7XF8N	233.385	132.069	223.058	233.622	129.809	197.313	254.372	133.32	283.355	S7XF8N	arahy.Tifrunner.gnm2.Arahy.17	5984933	5986798	+	1866	-	- && O24606.1 RecName: Full=Protein ETHYLENE INSENSITIVE 3 && PF04873:Ethylene insensitive 3	EIN3
arahy.Tifrunner.gnm2.ann1.P9D87U	121.771	377.62	185.315	166.708	265.936	221.286	124.168	214.915	381.168	P9D87U	arahy.Tifrunner.gnm2.Arahy.17	9192109	9193728	-	1406	-	- && Q39096.1 RecName: Full=Protein EARLY RESPONSIVE TO DEHYDRATION 15; AltName: Full=PAM2-containing protein CID1; AltName: Full=Polyadenylate-binding protein-interacting protein 1; Short=PABP-interacting protein 1; Short=Poly(A)-binding protein-interacting protein 1; AltName: Full=Protein CTC-INTERACTING DOMAIN 1; AltName: Full=Protein LIGHT STRESS-REGULATED 1 && -	-
arahy.Tifrunner.gnm2.ann1.J729H0	217.969	158.555	226.976	222.81	152.671	212.385	258.231	117.106	279.18	J729H0	arahy.Tifrunner.gnm2.Arahy.07	5475793	5477661	+	1869	-	- && O24606.1 RecName: Full=Protein ETHYLENE INSENSITIVE 3 && PF04873:Ethylene insensitive 3	EIN3
arahy.Tifrunner.gnm2.ann1.DA1J6X	265.39	87.0562	337.998	310.241	122.708	186.455	278.392	34.7315	67.1625	DA1J6X	arahy.Tifrunner.gnm2.Arahy.07	54426160	54428421	-	2118	-	- && P42763.1 RecName: Full=Dehydrin ERD14 && PF00257:Dehydrin	-
arahy.Tifrunner.gnm2.ann1.62F5ZF	19.7198	4.91917	8.33711	4.96393	4.11298	4.02958	3.56942	1084.24	1003.59	62F5ZF	arahy.Tifrunner.gnm2.Arahy.14	127461516	127462522	-	394	-	- && - && -	-
arahy.Tifrunner.gnm2.ann1.FS7ZHJ	321.002	200.651	226.069	229.634	136.963	290.675	206.843	95.7769	130.647	FS7ZHJ	arahy.Tifrunner.gnm2.Arahy.06	5311822	5313170	+	387	-	- && Q8LD26.1 RecName: Full=Dormancy-associated protein homolog 3; AltName: Full=DRM1 homolog 3 && PF05564:Dormancy/auxin associated protein	-
arahy.Tifrunner.gnm2.ann1.DEP6R1	219.812	292.72	153.582	163.695	333.113	242.872	142.202	178.105	285.171	DEP6R1	arahy.Tifrunner.gnm2.Arahy.09	114158088	114158451	-	294	-	- && - && -	-
arahy.Tifrunner.gnm2.ann1.HL1WF3	106.234	283.769	189.364	354.335	198.053	220.201	262.593	116.289	167.919	HL1WF3	arahy.Tifrunner.gnm2.Arahy.05	7682478	7683737	-	696	-	- && - && -	-
arahy.Tifrunner.gnm2.ann1.96TV6J	199.911	163.482	235.095	211.006	164.816	203.409	194.075	218.314	340.116	96TV6J	arahy.Tifrunner.gnm2.Arahy.14	133122454	133122840	-	345	-	- && - && -	-
arahy.Tifrunner.gnm2.ann1.PJ92NG	282.896	71.2248	14.396	45.5079	68.6683	13.7655	19.08	1507.32	53.8994	PJ92NG	arahy.Tifrunner.gnm2.Arahy.03	4427322	4427645	+	324	-	- && Q8W453.1 RecName: Full=Putative lipid-transfer protein DIR1; AltName: Full=Protein DEFECTIVE IN INDUCED RESISTANCE 1; Flags: Precursor && PF14368:Probable lipid transfer	-
arahy.Tifrunner.gnm2.ann1.C8NIIA	34.2844	164.225	409.851	243.554	225.626	202.972	337.995	72.1509	218.217	C8NIIA	arahy.Tifrunner.gnm2.Arahy.03	6452064	6454229	+	2166	-	- && Q39827.1 RecName: Full=Arginine decarboxylase; Short=ADC; Short=ARGDC && PF02784:Pyridoxal-dependent decarboxylase, pyridoxal binding domain|PF00278:Pyridoxal-dependent decarboxylase, C-terminal sheet domain	-
novel.3145	17.4361	374.083	93.8075	98.2059	492.122	674.62	244.563	11.0594	35.7914	-	arahy.Tifrunner.gnm2.Arahy.12	117201942	117204085	-	1036	-	- && - && -	-
arahy.Tifrunner.gnm2.ann1.04HYJ8	230.369	94.306	65.6928	144.046	133.44	90.3775	32.0314	1030.93	124.798	04HYJ8	arahy.Tifrunner.gnm2.Arahy.07	2282182	2282976	-	685	-	- && - && PF14368:Probable lipid transfer	-
arahy.Tifrunner.gnm2.ann1.BWTU0I	129.515	55.2549	187.996	506.597	101.014	127.604	484.942	2.23901	23.882	BWTU0I	arahy.Tifrunner.gnm2.Arahy.11	148637014	148638624	+	1426	-	- && Q38910.1 RecName: Full=Probable xyloglucan endotransglucosylase/hydrolase protein 23; Short=At-XTH23; Short=XTH-23; Flags: Precursor && PF06955:Xyloglucan endo-transglycosylase (XET) C-terminus|PF00722:Glycosyl hydrolases family 16	-
arahy.Tifrunner.gnm2.ann1.AS0C7C	21.0788	170.267	228.327	330.18	186.67	251.04	502.627	29.0743	97.7477	AS0C7C	arahy.Tifrunner.gnm2.Arahy.20	4283629	4284342	+	714	-	- && Q40477.1 RecName: Full=Ethylene-responsive transcription factor 4; AltName: Full=Ethylene-responsive element-binding factor 3; Short=EREBP-3; AltName: Full=Ethylene-responsive element-binding factor 4 homolog; AltName: Full=NtERF3 && PF00847:AP2 domain	AP2
arahy.Tifrunner.gnm2.ann1.AI3QN3	455.885	95.1843	170.058	310.041	89.4023	122.532	143.738	122.23	150.018	AI3QN3	arahy.Tifrunner.gnm2.Arahy.01	5715177	5715662	+	486	-	- && Q9ST43.2 RecName: Full=Pleckstrin homology domain-containing protein 1; Short=AtPH1 && PF00169:PH domain	PH
arahy.Tifrunner.gnm2.ann1.XJ3ZRF	198.279	201.709	214.003	118.413	177.801	237.265	302.854	305.287	83.406	XJ3ZRF	arahy.Tifrunner.gnm2.Arahy.13	7719221	7719715	+	495	-	- && C0Z2L5.1 RecName: Full=bZIP transcription factor 44; Short=AtbZIP44 && PF00170:bZIP transcription factor	bZIP_1
arahy.Tifrunner.gnm2.ann1.QT0H2C	272.943	201.607	154.305	264.672	143.238	181.126	167.983	142.983	177.311	QT0H2C	arahy.Tifrunner.gnm2.Arahy.14	5727994	5734014	+	1426	-	- && P24805.1 RecName: Full=Stem-specific protein TSJT1 && PF12481:Aluminium induced protein	-
arahy.Tifrunner.gnm2.ann1.2GT5Z3	281.148	278.519	202.078	137.129	294.817	224.057	154.594	192.695	153.109	2GT5Z3	arahy.Tifrunner.gnm2.Arahy.13	70030139	70032059	-	649	-	- && P49211.2 RecName: Full=60S ribosomal protein L32-1 && PF01655:Ribosomal protein L32	-
arahy.Tifrunner.gnm2.ann1.9S7237	61.6868	313.464	286.451	179.931	286.558	245.369	268.497	109.567	130.449	9S7237	arahy.Tifrunner.gnm2.Arahy.07	53511211	53517545	-	2910	-	- && Q9CA83.1 RecName: Full=NADP-dependent malic enzyme 4, chloroplastic; Short=AtNADP-ME4; Short=NADP-malic enzyme 4; Flags: Precursor && PF03949:Malic enzyme, NAD binding domain|PF00390:Malic enzyme, N-terminal domain	Malic_M
arahy.Tifrunner.gnm2.ann1.HGAZ7D	6.87172	258.601	217.184	454.519	174.884	213.369	344.367	29.5735	152.175	HGAZ7D	arahy.Tifrunner.gnm2.Arahy.13	23090442	23091197	-	756	-	- && Q9FE67.1 RecName: Full=Ethylene-responsive transcription factor 9; Short=AtERF9; AltName: Full=Ethylene-responsive element-binding factor 9; Short=EREBP-9 && PF00847:AP2 domain	AP2
arahy.Tifrunner.gnm2.ann1.B60I9T	27.2179	31.654	371.585	137.203	205.647	242.489	626.052	1.45933	13.7691	B60I9T	arahy.Tifrunner.gnm2.Arahy.12	4150739	4152130	+	1392	-	- && Q9AR73.1 RecName: Full=Hydroquinone glucosyltransferase; AltName: Full=Arbutin synthase && PF00201:UDP-glucoronosyl and UDP-glucosyl transferase	UDPGT
arahy.Tifrunner.gnm2.ann1.4N1P2Y	2.95371	602.298	107.499	60.8122	462.288	55.001	585.962	15.5725	2.21036	4N1P2Y	arahy.Tifrunner.gnm2.Arahy.09	116548648	116550912	-	1023	-	- && P23472.2 RecName: Full=Hevamine-A; Includes: RecName: Full=Chitinase; Includes: RecName: Full=Lysozyme; Flags: Precursor && PF00704:Glycosyl hydrolases family 18	-
arahy.Tifrunner.gnm2.ann1.W7JQAT	282.878	209.999	232.004	161.328	261.171	236.257	151.719	218.186	127.552	W7JQAT	arahy.Tifrunner.gnm2.Arahy.04	7970536	7972023	+	837	-	- && P30707.1 RecName: Full=60S ribosomal protein L9; AltName: Full=Gibberellin-regulated protein GA && PF00347:Ribosomal protein L6	-
arahy.Tifrunner.gnm2.ann1.760SFH	60.1174	758.711	285.556	159.291	426.593	137.148	37.5688	16.878	61.0199	760SFH	arahy.Tifrunner.gnm2.Arahy.10	866283	867464	+	806	-	- && Q9FK75.1 RecName: Full=GDSL esterase/lipase At5g45670; AltName: Full=Extracellular lipase At5g45670; Flags: Precursor && -	-
arahy.Tifrunner.gnm2.ann1.YXU9YV	19.0746	130.653	387.285	424.426	293.054	158.565	265.339	30.9397	83.9089	YXU9YV	arahy.Tifrunner.gnm2.Arahy.09	21379195	21379494	+	195	-	- && Q0DKW8.1 RecName: Full=Hydrophobic protein LTI6B; AltName: Full=Low temperature-induced protein 6B >A2Y075.2 RecName: Full=Hydrophobic protein LTI6B; AltName: Full=Low temperature-induced protein 6B && -	-
arahy.Tifrunner.gnm2.ann1.QP4M0U	251.702	63.6458	345.718	285.933	104.332	168.586	256.127	20.546	45.9054	QP4M0U	arahy.Tifrunner.gnm2.Arahy.17	66082373	66084806	+	2291	-	- && P42763.1 RecName: Full=Dehydrin ERD14 && PF00257:Dehydrin	-
arahy.Tifrunner.gnm2.ann1.SFTJ5P	17.2452	195.643	196.825	506.221	206.51	160.531	369.128	26.2864	62.1388	SFTJ5P	arahy.Tifrunner.gnm2.Arahy.17	10148856	10152382	-	2856	-	- && Q9XEE6.1 RecName: Full=Zinc finger CCCH domain-containing protein 29; Short=AtC3H29; AltName: Full=AtSZF2 && PF13637:Ankyrin repeats (many copies)	-
arahy.Tifrunner.gnm2.ann1.YL5YHR	15.7498	45.4547	49.6727	179.614	34.5115	71.0361	213.801	154.591	1215.81	YL5YHR	arahy.Tifrunner.gnm2.Arahy.06	99135211	99136134	+	420	-	- && Q03200.1 RecName: Full=Light-regulated protein; Flags: Precursor && PF07207:Light regulated protein Lir1	-
arahy.Tifrunner.gnm2.ann1.914GI4	129.717	363.767	194.96	140.162	238.209	194.237	108.47	197.949	345.947	914GI4	arahy.Tifrunner.gnm2.Arahy.07	8352259	8353930	-	1430	-	- && Q39096.1 RecName: Full=Protein EARLY RESPONSIVE TO DEHYDRATION 15; AltName: Full=PAM2-containing protein CID1; AltName: Full=Polyadenylate-binding protein-interacting protein 1; Short=PABP-interacting protein 1; Short=Poly(A)-binding protein-interacting protein 1; AltName: Full=Protein CTC-INTERACTING DOMAIN 1; AltName: Full=Protein LIGHT STRESS-REGULATED 1 && -	-
arahy.Tifrunner.gnm2.ann1.FB6B2S	8.5563	162.807	242.97	603.188	198.412	106.752	351.191	11.4532	42.7196	FB6B2S	arahy.Tifrunner.gnm2.Arahy.05	113680759	113681639	+	627	-	- && O03982.1 RecName: Full=Heavy metal-associated isoprenylated plant protein 39; Short=AtHIP39; Flags: Precursor && PF00403:Heavy-metal-associated domain	HMA
arahy.Tifrunner.gnm2.ann1.AC77RP	43.7621	169.895	247.649	306.337	231	223.186	414.317	16.7843	49.7545	AC77RP	arahy.Tifrunner.gnm2.Arahy.14	92665154	92665545	-	295	-	- && - && -	-
arahy.Tifrunner.gnm2.ann1.9RX38M	44.2413	194.338	294.991	358.284	210.524	146.993	216.239	90.2962	196.181	9RX38M	arahy.Tifrunner.gnm2.Arahy.03	72617108	72618972	+	1666	-	- && P37707.1 RecName: Full=B2 protein && PF10539:Development and cell death domain	-
arahy.Tifrunner.gnm2.ann1.X2BKCZ	8.71981	140.462	265.105	563.406	186.097	74.3387	337.889	9.78388	42.0301	X2BKCZ	arahy.Tifrunner.gnm2.Arahy.15	158656999	158658435	+	833	-	- && O03982.1 RecName: Full=Heavy metal-associated isoprenylated plant protein 39; Short=AtHIP39; Flags: Precursor && -	-
arahy.Tifrunner.gnm2.ann1.EGF22G	154.616	138.346	188.24	132.567	131.67	199.79	300.415	353.494	138.72	EGF22G	arahy.Tifrunner.gnm2.Arahy.03	6813838	6814329	-	492	-	- && C0Z2L5.1 RecName: Full=bZIP transcription factor 44; Short=AtbZIP44 && PF00170:bZIP transcription factor	bZIP_1
arahy.Tifrunner.gnm2.ann1.R18LRK	311.829	213.648	165.808	193.269	191.526	130.764	159.369	225.328	156.384	R18LRK	arahy.Tifrunner.gnm2.Arahy.13	3970700	3973658	-	1636	-	- && P48534.2 RecName: Full=L-ascorbate peroxidase, cytosolic; Short=AP; AltName: Full=PsAPx01 && PF00141:Peroxidase	-
arahy.Tifrunner.gnm2.ann1.00ZDTM	90.3167	132.629	191.226	222.622	135.009	194.85	346.526	127.114	274.207	00ZDTM	arahy.Tifrunner.gnm2.Arahy.16	14826589	14831131	-	1963	-	- && Q4R5M2.1 RecName: Full=Cathepsin B; Contains: RecName: Full=Cathepsin B light chain; Contains: RecName: Full=Cathepsin B heavy chain; Flags: Precursor && PF08127:Peptidase family C1 propeptide|PF00112:Papain family cysteine protease	Peptidase_C1
arahy.Tifrunner.gnm2.ann1.DW64SD	423.946	85.8712	138.535	350.035	92.4047	162.686	179.177	69.8514	109.161	DW64SD	arahy.Tifrunner.gnm2.Arahy.15	145682050	145684268	+	1569	-	- && - && -	-
arahy.Tifrunner.gnm2.ann1.IHZE0I	200.976	130.768	208.157	228.25	132.025	167.875	260.728	134.229	246.332	IHZE0I	arahy.Tifrunner.gnm2.Arahy.15	152281062	152284711	-	1567	-	- && Q06396.3 RecName: Full=ADP-ribosylation factor 1; AltName: Full=13 kDa cold-induced protein && PF00025:ADP-ribosylation factor family	Arf
novel.2681	191.539	208.534	284.273	144.345	181.614	172.056	247.184	141.204	146.114	-	arahy.Tifrunner.gnm2.Arahy.11	132754281	132756498	+	1691	-	- && Q8W3Y4.1 RecName: Full=S-adenosylmethionine synthase; Short=AdoMet synthase; AltName: Full=Methionine adenosyltransferase; Short=MAT && PF02772:S-adenosylmethionine synthetase, central domain|PF02773:S-adenosylmethionine synthetase, C-terminal domain|PF00438:S-adenosylmethionine synthetase, N-terminal domain	-
arahy.Tifrunner.gnm2.ann1.AX840Y	250.34	216.522	180.54	139.464	218.429	166.537	109.983	374.438	133.118	AX840Y	arahy.Tifrunner.gnm2.Arahy.16	78338961	78343328	-	1916	-	- && Q9LEI9.1 RecName: Full=Enolase 2; AltName: Full=2-phospho-D-glycerate hydro-lyase 2; AltName: Full=2-phosphoglycerate dehydratase 2; AltName: Allergen=Hev b 9 && PF03952:Enolase, N-terminal domain|PF00113:Enolase, C-terminal TIM barrel domain	-
arahy.Tifrunner.gnm2.ann1.61ZXLU	441.366	88.5485	118.884	337.265	87.9614	142.145	165.217	83.8201	115.501	61ZXLU	arahy.Tifrunner.gnm2.Arahy.05	99363163	99365379	-	1569	-	- && - && -	-
arahy.Tifrunner.gnm2.ann1.RC3SCI	145.262	252.146	134.473	105.833	397.069	297.886	236.428	196.586	30.0022	RC3SCI	arahy.Tifrunner.gnm2.Arahy.04	1120519	1121487	+	969	-	- && Q00451.1 RecName: Full=36.4 kDa proline-rich protein && PF14547:Hydrophobic seed protein	-
arahy.Tifrunner.gnm2.ann1.6S7C55	278.145	282.075	160.636	95.7485	335.317	196.382	110.11	210.135	140.503	6S7C55	arahy.Tifrunner.gnm2.Arahy.11	39525094	39526174	+	240	-	- && Q9ZRS8.1 RecName: Full=60S ribosomal protein L37a && -	-
arahy.Tifrunner.gnm2.ann1.MB08BW	235.852	276.41	154.543	105.64	284.279	221.88	153.575	194.317	164.555	MB08BW	arahy.Tifrunner.gnm2.Arahy.19	157033096	157034368	+	520	-	- && Q680P8.2 RecName: Full=40S ribosomal protein S29 && -	-
arahy.Tifrunner.gnm2.ann1.VYCB27	346.549	367.929	161.576	116.145	281.064	102.198	91.2995	234.378	81.8364	VYCB27	arahy.Tifrunner.gnm2.Arahy.08	12507896	12509622	+	567	-	- && Q9LX15.1 RecName: Full=Protein DOWNSTREAM OF FLC; Short=AtDFC; AltName: Full=Pollen allergen-like protein; Flags: Precursor && PF01190:Pollen proteins Ole e I like	-
arahy.Tifrunner.gnm2.ann1.DGZF1S	339.561	119.524	102.299	301.923	79.1542	147.142	150.051	62.6211	228.416	DGZF1S	arahy.Tifrunner.gnm2.Arahy.09	30428380	30430586	-	961	-	- && Q8LD26.1 RecName: Full=Dormancy-associated protein homolog 3; AltName: Full=DRM1 homolog 3 && PF05564:Dormancy/auxin associated protein	-
arahy.Tifrunner.gnm2.ann1.H9I2X3	223.668	85.665	127.953	307.489	70.1859	111.991	260.108	172.267	151.147	H9I2X3	arahy.Tifrunner.gnm2.Arahy.17	124588220	124591637	-	1629	-	- && Q9LPL4.1 RecName: Full=F-box protein SKP2A; AltName: Full=FBL5-like protein; Short=AtFBL5; AltName: Full=SKP2-like protein 1; Short=AtSKP2;1 && PF12937:F-box-like	-
arahy.Tifrunner.gnm2.ann1.LDJ367	241.067	290.808	153.146	106.348	283.083	202.321	142.332	189.388	169.005	LDJ367	arahy.Tifrunner.gnm2.Arahy.09	111950319	111951570	-	514	-	- && Q680P8.2 RecName: Full=40S ribosomal protein S29 && -	-
arahy.Tifrunner.gnm2.ann1.H8XLFU	111.921	207.323	140.338	220.155	173.981	165.532	157.178	99.2573	480.836	H8XLFU	arahy.Tifrunner.gnm2.Arahy.20	4344813	4345545	+	342	-	- && O22611.1 RecName: Full=Dormancy-associated protein 1; Short=PsDRM1 && PF05564:Dormancy/auxin associated protein	-
arahy.Tifrunner.gnm2.ann1.ZLM6U3	176.588	238.503	245.155	258.487	209.084	239.848	306.534	15.6694	44.1555	ZLM6U3	arahy.Tifrunner.gnm2.Arahy.05	95941216	95946831	-	2277	-	- && P34105.3 RecName: Full=NADP-dependent malic enzyme; Short=NADP-ME && PF03949:Malic enzyme, NAD binding domain|PF00390:Malic enzyme, N-terminal domain	malic
arahy.Tifrunner.gnm2.ann1.SVIF2X	215.658	136.43	187.476	214.657	135.902	159.718	189.492	174.137	224.881	SVIF2X	arahy.Tifrunner.gnm2.Arahy.06	99940344	99944441	-	648	-	- && - && -	-
arahy.Tifrunner.gnm2.ann1.E4N5F8	486.453	272.229	143.38	148.716	267.138	85.0557	128.26	57.534	22.8023	E4N5F8	arahy.Tifrunner.gnm2.Arahy.15	20929631	20930352	-	684	-	- && Q96576.1 RecName: Full=Pectinesterase 3; Short=PE 3; AltName: Full=Pectin methylesterase 3; Flags: Precursor && PF01095:Pectinesterase	-
arahy.Tifrunner.gnm2.ann1.W8TIS9	261.082	136.133	239.337	274.152	127.707	160.149	211.129	9.87618	70.0169	W8TIS9	arahy.Tifrunner.gnm2.Arahy.20	4126355	4126753	+	399	-	- && Q9SGP6.1 RecName: Full=Glutaredoxin-C9; Short=AtGrxC9; AltName: Full=Protein ROXY 19 && PF00462:Glutaredoxin	-
arahy.Tifrunner.gnm2.ann1.G03TES	278.661	155.517	189.727	218.601	163.287	138.046	151.821	203.246	131.576	G03TES	arahy.Tifrunner.gnm2.Arahy.19	147982093	147984707	+	2531	-	- && O64937.2 RecName: Full=Elongation factor 1-alpha; Short=EF-1-alpha && PF03143:Elongation factor Tu C-terminal domain|PF00009:Elongation factor Tu GTP binding domain|PF03144:Elongation factor Tu domain 2	GTP_EFTU
arahy.Tifrunner.gnm2.ann1.EABL5T	0.105656	171.866	214.763	350.361	179.522	178.783	404.653	13.4627	66.0508	EABL5T	arahy.Tifrunner.gnm2.Arahy.11	148972366	148973889	+	1524	-	- && - && PF13359:DDE superfamily endonuclease	-
arahy.Tifrunner.gnm2.ann1.LWZI10	209.308	112.719	166.678	266.457	97.3133	151.429	270.322	83.2955	141.021	LWZI10	arahy.Tifrunner.gnm2.Arahy.08	26669633	26672577	-	1310	-	- && A2YEZ6.2 RecName: Full=Zinc finger A20 and AN1 domain-containing stress-associated protein 8; Short=OsSAP8; AltName: Full=Stress-associated protein 3 >A3BDI8.1 RecName: Full=Zinc finger A20 and AN1 domain-containing stress-associated protein 8; Short=OsSAP8; AltName: Full=Stress-associated protein 3 && PF01754:A20-like zinc finger|PF01428:AN1-like Zinc finger	zf-A20
arahy.Tifrunner.gnm2.ann1.19P32S	83.4716	648.571	57.5848	8.20856	842.947	97.3436	38.4866	17.3796	5.05378	19P32S	arahy.Tifrunner.gnm2.Arahy.07	62815266	62815985	-	720	-	- && P42088.1 RecName: Full=Lectin; AltName: Full=Agglutinin; AltName: Full=BMA; Contains: RecName: Full=Lectin beta chain; Contains: RecName: Full=Lectin alpha chain && PF00139:Legume lectin domain	-
arahy.Tifrunner.gnm2.ann1.F1HK63	247.499	318.262	166.561	101.434	341.944	153.236	105.278	182.611	89.2382	F1HK63	arahy.Tifrunner.gnm2.Arahy.10	74933850	74935604	-	492	-	- && P52855.1 RecName: Full=60S acidic ribosomal protein P1; AltName: Full=L12 && PF00428:60s Acidic ribosomal protein	-
arahy.Tifrunner.gnm2.ann1.5UB2G1	188.139	207.769	168.141	143.158	239.127	169.368	168.767	187.622	179.598	5UB2G1	arahy.Tifrunner.gnm2.Arahy.09	8018146	8019997	+	465	-	- && O81372.1 RecName: Full=Nucleoside diphosphate kinase 1; AltName: Full=Nucleoside diphosphate kinase I; Short=NDK I; Short=NDP kinase I; Short=NDPK I && -	-
arahy.Tifrunner.gnm2.ann1.IUKN41	25.3788	107.708	318.425	226.91	127.13	258.7	488.754	4.1592	22.6872	IUKN41	arahy.Tifrunner.gnm2.Arahy.02	97627549	97628632	+	694	-	- && - && -	-
arahy.Tifrunner.gnm2.ann1.T9TG4X	230.619	97.4295	92.4419	251.954	133.509	152.344	161.52	79.881	192.245	T9TG4X	arahy.Tifrunner.gnm2.Arahy.06	1383461	1384955	-	431	-	- && Q9C827.1 RecName: Full=Coatomer subunit beta'-2; AltName: Full=Beta'-coat protein 2; Short=Beta'-COP 2 && -	-
arahy.Tifrunner.gnm2.ann1.K0XUKT	253.81	195.33	199.507	102.172	276.226	212.612	158.582	197.507	106.205	K0XUKT	arahy.Tifrunner.gnm2.Arahy.05	6908617	6909057	+	441	-	- && P51414.2 RecName: Full=60S ribosomal protein L26-1 && PF16906:Ribosomal proteins L26 eukaryotic, L24P archaeal|PF00467:KOW motif	KOW
arahy.Tifrunner.gnm2.ann1.EYFM1K	275.751	391.203	129.562	62.4618	689.952	146.236	38.4654	1.4353	1.23964	EYFM1K	arahy.Tifrunner.gnm2.Arahy.09	119836308	119838446	-	1258	-	- && - && -	-
arahy.Tifrunner.gnm2.ann1.4Q9CQT	223.372	210.87	154.578	169.302	213.493	190.2	208.798	173.561	108.28	4Q9CQT	arahy.Tifrunner.gnm2.Arahy.09	4570939	4573717	-	1597	-	- && P93447.3 RecName: Full=Elongation factor 1-delta; Short=EF-1-delta; AltName: Full=Elongation factor 1B-beta; AltName: Full=eEF-1B beta && PF00736:EF-1 guanine nucleotide exchange domain	-
arahy.Tifrunner.gnm2.ann1.GX00WG	15.1175	171.044	182.516	451.695	180.098	131.462	327.532	24.6387	57.7586	GX00WG	arahy.Tifrunner.gnm2.Arahy.07	9176094	9179963	-	3125	-	- && Q93ZS9.1 RecName: Full=Zinc finger CCCH domain-containing protein 47; Short=AtC3H47; AltName: Full=AtSZF1 && -	-
arahy.Tifrunner.gnm2.ann1.80YXZJ	161.808	120.366	130.612	225.391	119.471	158.972	318.088	129.395	147.026	80YXZJ	arahy.Tifrunner.gnm2.Arahy.13	4591998	4595320	-	711	-	- && Q42540.1 RecName: Full=Ubiquitin-conjugating enzyme E2 7; AltName: Full=E2 ubiquitin-conjugating enzyme 7; AltName: Full=Ubiquitin carrier protein 7; AltName: Full=Ubiquitin-protein ligase 7 && PF00179:Ubiquitin-conjugating enzyme	UQ_con
arahy.Tifrunner.gnm2.ann1.FK6HB9	460.149	225.401	204.251	216.541	190.272	96.4321	112.773	27.4893	146.819	FK6HB9	arahy.Tifrunner.gnm2.Arahy.01	89379840	89382808	-	867	-	- && F4IQJ4.1 RecName: Full=Gibberellin-regulated protein 11; AltName: Full=GAST1 protein homolog 11; Flags: Precursor && PF02704:Gibberellin regulated protein	-
arahy.Tifrunner.gnm2.ann1.4I93G7	320.365	142.076	123.87	289.901	173.829	56.2523	200.422	55.0722	114.904	4I93G7	arahy.Tifrunner.gnm2.Arahy.06	110235698	110241415	-	3476	-	- && Q8VZK0.1 RecName: Full=E3 ubiquitin-protein ligase MIEL1; AltName: Full=MYB30-interacting E3 ligase 1 && -	-
arahy.Tifrunner.gnm2.ann1.20DV7G	113.388	752.541	102.3	75.3438	420.073	183.536	49.859	0.265535	0	20DV7G	arahy.Tifrunner.gnm2.Arahy.16	126644400	126653539	-	1772	-	- && P52914.1 RecName: Full=Nucleoside-triphosphatase; Short=NTPase; AltName: Full=Nucleoside triphosphate phosphohydrolase; Short=Apyrase && PF01150:GDA1/CD39 (nucleoside phosphatase) family	-
arahy.Tifrunner.gnm2.ann1.MBF964	233.405	203.673	146.446	159.745	197.896	180.608	100.515	159.119	233.932	MBF964	arahy.Tifrunner.gnm2.Arahy.19	154807069	154807432	+	294	-	- && - && -	-
arahy.Tifrunner.gnm2.ann1.YJ1RAA	380.708	97.266	150.389	260.363	94.8841	103.849	114.721	99.9952	116.848	YJ1RAA	arahy.Tifrunner.gnm2.Arahy.11	5454001	5457747	-	483	-	- && Q9ST43.2 RecName: Full=Pleckstrin homology domain-containing protein 1; Short=AtPH1 && PF00169:PH domain	PH
arahy.Tifrunner.gnm2.ann1.Y1D24R	192.903	124.204	186.327	196.741	149.202	204.953	249.354	108.316	111.792	Y1D24R	arahy.Tifrunner.gnm2.Arahy.20	10080700	10084481	+	1925	-	- && Q00218.2 RecName: Full=Phospho-2-dehydro-3-deoxyheptonate aldolase 2, chloroplastic; AltName: Full=3-deoxy-D-arabino-heptulosonate 7-phosphate synthase 2; AltName: Full=DAHP synthase 2; AltName: Full=Phospho-2-keto-3-deoxyheptonate aldolase 2; Flags: Precursor && PF01474:Class-II DAHP synthetase family	-
arahy.Tifrunner.gnm2.ann1.5KWE5R	101.865	216.138	161.629	185.759	217.766	150.784	204.462	114.735	256.243	5KWE5R	arahy.Tifrunner.gnm2.Arahy.13	15222627	15225331	+	1020	-	- && Q9SV68.1 RecName: Full=Putative quinone-oxidoreductase homolog, chloroplastic && PF08240:Alcohol dehydrogenase GroES-like domain|PF13602:Zinc-binding dehydrogenase	ADH_N
arahy.Tifrunner.gnm2.ann1.2Z587T	41.1323	185.932	269.495	321.729	195.495	134.413	187.11	76.272	148.334	2Z587T	arahy.Tifrunner.gnm2.Arahy.13	97175572	97177459	+	1689	-	- && P37707.1 RecName: Full=B2 protein && PF10539:Development and cell death domain	-
arahy.Tifrunner.gnm2.ann1.TT1NYY	196.007	216.446	144.848	115.25	247.608	170.08	148.231	166.601	206.79	TT1NYY	arahy.Tifrunner.gnm2.Arahy.19	1306403	1308140	+	222	-	- && Q9FL96.1 RecName: Full=Protein DSS1 HOMOLOG ON CHROMOSOME V; Short=AtDSS1(V); AltName: Full=Probable 26S proteasome complex subunit sem1-2 && -	-
arahy.Tifrunner.gnm2.ann1.MPQ92C	219.747	77.1514	162.71	273.556	80.1829	147.905	235.053	79.4484	94.6007	MPQ92C	arahy.Tifrunner.gnm2.Arahy.01	8275768	8279553	-	1173	-	- && P35135.1 RecName: Full=Ubiquitin-conjugating enzyme E2-17 kDa; AltName: Full=E2 ubiquitin-conjugating enzyme; AltName: Full=Ubiquitin carrier protein; AltName: Full=Ubiquitin-protein ligase && PF00179:Ubiquitin-conjugating enzyme	UQ_con
arahy.Tifrunner.gnm2.ann1.ISNY9U	113.015	382.341	193.636	144.87	265.274	195.786	158.937	16.539	43.8145	ISNY9U	arahy.Tifrunner.gnm2.Arahy.04	2282137	2283519	+	1383	-	- && Q9LIS3.1 RecName: Full=UDP-glucuronate 4-epimerase 6; AltName: Full=UDP-glucuronic acid epimerase 6; Short=AtUGlcAE2 && PF16363:GDP-mannose 4,6 dehydratase	-
arahy.Tifrunner.gnm2.ann1.7W0SSB	37.9718	127.63	305.362	259.14	177.502	180.513	267.01	50.3241	54.9133	7W0SSB	arahy.Tifrunner.gnm2.Arahy.08	44865910	44868311	+	795	-	- && Q9LHJ8.1 RecName: Full=Zinc finger A20 and AN1 domain-containing stress-associated protein 5; Short=AtSAP5 && PF01428:AN1-like Zinc finger|PF01754:A20-like zinc finger	zf-AN1
arahy.Tifrunner.gnm2.ann1.59P1C9	11.5451	117.791	290.577	197.788	178.03	229.551	404.39	9.33422	37.6263	59P1C9	arahy.Tifrunner.gnm2.Arahy.14	130227943	130228485	-	543	-	- && Q9SI09.1 RecName: Full=Probable E3 ubiquitin-protein ligase XERICO && PF13639:Ring finger domain	-
arahy.Tifrunner.gnm2.ann1.7Z45GE	256.623	157.28	159.796	240.149	119.938	142.083	157.948	74.1305	199.679	7Z45GE	arahy.Tifrunner.gnm2.Arahy.13	1755778	1758584	+	2032	-	- && P24465.2 RecName: Full=Cytochrome P450 71A1; AltName: Full=ARP-2; AltName: Full=CYPLXXIA1 && PF00067:Cytochrome P450	p450
arahy.Tifrunner.gnm2.ann1.E6CSJF	200.998	163.285	28.8938	39.3063	168.061	35.5036	15.6368	882.767	136.657	E6CSJF	arahy.Tifrunner.gnm2.Arahy.13	6907714	6908037	+	324	-	- && Q8W453.1 RecName: Full=Putative lipid-transfer protein DIR1; AltName: Full=Protein DEFECTIVE IN INDUCED RESISTANCE 1; Flags: Precursor && PF14368:Probable lipid transfer	-
novel.5572	547.869	32.3291	147.752	174.917	39.1632	52.0897	109.752	72.8772	88.3145	-	arahy.Tifrunner.gnm2.scaffold_797	1	1000	-	603	-	- && - && -	-
arahy.Tifrunner.gnm2.ann1.GGDF5U	114.858	130.993	149.692	126.807	127.85	200.317	299.941	195.129	203.321	GGDF5U	arahy.Tifrunner.gnm2.Arahy.12	8652329	8655310	+	1765	-	- && Q9LUM4.2 RecName: Full=Ethylene-responsive transcription factor RAP2-2; Short=AtRAP2.2; AltName: Full=Protein RELATED TO APETALA2 2 && PF00847:AP2 domain	AP2
arahy.Tifrunner.gnm2.ann1.7NSI0A	208.602	296.991	159.586	123.744	291.572	202.521	151.761	100.09	87.6861	7NSI0A	arahy.Tifrunner.gnm2.Arahy.10	664179	664847	+	378	-	- && O22860.1 RecName: Full=60S ribosomal protein L38 && -	-
arahy.Tifrunner.gnm2.ann1.MID1KN	162.957	211.725	214.725	278.459	167.197	197.49	280.641	20.1918	38.0394	MID1KN	arahy.Tifrunner.gnm2.Arahy.15	149578537	149583870	+	2278	-	- && P34105.3 RecName: Full=NADP-dependent malic enzyme; Short=NADP-ME && PF03949:Malic enzyme, NAD binding domain|PF00390:Malic enzyme, N-terminal domain	malic
arahy.Tifrunner.gnm2.ann1.86EPEX	248.994	192.679	174.519	123.009	201.181	132.64	89.3682	303.145	113.028	86EPEX	arahy.Tifrunner.gnm2.Arahy.06	57741279	57745976	+	2218	-	- && Q9LEI9.1 RecName: Full=Enolase 2; AltName: Full=2-phospho-D-glycerate hydro-lyase 2; AltName: Full=2-phosphoglycerate dehydratase 2; AltName: Allergen=Hev b 9 && PF03952:Enolase, N-terminal domain|PF00113:Enolase, C-terminal TIM barrel domain	-
arahy.Tifrunner.gnm2.ann1.CGU5TI	58.5236	481.196	181.476	74.0522	487.353	154.573	93.7217	23.6058	34.3745	CGU5TI	arahy.Tifrunner.gnm2.Arahy.09	80004145	80005586	-	1183	-	- && P01067.1 RecName: Full=Bowman-Birk type proteinase inhibitor B-II && PF00228:Bowman-Birk serine protease inhibitor family	-
arahy.Tifrunner.gnm2.ann1.SIZM0A	146.178	134.311	147	75.978	348.595	339.812	214.063	0	0.125059	SIZM0A	arahy.Tifrunner.gnm2.Arahy.08	42438974	42445642	-	1031	-	- && B1B5P4.1 RecName: Full=Naringenin 8-dimethylallyltransferase 2, chloroplastic; Short=SfN8DT-2; Flags: Precursor && PF01040:UbiA prenyltransferase family	UbiA
arahy.Tifrunner.gnm2.ann1.E5AZB0	163.543	291.428	226.843	130.685	188.178	155.482	148.202	155.718	96.1985	E5AZB0	arahy.Tifrunner.gnm2.Arahy.16	122134260	122139202	+	2602	-	- && Q2QLY4.1 RecName: Full=5-methyltetrahydropteroyltriglutamate--homocysteine methyltransferase 2; AltName: Full=Cobalamin-independent methionine synthase 2 && PF01717:Cobalamin-independent synthase, Catalytic domain|PF08267:Cobalamin-independent synthase, N-terminal domain	-
arahy.Tifrunner.gnm2.ann1.IT1C9S	222.938	264.778	150.61	128.189	245.845	208.672	145.459	114.167	108.486	IT1C9S	arahy.Tifrunner.gnm2.Arahy.20	2029878	2030579	+	378	-	- && O22860.1 RecName: Full=60S ribosomal protein L38 && -	-
arahy.Tifrunner.gnm2.ann1.043YES	229.074	112.208	157.594	232.435	101.279	146.826	230.83	90.5895	131.018	043YES	arahy.Tifrunner.gnm2.Arahy.18	2875204	2878147	-	1310	-	- && A2YEZ6.2 RecName: Full=Zinc finger A20 and AN1 domain-containing stress-associated protein 8; Short=OsSAP8; AltName: Full=Stress-associated protein 3 >A3BDI8.1 RecName: Full=Zinc finger A20 and AN1 domain-containing stress-associated protein 8; Short=OsSAP8; AltName: Full=Stress-associated protein 3 && PF01754:A20-like zinc finger|PF01428:AN1-like Zinc finger	zf-A20
arahy.Tifrunner.gnm2.ann1.SDD8BX	173.309	152.016	154.647	147.629	170.825	137.318	172.092	166.67	187.462	SDD8BX	arahy.Tifrunner.gnm2.Arahy.07	5055071	5057502	-	1432	-	- && Q84WM9.2 RecName: Full=Elongation factor 1-beta 1; Short=EF-1-beta 1; AltName: Full=Elongation factor 1-beta' 1; Short=EF-1-beta' 1; AltName: Full=Elongation factor 1B-alpha 1; AltName: Full=eEF-1B alpha 1 && PF00736:EF-1 guanine nucleotide exchange domain	-
arahy.Tifrunner.gnm2.ann1.FLZ3NT	77.8401	121.336	207.615	128.455	138.259	187.714	232.099	118.525	203.882	FLZ3NT	arahy.Tifrunner.gnm2.Arahy.01	66956895	66957529	+	495	-	- && - && -	-
novel.1219	43.4034	39.284	80.0256	42.6478	74.5858	37.2713	51.6496	90.5535	1115.47	-	arahy.Tifrunner.gnm2.Arahy.05	99049586	99050922	+	1337	-	- && - && -	-
arahy.Tifrunner.gnm2.ann1.KB1BCJ	157.752	184.262	139.934	123.554	158.494	77.8139	68.3072	394.807	213.645	KB1BCJ	arahy.Tifrunner.gnm2.Arahy.08	10562389	10566437	-	2680	-	- && P29828.1 RecName: Full=Protein disulfide-isomerase; Short=PDI; Flags: Precursor && PF13848:Thioredoxin-like domain|PF00085:Thioredoxin	-
arahy.Tifrunner.gnm2.ann1.9WTJ6Z	245.871	240.947	161.203	97.4402	240.977	172.597	91.4444	132.768	142.303	9WTJ6Z	arahy.Tifrunner.gnm2.Arahy.11	47202636	47203342	+	443	-	- && P49689.3 RecName: Full=40S ribosomal protein S30 && -	-
arahy.Tifrunner.gnm2.ann1.369VWG	125.546	27.8208	104.978	27.2691	40.0079	17.6794	40.5951	1115.65	60.1119	369VWG	arahy.Tifrunner.gnm2.Arahy.16	148725773	148728320	-	1457	-	- && Q8GXG1.2 RecName: Full=Probable isoaspartyl peptidase/L-asparaginase 2; AltName: Full=L-asparagine amidohydrolase 2; Contains: RecName: Full=Isoaspartyl peptidase/L-asparaginase 2 subunit alpha; Contains: RecName: Full=Isoaspartyl peptidase/L-asparaginase 2 subunit beta; Flags: Precursor && PF01112:Asparaginase	Asparaginase_2
arahy.Tifrunner.gnm2.ann1.DU9C9C	190.573	105.773	185.293	187.438	97.9896	136.317	157.916	171.871	131.192	DU9C9C	arahy.Tifrunner.gnm2.Arahy.14	1253866	1254486	+	621	-	- && Q9SXS8.1 RecName: Full=Ethylene-responsive transcription factor 3; AltName: Full=Ethylene-responsive element-binding factor 3 homolog; AltName: Full=Ethylene-responsive element-binding factor 5; Short=EREBP-5; AltName: Full=NtERF5 && PF00847:AP2 domain	AP2
arahy.Tifrunner.gnm2.ann1.5SR3N0	221.32	136.869	174.295	164.707	141.324	127.796	137.82	159.44	148.722	5SR3N0	arahy.Tifrunner.gnm2.Arahy.03	1732593	1734604	-	726	-	- && Q9CAT7.1 RecName: Full=Nascent polypeptide-associated complex subunit beta && PF01849:NAC domain	-
arahy.Tifrunner.gnm2.ann1.SGZ2CH	55.5948	203.497	275.786	36.8654	349.934	241.936	207.993	66.6034	58.7865	SGZ2CH	arahy.Tifrunner.gnm2.Arahy.17	20637295	20642364	+	3592	-	- && Q96423.1 RecName: Full=Trans-cinnamate 4-monooxygenase; AltName: Full=Cinnamic acid 4-hydroxylase; Short=C4H; Short=CA4H; AltName: Full=Cytochrome P450 73; AltName: Full=Cytochrome P450C4H && PF00067:Cytochrome P450	p450
arahy.Tifrunner.gnm2.ann1.1CH3A3	183.014	115.008	164.042	171.159	105.49	128.878	218.913	120.791	206.791	1CH3A3	arahy.Tifrunner.gnm2.Arahy.05	92793458	92797527	+	1543	-	- && Q06396.3 RecName: Full=ADP-ribosylation factor 1; AltName: Full=13 kDa cold-induced protein && PF00025:ADP-ribosylation factor family	Arf
arahy.Tifrunner.gnm2.ann1.H0C812	532.319	123.906	172.777	153.52	151.938	39.4407	38.1007	62.6083	243.418	H0C812	arahy.Tifrunner.gnm2.Arahy.11	113745005	113748209	-	631	-	- && F4IQJ4.1 RecName: Full=Gibberellin-regulated protein 11; AltName: Full=GAST1 protein homolog 11; Flags: Precursor && PF02704:Gibberellin regulated protein	-
arahy.Tifrunner.gnm2.ann1.XH6SHZ	90.6115	252.937	122.236	83.1409	326.142	209.819	181.04	144.184	111.602	XH6SHZ	arahy.Tifrunner.gnm2.Arahy.10	4810462	4812194	-	426	-	- && - && PF06747:CHCH domain	-
arahy.Tifrunner.gnm2.ann1.AUV3TU	174.328	170.325	98.611	217.57	120.953	153.032	171.372	83.5927	232.167	AUV3TU	arahy.Tifrunner.gnm2.Arahy.08	39190505	39192255	-	1278	-	- && P24805.1 RecName: Full=Stem-specific protein TSJT1 && PF12481:Aluminium induced protein	-
arahy.Tifrunner.gnm2.ann1.N3WVHA	173.806	251.603	173.562	142.43	213.831	131.503	149.906	79.4348	92.2549	N3WVHA	arahy.Tifrunner.gnm2.Arahy.06	3835022	3837953	+	1346	-	- && A3C4S4.1 RecName: Full=GDP-mannose 3,5-epimerase 1; Short=GDP-Man 3,5-epimerase 1; AltName: Full=OsGME-1 && PF01370:NAD dependent epimerase/dehydratase family	Epimerase
arahy.Tifrunner.gnm2.ann1.BFU0GS	42.6759	134.657	185.958	321.743	80.0676	134.241	233.496	105.884	105.439	BFU0GS	arahy.Tifrunner.gnm2.Arahy.08	10764844	10766881	-	1252	-	- && Q39013.2 RecName: Full=NAC domain-containing protein 2; Short=ANAC002 && PF02365:No apical meristem (NAM) protein	NAM
arahy.Tifrunner.gnm2.ann1.V1SQAY	21.2365	134.008	253.888	114.932	359.109	204.999	254.436	48.8061	26.567	V1SQAY	arahy.Tifrunner.gnm2.Arahy.06	32055029	32061037	+	3287	-	- && P27991.1 RecName: Full=Phenylalanine ammonia-lyase 1 && PF00221:Aromatic amino acid lyase	-
arahy.Tifrunner.gnm2.ann1.EVU1XN	168.539	101.418	193.765	175.551	111.565	114.122	194.645	101.22	165.919	EVU1XN	arahy.Tifrunner.gnm2.Arahy.14	110012655	110013065	-	252	-	- && A7R385.1 RecName: Full=CASP-like protein 2B1; Short=VvCASPL2B1 && -	-
arahy.Tifrunner.gnm2.ann1.29C4GT	210.752	99.7953	151.881	186.429	96.5645	124.991	185.423	116.811	155.597	29C4GT	arahy.Tifrunner.gnm2.Arahy.14	9328923	9332411	+	1221	-	- && O48850.2 RecName: Full=Vesicle-associated membrane protein 725; Short=AtVAMP725 && PF00957:Synaptobrevin|PF13774:Regulated-SNARE-like domain	-
arahy.Tifrunner.gnm2.ann1.VUY3N3	113.549	132.82	119.459	167.397	114.875	167.759	227.519	127.175	192.049	VUY3N3	arahy.Tifrunner.gnm2.Arahy.08	3610549	3614572	+	2249	-	- && P17598.2 RecName: Full=Catalase isozyme 1 && PF06628:Catalase-related immune-responsive|PF00199:Catalase	Catalase
arahy.Tifrunner.gnm2.ann1.5EYH1D	127.254	591.378	108.39	108.75	374.445	112.514	47.9878	10.6761	13.0047	5EYH1D	arahy.Tifrunner.gnm2.Arahy.13	3487284	3489804	+	1498	-	- && Q9ATM4.1 RecName: Full=Aquaporin PIP2-7; AltName: Full=Plasma membrane intrinsic protein 2-7; AltName: Full=ZmPIP2-7; AltName: Full=ZmPIP2;7 && PF00230:Major intrinsic protein	-
arahy.Tifrunner.gnm2.ann1.JTH4ZG	173.456	193.477	180.042	136.931	143.337	168.948	113.557	156.404	153.671	JTH4ZG	arahy.Tifrunner.gnm2.Arahy.10	621972	622193	+	222	-	- && Q9FGZ9.1 RecName: Full=Ubiquitin-like protein 5 && -	-
arahy.Tifrunner.gnm2.ann1.DUD7MS	195.453	198.05	173.335	141.859	168.554	161.918	122.194	89.6205	192.991	DUD7MS	arahy.Tifrunner.gnm2.Arahy.13	127037490	127041708	+	1309	-	- && - && -	-
novel.3427	46.0184	586.627	152.557	43.2517	333.395	188.279	87.085	18.4499	14.5105	-	arahy.Tifrunner.gnm2.Arahy.13	129939822	129942208	-	2387	-	- && P43309.1 RecName: Full=Polyphenol oxidase, chloroplastic; Short=PPO; AltName: Full=Catechol oxidase; Flags: Precursor && PF12143:Protein of unknown function (DUF_B2219)|PF00264:Common central domain of tyrosinase|PF12142:Polyphenol oxidase middle domain	-
arahy.Tifrunner.gnm2.ann1.6480K7	71.9644	259.162	179.214	141.875	230.672	221.628	178.158	44.48	132.787	6480K7	arahy.Tifrunner.gnm2.Arahy.06	116556377	116561340	-	2579	-	- && Q9FMH8.1 RecName: Full=Probable cysteine protease RD21B; Flags: Precursor && PF00396:Granulin|PF08246:Cathepsin propeptide inhibitor domain (I29)|PF00112:Papain family cysteine protease	Peptidase_C1
arahy.Tifrunner.gnm2.ann1.145DEM	230.698	176.832	159.628	155.25	176.161	119.768	142.737	126.505	83.5963	145DEM	arahy.Tifrunner.gnm2.Arahy.20	110748593	110751825	-	2959	-	- && P53492.1 RecName: Full=Actin-7; AltName: Full=Actin-2 && PF00022:Actin	Actin
arahy.Tifrunner.gnm2.ann1.KK3V44	7.33723	155.092	189.345	366.939	164.993	117.034	301.384	7.56865	32.7302	KK3V44	arahy.Tifrunner.gnm2.Arahy.13	101836636	101837951	+	1098	-	- && Q8H0Y8.2 RecName: Full=Probable WRKY transcription factor 41; AltName: Full=WRKY DNA-binding protein 41 && PF03106:WRKY DNA -binding domain	WRKY
arahy.Tifrunner.gnm2.ann1.E1LS51	252.74	92.2074	156.188	198.785	116.15	80.8013	105.746	176.069	159.736	E1LS51	arahy.Tifrunner.gnm2.Arahy.08	34906655	34911206	+	2514	-	- && O82043.1 RecName: Full=Ketol-acid reductoisomerase, chloroplastic; AltName: Full=Acetohydroxy-acid reductoisomerase; AltName: Full=Alpha-keto-beta-hydroxylacyl reductoisomerase; Flags: Precursor && PF07991:Acetohydroxy acid isomeroreductase, NADPH-binding domain|PF01450:Acetohydroxy acid isomeroreductase, catalytic domain	-
arahy.Tifrunner.gnm2.ann1.VNPE8R	177.172	320.678	146.459	86.4056	260.166	117.998	222.284	0.857426	1.36224	VNPE8R	arahy.Tifrunner.gnm2.Arahy.05	36491743	36494706	+	2261	-	- && P83947.1 RecName: Full=Pectinesterase/pectinesterase inhibitor; Includes: RecName: Full=Pectinesterase inhibitor; AltName: Full=Pectin methylesterase inhibitor; Includes: RecName: Full=Pectinesterase; Short=PE; AltName: Full=Pectin methylesterase; Flags: Precursor && PF01095:Pectinesterase|PF04043:Plant invertase/pectin methylesterase inhibitor	-
arahy.Tifrunner.gnm2.ann1.R5A4WZ	89.9679	308.323	217.119	176.335	221.725	68.8374	108.109	53.786	91.3258	R5A4WZ	arahy.Tifrunner.gnm2.Arahy.01	10389428	10392438	-	2004	-	- && Q9M4D8.1 RecName: Full=S-adenosylmethionine decarboxylase proenzyme; Short=AdoMetDC; Short=SAMDC; Contains: RecName: Full=S-adenosylmethionine decarboxylase alpha chain; Contains: RecName: Full=S-adenosylmethionine decarboxylase beta chain; Flags: Precursor && -	-
arahy.Tifrunner.gnm2.ann1.DG4D3F	213.661	167.205	153.837	144.219	177.079	142.367	124.19	125.914	133.841	DG4D3F	arahy.Tifrunner.gnm2.Arahy.15	155512320	155514572	-	1326	-	- && Q9LHP1.1 RecName: Full=60S ribosomal protein L7-4 && PF00327:Ribosomal protein L30p/L7e|PF08079:Ribosomal L30 N-terminal domain	-
arahy.Tifrunner.gnm2.ann1.8L6AK6	104.104	99.0004	161.646	177.46	98.6499	138.704	232.207	92.9822	246.943	8L6AK6	arahy.Tifrunner.gnm2.Arahy.06	6406270	6411400	+	2447	-	- && Q4R5M2.1 RecName: Full=Cathepsin B; Contains: RecName: Full=Cathepsin B light chain; Contains: RecName: Full=Cathepsin B heavy chain; Flags: Precursor && PF08127:Peptidase family C1 propeptide|PF00112:Papain family cysteine protease	Peptidase_C1
arahy.Tifrunner.gnm2.ann1.GM71XY	186.014	242.722	130.592	155.054	207.457	109.883	122.85	117.074	115.581	GM71XY	arahy.Tifrunner.gnm2.Arahy.08	34136124	34139036	-	2149	-	- && O49447.1 RecName: Full=ADP,ATP carrier protein 3, mitochondrial; AltName: Full=ADP/ATP translocase 3; AltName: Full=Adenine nucleotide translocator 3; Short=ANT 3; Flags: Precursor && PF00153:Mitochondrial carrier protein	Mito_carr
arahy.Tifrunner.gnm2.ann1.678G3Q	155.883	276.473	189.473	155.677	210.616	128.42	132.32	68.4605	66.7479	678G3Q	arahy.Tifrunner.gnm2.Arahy.16	19467225	19470128	-	1346	-	- && A3C4S4.1 RecName: Full=GDP-mannose 3,5-epimerase 1; Short=GDP-Man 3,5-epimerase 1; AltName: Full=OsGME-1 && PF01370:NAD dependent epimerase/dehydratase family	Epimerase
arahy.Tifrunner.gnm2.ann1.R3KWW0	154.2	118.967	134.529	164.169	112.655	130.684	151.003	128.292	245.504	R3KWW0	arahy.Tifrunner.gnm2.Arahy.16	144101495	144105953	-	588	-	- && - && -	-
arahy.Tifrunner.gnm2.ann1.F72ACS	201.011	169.651	161.151	155.08	165.703	136.472	140.396	134.518	94.4911	F72ACS	arahy.Tifrunner.gnm2.Arahy.10	89329116	89332544	-	3032	-	- && P53492.1 RecName: Full=Actin-7; AltName: Full=Actin-2 && PF00022:Actin	Actin
arahy.Tifrunner.gnm2.ann1.N43WCR	58.0718	185.252	218.388	139.271	197.497	180.447	229.525	63.5846	57.5306	N43WCR	arahy.Tifrunner.gnm2.Arahy.18	1438803	1445732	+	2939	-	- && Q9CA83.1 RecName: Full=NADP-dependent malic enzyme 4, chloroplastic; Short=AtNADP-ME4; Short=NADP-malic enzyme 4; Flags: Precursor && PF03949:Malic enzyme, NAD binding domain|PF00390:Malic enzyme, N-terminal domain	Malic_M
arahy.Tifrunner.gnm2.ann1.J10IA2	270.906	243.025	137.062	84.5946	238.172	123.771	89.4013	184.361	74.8517	J10IA2	arahy.Tifrunner.gnm2.Arahy.05	34839212	34839786	-	346	-	- && P41099.1 RecName: Full=60S acidic ribosomal protein P2 && PF00428:60s Acidic ribosomal protein	-
arahy.Tifrunner.gnm2.ann1.RKK33X	2.18799	597.651	42.7246	25.9185	704.09	57.766	48.0885	0.53898	0.415884	RKK33X	arahy.Tifrunner.gnm2.Arahy.19	151459856	151461372	+	1388	-	- && P23472.2 RecName: Full=Hevamine-A; Includes: RecName: Full=Chitinase; Includes: RecName: Full=Lysozyme; Flags: Precursor && PF00704:Glycosyl hydrolases family 18	-
arahy.Tifrunner.gnm2.ann1.JI8LYR	189.428	174.192	171.249	97.2517	231.525	180.353	110.273	142.118	93.3309	JI8LYR	arahy.Tifrunner.gnm2.Arahy.03	1724903	1725403	-	501	-	- && O50003.1 RecName: Full=60S ribosomal protein L12 && PF00298:Ribosomal protein L11, RNA binding domain|PF03946:Ribosomal protein L11, N-terminal domain	-
arahy.Tifrunner.gnm2.ann1.XS4H76	127.076	181.937	144.95	141.046	163.427	142.806	180.789	100.533	121.094	XS4H76	arahy.Tifrunner.gnm2.Arahy.05	12211592	12213268	-	720	-	- && P59169.2 RecName: Full=Histone H3.3; AltName: Full=Histone H3.2 >Q71V89.3 RecName: Full=Histone H3.3 >P69245.2 RecName: Full=Histone H3.3 >P69244.2 RecName: Full=Histone H3.3; AltName: Full=Histone H3.2; AltName: Full=Minor histone H3 >Q71H73.3 RecName: Full=Histone H3.3 >Q6RUR1.3 RecName: Full=Histone H3.3 >Q71U98.3 RecName: Full=Histone H3.3 >Q711T2.3 RecName: Full=Histone H3.3 >Q76N23.1 R…	Histone
arahy.Tifrunner.gnm2.ann1.F45BIC	103.373	174.347	130.677	136.214	172.41	154.802	102.046	136.04	265.735	F45BIC	arahy.Tifrunner.gnm2.Arahy.15	18214524	18218483	-	775	-	- && - && -	-
arahy.Tifrunner.gnm2.ann1.PB6JBD	57.477	164.475	194.847	207.526	163.691	136.285	215.223	60.7578	99.3282	PB6JBD	arahy.Tifrunner.gnm2.Arahy.02	2474135	2475196	-	1062	-	- && Q9LMM6.1 RecName: Full=Protein BPS1, chloroplastic; AltName: Full=Protein BYPASS 1; Flags: Precursor && PF05633:Protein of unknown function (DUF793)	-
arahy.Tifrunner.gnm2.ann1.YZU0WT	19.0829	4.61043	7.49829	4.51996	4.10896	4.06089	1.89212	893.284	522.734	YZU0WT	arahy.Tifrunner.gnm2.Arahy.04	115325833	115326839	+	396	-	- && - && -	-
arahy.Tifrunner.gnm2.ann1.NV23DS	285.185	148.211	136.65	134.335	133.116	93.9274	83.1203	206.421	109.42	NV23DS	arahy.Tifrunner.gnm2.Arahy.20	136778166	136780769	+	619	-	- && B3H4F1.1 RecName: Full=Protein SPIRAL1-like 1 && -	-
arahy.Tifrunner.gnm2.ann1.PUMP6L	29.0802	111.388	234.98	132.384	284.476	171.095	229.407	53.198	41.8367	PUMP6L	arahy.Tifrunner.gnm2.Arahy.16	42030770	42036927	+	3234	-	- && P27991.1 RecName: Full=Phenylalanine ammonia-lyase 1 && PF00221:Aromatic amino acid lyase	-
arahy.Tifrunner.gnm2.ann1.H6IXD1	171.88	115.127	123.16	116.052	122.929	123.325	121.35	208.049	232.147	H6IXD1	arahy.Tifrunner.gnm2.Arahy.18	4203680	4204006	+	327	-	- && P38389.1 RecName: Full=Protein transport protein Sec61 subunit beta && PF03911:Sec61beta family	-
arahy.Tifrunner.gnm2.ann1.F8LB2J	74.8804	138.773	171.303	79.655	226.949	288.237	246.152	21.0108	52.9985	F8LB2J	arahy.Tifrunner.gnm2.Arahy.10	6750627	6752500	-	1045	-	- && O80852.1 RecName: Full=Glutathione S-transferase F9; Short=AtGSTF9; AltName: Full=AtGSTF7; AltName: Full=GST class-phi member 9 && PF02798:Glutathione S-transferase, N-terminal domain|PF00043:Glutathione S-transferase, C-terminal domain	GST_C
arahy.Tifrunner.gnm2.ann1.8S0LND	10.9305	102.783	264.768	171.874	170.131	192.549	324.092	12.8044	23.6087	8S0LND	arahy.Tifrunner.gnm2.Arahy.04	117497110	117497649	-	540	-	- && Q9SI09.1 RecName: Full=Probable E3 ubiquitin-protein ligase XERICO && PF13639:Ring finger domain	-
arahy.Tifrunner.gnm2.ann1.Q8WU48	121.713	137.089	111.973	125.388	135.842	126.364	153.469	136.639	286.796	Q8WU48	arahy.Tifrunner.gnm2.Arahy.09	21729890	21734708	-	2959	-	- && P42211.2 RecName: Full=Aspartic proteinase; Flags: Precursor && PF00026:Eukaryotic aspartyl protease|PF05184:Saposin-like type B, region 1	Asp
arahy.Tifrunner.gnm2.ann1.WK6QAZ	205.704	178.054	87.39	53.992	286.293	211.965	88.5473	253.66	39.9356	WK6QAZ	arahy.Tifrunner.gnm2.Arahy.14	1681216	1685008	+	1299	-	- && Q00451.1 RecName: Full=36.4 kDa proline-rich protein && PF14547:Hydrophobic seed protein	-
arahy.Tifrunner.gnm2.ann1.MT8Q6Z	236.045	96.9505	104.307	185.192	86.6234	86.0088	103.59	113.808	195.593	MT8Q6Z	arahy.Tifrunner.gnm2.Arahy.01	54384444	54389420	+	3685	-	- && Q98TX3.1 RecName: Full=Programmed cell death protein 4; AltName: Full=Protein I11/6 && PF02847:MA3 domain	-
arahy.Tifrunner.gnm2.ann1.52HH2Q	50.2799	237.718	212.132	137.487	144.19	112.283	81.7181	212.045	202.447	52HH2Q	arahy.Tifrunner.gnm2.Arahy.09	515929	517964	+	951	-	- && Q9SAG8.1 RecName: Full=Chaperone protein dnaJ 8, chloroplastic; Short=AtDjC8; Short=AtJ8; Flags: Precursor && PF00226:DnaJ domain	DnaJ
arahy.Tifrunner.gnm2.ann1.5BV5EP	56.6486	131.045	265.719	144.699	215.404	46.9688	286.734	14.2065	91.1631	5BV5EP	arahy.Tifrunner.gnm2.Arahy.15	1297299	1300738	-	1902	-	- && Q6ZJD3.1 RecName: Full=Patatin-like protein 2; Short=OsPLP2 >A2YW91.1 RecName: Full=Patatin-like protein 2 && PF01734:Patatin-like phospholipase	-
arahy.Tifrunner.gnm2.ann1.AUQB01	232.137	129.431	153	158.307	127.619	115.676	94.828	129.933	131.197	AUQB01	arahy.Tifrunner.gnm2.Arahy.10	109127386	109130562	-	1781	-	- && Q9FKA5.1 RecName: Full=Uncharacterized protein At5g39570 && -	-
arahy.Tifrunner.gnm2.ann1.8YLP1I	16.0475	584.313	104.115	24.8843	525.842	128.749	33.3909	0	0.0216746	8YLP1I	arahy.Tifrunner.gnm2.Arahy.20	123935744	123939687	-	1453	-	- && A8FFL1.1 RecName: Full=5'-methylthioadenosine/S-adenosylhomocysteine nucleosidase; Short=MTA/SAH nucleosidase; Short=MTAN; AltName: Full=5'-methylthioadenosine nucleosidase; Short=MTA nucleosidase; AltName: Full=S-adenosylhomocysteine nucleosidase; Short=AdoHcy nucleosidase; Short=SAH nucleosidase; Short=SRH nucleosidase && PF01048:Phosphorylase superfamily	-
arahy.Tifrunner.gnm2.ann1.H8DQQQ	161.274	259.92	197.102	104.507	213.076	244.913	104.26	0.0722251	0.140003	H8DQQQ	arahy.Tifrunner.gnm2.Arahy.13	6722185	6724838	+	1392	-	- && Q8GZP5.1 RecName: Full=Allene oxide synthase 3; Short=LeAOS3; AltName: Full=Allene oxide cyclase; AltName: Full=Cytochrome P450 CYP74C3; AltName: Full=Cytochrome P450 CYP74D1 && PF00067:Cytochrome P450	p450
arahy.Tifrunner.gnm2.ann1.QQ1SRH	177.826	357.805	152.068	102.694	276.7	144.238	54.8445	1.047	0.596839	QQ1SRH	arahy.Tifrunner.gnm2.Arahy.03	4259279	4260730	+	1452	-	- && Q8GZP5.1 RecName: Full=Allene oxide synthase 3; Short=LeAOS3; AltName: Full=Allene oxide cyclase; AltName: Full=Cytochrome P450 CYP74C3; AltName: Full=Cytochrome P450 CYP74D1 && PF00067:Cytochrome P450	p450
arahy.Tifrunner.gnm2.ann1.3R4QA9	223.914	96.434	142.004	175.646	105.725	81.3644	107.072	168.565	157.646	3R4QA9	arahy.Tifrunner.gnm2.Arahy.12	7969639	7976150	-	2571	-	- && O82043.1 RecName: Full=Ketol-acid reductoisomerase, chloroplastic; AltName: Full=Acetohydroxy-acid reductoisomerase; AltName: Full=Alpha-keto-beta-hydroxylacyl reductoisomerase; Flags: Precursor && PF07991:Acetohydroxy acid isomeroreductase, NADPH-binding domain|PF01450:Acetohydroxy acid isomeroreductase, catalytic domain	-
arahy.Tifrunner.gnm2.ann1.KJ9H1S	29.9412	493.421	94.3652	21.2772	471.698	199.444	101.386	3.55791	1.66293	KJ9H1S	arahy.Tifrunner.gnm2.Arahy.19	5451650	5458556	-	1667	-	- && P15490.1 RecName: Full=Stem 28 kDa glycoprotein; AltName: Full=Vegetative storage protein A; Flags: Precursor && PF03767:HAD superfamily, subfamily IIIB (Acid phosphatase)	-
arahy.Tifrunner.gnm2.ann1.J11R1K	117.886	154.102	129.262	130.842	185.342	150.922	171.17	139.34	128.091	J11R1K	arahy.Tifrunner.gnm2.Arahy.03	3481283	3481804	+	522	-	- && A2YEZ6.2 RecName: Full=Zinc finger A20 and AN1 domain-containing stress-associated protein 8; Short=OsSAP8; AltName: Full=Stress-associated protein 3 >A3BDI8.1 RecName: Full=Zinc finger A20 and AN1 domain-containing stress-associated protein 8; Short=OsSAP8; AltName: Full=Stress-associated protein 3 && PF01754:A20-like zinc finger|PF01428:AN1-like Zinc finger	zf-A20
arahy.Tifrunner.gnm2.ann1.H3WDBY	26.0401	617.662	99.6432	9.94908	418.837	114.903	64.2524	9.33728	34.2013	H3WDBY	arahy.Tifrunner.gnm2.Arahy.07	53427468	53429320	-	1688	-	- && Q9LIG0.1 RecName: Full=Clavaminate synthase-like protein At3g21360 && PF02668:Taurine catabolism dioxygenase TauD, TfdA family	-
arahy.Tifrunner.gnm2.ann1.432CB8	125.546	243.327	121.288	113.595	248.646	219.726	137.361	66.5855	77.032	432CB8	arahy.Tifrunner.gnm2.Arahy.09	108019812	108022073	-	225	-	- && Q94BT9.2 RecName: Full=Copper transport protein ATX1; AltName: Full=Copper chaperone ATX1 && -	-
arahy.Tifrunner.gnm2.ann1.LI5GRW	199.873	193.188	116.063	83.3725	193.994	137.804	87.3565	228.797	93.3359	LI5GRW	arahy.Tifrunner.gnm2.Arahy.17	31056754	31060145	+	2324	-	- && O65735.1 RecName: Full=Fructose-bisphosphate aldolase, cytoplasmic isozyme && PF00274:Fructose-bisphosphate aldolase class-I	-
arahy.Tifrunner.gnm2.ann1.9I36N1	34.5944	172.752	198.186	213.158	173.923	116.557	180.615	58.3126	160.108	9I36N1	arahy.Tifrunner.gnm2.Arahy.01	96988660	96990761	-	1374	-	- && Q8S8Q6.1 RecName: Full=Tetraspanin-8 && PF00335:Tetraspanin family	Tetraspannin
arahy.Tifrunner.gnm2.ann1.GZ87H9	228.713	241.655	100.511	47.3559	288.339	130.384	81.5135	147.098	85.8906	GZ87H9	arahy.Tifrunner.gnm2.Arahy.01	33850315	33851400	-	240	-	- && Q9ZRS8.1 RecName: Full=60S ribosomal protein L37a && -	-
arahy.Tifrunner.gnm2.ann1.71Q3SD	166.788	283.523	163.862	106.308	164.168	116.057	99.7754	127.967	66.6457	71Q3SD	arahy.Tifrunner.gnm2.Arahy.06	92468413	92473378	+	2602	-	- && Q2QLY5.1 RecName: Full=5-methyltetrahydropteroyltriglutamate--homocysteine methyltransferase 1; AltName: Full=Cobalamin-independent methionine synthase 1 && PF01717:Cobalamin-independent synthase, Catalytic domain|PF08267:Cobalamin-independent synthase, N-terminal domain	-
arahy.Tifrunner.gnm2.ann1.BD6PFY	26.0091	216.865	286.772	100.068	220.201	192.536	225.358	1.35419	3.48297	BD6PFY	arahy.Tifrunner.gnm2.Arahy.05	90785473	90788279	-	2319	-	- && Q9FMW4.1 RecName: Full=Putative GEM-like protein 8 && PF02893:GRAM domain	GRAM
arahy.Tifrunner.gnm2.ann1.E9249P	162.485	100.093	125.716	179.869	109.727	95.6957	94.6709	161.631	140.251	E9249P	arahy.Tifrunner.gnm2.Arahy.19	158286158	158288991	+	1297	-	- && F6HDT7.1 RecName: Full=1,2-dihydroxy-3-keto-5-methylthiopentene dioxygenase 2; AltName: Full=Acireductone dioxygenase (Fe(2+)-requiring) 2; Short=ARD 2; Short=Fe-ARD 2 && PF03079:ARD/ARD' family	-
arahy.Tifrunner.gnm2.ann1.ER44IM	44.1212	95.9786	134.239	170.223	130.805	162.486	395.838	58.097	28.0594	ER44IM	arahy.Tifrunner.gnm2.Arahy.14	17225079	17227847	-	1434	-	- && P42736.2 RecName: Full=Ethylene-responsive transcription factor RAP2-3; AltName: Full=Cadmium-induced protein AS30; AltName: Full=Ethylene response factor 72; Short=ERF72; AltName: Full=Ethylene-responsive element binding protein; Short=AtEBP; AltName: Full=Protein RELATED TO APETALA2 3; Short=Related to AP2 3 && PF00847:AP2 domain	AP2
arahy.Tifrunner.gnm2.ann1.MZFE1X	24.8141	51.6148	255.601	290.455	176.918	97.4039	224.292	1.77487	16.344	MZFE1X	arahy.Tifrunner.gnm2.Arahy.11	145238126	145240805	+	2323	-	- && P42849.1 RecName: Full=Umecyanin; Short=UMC && PF02298:Plastocyanin-like domain	Cu_bind_like
arahy.Tifrunner.gnm2.ann1.M8DR4H	129.788	233.517	124.016	82.33	214.257	145.974	96.4605	177.452	125.278	M8DR4H	arahy.Tifrunner.gnm2.Arahy.07	3964302	3964595	-	294	-	- && - && -	-
arahy.Tifrunner.gnm2.ann1.77NA27	118.151	151.008	135.624	132.636	166.502	151.381	174.461	116.254	122.146	77NA27	arahy.Tifrunner.gnm2.Arahy.13	5863797	5864318	+	522	-	- && A2YEZ6.2 RecName: Full=Zinc finger A20 and AN1 domain-containing stress-associated protein 8; Short=OsSAP8; AltName: Full=Stress-associated protein 3 >A3BDI8.1 RecName: Full=Zinc finger A20 and AN1 domain-containing stress-associated protein 8; Short=OsSAP8; AltName: Full=Stress-associated protein 3 && PF01754:A20-like zinc finger|PF01428:AN1-like Zinc finger	zf-A20
arahy.Tifrunner.gnm2.ann1.CTC1PY	231.015	147.47	206.322	189.608	234.636	98.538	85.3496	74.1134	27.8772	CTC1PY	arahy.Tifrunner.gnm2.Arahy.20	10017527	10017939	-	336	-	- && - && -	-
arahy.Tifrunner.gnm2.ann1.7X1NZD	146.468	135.281	101.046	212.935	84.6768	108.511	162.123	77.1201	220.433	7X1NZD	arahy.Tifrunner.gnm2.Arahy.18	23634503	23636217	-	1276	-	- && P24805.1 RecName: Full=Stem-specific protein TSJT1 && PF12481:Aluminium induced protein	-
arahy.Tifrunner.gnm2.ann1.X0A8D9	126.734	129.639	110.106	125.74	114.809	113.814	145.69	145.329	257.045	X0A8D9	arahy.Tifrunner.gnm2.Arahy.19	28949456	28955537	-	3404	-	- && P42211.2 RecName: Full=Aspartic proteinase; Flags: Precursor && PF00026:Eukaryotic aspartyl protease|PF05184:Saposin-like type B, region 1	Asp
arahy.Tifrunner.gnm2.ann1.XPD3NZ	139.322	198.925	100.034	97.8695	193.435	117.616	115.777	224.792	115.311	XPD3NZ	arahy.Tifrunner.gnm2.Arahy.12	106329156	106330448	-	324	-	- && P81529.2 RecName: Full=Macrophage migration inhibitory factor homolog; Short=MIF; AltName: Full=L-dopachrome isomerase; AltName: Full=L-dopachrome tautomerase; AltName: Full=Phenylpyruvate tautomerase && PF01187:Macrophage migration inhibitory factor (MIF)	MIF
arahy.Tifrunner.gnm2.ann1.NT299D	243.413	112.722	95.2691	175.241	99.0149	94.8173	97.7746	80.8412	170.971	NT299D	arahy.Tifrunner.gnm2.Arahy.03	72101274	72107980	+	984	-	- && - && -	-
arahy.Tifrunner.gnm2.ann1.6A53IY	8.1815	41.411	4.48954	5.09816	22.3898	2.07369	0.175503	1070.25	215.463	6A53IY	arahy.Tifrunner.gnm2.Arahy.18	133526272	133531375	+	1969	-	- && - && PF00150:Cellulase (glycosyl hydrolase family 5)	-
arahy.Tifrunner.gnm2.ann1.L3BXHZ	166.1	102.431	184.08	150.758	135.143	142.24	131.546	129.465	107.153	L3BXHZ	arahy.Tifrunner.gnm2.Arahy.13	9750782	9756422	-	2813	-	- && Q7XTT4.2 RecName: Full=Nucleolin 2; AltName: Full=Protein NUCLEOLIN LIKE 2 && PF00076:RNA recognition motif. (a.k.a. RRM, RBD, or RNP domain)|PF14259:RNA recognition motif (a.k.a. RRM, RBD, or RNP domain)	RRM_1
arahy.Tifrunner.gnm2.ann1.NU92WK	194.675	150.876	135.889	239.466	147.234	132.681	105.821	85.5113	14.261	NU92WK	arahy.Tifrunner.gnm2.Arahy.09	116286968	116291756	-	4095	-	- && - && PF01190:Pollen proteins Ole e I like	-
arahy.Tifrunner.gnm2.ann1.3BDP96	67.8188	21.6803	104.506	361.048	38.1902	64.2265	383.436	1.9172	30.655	3BDP96	arahy.Tifrunner.gnm2.Arahy.01	95261663	95263282	-	1430	-	- && Q38910.1 RecName: Full=Probable xyloglucan endotransglucosylase/hydrolase protein 23; Short=At-XTH23; Short=XTH-23; Flags: Precursor && PF00722:Glycosyl hydrolases family 16|PF06955:Xyloglucan endo-transglycosylase (XET) C-terminus	-
arahy.Tifrunner.gnm2.ann1.K2SWWG	5.67691	226.83	327.977	72.2424	240.247	124.268	228.677	1.62418	1.69616	K2SWWG	arahy.Tifrunner.gnm2.Arahy.15	154105191	154105799	-	609	-	- && Q9LMU2.1 RecName: Full=Kunitz trypsin inhibitor 2; Short=AtKTI2; Flags: Precursor && PF00197:Trypsin and protease inhibitor	-
arahy.Tifrunner.gnm2.ann1.I9NQTG	162.904	391.012	243.904	178.049	275.79	45.4354	14.926	0.196431	0	I9NQTG	arahy.Tifrunner.gnm2.Arahy.17	8768252	8769842	-	1146	-	- && Q93VR4.1 RecName: Full=MLP-like protein 423 && PF00407:Pathogenesis-related protein Bet v I family	-
arahy.Tifrunner.gnm2.ann1.PVV2JM	185.604	202.483	134.336	83.1333	222.361	138.425	86.4338	133.986	92.3632	PVV2JM	arahy.Tifrunner.gnm2.Arahy.12	3470824	3473576	-	1452	-	- && Q6UNT2.1 RecName: Full=60S ribosomal protein L5 && PF00861:Ribosomal L18p/L5e family|PF14204:Ribosomal L18 C-terminal region	-
arahy.Tifrunner.gnm2.ann1.V6RPLX	168.843	185.495	153.604	80.4577	234.571	159.489	100.092	114.718	73.6458	V6RPLX	arahy.Tifrunner.gnm2.Arahy.06	114693606	114696426	-	249	-	- && P46302.1 RecName: Full=40S ribosomal protein S28 && -	-
arahy.Tifrunner.gnm2.ann1.M2L4DE	178.753	122.004	120.328	135.785	128.039	124.987	140.044	113.745	151.914	M2L4DE	arahy.Tifrunner.gnm2.Arahy.09	94084318	94089715	-	1285	-	- && O22793.1 RecName: Full=Multiple organellar RNA editing factor 2, chloroplastic; AltName: Full=Protein DIFFERENTIATION AND GREENING-like 1; Short=Protein DAG-like 1; AltName: Full=RNA editing-interacting protein 2; Flags: Precursor && -	-
arahy.Tifrunner.gnm2.ann1.9SLV88	123.989	216.78	136.43	71.2333	208.505	145.044	78.7799	154.661	148.495	9SLV88	arahy.Tifrunner.gnm2.Arahy.13	905876	909137	+	2826	-	- && P35007.1 RecName: Full=Adenosylhomocysteinase; Short=AdoHcyase; AltName: Full=S-adenosyl-L-homocysteine hydrolase && PF00670:S-adenosyl-L-homocysteine hydrolase, NAD binding domain|PF05221:S-adenosyl-L-homocysteine hydrolase	-
novel.1704	25.9364	471.277	47.3685	11.0822	640.866	100.254	31.6539	5.21504	3.60125	-	arahy.Tifrunner.gnm2.Arahy.07	63220032	63221796	+	978	-	- && P02866.2 RecName: Full=Concanavalin-A; Short=Con A; Flags: Precursor && PF00139:Legume lectin domain	-
arahy.Tifrunner.gnm2.ann1.JV6JV5	48.9256	107.608	184.987	143.182	174.559	115.053	138.087	127.767	124.7	JV6JV5	arahy.Tifrunner.gnm2.Arahy.09	111366600	111368424	-	1416	-	- && P0CG85.1 RecName: Full=Polyubiquitin; Contains: RecName: Full=Ubiquitin; Flags: Precursor >Q8H159.2 RecName: Full=Polyubiquitin 10; Contains: RecName: Full=Ubiquitin; Flags: Precursor && PF00240:Ubiquitin family	ubiquitin
arahy.Tifrunner.gnm2.ann1.NWH0QG	61.7167	541.103	132.372	78.7701	341.272	47.5378	78.1143	12.2505	5.82166	NWH0QG	arahy.Tifrunner.gnm2.Arahy.19	15117881	15120939	+	1978	-	- && Q9LSF8.1 RecName: Full=Cytochrome P450 82G1 && PF00067:Cytochrome P450	p450
arahy.Tifrunner.gnm2.ann1.XX1T89	110.433	145.263	55.2576	30.1057	109.694	26.7776	12.6726	712.165	103.902	XX1T89	arahy.Tifrunner.gnm2.Arahy.18	5868570	5869014	-	309	-	- && Q9FK81.1 RecName: Full=Stress-response A/B barrel domain-containing protein At5g22580; AltName: Full=Uncharacterized protein At5g22580 && PF07876:Stress responsive A/B Barrel Domain	-
arahy.Tifrunner.gnm2.ann1.CALT29	190.595	179.947	130.373	119.257	179.184	90.8208	88.9258	144.341	85.4871	CALT29	arahy.Tifrunner.gnm2.Arahy.19	156357223	156361121	+	2666	-	- && Q01859.2 RecName: Full=ATP synthase subunit beta, mitochondrial; Flags: Precursor && PF00306:ATP synthase alpha/beta chain, C terminal domain|PF00006:ATP synthase alpha/beta family, nucleotide-binding domain|PF02874:ATP synthase alpha/beta family, beta-barrel domain|PF11421:ATP synthase F1 beta subunit	ATP-synt_ab
arahy.Tifrunner.gnm2.ann1.GS16M6	142.197	97.5047	172.037	77.921	79.8483	92.807	82.9067	92.4673	369.869	GS16M6	arahy.Tifrunner.gnm2.Arahy.03	79637585	79646651	-	1128	-	- && O82199.1 RecName: Full=Zinc finger CCCH domain-containing protein 20; Short=AtC3H20 && -	-
arahy.Tifrunner.gnm2.ann1.8TPQ4A	73.4691	190.813	119.416	51.1801	173.275	118.847	150.33	300.248	67.2254	8TPQ4A	arahy.Tifrunner.gnm2.Arahy.06	13029934	13031700	+	1191	-	- && P48631.1 RecName: Full=Omega-6 fatty acid desaturase, endoplasmic reticulum isozyme 2 && PF00487:Fatty acid desaturase|PF11960:Domain of unknown function (DUF3474)	-
arahy.Tifrunner.gnm2.ann1.44ZHZL	162.094	135.19	117.302	136.412	147.066	139.063	151.835	123.481	87.6729	44ZHZL	arahy.Tifrunner.gnm2.Arahy.19	6562873	6565618	-	1742	-	- && Q9SI20.1 RecName: Full=Elongation factor 1-delta 2; Short=EF-1-delta 2; AltName: Full=Elongation factor 1B-beta 2; AltName: Full=eEF-1B beta 2 && PF00736:EF-1 guanine nucleotide exchange domain	-
arahy.Tifrunner.gnm2.ann1.BS74YV	153.023	132.836	127.247	136.696	110.052	146.875	152.976	106.412	130.979	BS74YV	arahy.Tifrunner.gnm2.Arahy.17	102555270	102557146	-	735	-	- && P26585.1 RecName: Full=HMG1/2-like protein; AltName: Full=Protein SB11 && PF00505:HMG (high mobility group) box	HMG_box
arahy.Tifrunner.gnm2.ann1.T65TVI	11.3639	199.41	177.905	266.551	122.408	115.601	185.367	28.7236	73.7254	T65TVI	arahy.Tifrunner.gnm2.Arahy.18	3188948	3190591	+	1227	-	- && Q940T5.1 RecName: Full=E3 ubiquitin-protein ligase RDUF2; AltName: Full=RING and DUF1117 domain-containing protein 2; Short=AtRDUF2 && PF14369:zinc-ribbon|PF06547:Protein of unknown function (DUF1117)|PF13639:Ring finger domain	-
arahy.Tifrunner.gnm2.ann1.6VL3HH	185.536	133.312	127.607	114.452	155.527	118.059	93.2046	154.142	132.83	6VL3HH	arahy.Tifrunner.gnm2.Arahy.20	45686664	45689002	-	1754	-	- && P41127.1 RecName: Full=60S ribosomal protein L13-1; AltName: Full=Protein BBC1 homolog && PF01294:Ribosomal protein L13e	-
arahy.Tifrunner.gnm2.ann1.6W0K3P	227.389	154.403	89.4772	121.975	145.475	88.8114	94.2404	176.546	96.0653	6W0K3P	arahy.Tifrunner.gnm2.Arahy.03	2242708	2245471	-	1452	-	- && P48534.2 RecName: Full=L-ascorbate peroxidase, cytosolic; Short=AP; AltName: Full=PsAPx01 && PF00141:Peroxidase	-
arahy.Tifrunner.gnm2.ann1.C9M3KU	0.973115	55.7742	218.327	244.931	124.548	121.734	287.671	1.09646	7.26585	C9M3KU	arahy.Tifrunner.gnm2.Arahy.13	20257260	20258657	+	1192	-	- && Q7XBH4.2 RecName: Full=Myb-related protein Myb4; AltName: Full=OsMyb4; AltName: Full=Transcription factor RLTR1 && PF00249:Myb-like DNA-binding domain	Myb_DNA-binding
novel.574	4.11698	160.441	153.621	284.075	104.904	131.519	232.208	17.0904	94.2546	-	arahy.Tifrunner.gnm2.Arahy.03	21895802	21897400	+	1599	-	- && Q9FE67.1 RecName: Full=Ethylene-responsive transcription factor 9; Short=AtERF9; AltName: Full=Ethylene-responsive element-binding factor 9; Short=EREBP-9 && PF00847:AP2 domain	AP2
arahy.Tifrunner.gnm2.ann1.7TG5YP	83.483	142.27	218.24	220.898	145.624	99.0715	123.287	70.0625	96.586	7TG5YP	arahy.Tifrunner.gnm2.Arahy.13	8615213	8616258	+	952	-	- && Q9SZN7.1 RecName: Full=Heavy metal-associated isoprenylated plant protein 26; Short=AtHIP26; Short=AtHIPP26; AltName: Full=Farnesylated protein 6; Short=AtFP6; Flags: Precursor && PF00403:Heavy-metal-associated domain	HMA
arahy.Tifrunner.gnm2.ann1.FNSI1P	120.834	97.0839	69.4883	128.544	77.3079	91.9092	83.6308	240.621	218.249	FNSI1P	arahy.Tifrunner.gnm2.Arahy.17	4041359	4047822	+	1236	-	- && P29381.1 RecName: Full=Agamous-like MADS-box protein AGL1; AltName: Full=Protein SHATTERPROOF 1 && PF00319:SRF-type transcription factor (DNA-binding and dimerisation domain)|PF01486:K-box region	SRF-TF
arahy.Tifrunner.gnm2.ann1.4R7GUL	181.973	167.262	146.134	91.026	203.316	145.679	87.4924	117.756	77.4565	4R7GUL	arahy.Tifrunner.gnm2.Arahy.13	3478635	3481994	+	582	-	- && O50003.1 RecName: Full=60S ribosomal protein L12 && PF03946:Ribosomal protein L11, N-terminal domain|PF00298:Ribosomal protein L11, RNA binding domain	-
arahy.Tifrunner.gnm2.ann1.IFK0V2	227.574	155.638	84.4273	75.8911	92.8403	56.0029	93.5496	230.152	222.329	IFK0V2	arahy.Tifrunner.gnm2.Arahy.14	4116446	4116757	+	312	-	- && P59259.2 RecName: Full=Histone H4 >Q6LAF3.3 RecName: Full=Histone H4 >Q6PMI5.3 RecName: Full=Histone H4 >Q6WZ83.3 RecName: Full=Histone H4 >Q76H85.3 RecName: Full=Histone H4 >P62788.2 RecName: Full=Histone H4 >P62787.2 RecName: Full=Histone H4 >P62887.2 RecName: Full=Histone H4 >P62785.2 RecName: Full=Histone H4 variant TH011 >P0CG89.1 RecName: Full=Histone H4 && PF15511:Centromere kinetocho…	-
novel.5035	199.557	42.9346	122.618	311.221	39.5297	62.5786	97.6237	102.782	85.5428	-	arahy.Tifrunner.gnm2.Arahy.19	116973220	116975978	+	2440	-	- && Q9SUL7.1 RecName: Full=CBL-interacting serine/threonine-protein kinase 4; AltName: Full=SNF1-related kinase 3.3; AltName: Full=SOS2-like protein kinase PKS9 && PF00069:Protein kinase domain|PF03822:NAF domain	Pkinase
arahy.Tifrunner.gnm2.ann1.DL173G	122.91	84.0504	89.4024	122.88	62.6081	68.4909	113.098	95.5596	241.278	DL173G	arahy.Tifrunner.gnm2.Arahy.03	132450431	132451063	-	516	-	- && - && PF00564:PB1 domain	-
arahy.Tifrunner.gnm2.ann1.CG2VMH	258.401	162.009	71.0952	100.788	138.009	111.572	85.2758	94.6332	127.44	CG2VMH	arahy.Tifrunner.gnm2.Arahy.13	32267975	32271730	+	392	-	- && Q9SZR1.2 RecName: Full=Calcium-transporting ATPase 10, plasma membrane-type; AltName: Full=Ca(2+)-ATPase isoform 10 && PF00689:Cation transporting ATPase, C-terminus	Cation_ATPase_C
arahy.Tifrunner.gnm2.ann1.RQ7QZ9	30.1793	62.9219	163.689	258.868	142.525	89.2557	244.822	16.0892	61.0744	RQ7QZ9	arahy.Tifrunner.gnm2.Arahy.03	2206570	2210325	+	2215	-	- && Q39023.2 RecName: Full=Mitogen-activated protein kinase 3; Short=AtMPK3; Short=MAP kinase 3 && PF00069:Protein kinase domain	Pkinase
arahy.Tifrunner.gnm2.ann1.S0Y3D4	192.593	145.994	142.219	100.639	183.895	116.288	105.917	139.101	70.7255	S0Y3D4	arahy.Tifrunner.gnm2.Arahy.19	1688535	1688942	+	408	-	- && Q05462.1 RecName: Full=60S ribosomal protein L27 && PF01777:Ribosomal L27e protein family	-
arahy.Tifrunner.gnm2.ann1.04Q2AE	177.519	181.93	119.774	77.127	197.652	143.028	95.6878	126.799	95.3092	04Q2AE	arahy.Tifrunner.gnm2.Arahy.03	63052727	63054670	+	649	-	- && P49211.2 RecName: Full=60S ribosomal protein L32-1 && PF01655:Ribosomal protein L32	-
arahy.Tifrunner.gnm2.ann1.FF27K2	199.35	121.875	100.046	148.912	103.232	100.218	110.954	92.7635	126.307	FF27K2	arahy.Tifrunner.gnm2.Arahy.17	47474044	47509385	-	822	-	- && Q9C6A9.1 RecName: Full=Cyclin-A3-2; AltName: Full=G2/mitotic-specific cyclin-A3-2; Short=CycA3;2 && PF02984:Cyclin, C-terminal domain	Cyclin_C
arahy.Tifrunner.gnm2.ann1.BH9QW3	150.282	76.2595	228.721	122.471	71.5715	108.475	119.147	67.668	133.788	BH9QW3	arahy.Tifrunner.gnm2.Arahy.01	66876379	66879401	-	2625	-	- && Q6CQE5.2 RecName: Full=Protein TAR1 && -	-
arahy.Tifrunner.gnm2.ann1.JZ1PRS	2.60596	480.99	113.653	25.4653	462.613	33.6109	22.5884	96.2756	30.766	JZ1PRS	arahy.Tifrunner.gnm2.Arahy.09	110399513	110401064	+	1334	-	- && P11432.1 RecName: Full=Early light-induced protein, chloroplastic; Short=ELIP; Flags: Precursor && PF00504:Chlorophyll A-B binding protein	-
arahy.Tifrunner.gnm2.ann1.XG47KB	162.493	132.135	116.466	124.777	161.684	138.91	128.424	91.8154	82.8597	XG47KB	arahy.Tifrunner.gnm2.Arahy.13	26624699	26626909	+	805	-	- && P51413.2 RecName: Full=60S ribosomal protein L17-2 && PF00237:Ribosomal protein L22p/L17e	-
arahy.Tifrunner.gnm2.ann1.7U017G	153.364	312.746	141.836	166.497	328.66	72.372	38.8772	0.027024	0.0132324	7U017G	arahy.Tifrunner.gnm2.Arahy.09	7460255	7466356	-	2380	-	- && P09918.1 RecName: Full=Seed linoleate 9S-lipoxygenase-3; AltName: Full=Lipoxygenase-3 && PF00305:Lipoxygenase|PF01477:PLAT/LH2 domain	Lipoxygenase
arahy.Tifrunner.gnm2.ann1.XP1WSF	53.1542	154.61	176.247	115.005	171.554	130.735	244.108	47.8595	53.245	XP1WSF	arahy.Tifrunner.gnm2.Arahy.19	1499178	1502523	+	2874	-	- && Q8W1D5.1 RecName: Full=CBL-interacting serine/threonine-protein kinase 25; AltName: Full=SNF1-related kinase 3.25; AltName: Full=SOS2-like protein kinase PKS25 && PF03822:NAF domain|PF00069:Protein kinase domain	Pkinase
arahy.Tifrunner.gnm2.ann1.IHRD8H	189.296	151.251	124.986	87.2006	186.797	115.934	84.4674	153.83	94.6657	IHRD8H	arahy.Tifrunner.gnm2.Arahy.13	5720844	5722675	+	756	-	- && Q9FY64.1 RecName: Full=40S ribosomal protein S15-4 && PF00203:Ribosomal protein S19	-
arahy.Tifrunner.gnm2.ann1.FDIY97	44.2381	179.241	147.602	107.325	219.551	156.689	175.865	46.412	61.7627	FDIY97	arahy.Tifrunner.gnm2.Arahy.17	3054612	3057557	+	2100	-	- && Q8RWE8.1 RecName: Full=GDP-L-galactose phosphorylase 1; AltName: Full=Protein VITAMIN C DEFECTIVE 2 && -	-
arahy.Tifrunner.gnm2.ann1.0AWF5M	20.8144	87.5266	197.44	178.007	183.773	192.241	227.873	14.424	30.7492	0AWF5M	arahy.Tifrunner.gnm2.Arahy.13	52377282	52380372	+	1669	-	- && Q9LMA8.1 RecName: Full=Protein TIFY 10A; AltName: Full=Jasmonate ZIM domain-containing protein 1 && PF06200:tify domain|PF09425:Divergent CCT motif	Zim
arahy.Tifrunner.gnm2.ann1.71B432	33.5004	91.7451	142.461	205.059	152.068	162.351	252.596	6.25839	13.2402	71B432	arahy.Tifrunner.gnm2.Arahy.04	81613800	81614178	-	295	-	- && - && -	-
arahy.Tifrunner.gnm2.ann1.F4N1WH	8.73432	60.1265	252.093	103.818	175.778	145.609	299.458	3.46888	9.00005	F4N1WH	arahy.Tifrunner.gnm2.Arahy.20	139486364	139488495	+	1527	-	- && Q75KD7.1 RecName: Full=Allene oxide cyclase, chloroplastic; Short=OsAOC; AltName: Full=Protein COLEOPTILE PHOTOMORPHOGENESIS 2; AltName: Full=Protein HEBIBA; Flags: Precursor >A2XID3.1 RecName: Full=Allene oxide cyclase, chloroplastic; Short=OsAOC; Flags: Precursor && PF06351:Allene oxide cyclase	-
arahy.Tifrunner.gnm2.ann1.AJY7W8	139.213	218.32	128.99	123.716	178.512	116.343	137.994	53.6088	85.859	AJY7W8	arahy.Tifrunner.gnm2.Arahy.01	94137456	94140105	+	1350	-	- && Q8H166.2 RecName: Full=Thiol protease aleurain; Short=AtALEU; AltName: Full=Senescence-associated gene product 2; Flags: Precursor && PF08246:Cathepsin propeptide inhibitor domain (I29)|PF00112:Papain family cysteine protease	Peptidase_C1
arahy.Tifrunner.gnm2.ann1.QH4I6C	15.199	109.634	156.662	120.278	84.1872	84.9178	159.544	38.2952	408.973	QH4I6C	arahy.Tifrunner.gnm2.Arahy.03	29463352	29465950	+	1585	-	- && Q9SQ80.1 RecName: Full=Gibberellin 2-beta-dioxygenase 1; AltName: Full=GA 2-oxidase 1; AltName: Full=Gibberellin 2-beta-hydroxylase 1; AltName: Full=Gibberellin 2-oxidase 1; AltName: Full=Protein SLENDER && PF14226:non-haem dioxygenase in morphine synthesis N-terminal|PF03171:2OG-Fe(II) oxygenase superfamily	2OG-FeII_Oxy
arahy.Tifrunner.gnm2.ann1.9D5E6Q	138.507	273.627	121.943	57.197	181.702	93.3166	63.1272	161.181	99.4391	9D5E6Q	arahy.Tifrunner.gnm2.Arahy.13	885130	887321	-	1380	-	- && O23254.1 RecName: Full=Serine hydroxymethyltransferase 4; Short=AtSHMT4; AltName: Full=Glycine hydroxymethyltransferase 4; AltName: Full=Serine methylase 4 && PF00464:Serine hydroxymethyltransferase	SHMT
arahy.Tifrunner.gnm2.ann1.DML457	112.75	77.6783	77.002	139.62	64.6022	56.8239	90.0796	219.283	261.938	DML457	arahy.Tifrunner.gnm2.Arahy.19	154660527	154665414	+	1566	-	- && Q9LZ23.1 RecName: Full=ACT domain-containing protein ACR12; AltName: Full=Protein ACT DOMAIN REPEATS 12; Flags: Precursor && PF01842:ACT domain	ACT
arahy.Tifrunner.gnm2.ann1.P8YRGA	232.836	107.359	110.629	121.521	67.5417	69.0927	25.8718	228.133	101.365	P8YRGA	arahy.Tifrunner.gnm2.Arahy.17	131448631	131452167	+	1898	-	- && Q38827.1 RecName: Full=Auxin-responsive protein IAA9; AltName: Full=Indoleacetic acid-induced protein 9 && PF02309:AUX/IAA family	-
arahy.Tifrunner.gnm2.ann1.8A32B5	173.718	109.028	94.1172	143.276	96.6869	90.6258	125.639	111.289	124.097	8A32B5	arahy.Tifrunner.gnm2.Arahy.01	19461231	19463262	+	531	-	- && O64818.1 RecName: Full=Uncharacterized protein At2g23090 && PF12907:Zinc-binding	-
arahy.Tifrunner.gnm2.ann1.FX07CR	142.752	255.796	131.087	53.8486	195.515	119.948	82.7195	141.457	70.4833	FX07CR	arahy.Tifrunner.gnm2.Arahy.13	144886541	144888700	+	1365	-	- && O23254.1 RecName: Full=Serine hydroxymethyltransferase 4; Short=AtSHMT4; AltName: Full=Glycine hydroxymethyltransferase 4; AltName: Full=Serine methylase 4 && PF00464:Serine hydroxymethyltransferase	SHMT
arahy.Tifrunner.gnm2.ann1.774XMB	115.935	137.939	147.19	134.223	128.55	97.0688	125.405	101.302	103.782	774XMB	arahy.Tifrunner.gnm2.Arahy.08	2771119	2776776	-	1389	-	- && - && PF13462:Thioredoxin	-
arahy.Tifrunner.gnm2.ann1.Y59G7X	169.724	71.2081	119.117	137.4	77.583	82.816	90.8726	123.229	191.308	Y59G7X	arahy.Tifrunner.gnm2.Arahy.19	157965451	157968956	+	2539	-	- && Q940H8.1 RecName: Full=FRIGIDA-like protein 4b && PF07899:Frigida-like protein	-
arahy.Tifrunner.gnm2.ann1.T3H8L6	110.643	180.528	157.998	64.0826	214.425	161.756	90.8748	107.342	99.5851	T3H8L6	arahy.Tifrunner.gnm2.Arahy.13	144849689	144852657	-	2533	-	- && P35007.1 RecName: Full=Adenosylhomocysteinase; Short=AdoHcyase; AltName: Full=S-adenosyl-L-homocysteine hydrolase && PF00670:S-adenosyl-L-homocysteine hydrolase, NAD binding domain|PF05221:S-adenosyl-L-homocysteine hydrolase	-
arahy.Tifrunner.gnm2.ann1.K0G9DF	180.961	124.133	122.345	108.876	146.703	116.038	83.9872	138.952	111.773	K0G9DF	arahy.Tifrunner.gnm2.Arahy.10	31432746	31435039	-	1807	-	- && P41127.1 RecName: Full=60S ribosomal protein L13-1; AltName: Full=Protein BBC1 homolog && PF01294:Ribosomal protein L13e	-
novel.2778	605.704	315.487	64.767	39.8597	147.462	20.5707	15.2888	1.03682	0.439481	-	arahy.Tifrunner.gnm2.Arahy.11	49033894	49035916	-	795	-	- && Q39176.1 RecName: Full=Lipid transfer protein EARLI 1; AltName: Full=Protein EARLY ARABIDOPSIS ALUMINUM INDUCED 1; Short=pEARLI1; Flags: Precursor && -	-
arahy.Tifrunner.gnm2.ann1.ZB5YIW	215.076	90.7214	136.213	154.18	88.8971	76.691	88.8638	112.141	106.697	ZB5YIW	arahy.Tifrunner.gnm2.Arahy.03	142524318	142529718	-	794	-	- && Q9URW6.1 RecName: Full=SH3 domain-containing protein PJ696.02 && PF06624:Ribosome associated membrane protein RAMP4	-
arahy.Tifrunner.gnm2.ann1.DBZ9PS	14.0781	65.6959	197.915	257.161	111.977	105.486	200.219	10.3238	69.6328	DBZ9PS	arahy.Tifrunner.gnm2.Arahy.19	20669719	20673475	+	2156	-	- && Q9SBQ9.1 RecName: Full=Flavonoid 3'-monooxygenase; AltName: Full=Cytochrome P450 75B2; AltName: Full=Flavonoid 3'-hydroxylase [Petunia x hybrida] && PF00067:Cytochrome P450	p450
arahy.Tifrunner.gnm2.ann1.Y9M9U1	225.704	203.57	120.798	48.1696	217.795	119.74	75.3556	119.963	48.8132	Y9M9U1	arahy.Tifrunner.gnm2.Arahy.12	22648941	22651092	-	725	-	- && P49690.3 RecName: Full=60S ribosomal protein L23; AltName: Full=Protein EMBRYO DEFECTIVE 2171 && PF00238:Ribosomal protein L14p/L23e	-
arahy.Tifrunner.gnm2.ann1.Y27KNC	15.3601	61.1201	171.039	203.904	153.257	155.443	236.12	5.60193	35.5212	Y27KNC	arahy.Tifrunner.gnm2.Arahy.15	158673712	158675165	+	1044	-	- && O03982.1 RecName: Full=Heavy metal-associated isoprenylated plant protein 39; Short=AtHIP39; Flags: Precursor && -	-
arahy.Tifrunner.gnm2.ann1.L0RB90	83.8776	94.4221	145.124	175.135	203.966	109.912	165.687	9.94099	6.50773	L0RB90	arahy.Tifrunner.gnm2.Arahy.16	7130353	7131360	-	1008	-	- && A7PW81.1 RecName: Full=Polygalacturonase inhibitor; AltName: Full=Polygalacturonase-inhibiting protein; Short=PGIG; Flags: Precursor && PF08263:Leucine rich repeat N-terminal domain|PF13855:Leucine rich repeat	LRRNT_2
arahy.Tifrunner.gnm2.ann1.RG0P7S	172.042	137.986	83.3859	145.337	102.127	73.8076	112.335	190.748	87.9992	RG0P7S	arahy.Tifrunner.gnm2.Arahy.01	103257500	103259428	+	711	-	- && P24805.1 RecName: Full=Stem-specific protein TSJT1 && PF12481:Aluminium induced protein	-
arahy.Tifrunner.gnm2.ann1.64CHNN	185.726	67.7172	110.396	130.326	61.1354	117.207	101.173	118.543	168.98	64CHNN	arahy.Tifrunner.gnm2.Arahy.03	141249965	141251776	+	1812	-	- && Q6EI05.1 RecName: Full=DELLA protein GAIP-B; AltName: Full=CmGAIP-B; Short=GAIP-B; AltName: Full=Gibberellic acid-insensitive phloem protein B && PF12041:Transcriptional regulator DELLA protein N terminal|PF03514:GRAS domain family	GRAS
arahy.Tifrunner.gnm2.ann1.CZHF5K	168.449	210.178	100.019	67.0263	188.731	112.34	71.6631	153.085	88.1068	CZHF5K	arahy.Tifrunner.gnm2.Arahy.18	3545467	3547483	-	288	-	- && - && -	-
arahy.Tifrunner.gnm2.ann1.IPL01G	11.2274	45.6339	98.2573	131.99	52.2992	167.467	185.279	180.916	272.428	IPL01G	arahy.Tifrunner.gnm2.Arahy.06	7577850	7578230	+	381	-	- && Q9LZP9.1 RecName: Full=Calvin cycle protein CP12-2, chloroplastic; AltName: Full=CP12 domain-containing protein 2; AltName: Full=Chloroplast protein 12-2; Flags: Precursor && PF02672:CP12 domain	-
arahy.Tifrunner.gnm2.ann1.B7U3FX	201.072	125.584	113.652	139.824	95.8252	93.6797	93.5235	80.6149	107.106	B7U3FX	arahy.Tifrunner.gnm2.Arahy.20	28991927	28995574	+	918	-	- && Q9FLZ8.1 RecName: Full=EID1-like F-box protein 2 && -	-
arahy.Tifrunner.gnm2.ann1.D4REW6	119.056	137.206	139.985	109.887	116.959	127.535	86.3832	144.798	133.233	D4REW6	arahy.Tifrunner.gnm2.Arahy.20	1985522	1985743	+	222	-	- && Q9FGZ9.1 RecName: Full=Ubiquitin-like protein 5 && -	-
arahy.Tifrunner.gnm2.ann1.R3C42M	179.067	117.357	122.859	115.774	115.673	86.4762	70.6048	151.877	130.682	R3C42M	arahy.Tifrunner.gnm2.Arahy.10	83513473	83516157	-	1359	-	- && Q9SM64.1 RecName: Full=Superoxide dismutase [Mn], mitochondrial; Flags: Precursor && PF02777:Iron/manganese superoxide dismutases, C-terminal domain|PF00081:Iron/manganese superoxide dismutases, alpha-hairpin domain	-
arahy.Tifrunner.gnm2.ann1.QAA1TN	176.184	143.114	123.685	73.782	181.613	123.086	69.5019	163.953	89.3643	QAA1TN	arahy.Tifrunner.gnm2.Arahy.19	150548469	150551992	-	1686	-	- && P35684.2 RecName: Full=60S ribosomal protein L3 && PF00297:Ribosomal protein L3	-
arahy.Tifrunner.gnm2.ann1.N0KYQA	115.589	73.6465	86.0734	152.149	63.1332	61.1804	104.266	184.394	200.147	N0KYQA	arahy.Tifrunner.gnm2.Arahy.09	114257350	114262137	-	1567	-	- && Q9LZ23.1 RecName: Full=ACT domain-containing protein ACR12; AltName: Full=Protein ACT DOMAIN REPEATS 12; Flags: Precursor && -	-
arahy.Tifrunner.gnm2.ann1.S80HYQ	188.121	175.609	117.577	71.346	204.929	129.307	74.7142	122.237	58.9838	S80HYQ	arahy.Tifrunner.gnm2.Arahy.15	15571252	15573628	-	891	-	- && O82528.1 RecName: Full=60S ribosomal protein L15 && PF00827:Ribosomal L15	-
arahy.Tifrunner.gnm2.ann1.KZJQ66	150.979	156.267	135.445	89.4852	172.66	140.901	82.6272	111.837	87.5314	KZJQ66	arahy.Tifrunner.gnm2.Arahy.02	95462280	95464947	-	1214	-	- && P62302.1 RecName: Full=40S ribosomal protein S13 && PF00312:Ribosomal protein S15|PF08069:Ribosomal S13/S15 N-terminal domain	-
arahy.Tifrunner.gnm2.ann1.BTE5MM	71.0904	211.65	106.627	106.682	216.524	143.091	153.928	53.9356	60.8508	BTE5MM	arahy.Tifrunner.gnm2.Arahy.07	1570529	1571116	-	588	-	- && Q9FGJ3.1 RecName: Full=Nuclear transcription factor Y subunit B-2; Short=AtNF-YB-2; AltName: Full=Transcriptional activator HAP3B && PF00808:Histone-like transcription factor (CBF/NF-Y) and archaeal histone	-
arahy.Tifrunner.gnm2.ann1.C1RHT9	199.775	89.5812	94.8252	149.942	80.3649	81.1752	111.206	106.58	88.6099	C1RHT9	arahy.Tifrunner.gnm2.Arahy.17	18327511	18328065	-	555	-	- && - && -	-
arahy.Tifrunner.gnm2.ann1.I0UC8B	16.3456	48.3251	50.4463	92.6099	78.2909	172.048	298.159	59.2135	200.973	I0UC8B	arahy.Tifrunner.gnm2.Arahy.17	16708974	16709244	+	267	-	- && - && -	-
arahy.Tifrunner.gnm2.ann1.SQ2HW8	105.026	122.928	105.882	102.582	110.406	85.1069	119.276	185.62	170.539	SQ2HW8	arahy.Tifrunner.gnm2.Arahy.03	25788558	25789631	-	594	-	- && Q9C681.1 RecName: Full=Probable histone H2A.1; AltName: Full=HTA10 && PF16211:C-terminus of histone H2A|PF00125:Core histone H2A/H2B/H3/H4	Histone
arahy.Tifrunner.gnm2.ann1.IXQG45	60.8119	155.165	77.8591	110.711	96.1835	179.505	144.953	10.7808	189.278	IXQG45	arahy.Tifrunner.gnm2.Arahy.13	31198648	31203055	+	1897	-	- && Q9SQ80.1 RecName: Full=Gibberellin 2-beta-dioxygenase 1; AltName: Full=GA 2-oxidase 1; AltName: Full=Gibberellin 2-beta-hydroxylase 1; AltName: Full=Gibberellin 2-oxidase 1; AltName: Full=Protein SLENDER && PF14226:non-haem dioxygenase in morphine synthesis N-terminal|PF03171:2OG-Fe(II) oxygenase superfamily	2OG-FeII_Oxy
arahy.Tifrunner.gnm2.ann1.MR90IT	270.899	197.483	84.5149	88.3125	194.816	63.4523	113.17	32.351	6.50395	MR90IT	arahy.Tifrunner.gnm2.Arahy.15	20931170	20932504	-	987	-	- && P83947.1 RecName: Full=Pectinesterase/pectinesterase inhibitor; Includes: RecName: Full=Pectinesterase inhibitor; AltName: Full=Pectin methylesterase inhibitor; Includes: RecName: Full=Pectinesterase; Short=PE; AltName: Full=Pectin methylesterase; Flags: Precursor && PF04043:Plant invertase/pectin methylesterase inhibitor|PF01095:Pectinesterase	-
arahy.Tifrunner.gnm2.ann1.6IA5X9	136.049	108.218	125.889	107.075	113.332	120.923	112.377	122.446	149.067	6IA5X9	arahy.Tifrunner.gnm2.Arahy.14	129451519	129454076	-	477	-	- && - && -	-
arahy.Tifrunner.gnm2.ann1.83QM18	89.9635	518.045	83.6376	40.5062	337.67	76.3883	21.0803	0	0	83QM18	arahy.Tifrunner.gnm2.Arahy.06	95382831	95391656	-	1775	-	- && P52914.1 RecName: Full=Nucleoside-triphosphatase; Short=NTPase; AltName: Full=Nucleoside triphosphate phosphohydrolase; Short=Apyrase && PF01150:GDA1/CD39 (nucleoside phosphatase) family	-
arahy.Tifrunner.gnm2.ann1.G7AZGE	138.52	74.5206	124.247	138.604	69.9581	86.0257	95.2209	128.324	166.9	G7AZGE	arahy.Tifrunner.gnm2.Arahy.13	89240920	89246124	+	1835	-	- && Q11136.3 RecName: Full=Xaa-Pro dipeptidase; Short=X-Pro dipeptidase; AltName: Full=Imidodipeptidase; AltName: Full=Peptidase 4; AltName: Full=Peptidase D; AltName: Full=Proline dipeptidase; Short=Prolidase && PF00557:Metallopeptidase family M24|PF05195:Aminopeptidase P, N-terminal domain	Peptidase_M24
arahy.Tifrunner.gnm2.ann1.7VB1JU	75.504	117.518	152.999	98.3794	118.169	141.844	192.784	75.9984	89.3774	7VB1JU	arahy.Tifrunner.gnm2.Arahy.18	2518368	2521629	-	1431	-	- && Q42896.2 RecName: Full=Fructokinase-2 && PF00294:pfkB family carbohydrate kinase	PfkB
arahy.Tifrunner.gnm2.ann1.5H6YYL	83.0906	189.635	90.7934	150.375	38.4924	93.8742	126.05	85.8344	57.8658	5H6YYL	arahy.Tifrunner.gnm2.Arahy.19	3219672	3221288	+	1092	-	- && Q9LMR5.1 RecName: Full=F-box/kelch-repeat protein At1g15670 && PF01344:Kelch motif	Kelch_1
arahy.Tifrunner.gnm2.ann1.GXVE84	121.932	192.198	101.007	95.4849	186.568	168.756	112.326	68.8557	69.4556	GXVE84	arahy.Tifrunner.gnm2.Arahy.19	141820008	141822265	-	225	-	- && Q94BT9.2 RecName: Full=Copper transport protein ATX1; AltName: Full=Copper chaperone ATX1 && -	-
arahy.Tifrunner.gnm2.ann1.E0BZDJ	90.9551	146.746	104.786	125.923	139.235	98.6022	122.369	77.8291	155.319	E0BZDJ	arahy.Tifrunner.gnm2.Arahy.03	11553438	11556140	+	1020	-	- && Q9SV68.1 RecName: Full=Putative quinone-oxidoreductase homolog, chloroplastic && PF08240:Alcohol dehydrogenase GroES-like domain|PF13602:Zinc-binding dehydrogenase	ADH_N
arahy.Tifrunner.gnm2.ann1.WH6N3S	3.3539	111.595	155.724	273.168	141.279	91.3852	244.671	1.89638	13.0289	WH6N3S	arahy.Tifrunner.gnm2.Arahy.03	100824117	100825417	+	1101	-	- && Q9SUP6.1 RecName: Full=Probable WRKY transcription factor 53; AltName: Full=WRKY DNA-binding protein 53 && PF03106:WRKY DNA -binding domain	WRKY
arahy.Tifrunner.gnm2.ann1.HWY8JN	28.0346	104.525	210.065	62.8681	182.735	193.429	193.996	46.669	37.0119	HWY8JN	arahy.Tifrunner.gnm2.Arahy.03	4520101	4523855	+	2264	-	- && Q8VZ80.2 RecName: Full=Polyol transporter 5; AltName: Full=Protein POLYOL TRANSPORTER 5; Short=AtPLT5; AltName: Full=Sugar-proton symporter PLT5 && PF00083:Sugar (and other) transporter	Sugar_tr
arahy.Tifrunner.gnm2.ann1.30U8ZL	181.339	154.292	116.445	104.667	161.419	80.9351	75.8138	123.529	70.0046	30U8ZL	arahy.Tifrunner.gnm2.Arahy.09	112757774	112761908	-	2902	-	- && Q01859.2 RecName: Full=ATP synthase subunit beta, mitochondrial; Flags: Precursor && PF00306:ATP synthase alpha/beta chain, C terminal domain|PF00006:ATP synthase alpha/beta family, nucleotide-binding domain|PF02874:ATP synthase alpha/beta family, beta-barrel domain|PF11421:ATP synthase F1 beta subunit	ATP-synt_ab
arahy.Tifrunner.gnm2.ann1.I2NN3I	124.81	120.832	112.317	116.15	138.199	104.328	114.609	88.5324	79.8956	I2NN3I	arahy.Tifrunner.gnm2.Arahy.13	16608778	16617701	+	2706	-	- && P43644.1 RecName: Full=DnaJ protein homolog ANJ1; Flags: Precursor && PF02221:ML domain|PF00226:DnaJ domain|PF01556:DnaJ C terminal domain|PF00684:DnaJ central domain	DnaJ_C
arahy.Tifrunner.gnm2.ann1.1VD7QP	0	367.18	43.4309	44.6806	412.917	16.8906	258.609	1.626	0.206959	1VD7QP	arahy.Tifrunner.gnm2.Arahy.19	151453741	151456316	+	1246	-	- && P23472.2 RecName: Full=Hevamine-A; Includes: RecName: Full=Chitinase; Includes: RecName: Full=Lysozyme; Flags: Precursor && PF00704:Glycosyl hydrolases family 18	-
arahy.Tifrunner.gnm2.ann1.DF4V8K	167.897	246.415	74.96	71.202	163.722	46.2336	53.3152	153.581	131.467	DF4V8K	arahy.Tifrunner.gnm2.Arahy.13	4534707	4536243	-	1418	-	- && Q2HU65.1 RecName: Full=Probable histone H2A.2 && PF16211:C-terminus of histone H2A|PF00125:Core histone H2A/H2B/H3/H4	Histone
arahy.Tifrunner.gnm2.ann1.R30FAJ	55.7949	165.311	165.617	102.172	170.745	121.18	187.55	41.6365	54.4872	R30FAJ	arahy.Tifrunner.gnm2.Arahy.09	680644	683824	+	2874	-	- && Q8W1D5.1 RecName: Full=CBL-interacting serine/threonine-protein kinase 25; AltName: Full=SNF1-related kinase 3.25; AltName: Full=SOS2-like protein kinase PKS25 && PF00069:Protein kinase domain|PF03822:NAF domain	Pkinase
arahy.Tifrunner.gnm2.ann1.MJ19SS	194.138	141.293	121.407	71.8313	175.907	109.049	78.847	135.155	66.3966	MJ19SS	arahy.Tifrunner.gnm2.Arahy.09	864955	865362	+	408	-	- && Q05462.1 RecName: Full=60S ribosomal protein L27 && PF01777:Ribosomal L27e protein family	-
arahy.Tifrunner.gnm2.ann1.MZXR1C	164.824	83.3473	141.131	152.287	87.9045	96.7788	117.855	84.8765	73.099	MZXR1C	arahy.Tifrunner.gnm2.Arahy.04	121400146	121404011	-	1232	-	- && Q8LB02.2 RecName: Full=Succinate dehydrogenase [ubiquinone] iron-sulfur subunit 2, mitochondrial; AltName: Full=Iron-sulfur subunit of complex II; Short=Ip; Flags: Precursor && PF13085:2Fe-2S iron-sulfur cluster binding domain|PF13534:4Fe-4S dicluster domain	-
arahy.Tifrunner.gnm2.ann1.G3NDLZ	117.231	101.901	98.5849	124.381	97.1342	113.648	139.045	106.027	115.382	G3NDLZ	arahy.Tifrunner.gnm2.Arahy.15	10104306	10106998	+	975	-	- && Q9SDY5.1 RecName: Full=NEDD8-conjugating enzyme Ubc12; AltName: Full=RUB1 carrier protein 1; AltName: Full=RUB1-conjugating enzyme 1; AltName: Full=RUB1-protein ligase 1 && PF00179:Ubiquitin-conjugating enzyme	UQ_con
arahy.Tifrunner.gnm2.ann1.VH7VLJ	111.835	95.1987	104.919	47.4764	76.1966	32.829	78.9992	481.299	50.28	VH7VLJ	arahy.Tifrunner.gnm2.Arahy.06	116445389	116451071	-	1846	-	- && Q8GXG1.2 RecName: Full=Probable isoaspartyl peptidase/L-asparaginase 2; AltName: Full=L-asparagine amidohydrolase 2; Contains: RecName: Full=Isoaspartyl peptidase/L-asparaginase 2 subunit alpha; Contains: RecName: Full=Isoaspartyl peptidase/L-asparaginase 2 subunit beta; Flags: Precursor && PF01112:Asparaginase	Asparaginase_2
arahy.Tifrunner.gnm2.ann1.AF4FIK	23.4339	63.2739	147.424	243.864	134.597	77.7442	210.246	15.1225	64.7015	AF4FIK	arahy.Tifrunner.gnm2.Arahy.13	3933966	3937738	+	2330	-	- && Q39023.2 RecName: Full=Mitogen-activated protein kinase 3; Short=AtMPK3; Short=MAP kinase 3 && PF00069:Protein kinase domain	Pkinase
arahy.Tifrunner.gnm2.ann1.V86M3D	106.773	94.7156	88.245	91.3841	91.1724	98.8294	106.955	203.272	173.765	V86M3D	arahy.Tifrunner.gnm2.Arahy.19	148802692	148803108	-	320	-	- && - && PF05922:Peptidase inhibitor I9	-
arahy.Tifrunner.gnm2.ann1.UXP008	142.338	70.1424	208.329	99.8046	58.0832	84.0027	121.09	67.4178	152.856	UXP008	arahy.Tifrunner.gnm2.scaffold_44	38892	39976	-	1014	-	- && Q6CQE5.2 RecName: Full=Protein TAR1 && -	-
arahy.Tifrunner.gnm2.ann1.0PC5WU	172.878	240.107	98.1746	136.781	301.596	112.186	39.0233	0.0357715	0.140125	0PC5WU	arahy.Tifrunner.gnm2.Arahy.18	120142641	120144831	-	899	-	- && Q06394.1 RecName: Full=Major latex protein 146; Short=MLP 146 && PF00407:Pathogenesis-related protein Bet v I family	-
arahy.Tifrunner.gnm2.ann1.U3J4NJ	125.68	103.421	70.9085	70.5491	92.6395	53.5142	38.5005	311.593	205.733	U3J4NJ	arahy.Tifrunner.gnm2.Arahy.15	148657724	148660446	-	976	-	- && Q9XEX2.1 RecName: Full=Peroxiredoxin-2B; AltName: Full=Peroxiredoxin IIB; AltName: Full=Peroxiredoxin TPx1; AltName: Full=Thioredoxin reductase 2B; AltName: Full=Thioredoxin-dependent peroxidase 1 && PF08534:Redoxin	-
arahy.Tifrunner.gnm2.ann1.JV9T2X	49.7639	61.1486	214.975	41.9405	105.479	228.171	218.044	5.788	50.9427	JV9T2X	arahy.Tifrunner.gnm2.Arahy.02	5087722	5089143	+	1422	-	- && O23090.1 RecName: Full=Transcription factor bHLH14; AltName: Full=Basic helix-loop-helix protein 14; Short=AtbHLH14; Short=bHLH 14; AltName: Full=Transcription factor EN 33; AltName: Full=bHLH transcription factor bHLH014 && PF00010:Helix-loop-helix DNA-binding domain|PF14215:bHLH-MYC and R2R3-MYB transcription factors N-terminal	HLH
arahy.Tifrunner.gnm2.ann1.5L1PLW	69.2067	84.5443	80.294	142.436	82.7501	125.095	187.079	118.148	159.596	5L1PLW	arahy.Tifrunner.gnm2.Arahy.19	98023006	98027355	+	2402	-	- && - && PF01852:START domain	START
arahy.Tifrunner.gnm2.ann1.F8C5M7	132.233	160.079	93.5091	69.273	151.024	114.991	99.2995	154.174	98.7019	F8C5M7	arahy.Tifrunner.gnm2.Arahy.17	5644825	5646810	+	1008	-	- && P17928.2 RecName: Full=Calmodulin; Short=CaM && PF13499:EF-hand domain pair	-
arahy.Tifrunner.gnm2.ann1.14BHD7	196.959	192.336	40.5337	42.7319	245.081	114.165	89.1257	87.699	6.50129	14BHD7	arahy.Tifrunner.gnm2.Arahy.08	32990111	32990428	+	318	-	- && - && PF12609:Wound-induced protein	-
arahy.Tifrunner.gnm2.ann1.99WQY3	104.754	134.074	101.584	87.7165	120.708	56.585	44.7899	269.777	159.569	99WQY3	arahy.Tifrunner.gnm2.Arahy.17	126238229	126241963	-	2320	-	- && P29828.1 RecName: Full=Protein disulfide-isomerase; Short=PDI; Flags: Precursor && PF13848:Thioredoxin-like domain|PF00085:Thioredoxin	-
arahy.Tifrunner.gnm2.ann1.B0SKQG	9.88197	107.685	133.337	321.404	114.234	90.1005	207.249	13.1971	28.6669	B0SKQG	arahy.Tifrunner.gnm2.Arahy.16	105730151	105738527	-	1500	-	- && F4HPR5.1 RecName: Full=Dynamin-related protein 5A; AltName: Full=Protein ARC5-like && PF03168:Late embryogenesis abundant protein|PF05922:Peptidase inhibitor I9	-
arahy.Tifrunner.gnm2.ann1.V374FJ	77.0059	60.319	74.8701	84.6724	48.4869	17.6426	30.1042	567.104	75.7079	V374FJ	arahy.Tifrunner.gnm2.Arahy.13	7444197	7448309	-	2429	-	- && Q00081.1 RecName: Full=Glucose-1-phosphate adenylyltransferase large subunit 1; AltName: Full=ADP-glucose pyrophosphorylase; AltName: Full=ADP-glucose synthase; AltName: Full=AGPase S; AltName: Full=Alpha-D-glucose-1-phosphate adenyl transferase && PF00483:Nucleotidyl transferase	-
arahy.Tifrunner.gnm2.ann1.068WTC	21.0159	172.663	134.45	74.5565	223.415	144.398	181.08	37.5641	62.4559	068WTC	arahy.Tifrunner.gnm2.Arahy.07	2599245	2602170	+	2123	-	- && Q8RWE8.1 RecName: Full=GDP-L-galactose phosphorylase 1; AltName: Full=Protein VITAMIN C DEFECTIVE 2 && -	-
arahy.Tifrunner.gnm2.ann1.T6TLY6	153.881	125.38	131.563	101.077	138.588	110.911	91.2267	90.2254	100.24	T6TLY6	arahy.Tifrunner.gnm2.Arahy.17	9620731	9623314	-	1253	-	- && Q93VH9.1 RecName: Full=40S ribosomal protein S4-1 && PF00467:KOW motif|PF01479:S4 domain|PF08071:RS4NT (NUC023) domain|PF16121:40S ribosomal protein S4 C-terminus|PF00900:Ribosomal family S4e	Ribosomal_S4e
arahy.Tifrunner.gnm2.ann1.GR42S7	109.702	66.1323	168.377	126.906	66.5545	85.6347	155.982	51.4933	127.997	GR42S7	arahy.Tifrunner.gnm2.Arahy.01	66727710	66728392	-	432	-	- && - && -	-
arahy.Tifrunner.gnm2.ann1.BDT6Z1	43.3711	181.096	140.276	99.5019	103.77	83.0636	56.9854	177.167	199.855	BDT6Z1	arahy.Tifrunner.gnm2.Arahy.19	1319350	1321721	+	1392	-	- && Q9SAG8.1 RecName: Full=Chaperone protein dnaJ 8, chloroplastic; Short=AtDjC8; Short=AtJ8; Flags: Precursor && PF00226:DnaJ domain	DnaJ
arahy.Tifrunner.gnm2.ann1.8V8U4B	171.557	292.294	114.438	59.2374	204.697	46.6554	38.0281	83.0285	55.9698	8V8U4B	arahy.Tifrunner.gnm2.Arahy.17	72500785	72505228	-	2556	-	- && Q9SYT0.1 RecName: Full=Annexin D1; AltName: Full=AnnAt1; AltName: Full=Annexin A1 && PF00191:Annexin	-
arahy.Tifrunner.gnm2.ann1.AVGT3S	125.979	119.573	99.0305	92.709	113.762	99.2144	90.4703	173.418	119.039	AVGT3S	arahy.Tifrunner.gnm2.Arahy.10	60042562	60048408	-	3480	-	- && Q9FXA2.1 RecName: Full=Polyadenylate-binding protein 8; Short=PABP-8; Short=Poly(A)-binding protein 8 && PF00658:Poly-adenylate binding protein, unique domain|PF00076:RNA recognition motif. (a.k.a. RRM, RBD, or RNP domain)	RRM_1
arahy.Tifrunner.gnm2.ann1.SNDR2D	13.6264	412.087	79.2206	28.5362	349.889	93.3948	97.2745	2.00412	4.5045	SNDR2D	arahy.Tifrunner.gnm2.Arahy.09	116543502	116545014	-	1382	-	- && P23472.2 RecName: Full=Hevamine-A; Includes: RecName: Full=Chitinase; Includes: RecName: Full=Lysozyme; Flags: Precursor && PF00704:Glycosyl hydrolases family 18	-
arahy.Tifrunner.gnm2.ann1.D6H7UI	120.586	96.5136	68.3495	96.1576	91.6202	86.4109	84.3247	174.633	213.616	D6H7UI	arahy.Tifrunner.gnm2.Arahy.13	131279692	131280988	-	637	-	- && Q8LHP0.1 RecName: Full=Transcription elongation factor 1 homolog && -	-
arahy.Tifrunner.gnm2.ann1.6ZDT16	117.226	102.388	123.177	114.395	103.589	117.796	125.749	85.2182	118.793	6ZDT16	arahy.Tifrunner.gnm2.Arahy.06	22275452	22278730	+	1444	-	- && Q9FYB7.1 RecName: Full=Serine/arginine-rich splicing factor RS2Z32; AltName: Full=RS-containing zinc finger protein 32; Short=At-RS2Z32; Short=At-RSZ32; Short=AtRSZ32; AltName: Full=Serine/arginine-rich splicing factor RSZ34; Short=AtRSZ34 && PF00076:RNA recognition motif. (a.k.a. RRM, RBD, or RNP domain)|PF00098:Zinc knuckle	RRM_1
arahy.Tifrunner.gnm2.ann1.2YK8S2	173.89	166.996	110.903	46.0671	205.969	110.207	62.8448	108.21	73.935	2YK8S2	arahy.Tifrunner.gnm2.Arahy.01	97858547	97860834	+	252	-	- && P51425.1 RecName: Full=60S ribosomal protein L39 >P51426.2 RecName: Full=60S ribosomal protein L39-2 >Q6KAJ8.2 RecName: Full=60S ribosomal protein L39-1 && -	-
arahy.Tifrunner.gnm2.ann1.NFV9ZK	155.312	199.177	90.5166	54.5915	176.648	86.9685	64.9391	153.468	86.0141	NFV9ZK	arahy.Tifrunner.gnm2.Arahy.08	27599165	27599836	-	267	-	- && - && -	-
arahy.Tifrunner.gnm2.ann1.P8HFYF	146.398	140.438	132.687	104.202	125.861	127.425	93.765	51.2022	109.712	P8HFYF	arahy.Tifrunner.gnm2.Arahy.03	123711543	123715940	+	1798	-	- && - && -	-
arahy.Tifrunner.gnm2.ann1.HV716I	138.094	140.14	112.775	80.9637	163.642	112.022	96.5864	88.3094	79.9625	HV716I	arahy.Tifrunner.gnm2.Arahy.14	127480608	127483163	-	1247	-	- && Q9SPB3.1 RecName: Full=60S ribosomal protein L10; AltName: Full=QM protein homolog && PF00252:Ribosomal protein L16p/L10e	-
arahy.Tifrunner.gnm2.ann1.05M0GB	126.254	132.299	82.6598	111.471	112.164	98.5723	119.897	98.3042	90.9312	05M0GB	arahy.Tifrunner.gnm2.Arahy.05	106466607	106468019	-	1170	-	- && Q9STX2.1 RecName: Full=3-oxo-Delta(4,5)-steroid 5-beta-reductase; AltName: Full=Delta(4)-3-oxosteroid 5-beta-reductase; AltName: Full=Delta-4,5-steroid 5-beta-reductase; Short=At5beta-StR; AltName: Full=Progesterone 5-beta-reductase; Short=5beta-POR; AltName: Full=Protein VEIN PATTERNING 1 && -	-
arahy.Tifrunner.gnm2.ann1.3I642Y	26.2248	67.6374	182.086	145.55	125.161	115.55	181.648	4.81159	31.1032	3I642Y	arahy.Tifrunner.gnm2.Arahy.17	125764958	125767168	-	1616	-	- && Q39134.2 RecName: Full=Amino acid permease 3; AltName: Full=Amino acid transporter AAP3 && PF01490:Transmembrane amino acid transporter protein	Aa_trans
arahy.Tifrunner.gnm2.ann1.61D68N	47.0239	56.4316	177.144	108.653	145.49	70.4947	199.451	16.3423	11.4183	61D68N	arahy.Tifrunner.gnm2.Arahy.03	141269763	141270701	-	429	-	- && Q56XJ7.1 RecName: Full=Uncharacterized protein At4g22758 && -	-
arahy.Tifrunner.gnm2.ann1.WFFD1N	122.274	54.6843	99.0246	141.232	54.7963	72.3244	104.273	102.091	191.812	WFFD1N	arahy.Tifrunner.gnm2.Arahy.19	11835634	11847830	+	4931	-	- && Q67ZB3.1 RecName: Full=FRIGIDA-like protein 3 && PF07899:Frigida-like protein	-
arahy.Tifrunner.gnm2.ann1.3NY0MJ	160.923	88.1039	123.673	124.934	93.8816	89.3323	85.3994	131.709	81.1379	3NY0MJ	arahy.Tifrunner.gnm2.Arahy.12	11157023	11160445	-	2170	-	- && Q9FUM1.1 RecName: Full=Elongation factor 1-gamma; Short=EF-1-gamma; AltName: Full=eEF-1B gamma && PF00043:Glutathione S-transferase, C-terminal domain|PF02798:Glutathione S-transferase, N-terminal domain|PF00647:Elongation factor 1 gamma, conserved domain	GST_N
arahy.Tifrunner.gnm2.ann1.ZP1VNA	40.4356	32.2843	188.579	49.6787	242.538	261.711	101.538	5.09729	0.07324	ZP1VNA	arahy.Tifrunner.gnm2.Arahy.01	94987986	94991588	-	1720	-	- && Q9FUJ2.2 RecName: Full=Cytokinin dehydrogenase 4; AltName: Full=Cytokinin oxidase 4; Short=AtCKX4; Short=CKO 4; Flags: Precursor && PF01565:FAD binding domain|PF09265:Cytokinin dehydrogenase 1, FAD and cytokinin binding	FAD_binding_4
arahy.Tifrunner.gnm2.ann1.I706TF	72.4688	115.193	139.4	136.824	130.806	86.7291	179.941	23.6756	37.4601	I706TF	arahy.Tifrunner.gnm2.Arahy.18	6279667	6280158	+	492	-	- && Q9ZNU9.1 RecName: Full=Zinc finger A20 and AN1 domain-containing stress-associated protein 3; Short=AtSAP3 && PF01754:A20-like zinc finger|PF01428:AN1-like Zinc finger	zf-A20
arahy.Tifrunner.gnm2.ann1.2Z77FC	137.966	146.228	71.4349	82.8209	107.68	56.236	89.3992	179.693	177.075	2Z77FC	arahy.Tifrunner.gnm2.Arahy.07	13427057	13428186	+	720	-	- && Q00423.1 RecName: Full=HMG-Y-related protein A; AltName: Full=Protein SB16A && PF00538:linker histone H1 and H5 family	-
arahy.Tifrunner.gnm2.ann1.2VK371	152.294	96.5356	118.127	113.014	98.2955	90.7677	85.8084	109.386	105.406	2VK371	arahy.Tifrunner.gnm2.Arahy.13	3469874	3471861	+	963	-	- && Q9SMW7.1 RecName: Full=Basic transcription factor 3; Short=AtBTF3; AltName: Full=Nascent polypeptide-associated complex subunit beta && PF01849:NAC domain	-
arahy.Tifrunner.gnm2.ann1.VF25DI	157.079	99.3644	93.2442	126.683	89.7	101.511	125.104	63.1903	97.1472	VF25DI	arahy.Tifrunner.gnm2.Arahy.15	159630218	159633727	+	1593	-	- && Q93ZQ5.2 RecName: Full=SPX domain-containing membrane protein At4g22990 && -	-
arahy.Tifrunner.gnm2.ann1.85GS0V	16.9395	125.861	130.415	232.942	92.18	146.501	193.789	18.6987	42.9266	85GS0V	arahy.Tifrunner.gnm2.Arahy.05	102749977	102752462	-	1902	-	- && Q9LE73.1 RecName: Full=Nudix hydrolase 4; Short=AtNUDT4; AltName: Full=ADP-ribose pyrophosphatase; AltName: Full=NADH pyrophosphatase && PF00293:NUDIX domain	NUDIX
arahy.Tifrunner.gnm2.ann1.D9BD6W	266.578	301.387	89.1284	95.5693	206.238	101.324	5.64932	1.63727	0.929165	D9BD6W	arahy.Tifrunner.gnm2.Arahy.03	4682584	4685075	+	447	-	- && - && PF10950:Protein of unknown function (DUF2775)	-
arahy.Tifrunner.gnm2.ann1.IYGA9S	169.304	129.979	116.897	72.5259	157.689	99.6107	74.5632	125.967	70.8747	IYGA9S	arahy.Tifrunner.gnm2.Arahy.10	115812598	115814174	+	1012	-	- && Q9FLF0.1 RecName: Full=40S ribosomal protein S9-2 && PF00163:Ribosomal protein S4/S9 N-terminal domain|PF01479:S4 domain	S4
arahy.Tifrunner.gnm2.ann1.FL0Q4N	187.474	128.647	107.204	74.7139	154.619	103.374	73.8849	115.113	69.0536	FL0Q4N	arahy.Tifrunner.gnm2.Arahy.15	12840967	12842519	-	1208	-	- && Q42064.2 RecName: Full=60S ribosomal protein L8-3 && PF03947:Ribosomal Proteins L2, C-terminal domain|PF00181:Ribosomal Proteins L2, RNA binding domain	Ribosomal_L2_C
arahy.Tifrunner.gnm2.ann1.3Y4VDA	112.888	103.964	101.678	114.726	103.122	104.743	106.946	92.9669	142.519	3Y4VDA	arahy.Tifrunner.gnm2.Arahy.02	68816042	68818456	+	594	-	- && O49500.1 RecName: Full=E3 ubiquitin-protein ligase MBR2; AltName: Full=HAL3-interacting protein 1 homolog; Short=AtHIP1; AltName: Full=MED25-binding RING-H2 protein 2; AltName: Full=RING-H2 finger MBR2 && PF07058:Microtubule-associated protein 70	-
arahy.Tifrunner.gnm2.ann1.YL5FLY	94.0297	112.867	114.398	175.757	85.1486	70.7628	105.282	104.182	109.304	YL5FLY	arahy.Tifrunner.gnm2.Arahy.16	95946203	95947194	+	675	-	- && Q9SJM6.1 RecName: Full=Zinc finger A20 and AN1 domain-containing stress-associated protein 4; Short=AtSAP4 && PF01754:A20-like zinc finger|PF01428:AN1-like Zinc finger	zf-A20
arahy.Tifrunner.gnm2.ann1.V1YSWS	156.954	96.5675	91.1358	130.05	83.2761	88.0645	112.817	54.4203	98.664	V1YSWS	arahy.Tifrunner.gnm2.Arahy.10	23700803	23705248	-	1146	-	- && Q9SHL7.2 RecName: Full=Exosome complex exonuclease RRP44 homolog A; Short=RRP44 homolog A; AltName: Full=Protein EMBRYO DEFECTIVE 2763; AltName: Full=Ribosomal RNA-processing protein 44A; Short=AtRRP44A && PF00664:ABC transporter transmembrane region|PF00773:RNB domain|PF00275:EPSP synthase (3-phosphoshikimate 1-carboxyvinyltransferase)	ABC_membrane
arahy.Tifrunner.gnm2.ann1.W35MPH	82.7602	108.341	117.558	222.674	67.5538	116.448	173.912	45.1453	10.0828	W35MPH	arahy.Tifrunner.gnm2.Arahy.13	1474587	1474862	+	276	-	- && - && -	-
arahy.Tifrunner.gnm2.ann1.0YRW91	224.125	80.3869	77.0336	172.749	63.4085	56.663	56.7076	50.8699	84.7654	0YRW91	arahy.Tifrunner.gnm2.Arahy.20	143630833	143634908	-	2585	-	- && Q940H6.1 RecName: Full=Serine/threonine-protein kinase SRK2E; AltName: Full=Protein OPEN STOMATA 1; AltName: Full=SNF1-related kinase 2.6; Short=SnRK2.6; AltName: Full=Serine/threonine-protein kinase OST1 && PF00069:Protein kinase domain	Pkinase
arahy.Tifrunner.gnm2.ann1.38NM2G	152.962	67.9747	154.744	133.525	70.9483	65.7567	86.3779	92.1471	113.581	38NM2G	arahy.Tifrunner.gnm2.Arahy.13	24755751	24761814	+	3712	-	- && O82043.1 RecName: Full=Ketol-acid reductoisomerase, chloroplastic; AltName: Full=Acetohydroxy-acid reductoisomerase; AltName: Full=Alpha-keto-beta-hydroxylacyl reductoisomerase; Flags: Precursor && PF01450:Acetohydroxy acid isomeroreductase, catalytic domain|PF07991:Acetohydroxy acid isomeroreductase, NADPH-binding domain	-
arahy.Tifrunner.gnm2.ann1.3ZGL1M	171.705	121.123	121.031	104.428	131.751	102.339	96.0665	90.0478	58.371	3ZGL1M	arahy.Tifrunner.gnm2.Arahy.13	135394193	135396941	-	694	-	- && P62980.2 RecName: Full=Ubiquitin-40S ribosomal protein S27a; Contains: RecName: Full=Ubiquitin; Contains: RecName: Full=40S ribosomal protein S27a; Flags: Precursor >P62981.2 RecName: Full=Ubiquitin-40S ribosomal protein S27a; Contains: RecName: Full=Ubiquitin; Contains: RecName: Full=40S ribosomal protein S27a; Flags: Precursor && -	-
novel.1804	4.86249	153.759	80.3931	353.153	123.842	67.7172	152.844	10.6549	21.2752	-	arahy.Tifrunner.gnm2.Arahy.07	59918583	59921394	-	1709	-	- && Q9ZPE7.1 RecName: Full=Protein EXORDIUM; Flags: Precursor && -	-
arahy.Tifrunner.gnm2.ann1.CT4LS7	81.9795	72.0326	127.16	136.116	94.6526	112.952	193.205	45.7485	41.2745	CT4LS7	arahy.Tifrunner.gnm2.Arahy.08	8676876	8677614	-	426	-	- && Q94F47.1 RecName: Full=Ubiquitin-conjugating enzyme E2 28; AltName: Full=E2 ubiquitin-conjugating enzyme 28; AltName: Full=Ubiquitin carrier protein 28 && -	-
arahy.Tifrunner.gnm2.ann1.JU75F3	435.59	106.761	11.7835	22.8587	138.73	51.188	47.3724	231.009	26.6246	JU75F3	arahy.Tifrunner.gnm2.Arahy.11	136632926	136634316	-	958	-	- && - && -	-
arahy.Tifrunner.gnm2.ann1.9ZAP4M	147.382	201.741	74.1518	51.3724	182.931	94.728	56.6766	155.006	80.8994	9ZAP4M	arahy.Tifrunner.gnm2.Arahy.14	749876	750359	-	318	-	- && Q06450.2 RecName: Full=ATP synthase subunit epsilon, mitochondrial; Short=ATPase subunit epsilon && PF04627:Mitochondrial ATP synthase epsilon chain	-
arahy.Tifrunner.gnm2.ann1.769USI	145.486	132.376	109.847	78.795	153.277	109.987	82.8071	100.113	86.9664	769USI	arahy.Tifrunner.gnm2.Arahy.12	111130169	111132817	-	1220	-	- && P62302.1 RecName: Full=40S ribosomal protein S13 && PF00312:Ribosomal protein S15|PF08069:Ribosomal S13/S15 N-terminal domain	-
arahy.Tifrunner.gnm2.ann1.TI8LFW	16.6981	57.8041	208.411	231.997	101.017	77.8672	145.887	9.418	39.5816	TI8LFW	arahy.Tifrunner.gnm2.Arahy.09	15021710	15023914	+	1545	-	- && Q9SBQ9.1 RecName: Full=Flavonoid 3'-monooxygenase; AltName: Full=Cytochrome P450 75B2; AltName: Full=Flavonoid 3'-hydroxylase [Petunia x hybrida] && PF00067:Cytochrome P450	p450
arahy.Tifrunner.gnm2.ann1.IW9YU9	166.89	117.39	114.44	76.0411	121.148	97.0556	100.319	106.91	84.2136	IW9YU9	arahy.Tifrunner.gnm2.Arahy.19	6715173	6715580	-	408	-	- && Q05462.1 RecName: Full=60S ribosomal protein L27 && PF01777:Ribosomal L27e protein family	-
arahy.Tifrunner.gnm2.ann1.W9M7YL	160.626	116.205	90.0003	104.655	130.074	105.745	77.7033	134.392	68.0507	W9M7YL	arahy.Tifrunner.gnm2.Arahy.03	142551610	142553735	+	249	-	- && Q9C7F5.1 RecName: Full=Nuclear transport factor 2; Short=NTF-2 && -	-
arahy.Tifrunner.gnm2.ann1.UPMC5B	547.923	112.873	13.7302	17.2528	129.399	27.8476	41.1597	146.639	27.347	UPMC5B	arahy.Tifrunner.gnm2.Arahy.01	104262920	104264296	+	952	-	- && - && -	-
arahy.Tifrunner.gnm2.ann1.96DEJ1	139.154	145.414	100.533	76.0188	168.389	100.59	83.1192	93.6245	81.9242	96DEJ1	arahy.Tifrunner.gnm2.Arahy.04	115570802	115573371	-	1227	-	- && Q9SPB3.1 RecName: Full=60S ribosomal protein L10; AltName: Full=QM protein homolog && PF00252:Ribosomal protein L16p/L10e	-
arahy.Tifrunner.gnm2.ann1.U08GD1	104.442	113.029	126.375	93.1657	115.082	124.934	118.089	83.0991	102.396	U08GD1	arahy.Tifrunner.gnm2.Arahy.16	34655682	34658950	+	1439	-	- && Q9FYB7.1 RecName: Full=Serine/arginine-rich splicing factor RS2Z32; AltName: Full=RS-containing zinc finger protein 32; Short=At-RS2Z32; Short=At-RSZ32; Short=AtRSZ32; AltName: Full=Serine/arginine-rich splicing factor RSZ34; Short=AtRSZ34 && PF00076:RNA recognition motif. (a.k.a. RRM, RBD, or RNP domain)|PF00098:Zinc knuckle	RRM_1
arahy.Tifrunner.gnm2.ann1.539BUB	165.409	124.919	107.546	88.6464	132.799	103.013	91.4526	82.3316	85.5788	539BUB	arahy.Tifrunner.gnm2.Arahy.06	8043172	8045363	-	1407	-	- && Q9SRX2.1 RecName: Full=60S ribosomal protein L19-1; AltName: Full=Protein EMBRYO DEFECTIVE 2386 && PF01280:Ribosomal protein L19e	-
arahy.Tifrunner.gnm2.ann1.JY4CMX	151.466	227.48	60.2562	58.4998	134.281	40.1834	44.2805	176.533	130.853	JY4CMX	arahy.Tifrunner.gnm2.Arahy.03	2764190	2765073	-	764	-	- && Q2HU65.1 RecName: Full=Probable histone H2A.2 && PF16211:C-terminus of histone H2A|PF00125:Core histone H2A/H2B/H3/H4	Histone
arahy.Tifrunner.gnm2.ann1.0H2RQJ	118.606	176.576	89.1537	62.467	196.037	114.089	79.5223	100.999	72.8427	0H2RQJ	arahy.Tifrunner.gnm2.Arahy.06	11819079	11819413	-	250	-	- && - && -	-
arahy.Tifrunner.gnm2.ann1.UN3WEE	187.579	134.609	110.388	63.7473	157.375	79.9102	66.2083	126.169	75.9918	UN3WEE	arahy.Tifrunner.gnm2.Arahy.06	951634	953607	+	669	-	- && P49690.3 RecName: Full=60S ribosomal protein L23; AltName: Full=Protein EMBRYO DEFECTIVE 2171 && PF00238:Ribosomal protein L14p/L23e	-
arahy.Tifrunner.gnm2.ann1.14DQKS	77.1918	71.3538	75.8942	85.3218	78.8942	75.3597	91.8379	237.431	179.973	14DQKS	arahy.Tifrunner.gnm2.Arahy.09	118064076	118064491	+	319	-	- && - && -	-
arahy.Tifrunner.gnm2.ann1.I36EUT	43.6578	110.37	153.822	147.649	54.0939	70.9805	125.248	154.763	108.713	I36EUT	arahy.Tifrunner.gnm2.Arahy.04	3245786	3248944	+	2458	-	- && Q8VYW2.1 RecName: Full=Inactive beta-amylase 9; AltName: Full=1,4-alpha-D-glucan maltohydrolase; AltName: Full=Inactive beta-amylase 3 && PF01373:Glycosyl hydrolase family 14	-
arahy.Tifrunner.gnm2.ann1.46E3WQ	189.438	104.786	83.611	115.19	92.8627	93.5935	85.5049	55.0855	72.5608	46E3WQ	arahy.Tifrunner.gnm2.Arahy.14	6178811	6179724	+	333	-	- && Q56WM6.1 RecName: Full=Rop guanine nucleotide exchange factor 14; Short=AtRopGEF14; AltName: Full=Rho of plants guanine nucleotide exchange factor 14 && PF03759:PRONE (Plant-specific Rop nucleotide exchanger)	DUF315
arahy.Tifrunner.gnm2.ann1.HH0JGC	148.862	108.866	102.594	81.7141	134.688	98.6299	84.0247	107.549	103.896	HH0JGC	arahy.Tifrunner.gnm2.Arahy.20	5276142	5276582	+	441	-	- && P51414.2 RecName: Full=60S ribosomal protein L26-1 && PF00467:KOW motif|PF16906:Ribosomal proteins L26 eukaryotic, L24P archaeal	KOW
arahy.Tifrunner.gnm2.ann1.FHJ4BK	127.822	86.1978	82.0079	125.794	87.0319	114.171	123.472	74.5569	110.349	FHJ4BK	arahy.Tifrunner.gnm2.Arahy.14	105327339	105329676	+	231	-	- && Q9FLJ2.1 RecName: Full=NAC domain-containing protein 100; Short=ANAC100; Short=AtNAC5 && -	-
arahy.Tifrunner.gnm2.ann1.7AF3EL	159.753	140.418	111.352	70.5767	167.832	108.149	67.2344	113.929	59.2081	7AF3EL	arahy.Tifrunner.gnm2.Arahy.06	9625500	9627009	+	1005	-	- && Q43291.2 RecName: Full=60S ribosomal protein L21-1 && PF01157:Ribosomal protein L21e	-
arahy.Tifrunner.gnm2.ann1.4721MN	102.239	63.4892	73.467	150.959	221.802	109.515	119.893	0.33126	1.01263	4721MN	arahy.Tifrunner.gnm2.Arahy.01	101246254	101247238	+	607	-	- && Q06930.1 RecName: Full=ABA-responsive protein ABR18 && PF00407:Pathogenesis-related protein Bet v I family	-
arahy.Tifrunner.gnm2.ann1.27GHF6	11.1699	1.78134	6.48291	1.93568	1.33496	1.996	1.69598	419.268	598.532	27GHF6	arahy.Tifrunner.gnm2.Arahy.10	1155896	1156159	-	264	-	- && - && -	-
arahy.Tifrunner.gnm2.ann1.JS2UUQ	232.153	119.708	105.815	56.0708	120.521	109.208	92.189	110.602	39.0272	JS2UUQ	arahy.Tifrunner.gnm2.Arahy.09	111744499	111747970	-	2669	-	- && P33629.1 RecName: Full=Tubulin alpha chain && PF00091:Tubulin/FtsZ family, GTPase domain|PF03953:Tubulin C-terminal domain	Tubulin
arahy.Tifrunner.gnm2.ann1.45DTJR	2.79036	75.5057	173.654	119.254	145.764	173.092	197.421	2.05763	34.021	45DTJR	arahy.Tifrunner.gnm2.Arahy.18	6601631	6602611	+	981	-	- && Q9XIN8.1 RecName: Full=F-box protein At2g27310 && -	-
arahy.Tifrunner.gnm2.ann1.1UU3TQ	163.263	143.54	112.518	80.693	145.432	91.7453	68.5937	102.494	73.1866	1UU3TQ	arahy.Tifrunner.gnm2.Arahy.16	16635588	16640746	-	1298	-	- && Q940B0.1 RecName: Full=60S ribosomal protein L18-3 && -	-
arahy.Tifrunner.gnm2.ann1.2SL2GJ	151.926	153.566	98.3071	56.3801	173.491	113.923	68.9747	106.207	65.0753	2SL2GJ	arahy.Tifrunner.gnm2.Arahy.02	3367891	3370644	-	1454	-	- && Q6UNT2.1 RecName: Full=60S ribosomal protein L5 && PF14204:Ribosomal L18 C-terminal region|PF00861:Ribosomal L18p/L5e family	-
arahy.Tifrunner.gnm2.ann1.41S86B	40.2405	204.289	130.298	21.5577	209.974	259.664	96.1752	19.1818	26.3402	41S86B	arahy.Tifrunner.gnm2.Arahy.17	3139456	3140412	+	957	-	- && Q9LRR0.2 PUTATIVE PSEUDOGENE: RecName: Full=Putative geranylgeranyl pyrophosphate synthase 8, chloroplastic; Short=GGPP synthase 8; Short=GGPS8; AltName: Full=(2E,6E)-farnesyl diphosphate synthase 8; AltName: Full=Dimethylallyltranstransferase 8; AltName: Full=Farnesyl diphosphate synthase 8; AltName: Full=Farnesyltranstransferase 8; AltName: Full=Geranyltranstransferase 8; Flags: Precursor …	-
arahy.Tifrunner.gnm2.ann1.FUP8YM	125.997	320.9	94.4254	50.5902	211.319	47.1912	26.2928	71.2155	46.8479	FUP8YM	arahy.Tifrunner.gnm2.Arahy.07	58506339	58510361	-	2160	-	- && Q9SYT0.1 RecName: Full=Annexin D1; AltName: Full=AnnAt1; AltName: Full=Annexin A1 && PF00191:Annexin	-
arahy.Tifrunner.gnm2.ann1.D2W2P8	168.736	133.802	93.0772	119.911	94.6427	127.969	83.8415	54.1015	61.7394	D2W2P8	arahy.Tifrunner.gnm2.Arahy.03	113827064	113830139	+	2079	-	- && Q9C5D3.1 RecName: Full=Heavy metal-associated isoprenylated plant protein 7; Short=AtHIP07; AltName: Full=Farnesylated protein 3; Short=AtFP3; Flags: Precursor && PF00403:Heavy-metal-associated domain	HMA
arahy.Tifrunner.gnm2.ann1.K0W0HW	139.877	128.007	96.8939	68.4448	139.685	93.7888	79.0665	147.937	68.3905	K0W0HW	arahy.Tifrunner.gnm2.Arahy.06	113543597	113545438	-	1118	-	- && P50346.1 RecName: Full=60S acidic ribosomal protein P0 && PF00466:Ribosomal protein L10	-
arahy.Tifrunner.gnm2.ann1.70XC39	29.7515	473.529	50.5483	25.5407	267.131	57.647	56.982	24.5791	7.41132	70XC39	arahy.Tifrunner.gnm2.Arahy.07	6491406	6492770	-	899	-	- && - && PF02221:ML domain	-
arahy.Tifrunner.gnm2.ann1.IK3KCX	83.8646	85.8186	95.6861	92.862	72.0975	70.0569	113.248	111.986	201.361	IK3KCX	arahy.Tifrunner.gnm2.Arahy.06	18674356	18678524	-	1239	-	- && P59169.2 RecName: Full=Histone H3.3; AltName: Full=Histone H3.2 >Q71V89.3 RecName: Full=Histone H3.3 >P69245.2 RecName: Full=Histone H3.3 >P69244.2 RecName: Full=Histone H3.3; AltName: Full=Histone H3.2; AltName: Full=Minor histone H3 >Q71H73.3 RecName: Full=Histone H3.3 >Q6RUR1.3 RecName: Full=Histone H3.3 >Q71U98.3 RecName: Full=Histone H3.3 >Q711T2.3 RecName: Full=Histone H3.3 >Q76N23.1 R…	Histone
arahy.Tifrunner.gnm2.ann1.9R49YU	98.7304	121.816	109.527	116.039	118.122	89.5406	119.087	99.8547	89.0516	9R49YU	arahy.Tifrunner.gnm2.Arahy.07	3267321	3270987	+	2045	-	- && Q53M11.1 RecName: Full=21.9 kDa heat shock protein; Short=OsHsp21.9; Flags: Precursor && PF00011:Hsp20/alpha crystallin family	-
arahy.Tifrunner.gnm2.ann1.V78EF7	146.142	92.6373	91.2948	133.742	77.9571	75.9707	99.0483	57.9187	82.9581	V78EF7	arahy.Tifrunner.gnm2.Arahy.01	41134889	41138932	+	1440	-	- && P42752.3 RecName: Full=Cyclin-D2-1; AltName: Full=Cyclin-delta-2; Short=Cyclin-d2; AltName: Full=G1/S-specific cyclin-D2-1; Short=CycD2;1 && PF00134:Cyclin, N-terminal domain	-
arahy.Tifrunner.gnm2.ann1.AM5T3N	34.0236	43.9447	84.9429	296.19	34.9277	95.6954	232.064	3.30505	6.54991	AM5T3N	arahy.Tifrunner.gnm2.Arahy.13	1470120	1470377	+	258	-	- && - && -	-
arahy.Tifrunner.gnm2.ann1.KJ91WU	117.095	110.096	109.142	110.546	108.007	90.8441	97.8368	99.2432	86.3311	KJ91WU	arahy.Tifrunner.gnm2.Arahy.19	39072129	39074566	+	1216	-	- && Q5J907.1 RecName: Full=Translationally-controlled tumor protein homolog; Short=TCTP && PF00838:Translationally controlled tumour protein	-
arahy.Tifrunner.gnm2.ann1.R4XM2R	198.83	47.9987	105.341	172.512	33.8092	51.5537	100.117	62.6683	60.8196	R4XM2R	arahy.Tifrunner.gnm2.Arahy.04	9846965	9850330	-	2207	-	- && P46265.1 RecName: Full=Tubulin beta-5 chain; AltName: Full=Beta-5-tubulin && PF00091:Tubulin/FtsZ family, GTPase domain|PF03953:Tubulin C-terminal domain	Tubulin
arahy.Tifrunner.gnm2.ann1.HQ8G2J	20.5367	1.34316	4.65345	143.526	1.61452	6.10141	191.71	20.293	438.448	HQ8G2J	arahy.Tifrunner.gnm2.Arahy.16	543158	544412	+	1075	-	- && P46689.2 RecName: Full=Gibberellin-regulated protein 1; AltName: Full=GAST1 protein homolog 1; Flags: Precursor && -	-
arahy.Tifrunner.gnm2.ann1.303TEV	27.2323	97.2264	171.539	167.383	94.1255	109.747	148.127	46.1683	61.454	303TEV	arahy.Tifrunner.gnm2.Arahy.20	7258062	7260825	+	2576	-	- && Q7Y214.1 RecName: Full=Transcription factor GTE7; AltName: Full=Bromodomain-containing protein GTE7; AltName: Full=Protein GLOBAL TRANSCRIPTION FACTOR GROUP E7 && PF00439:Bromodomain|PF17035:Bromodomain extra-terminal - transcription regulation	Bromodomain
arahy.Tifrunner.gnm2.ann1.EB8TWM	42.8644	231.218	106.902	84.2571	187.854	106.182	102.778	11.5166	23.2603	EB8TWM	arahy.Tifrunner.gnm2.Arahy.14	3555657	3557039	+	1383	-	- && Q9LIS3.1 RecName: Full=UDP-glucuronate 4-epimerase 6; AltName: Full=UDP-glucuronic acid epimerase 6; Short=AtUGlcAE2 && PF16363:GDP-mannose 4,6 dehydratase	-
arahy.Tifrunner.gnm2.ann1.0M27V0	143.866	116.829	103.814	81.9471	145.904	90.5313	64.9776	113.305	75.1554	0M27V0	arahy.Tifrunner.gnm2.Arahy.13	115387009	115388954	-	930	-	- && P17093.2 RecName: Full=40S ribosomal protein S11 && PF16205:Ribosomal_S17 N-terminal|PF00366:Ribosomal protein S17	-
arahy.Tifrunner.gnm2.ann1.2KRW4X	37.0267	79.552	185.804	35.3885	118.346	225.126	168.417	5.41114	49.7332	2KRW4X	arahy.Tifrunner.gnm2.Arahy.12	5766706	5768049	+	1344	-	- && O23090.1 RecName: Full=Transcription factor bHLH14; AltName: Full=Basic helix-loop-helix protein 14; Short=AtbHLH14; Short=bHLH 14; AltName: Full=Transcription factor EN 33; AltName: Full=bHLH transcription factor bHLH014 && PF00010:Helix-loop-helix DNA-binding domain|PF14215:bHLH-MYC and R2R3-MYB transcription factors N-terminal	HLH
arahy.Tifrunner.gnm2.ann1.YZ31UQ	132.658	120.726	74.2329	109.94	83.0036	78.9076	106.873	67.9784	86.0758	YZ31UQ	arahy.Tifrunner.gnm2.Arahy.10	100715983	100716339	-	240	-	- && - && -	-
arahy.Tifrunner.gnm2.ann1.38UJZE	166.212	101.872	62.6143	51.4601	65.071	45.0983	59.9632	202.814	200.185	38UJZE	arahy.Tifrunner.gnm2.Arahy.04	2807992	2808303	+	312	-	- && P59259.2 RecName: Full=Histone H4 >Q6LAF3.3 RecName: Full=Histone H4 >Q6PMI5.3 RecName: Full=Histone H4 >Q6WZ83.3 RecName: Full=Histone H4 >Q76H85.3 RecName: Full=Histone H4 >P62788.2 RecName: Full=Histone H4 >P62787.2 RecName: Full=Histone H4 >P62887.2 RecName: Full=Histone H4 >P62785.2 RecName: Full=Histone H4 variant TH011 >P0CG89.1 RecName: Full=Histone H4 && PF15511:Centromere kinetocho…	-
arahy.Tifrunner.gnm2.ann1.L3RJRN	135.868	67.0051	124.727	125.954	67.7833	83.3695	88.7535	77.9865	76.6016	L3RJRN	arahy.Tifrunner.gnm2.Arahy.14	135696156	135700336	-	1215	-	- && Q8LB02.2 RecName: Full=Succinate dehydrogenase [ubiquinone] iron-sulfur subunit 2, mitochondrial; AltName: Full=Iron-sulfur subunit of complex II; Short=Ip; Flags: Precursor && PF13085:2Fe-2S iron-sulfur cluster binding domain|PF13534:4Fe-4S dicluster domain	-
arahy.Tifrunner.gnm2.ann1.2BTG0R	97.0472	93.8164	91.489	132.307	92.0666	103.53	138.347	69.1671	59.1936	2BTG0R	arahy.Tifrunner.gnm2.Arahy.01	111664782	111667434	-	1076	-	- && P42745.1 RecName: Full=Ubiquitin-conjugating enzyme E2 2; AltName: Full=E2 ubiquitin-conjugating enzyme 2; AltName: Full=Ubiquitin carrier protein 2; AltName: Full=Ubiquitin-conjugating enzyme E2-17 kDa 2; AltName: Full=Ubiquitin-protein ligase 2 && PF00179:Ubiquitin-conjugating enzyme	UQ_con
arahy.Tifrunner.gnm2.ann1.XP1NDF	54.5974	35.5217	87.9254	262.488	19.3124	79.4793	293.769	10.9236	10.6841	XP1NDF	arahy.Tifrunner.gnm2.Arahy.03	30674265	30677205	+	367	-	- && Q96386.1 RecName: Full=Metallothionein-like protein type 3; Short=MT-3 [Carica papaya] && -	-
novel.1128	48.0099	106.598	179.01	222.753	86.7551	40.7569	95.7506	17.0684	23.1241	-	arahy.Tifrunner.gnm2.Arahy.04	123981164	123984193	-	2027	-	- && Q96558.1 RecName: Full=UDP-glucose 6-dehydrogenase 1; Short=UDP-Glc dehydrogenase 1; Short=UDP-GlcDH 1; Short=UDPGDH 1; AltName: Full=Gm-UGD1 && PF00984:UDP-glucose/GDP-mannose dehydrogenase family, central domain|PF03721:UDP-glucose/GDP-mannose dehydrogenase family, NAD binding domain|PF03720:UDP-glucose/GDP-mannose dehydrogenase family, UDP binding domain	-
arahy.Tifrunner.gnm2.ann1.5BI7K5	117.623	147.751	70.6489	78.5912	132.486	84.3149	67.9044	145.506	92.465	5BI7K5	arahy.Tifrunner.gnm2.Arahy.15	129441935	129444544	-	798	-	- && - && -	-
arahy.Tifrunner.gnm2.ann1.W2BU8F	159.346	80.6564	100.229	114.359	83.9134	79.8195	65.3917	87.2391	91.3681	W2BU8F	arahy.Tifrunner.gnm2.Arahy.20	134768056	134775582	-	2549	-	- && Q9FKA5.1 RecName: Full=Uncharacterized protein At5g39570 && -	-
arahy.Tifrunner.gnm2.ann1.EMCE5U	90.9701	69.0618	122.168	128.735	68.9	75.9192	116.635	65.2877	114.27	EMCE5U	arahy.Tifrunner.gnm2.Arahy.14	110011461	110011960	-	395	-	- && - && -	-
arahy.Tifrunner.gnm2.ann1.A77B5H	91.4563	120.233	122.009	120.312	111.488	75.6762	114.433	72.1071	86.1993	A77B5H	arahy.Tifrunner.gnm2.Arahy.13	4080436	4088403	+	3585	-	- && Q0D3B6.1 RecName: Full=Two-component response regulator-like PRR37; AltName: Full=Protein DAYS TO HEADING 7; AltName: Full=Protein HEADING DATE 2; AltName: Full=Pseudo-response regulator 37; Short=OsPRR37 && PF00072:Response regulator receiver domain|PF06203:CCT motif	CCT
novel.3884	7.79227	11.9666	21.4144	10.6459	22.188	6.14863	8.22189	61.4353	832.233	-	arahy.Tifrunner.gnm2.Arahy.15	146100073	146101729	+	1193	-	- && - && -	-
arahy.Tifrunner.gnm2.ann1.YK6X8P	54.0119	68.9118	121.149	102.103	62.3724	85.7036	134.058	115.811	169.317	YK6X8P	arahy.Tifrunner.gnm2.Arahy.14	5676303	5677577	+	1275	-	- && - && PF14541:Xylanase inhibitor C-terminal|PF14543:Xylanase inhibitor N-terminal	-
arahy.Tifrunner.gnm2.ann1.RD29P1	42.2909	117.942	127.657	133.135	84.9983	86.7432	95.574	77.7704	77.68	RD29P1	arahy.Tifrunner.gnm2.Arahy.18	1908441	1909211	+	771	-	- && - && -	-
arahy.Tifrunner.gnm2.ann1.4PTH1W	112.266	78.7823	98.3982	127.118	103.319	72.087	71.2726	78.2416	75.0255	4PTH1W	arahy.Tifrunner.gnm2.Arahy.09	110424987	110427725	-	1218	-	- && F6HDT7.1 RecName: Full=1,2-dihydroxy-3-keto-5-methylthiopentene dioxygenase 2; AltName: Full=Acireductone dioxygenase (Fe(2+)-requiring) 2; Short=ARD 2; Short=Fe-ARD 2 && PF03079:ARD/ARD' family	-
arahy.Tifrunner.gnm2.ann1.J0RZ19	17.2649	41.3265	176.153	124.685	119.561	94.1455	200.049	8.65411	33.3362	J0RZ19	arahy.Tifrunner.gnm2.Arahy.19	127295866	127298978	-	2103	-	- && Q96303.1 RecName: Full=Inorganic phosphate transporter 1-4; Short=AtPht1;4; AltName: Full=H(+)/Pi cotransporter && PF00083:Sugar (and other) transporter	Sugar_tr
arahy.Tifrunner.gnm2.ann1.6N2UFZ	158.446	118.506	104.899	63.468	155.912	108.83	62.3239	98.1737	57.9286	6N2UFZ	arahy.Tifrunner.gnm2.Arahy.16	10141031	10142543	-	1004	-	- && Q43291.2 RecName: Full=60S ribosomal protein L21-1 && PF01157:Ribosomal protein L21e	-
arahy.Tifrunner.gnm2.ann1.ACH06T	173.243	55.3002	71.9516	143.291	40.2638	43.2516	73.9759	110.675	139.724	ACH06T	arahy.Tifrunner.gnm2.Arahy.11	116676098	116679137	+	2487	-	- && Q2V9B0.1 RecName: Full=Transcription factor MYB1R1; AltName: Full=Myb-related protein R1; Short=StMYB1R-1 && PF00249:Myb-like DNA-binding domain	Myb_DNA-binding
arahy.Tifrunner.gnm2.ann1.K0ABFQ	91.6977	130.043	74.5674	85.3905	113.825	87.1015	99.1539	122.579	107.368	K0ABFQ	arahy.Tifrunner.gnm2.Arahy.05	107790492	107793206	+	786	-	- && - && -	-
arahy.Tifrunner.gnm2.ann1.I97S71	2.6947	101.049	102.888	205.134	108.085	96.9259	243.341	7.6343	10.9095	I97S71	arahy.Tifrunner.gnm2.Arahy.17	511858	513306	+	1449	-	- && D3THI6.1 RecName: Full=UDP-glycosyltransferase 71A15; AltName: Full=UDP-glucose:chalcone 2'-O-glucosyltransferase; AltName: Full=UDP-glucose:flavonol 2'-O-glucosyltransferase && PF00201:UDP-glucoronosyl and UDP-glucosyl transferase	UDPGT
arahy.Tifrunner.gnm2.ann1.X76B9I	113.993	125.645	104.462	85.6325	148.062	84.4085	127.669	52.2487	29.3814	X76B9I	arahy.Tifrunner.gnm2.Arahy.19	157136340	157136856	-	306	-	- && - && -	-
arahy.Tifrunner.gnm2.ann1.7BIG84	127.344	137.826	92.3697	72.4076	155.679	114.983	77.9477	87.1025	60.2348	7BIG84	arahy.Tifrunner.gnm2.Arahy.20	1529985	1531911	-	1057	-	- && Q9ATF5.1 RecName: Full=60S ribosomal protein L18a && PF01775:Ribosomal L18ae/LX protein domain	-
arahy.Tifrunner.gnm2.ann1.CN3GCM	67.1141	88.4733	116.039	85.4604	131.621	106.85	108.875	93.8333	73.6256	CN3GCM	arahy.Tifrunner.gnm2.Arahy.15	12160959	12163190	+	760	-	- && Q43636.1 RecName: Full=Thioredoxin H-type; Short=Trx-H && PF00085:Thioredoxin	-
arahy.Tifrunner.gnm2.ann1.4UA9LN	155.076	124.102	95.1496	87.7452	130.094	90.3035	78.7998	70.9604	67.4464	4UA9LN	arahy.Tifrunner.gnm2.Arahy.16	12189804	12191946	+	1290	-	- && Q9SRX2.1 RecName: Full=60S ribosomal protein L19-1; AltName: Full=Protein EMBRYO DEFECTIVE 2386 && PF01280:Ribosomal protein L19e	-
arahy.Tifrunner.gnm2.ann1.97RMNS	0.541141	9.23115	55.866	74.35	39.7877	263.3	231.461	164.683	119.001	97RMNS	arahy.Tifrunner.gnm2.Arahy.10	113005965	113007207	+	684	-	- && P24007.1 RecName: Full=Ribulose bisphosphate carboxylase small chain, chloroplastic; Short=RuBisCO small subunit; Flags: Precursor && PF00101:Ribulose bisphosphate carboxylase, small chain|PF12338:Ribulose-1,5-bisphosphate carboxylase small subunit	-
arahy.Tifrunner.gnm2.ann1.KRT6BL	107.072	27.291	67.91	145.099	28.4086	80.4839	140.701	40.2911	223.592	KRT6BL	arahy.Tifrunner.gnm2.Arahy.01	98453363	98454967	+	279	-	- && Q0WQF4.1 RecName: Full=Vacuolar protein sorting-associated protein 53 A; Short=AtVPS53; AltName: Full=Protein HEAT-INTOLERANT 1 && -	-
arahy.Tifrunner.gnm2.ann1.GBZ8AX	95.4375	96.2311	113.596	95.2513	97.3995	122.93	128.917	86.9183	57.7106	GBZ8AX	arahy.Tifrunner.gnm2.Arahy.10	5126349	5130138	+	1923	-	- && Q00218.2 RecName: Full=Phospho-2-dehydro-3-deoxyheptonate aldolase 2, chloroplastic; AltName: Full=3-deoxy-D-arabino-heptulosonate 7-phosphate synthase 2; AltName: Full=DAHP synthase 2; AltName: Full=Phospho-2-keto-3-deoxyheptonate aldolase 2; Flags: Precursor && PF01474:Class-II DAHP synthetase family	-
arahy.Tifrunner.gnm2.ann1.M4G3QU	106.463	130.828	76.599	80.5145	122.524	95.1617	72.8965	136.543	76.3206	M4G3QU	arahy.Tifrunner.gnm2.Arahy.01	92799188	92803065	-	2170	-	- && Q9S795.1 RecName: Full=Betaine aldehyde dehydrogenase 1, chloroplastic; Short=BADH; AltName: Full=Aldehyde dehydrogenase family 10 member A8; Flags: Precursor && PF00171:Aldehyde dehydrogenase family	Aldedh
arahy.Tifrunner.gnm2.ann1.G8W2EZ	83.8708	67.1695	83.474	120.469	62.2798	82.6359	131.506	91.1755	120.781	G8W2EZ	arahy.Tifrunner.gnm2.Arahy.13	33986486	33992446	-	1220	-	- && Q9ZRD6.1 RecName: Full=VAMP-like protein YKT61; Short=AtYKT61; AltName: Full=Geranylgeranylated protein 1; Short=AtGP1; Flags: Precursor && PF00957:Synaptobrevin|PF13774:Regulated-SNARE-like domain	-
arahy.Tifrunner.gnm2.ann1.PE1VQV	153.492	101.833	111.445	132.816	69.4238	84.4405	80.68	22.0994	49.6999	PE1VQV	arahy.Tifrunner.gnm2.Arahy.09	42817092	42821922	-	1635	-	- && P13089.1 RecName: Full=Auxin-induced protein AUX28 && PF02309:AUX/IAA family	-
arahy.Tifrunner.gnm2.ann1.U8XEFG	74.6139	109.195	105.737	123.974	94.4506	94.1197	152.259	10.4374	81.5411	U8XEFG	arahy.Tifrunner.gnm2.Arahy.13	141239072	141240121	+	1050	-	- && P35334.1 RecName: Full=Polygalacturonase inhibitor 1; AltName: Full=Polygalacturonase-inhibiting protein 1; Short=PGIP-1; Flags: Precursor && PF08263:Leucine rich repeat N-terminal domain	LRRNT_2
arahy.Tifrunner.gnm2.ann1.9XY3DG	142.892	154.247	75.994	57.1143	115.692	57.8637	40.4491	207.567	58.5137	9XY3DG	arahy.Tifrunner.gnm2.Arahy.07	34727203	34730157	+	1422	-	- && Q9SAJ4.1 RecName: Full=Phosphoglycerate kinase 3, cytosolic && PF00162:Phosphoglycerate kinase	-
arahy.Tifrunner.gnm2.ann1.A8YTMR	2.18894	71.148	160.071	155.554	130.453	128.829	189.765	1.14929	9.7208	A8YTMR	arahy.Tifrunner.gnm2.Arahy.15	20863091	20865708	-	2298	-	- && O50046.1 RecName: Full=Tryptophan synthase beta chain 2, chloroplastic; Flags: Precursor && PF00291:Pyridoxal-phosphate dependent enzyme	PALP
arahy.Tifrunner.gnm2.ann1.HP0DJU	15.5725	104.961	145.313	52.5775	104.604	147.622	121.341	19.6291	174.024	HP0DJU	arahy.Tifrunner.gnm2.Arahy.11	8668353	8669411	+	1059	-	- && Q42588.2 RecName: Full=Serine acetyltransferase 1, chloroplastic; Short=AtSAT-1; AltName: Full=AtSERAT2;1; AltName: Full=SAT-p && PF00132:Bacterial transferase hexapeptide (six repeats)|PF06426:Serine acetyltransferase, N-terminal	Hexapep
arahy.Tifrunner.gnm2.ann1.ZWR48E	60.2156	96.2496	100.404	204.945	62.963	115.336	188.136	35.769	15.5746	ZWR48E	arahy.Tifrunner.gnm2.Arahy.03	43203560	43203835	-	276	-	- && - && -	-
novel.4932	0.0820037	96.0641	50.5138	44.448	149.852	562.198	62.6755	0.0416023	0.604166	-	arahy.Tifrunner.gnm2.Arahy.19	317799	319344	+	1546	-	- && - && -	-
arahy.Tifrunner.gnm2.ann1.H9S7ZZ	106.105	123.327	108.196	103.763	130.234	99.6698	93.4362	63.344	54.0678	H9S7ZZ	arahy.Tifrunner.gnm2.Arahy.09	30636930	30643474	+	1787	-	- && Q5J907.1 RecName: Full=Translationally-controlled tumor protein homolog; Short=TCTP && PF00838:Translationally controlled tumour protein	-
arahy.Tifrunner.gnm2.ann1.YY53PU	106.437	103.591	80.7661	89.3745	101.269	70.2751	56.4976	152.936	107.082	YY53PU	arahy.Tifrunner.gnm2.Arahy.13	84568056	84575323	-	2165	-	- && Q9FKK7.2 RecName: Full=Xylose isomerase && -	-
arahy.Tifrunner.gnm2.ann1.DN4CQF	130.934	58.9362	93.0636	95.2141	50.9839	93.1042	84.3033	88.4656	149.876	DN4CQF	arahy.Tifrunner.gnm2.Arahy.13	143303731	143305542	+	1812	-	- && Q6EI05.1 RecName: Full=DELLA protein GAIP-B; AltName: Full=CmGAIP-B; Short=GAIP-B; AltName: Full=Gibberellic acid-insensitive phloem protein B && PF03514:GRAS domain family|PF12041:Transcriptional regulator DELLA protein N terminal	GRAS
arahy.Tifrunner.gnm2.ann1.L08NWK	91.0411	81.6449	85.3196	104.132	81.3622	92.923	114.201	94.2552	102.222	L08NWK	arahy.Tifrunner.gnm2.Arahy.05	9802417	9805726	+	1175	-	- && Q9SDY5.1 RecName: Full=NEDD8-conjugating enzyme Ubc12; AltName: Full=RUB1 carrier protein 1; AltName: Full=RUB1-conjugating enzyme 1; AltName: Full=RUB1-protein ligase 1 && PF00179:Ubiquitin-conjugating enzyme	UQ_con
arahy.Tifrunner.gnm2.ann1.Z3SLP7	172.477	141.034	81.1691	58.2297	136.432	72.5881	57.2188	107.585	73.4428	Z3SLP7	arahy.Tifrunner.gnm2.Arahy.13	142500536	142502236	-	246	-	- && - && -	-
arahy.Tifrunner.gnm2.ann1.8HR44I	11.9666	109.375	123.659	206.578	88.077	130.528	164.234	13.7046	31.4285	8HR44I	arahy.Tifrunner.gnm2.Arahy.15	139964469	139966970	+	1911	-	- && Q9LE73.1 RecName: Full=Nudix hydrolase 4; Short=AtNUDT4; AltName: Full=ADP-ribose pyrophosphatase; AltName: Full=NADH pyrophosphatase && PF00293:NUDIX domain	NUDIX
arahy.Tifrunner.gnm2.ann1.2P4BCH	123.257	84.3262	86.0943	100.273	64.1113	81.9178	94.1941	62.9126	107.139	2P4BCH	arahy.Tifrunner.gnm2.Arahy.16	47731011	47735237	+	2196	-	- && Q6YU51.1 RecName: Full=Probable 1-deoxy-D-xylulose-5-phosphate synthase 2, chloroplastic; Short=1-deoxyxylulose-5-phosphate synthase; Short=DXP synthase; Short=DXPS; Flags: Precursor && PF05192:MutS domain III	-
arahy.Tifrunner.gnm2.ann1.3VSL80	160.229	151.521	76.6469	67.0282	141.984	67.8447	53.062	114.94	72.4458	3VSL80	arahy.Tifrunner.gnm2.Arahy.03	140471783	140473350	-	246	-	- && - && -	-
arahy.Tifrunner.gnm2.ann1.8U1ME7	183.214	149.805	87.1737	60.6834	129.199	61.8516	44.8862	110.491	77.9984	8U1ME7	arahy.Tifrunner.gnm2.Arahy.15	151280597	151282047	-	339	-	- && - && -	-
arahy.Tifrunner.gnm2.ann1.N95E0M	44.6582	85.653	140.506	139.77	89.7626	63.3259	115.641	53.9268	99.2543	N95E0M	arahy.Tifrunner.gnm2.Arahy.17	124121339	124124510	-	1863	-	- && Q9SDQ3.1 RecName: Full=Scarecrow-like protein 1; Short=AtSCL1; AltName: Full=GRAS family protein 4; Short=AtGRAS-4 && PF03514:GRAS domain family	GRAS
arahy.Tifrunner.gnm2.ann1.Q9UH73	9.90935	135.08	119.328	65.1574	120.828	110.391	87.6314	73.5529	203.418	Q9UH73	arahy.Tifrunner.gnm2.Arahy.14	5851246	5854726	+	1253	-	- && Q80SY6.1 RecName: Full=Adenosine deaminase-like protein && PF00962:Adenosine/AMP deaminase	-
arahy.Tifrunner.gnm2.ann1.IHX1LT	38.286	109.172	142.568	66.5103	169.368	161.348	154.358	1.20589	7.33729	IHX1LT	arahy.Tifrunner.gnm2.Arahy.13	7021614	7025137	+	2214	-	- && Q8VZ80.2 RecName: Full=Polyol transporter 5; AltName: Full=Protein POLYOL TRANSPORTER 5; Short=AtPLT5; AltName: Full=Sugar-proton symporter PLT5 && PF00083:Sugar (and other) transporter	Sugar_tr
arahy.Tifrunner.gnm2.ann1.1HU4YV	82.838	91.3356	85.7961	116.375	74.5307	115.156	157.506	41.0544	71.8387	1HU4YV	arahy.Tifrunner.gnm2.Arahy.17	103372774	103378848	-	4658	-	- && P17598.2 RecName: Full=Catalase isozyme 1 && PF06628:Catalase-related immune-responsive|PF00199:Catalase	Catalase
arahy.Tifrunner.gnm2.ann1.JFWQ9C	159.791	108.679	84.096	104.197	78.6194	113.42	63.1944	55.6593	71.5113	JFWQ9C	arahy.Tifrunner.gnm2.Arahy.13	116398952	116403710	+	1972	-	- && Q9C5D3.1 RecName: Full=Heavy metal-associated isoprenylated plant protein 7; Short=AtHIP07; AltName: Full=Farnesylated protein 3; Short=AtFP3; Flags: Precursor && PF00403:Heavy-metal-associated domain	HMA
arahy.Tifrunner.gnm2.ann1.M9SN56	62.4787	40.2245	190.651	62.4035	39.7732	67.4499	262.773	43.7527	7.21	M9SN56	arahy.Tifrunner.gnm2.Arahy.14	139945573	139949094	-	2520	-	- && Q6NKX1.1 RecName: Full=Proline dehydrogenase 2, mitochondrial; AltName: Full=Osmotic stress-induced proline dehydrogenase; AltName: Full=Proline oxidase; Flags: Precursor && PF01619:Proline dehydrogenase	-
arahy.Tifrunner.gnm2.ann1.4RYA37	154.507	121.353	88.175	103.778	98.3156	110.782	93.2885	10.4833	6.61358	4RYA37	arahy.Tifrunner.gnm2.Arahy.18	29707769	29708920	+	681	-	- && Q9S7R3.1 RecName: Full=Protein LIGHT-DEPENDENT SHORT HYPOCOTYLS 10; AltName: Full=Protein ORGAN BOUNDARY 10 && PF04852:Protein of unknown function (DUF640)	-
arahy.Tifrunner.gnm2.ann1.347H2B	265.415	63.2784	66.407	148.148	62.0421	30.2083	75.608	15.8903	92.2225	347H2B	arahy.Tifrunner.gnm2.Arahy.13	144697319	144699718	+	1482	-	- && P35694.1 RecName: Full=Xyloglucan endotransglucosylase/hydrolase 2; AltName: Full=Brassinosteroid-regulated protein BRU1; Flags: Precursor && -	-
arahy.Tifrunner.gnm2.ann1.K1TE33	207.44	62.4016	72.2812	96.3172	56.0808	72.4063	67.5885	70.631	100.326	K1TE33	arahy.Tifrunner.gnm2.Arahy.07	5047466	5048371	-	906	-	- && O22197.1 RecName: Full=Probable E3 ubiquitin-protein ligase RHC1A; AltName: Full=RING-H2 finger C1a; AltName: Full=RING-H2 zinc finger protein RHC1a && PF14369:zinc-ribbon|PF13639:Ring finger domain	-
arahy.Tifrunner.gnm2.ann1.GC7XSK	96.4139	175.172	64.044	55.8327	170.16	94.095	59.776	106.518	65.4089	GC7XSK	arahy.Tifrunner.gnm2.Arahy.13	126078108	126082129	-	1344	-	- && Q9SJ12.1 RecName: Full=Probable ATP synthase 24 kDa subunit, mitochondrial; Flags: Precursor && PF15704:Mitochondrial ATP synthase subunit	-
arahy.Tifrunner.gnm2.ann1.1ALG4A	130.105	114.445	99.6745	70.3834	132.893	93.4624	62.9093	96.5881	62.3785	1ALG4A	arahy.Tifrunner.gnm2.Arahy.03	5357406	5359896	-	1372	-	- && P35685.1 RecName: Full=60S ribosomal protein L7a-1 >P0DKK7.1 RecName: Full=60S ribosomal protein L7a-2 && PF01248:Ribosomal protein L7Ae/L30e/S12e/Gadd45 family	-
arahy.Tifrunner.gnm2.ann1.2XI8FI	86.5192	113.3	93.3529	101.968	111.252	75.2982	95.5311	107.66	94.9778	2XI8FI	arahy.Tifrunner.gnm2.Arahy.17	3884235	3887849	+	2028	-	- && Q53M11.1 RecName: Full=21.9 kDa heat shock protein; Short=OsHsp21.9; Flags: Precursor && PF00011:Hsp20/alpha crystallin family	-
arahy.Tifrunner.gnm2.ann1.EZ0DFJ	38.1041	133.215	117.727	181.716	71.7906	42.6952	69.6261	97.5346	118.802	EZ0DFJ	arahy.Tifrunner.gnm2.Arahy.03	131572728	131574281	-	1471	-	- && - && -	-
arahy.Tifrunner.gnm2.ann1.PE54XI	141.669	113.821	92.9654	66.5646	103.908	71.8011	101.463	91.5217	59.9716	PE54XI	arahy.Tifrunner.gnm2.Arahy.17	129421530	129424769	+	2366	-	- && P46266.1 RecName: Full=14-3-3-like protein && PF00244:14-3-3 protein	-
arahy.Tifrunner.gnm2.ann1.IBK94M	98.0102	125.411	75.9894	73.1926	138.578	78.5708	83.3001	107.322	93.0168	IBK94M	arahy.Tifrunner.gnm2.Arahy.05	110589951	110590359	-	297	-	- && - && -	-
arahy.Tifrunner.gnm2.ann1.3DY3DI	163.028	98.4629	112.291	134.106	81.4851	43.9873	69.7716	88.1632	60.6548	3DY3DI	arahy.Tifrunner.gnm2.Arahy.09	86294953	86297084	+	1811	-	- && Q9SII5.1 RecName: Full=Protein EXORDIUM-like 5; Flags: Precursor && PF04674:Phosphate-induced protein 1 conserved region	-
arahy.Tifrunner.gnm2.ann1.C0EFXX	108.462	83.8681	100.328	101.899	83.4445	91.4936	99.5592	93.3657	84.8173	C0EFXX	arahy.Tifrunner.gnm2.Arahy.15	156536803	156541634	+	2793	-	- && Q39189.2 RecName: Full=DEAD-box ATP-dependent RNA helicase 7 && PF08152:GUCT (NUC152) domain|PF00270:DEAD/DEAH box helicase|PF00271:Helicase conserved C-terminal domain	DEAD
arahy.Tifrunner.gnm2.ann1.U66G19	143.086	133.024	91.8353	62.9524	145.637	85.923	63.9621	91.8761	62.689	U66G19	arahy.Tifrunner.gnm2.Arahy.10	4540184	4541229	-	493	-	- && Q9LYK9.1 RecName: Full=40S ribosomal protein S26-3 && PF01283:Ribosomal protein S26e	-
arahy.Tifrunner.gnm2.ann1.1P6WM5	88.5072	83.2362	114.032	82.0417	101.663	77.1549	108.28	95.2832	76.5644	1P6WM5	arahy.Tifrunner.gnm2.Arahy.18	30842809	30846504	-	2455	-	- && Q54XK2.1 RecName: Full=Protein transport protein Sec61 subunit alpha; AltName: Full=Secretory 61 complex subunit alpha && PF00344:SecY translocase|PF10559:Plug domain of Sec61p	-
arahy.Tifrunner.gnm2.ann1.9E5NU3	110.095	99.8034	96.7723	75.1848	111.315	101.642	86.9844	89.9658	65.6023	9E5NU3	arahy.Tifrunner.gnm2.Arahy.18	65900009	65904390	-	3163	-	- && Q9ASR1.1 RecName: Full=Elongation factor 2; Short=EF-2; AltName: Full=Protein LOW EXPRESSION OF OSMOTICALLY RESPONSIVE GENES 1 && PF03144:Elongation factor Tu domain 2|PF00679:Elongation factor G C-terminus|PF03764:Elongation factor G, domain IV|PF00009:Elongation factor Tu GTP binding domain|PF14492:Elongation Factor G, domain II	GTP_EFTU
arahy.Tifrunner.gnm2.ann1.AG2MXP	24.9103	47.6007	186.857	127.892	115.504	86.1427	135.734	7.53185	22.3721	AG2MXP	arahy.Tifrunner.gnm2.Arahy.08	10154899	10159344	-	3666	-	- && Q39134.2 RecName: Full=Amino acid permease 3; AltName: Full=Amino acid transporter AAP3 && PF01490:Transmembrane amino acid transporter protein	Aa_trans
arahy.Tifrunner.gnm2.ann1.P7ITSZ	83.8119	243.255	84.472	55.3649	204.023	66.9908	61.3684	68.7718	46.9263	P7ITSZ	arahy.Tifrunner.gnm2.Arahy.20	9726408	9726970	+	261	-	- && Q6AVK1.1 RecName: Full=Costars family protein >A2XKU9.1 RecName: Full=Costars family protein && -	-
novel.3675	0.581487	0.477834	0.62063	0.251811	1.45663	0.088808	0.143332	631.36	291.165	-	arahy.Tifrunner.gnm2.Arahy.14	71239410	71240429	-	1020	-	- && - && -	-
arahy.Tifrunner.gnm2.ann1.I4L3EJ	13.938	66.8995	132.784	76.8221	143.428	110.508	208.774	5.62444	28.2154	I4L3EJ	arahy.Tifrunner.gnm2.Arahy.09	14338030	14341272	+	1947	-	- && Q9C9E3.1 RecName: Full=Protein TIFY 11B; AltName: Full=Jasmonate ZIM domain-containing protein 6 && PF06200:tify domain|PF09425:Divergent CCT motif	Zim
arahy.Tifrunner.gnm2.ann1.I0I8XZ	6.19032	147.95	103.559	25.9573	267.739	176.263	130.002	4.00064	7.40708	I0I8XZ	arahy.Tifrunner.gnm2.Arahy.18	15937783	15938585	-	369	-	- && Q8LDI5.2 RecName: Full=Thioredoxin-like protein CXXS1; Short=AtCXXS1; AltName: Full=Mono-cysteine thioredoxin 1 && PF00085:Thioredoxin	-
arahy.Tifrunner.gnm2.ann1.E99XLH	127.536	73.1902	81.5985	118.881	62.606	67.7082	88.8824	64.9822	96.4718	E99XLH	arahy.Tifrunner.gnm2.Arahy.13	50739125	50745492	-	1820	-	- && Q8L5Y9.2 RecName: Full=Pantothenate kinase 2; Short=AtPANK2; AltName: Full=Pantothenic acid kinase 2 && -	-
novel.3211	55.5133	28.9667	76.0857	256.926	23.1823	55.1776	231.727	21.7983	13.2459	-	arahy.Tifrunner.gnm2.Arahy.13	32340846	32343145	+	562	-	- && Q96386.1 RecName: Full=Metallothionein-like protein type 3; Short=MT-3 [Carica papaya] && -	-
arahy.Tifrunner.gnm2.ann1.X5MG7Q	1.61309	49.356	60.0183	328.795	117.602	41.1245	142.607	5.18753	12.7729	X5MG7Q	arahy.Tifrunner.gnm2.Arahy.17	129296772	129297692	+	921	-	- && Q9ZPE7.1 RecName: Full=Protein EXORDIUM; Flags: Precursor && PF04674:Phosphate-induced protein 1 conserved region	-
arahy.Tifrunner.gnm2.ann1.I6057L	73.9158	105.641	74.5335	97.8085	106.668	92.6022	74.1522	90.2123	116.931	I6057L	arahy.Tifrunner.gnm2.Arahy.05	39460308	39464302	+	775	-	- && - && -	-
arahy.Tifrunner.gnm2.ann1.7U2XF6	66.4319	64.1901	49.3775	73.122	48.8751	60.1641	60.411	234.251	148.555	7U2XF6	arahy.Tifrunner.gnm2.Arahy.07	3405384	3411961	+	1549	-	- && P29381.1 RecName: Full=Agamous-like MADS-box protein AGL1; AltName: Full=Protein SHATTERPROOF 1 && PF00319:SRF-type transcription factor (DNA-binding and dimerisation domain)|PF01486:K-box region	SRF-TF
arahy.Tifrunner.gnm2.ann1.LE9GDG	66.0152	73.226	71.8861	104.361	75.0865	97.1774	137.773	81.304	83.5506	LE9GDG	arahy.Tifrunner.gnm2.Arahy.07	5447504	5451059	+	1810	-	- && Q94AG2.2 RecName: Full=Somatic embryogenesis receptor kinase 1; Short=AtSERK1; AltName: Full=Somatic embryogenesis receptor-like kinase 1; Flags: Precursor && PF08263:Leucine rich repeat N-terminal domain	LRRNT_2
arahy.Tifrunner.gnm2.ann1.Q1FV6H	166.703	95.1538	82.7148	122.023	59.4075	75.8226	71.3951	25.638	50.3991	Q1FV6H	arahy.Tifrunner.gnm2.Arahy.19	80529928	80534787	+	1653	-	- && P13089.1 RecName: Full=Auxin-induced protein AUX28 && PF02309:AUX/IAA family	-
arahy.Tifrunner.gnm2.ann1.E9IKCM	144.42	118.114	107.533	61.431	131.419	103.146	66.0564	78.0557	45.9271	E9IKCM	arahy.Tifrunner.gnm2.Arahy.06	9960094	9962004	+	382	-	- && P46302.1 RecName: Full=40S ribosomal protein S28 && PF01200:Ribosomal protein S28e	-
arahy.Tifrunner.gnm2.ann1.5F431F	77.262	88.8086	96.2847	116.958	79.571	89.3164	121.495	61.3949	62.4214	5F431F	arahy.Tifrunner.gnm2.Arahy.11	122370507	122374106	+	1076	-	- && P42745.1 RecName: Full=Ubiquitin-conjugating enzyme E2 2; AltName: Full=E2 ubiquitin-conjugating enzyme 2; AltName: Full=Ubiquitin carrier protein 2; AltName: Full=Ubiquitin-conjugating enzyme E2-17 kDa 2; AltName: Full=Ubiquitin-protein ligase 2 && PF00179:Ubiquitin-conjugating enzyme	UQ_con
arahy.Tifrunner.gnm2.ann1.YV18TB	108.356	71.1159	82.6691	102.829	71.05	78.3633	102.2	57.8862	89.8847	YV18TB	arahy.Tifrunner.gnm2.Arahy.04	4174647	4179895	-	2017	-	- && - && PF02902:Ulp1 protease family, C-terminal catalytic domain	Peptidase_C48
arahy.Tifrunner.gnm2.ann1.LSG577	74.5442	73.5768	84.7788	136.401	59.0461	55.9005	110.231	68.3751	145.851	LSG577	arahy.Tifrunner.gnm2.Arahy.01	98407110	98413039	-	4325	-	- && P21616.4 RecName: Full=Pyrophosphate-energized vacuolar membrane proton pump; AltName: Full=Pyrophosphate-energized inorganic pyrophosphatase; Short=H(+)-PPase; AltName: Full=Vacuolar H(+)-pyrophosphatase && PF03030:Inorganic H+ pyrophosphatase	-
arahy.Tifrunner.gnm2.ann1.31EV9A	102.035	77.1903	78.8662	92.2835	60.8501	90.1415	110.592	51.501	94.9226	31EV9A	arahy.Tifrunner.gnm2.Arahy.09	110986093	110992656	-	1954	-	- && Q2QQS5.1 RecName: Full=Cyclin-T1-4; Short=CycT1;4 && PF00134:Cyclin, N-terminal domain	-
arahy.Tifrunner.gnm2.ann1.GHD56K	216.212	130.399	129.004	159.442	81.8166	74.3903	32.0052	3.49106	4.19918	GHD56K	arahy.Tifrunner.gnm2.Arahy.04	120942176	120947968	-	2712	-	- && I1N462.3 RecName: Full=Subtilisin-like protease Glyma18g48580; Contains: RecName: Full=Subtilase peptide GmSubPep; AltName: Full=Glycine max subtilase peptide; Short=GmSubPep; Flags: Precursor && PF00082:Subtilase family|PF05922:Peptidase inhibitor I9	Peptidase_S8
arahy.Tifrunner.gnm2.ann1.LI7BU1	57.9509	137.6	93.2776	103.893	129.844	163.923	73.4894	27.0291	27.0221	LI7BU1	arahy.Tifrunner.gnm2.Arahy.08	39821105	39822856	-	1668	-	- && Q9T076.1 RecName: Full=Early nodulin-like protein 2; AltName: Full=Phytocyanin-like protein; Flags: Precursor && PF02298:Plastocyanin-like domain	Cu_bind_like
arahy.Tifrunner.gnm2.ann1.JGCP84	18.2516	301.926	56.7476	21.1641	339.688	93.098	23.2547	11.5854	16.748	JGCP84	arahy.Tifrunner.gnm2.Arahy.05	90361118	90366748	-	4004	-	- && B8AVF0.1 RecName: Full=Beta-glucosidase 12; Flags: Precursor && PF00232:Glycosyl hydrolase family 1	Glyco_hydro_1
arahy.Tifrunner.gnm2.ann1.N7WZZR	159.855	107.139	58.5476	79.5334	104.429	60.9171	68.5319	89.2454	78.8657	N7WZZR	arahy.Tifrunner.gnm2.Arahy.11	33648145	33649916	-	487	-	- && O64818.1 RecName: Full=Uncharacterized protein At2g23090 && PF12907:Zinc-binding	-
arahy.Tifrunner.gnm2.ann1.35HHHP	140.954	116.779	61.2255	90.8907	79.8811	74.4917	77.2916	60.5836	84.1163	35HHHP	arahy.Tifrunner.gnm2.Arahy.01	16455873	16457861	+	495	-	- && - && -	-
arahy.Tifrunner.gnm2.ann1.1CR6HA	130.465	71.339	78.5199	105.609	63.3054	71.5483	69.2406	56.4683	105.359	1CR6HA	arahy.Tifrunner.gnm2.Arahy.08	35417334	35419361	+	740	-	- && Q9SJI8.1 RecName: Full=Multiprotein-bridging factor 1a && PF08523:Multiprotein bridging factor 1|PF01381:Helix-turn-helix	HTH_3
arahy.Tifrunner.gnm2.ann1.QBT3FB	156.125	126.621	60.9549	70.1569	117.154	55.2505	42.7475	125.096	75.278	QBT3FB	arahy.Tifrunner.gnm2.Arahy.01	105246666	105247425	+	486	-	- && Q9M9R9.1 RecName: Full=NADH dehydrogenase [ubiquinone] 1 beta subcomplex subunit 3-B && PF08122:NADH-ubiquinone oxidoreductase B12 subunit family	-
arahy.Tifrunner.gnm2.ann1.99FZNU	38.3536	124.555	59.6839	47.3851	177.799	113.984	90.3241	83.5735	121.622	99FZNU	arahy.Tifrunner.gnm2.Arahy.13	114232385	114234575	-	889	-	- && O48646.2 RecName: Full=Probable phospholipid hydroperoxide glutathione peroxidase 6, mitochondrial; Short=AtGPX1; Short=PHGPx; Flags: Precursor && PF00255:Glutathione peroxidase	GSHPx
arahy.Tifrunner.gnm2.ann1.N1N6FA	116.24	89.7359	73.5318	96.8942	68.8413	70.2989	101.767	55.9742	86.5276	N1N6FA	arahy.Tifrunner.gnm2.Arahy.10	100718266	100721702	-	1447	-	- && Q9SEK3.1 RecName: Full=Hexokinase-1; AltName: Full=SoHxK1 && PF03727:Hexokinase|PF00349:Hexokinase	-
arahy.Tifrunner.gnm2.ann1.LDX8EP	10.1859	23.3273	188.02	68.7176	112.804	125.894	227.45	1.299	5.6044	LDX8EP	arahy.Tifrunner.gnm2.Arahy.19	5219841	5230079	+	5382	-	- && Q9XIE2.1 RecName: Full=ABC transporter G family member 36; Short=ABC transporter ABCG.36; Short=AtABCG36; AltName: Full=Pleiotropic drug resistance protein 8; AltName: Full=Protein PENETRATION 3 && PF00005:ABC transporter|PF14510:ABC-transporter extracellular N-terminal|PF08370:Plant PDR ABC transporter associated|PF01061:ABC-2 type transporter	ABC2_membrane
arahy.Tifrunner.gnm2.ann1.EU8XRE	0.0883217	37.0439	173.41	139.976	109.046	84.9076	161.853	0.609317	1.39443	EU8XRE	arahy.Tifrunner.gnm2.Arahy.03	141463671	141464350	+	330	-	- && - && -	-
arahy.Tifrunner.gnm2.ann1.BY45PL	53.8272	154.908	75.5592	32.0085	151.874	85.787	84.8809	183.052	32.9812	BY45PL	arahy.Tifrunner.gnm2.Arahy.16	6870280	6874195	-	1924	-	- && P48631.1 RecName: Full=Omega-6 fatty acid desaturase, endoplasmic reticulum isozyme 2 && PF00487:Fatty acid desaturase|PF11960:Domain of unknown function (DUF3474)	-
arahy.Tifrunner.gnm2.ann1.E0GHFU	81.9071	71.7351	119.657	129.827	66.3245	91.5751	100.581	54.4225	78.7909	E0GHFU	arahy.Tifrunner.gnm2.Arahy.02	100632566	100635886	+	2470	-	- && - && PF10358:N-terminal C2 in EEIG1 and EHBP1 proteins	-
arahy.Tifrunner.gnm2.ann1.8EYB6E	143.405	117.093	84.2516	84.3859	98.5579	68.7791	59.1868	89.6321	57.8763	8EYB6E	arahy.Tifrunner.gnm2.Arahy.15	68685462	68687660	+	888	-	- && B3H4F1.1 RecName: Full=Protein SPIRAL1-like 1 && -	-
arahy.Tifrunner.gnm2.ann1.QC4JPF	38.7251	28.7479	80.9626	305.606	18.9926	60.1777	179.28	3.50841	5.55616	QC4JPF	arahy.Tifrunner.gnm2.Arahy.03	43208666	43208923	-	258	-	- && - && -	-
arahy.Tifrunner.gnm2.ann1.60DV95	32.4282	98.1421	100.207	110.172	47.9239	64.2243	108.47	159.323	97.039	60DV95	arahy.Tifrunner.gnm2.Arahy.14	4582181	4585522	+	2640	-	- && Q8VYW2.1 RecName: Full=Inactive beta-amylase 9; AltName: Full=1,4-alpha-D-glucan maltohydrolase; AltName: Full=Inactive beta-amylase 3 && PF01373:Glycosyl hydrolase family 14	-
arahy.Tifrunner.gnm2.ann1.1KAH27	104.584	67.4507	96.4	108.443	75.1948	83.7133	98.2794	38.8846	74.4334	1KAH27	arahy.Tifrunner.gnm2.Arahy.18	2368358	2370763	-	1063	-	- && Q9SRR0.1 RecName: Full=Peroxisomal membrane protein 13; AltName: Full=Peroxin-13; Short=AtPEX13; AltName: Full=Peroxisome biogenesis protein 13; AltName: Full=Pex13p; AltName: Full=Protein ABERRANT PEROXISOME MORPHOLOGY 2 && -	-
arahy.Tifrunner.gnm2.ann1.44TKHA	87.7102	84.1235	97.1216	78.6793	104.862	121.088	96.3004	77.9293	71.9676	44TKHA	arahy.Tifrunner.gnm2.Arahy.11	148891449	148898141	+	2522	-	- && Q70Z17.1 RecName: Full=Nucleosome assembly protein 1;3; Short=NtNAP1;3; AltName: Full=Nucleosome assembly protein 1-like 3; Short=NtNAP1_L3; Flags: Precursor && PF00886:Ribosomal protein S16|PF00956:Nucleosome assembly protein (NAP)	-
arahy.Tifrunner.gnm2.ann1.YG8T0S	143.187	97.4493	94.8052	69.7364	115.679	93.2741	59.3178	93.3202	64.1367	YG8T0S	arahy.Tifrunner.gnm2.Arahy.19	8065621	8068503	-	1614	-	- && Q6UNT2.1 RecName: Full=60S ribosomal protein L5 && PF14204:Ribosomal L18 C-terminal region|PF00861:Ribosomal L18p/L5e family	-
arahy.Tifrunner.gnm2.ann1.G0YQ1S	52.2772	82.0925	188.324	41.8812	115.101	152.239	122.321	9.33953	35.1722	G0YQ1S	arahy.Tifrunner.gnm2.Arahy.01	8246914	8247762	-	849	-	- && O04682.1 RecName: Full=Pathogenesis-related genes transcriptional activator PTI6; AltName: Full=PTO-interacting protein 6 && PF00847:AP2 domain	AP2
arahy.Tifrunner.gnm2.ann1.ED9KUA	122.478	84.6623	86.1594	96.5705	83.5887	78.5368	82.794	64.2259	67.1963	ED9KUA	arahy.Tifrunner.gnm2.Arahy.07	54863759	54866748	-	1985	-	- && Q40468.1 RecName: Full=Eukaryotic initiation factor 4A-15; Short=eIF-4A-15; AltName: Full=ATP-dependent RNA helicase eIF4A-15 && PF00270:DEAD/DEAH box helicase|PF00271:Helicase conserved C-terminal domain	DEAD
arahy.Tifrunner.gnm2.ann1.TJVH1M	119.518	107.157	80.0777	60.7617	76.1771	43.1476	51.0868	176.271	138.516	TJVH1M	arahy.Tifrunner.gnm2.Arahy.11	147947806	147948310	-	432	-	- && P59259.2 RecName: Full=Histone H4 >Q6LAF3.3 RecName: Full=Histone H4 >Q6PMI5.3 RecName: Full=Histone H4 >Q6WZ83.3 RecName: Full=Histone H4 >Q76H85.3 RecName: Full=Histone H4 >P62788.2 RecName: Full=Histone H4 >P62787.2 RecName: Full=Histone H4 >P62887.2 RecName: Full=Histone H4 >P62785.2 RecName: Full=Histone H4 variant TH011 >P0CG89.1 RecName: Full=Histone H4 && PF15511:Centromere kinetocho…	-
arahy.Tifrunner.gnm2.ann1.PX7M3V	25.6671	71.2354	33.5546	45.6395	96.7562	89.4616	89.8433	237.391	166.808	PX7M3V	arahy.Tifrunner.gnm2.Arahy.04	8323448	8324131	-	684	-	- && P46486.1 RecName: Full=Photosystem I reaction center subunit III, chloroplastic; AltName: Full=Light-harvesting complex I 17 kDa protein; AltName: Full=PSI-F; Flags: Precursor && PF02507:Photosystem I reaction centre subunit III	-
novel.5254	47.6117	104.264	117.725	71.9144	87.7738	114.072	153.224	15.7436	89.8243	-	arahy.Tifrunner.gnm2.Arahy.19	156219282	156221439	-	1067	-	- && Q9ZT50.1 RecName: Full=E3 ubiquitin-protein ligase RHA2A; AltName: Full=RING-H2 finger A2a; AltName: Full=RING-H2 zinc finger protein RHA2a && PF13639:Ring finger domain	-
arahy.Tifrunner.gnm2.ann1.K9CZVJ	147.46	115.462	97.6021	93.5005	97.2267	46.6112	67.3644	87.9696	66.7568	K9CZVJ	arahy.Tifrunner.gnm2.Arahy.19	115520378	115522494	+	1822	-	- && Q9SII5.1 RecName: Full=Protein EXORDIUM-like 5; Flags: Precursor && PF04674:Phosphate-induced protein 1 conserved region	-
arahy.Tifrunner.gnm2.ann1.1H9F4R	98.9996	93.499	72.9729	128.831	72.5874	74.9034	101.055	47.3474	84.8663	1H9F4R	arahy.Tifrunner.gnm2.Arahy.03	11625432	11629041	-	3288	-	- && Q56Z59.2 RecName: Full=Patellin-3 && PF00650:CRAL/TRIO domain|PF03765:CRAL/TRIO, N-terminal domain	CRAL_TRIO_N
arahy.Tifrunner.gnm2.ann1.S8H407	84.0656	99.9601	128.125	92.0238	70.7836	171.836	110.437	14.5939	9.44509	S8H407	arahy.Tifrunner.gnm2.Arahy.03	137751112	137754115	+	2629	-	- && P46668.1 RecName: Full=Homeobox-leucine zipper protein ATHB-6; AltName: Full=HD-ZIP protein ATHB-6; AltName: Full=Homeodomain transcription factor ATHB-6 && PF02183:Homeobox associated leucine zipper|PF00046:Homeobox domain	HALZ
novel.1250	68.7996	109.973	81.0434	79.1318	144.165	253.344	101.555	0	0.097442	-	arahy.Tifrunner.gnm2.Arahy.05	114268798	114271093	+	1308	-	- && - && -	-
arahy.Tifrunner.gnm2.ann1.A0MYZQ	103.103	121.61	73.4414	59.7252	127.84	75.2519	74.5065	94.3141	91.738	A0MYZQ	arahy.Tifrunner.gnm2.Arahy.15	115054935	115055343	+	297	-	- && - && -	-
arahy.Tifrunner.gnm2.ann1.01YPVW	147.42	113.541	82.8293	57.9157	135.708	73.3211	59.8821	94.9651	65.6736	01YPVW	arahy.Tifrunner.gnm2.Arahy.16	28319232	28321240	-	657	-	- && P49690.3 RecName: Full=60S ribosomal protein L23; AltName: Full=Protein EMBRYO DEFECTIVE 2171 && PF00238:Ribosomal protein L14p/L23e	-
arahy.Tifrunner.gnm2.ann1.EBLC22	75.9903	69.3469	123.916	92.1735	63.6976	95.0948	95.7947	56.343	102.296	EBLC22	arahy.Tifrunner.gnm2.Arahy.08	50001495	50007503	+	4233	-	- && Q94JM3.2 RecName: Full=Auxin response factor 2; AltName: Full=ARF1-binding protein; Short=ARF1-BP; AltName: Full=Protein MEGAINTEGUMENTA && -	-
arahy.Tifrunner.gnm2.ann1.7NAI3S	218.949	118.27	88.0456	59.1232	115.808	57.3546	34.807	74.0397	57.7386	7NAI3S	arahy.Tifrunner.gnm2.Arahy.05	42551296	42551704	+	234	-	- && P49689.3 RecName: Full=40S ribosomal protein S30 && -	-
arahy.Tifrunner.gnm2.ann1.ASG1PZ	134.878	149.062	66.9569	55.7644	123.312	72.762	35.847	109.048	85.7824	ASG1PZ	arahy.Tifrunner.gnm2.Arahy.10	5023130	5024035	+	579	-	- && O04287.1 RecName: Full=Peptidyl-prolyl cis-trans isomerase FKBP12; Short=PPIase FKBP12; AltName: Full=12 kDa FK506-binding protein; Short=12 kDa FKBP; AltName: Full=FK506-binding protein 12; Short=VfFKBP12; AltName: Full=FKBP-12; AltName: Full=Immunophilin FKBP12; AltName: Full=Rotamase && PF00254:FKBP-type peptidyl-prolyl cis-trans isomerase	FKBP_C
arahy.Tifrunner.gnm2.ann1.GM134S	44.8348	79.1936	122.926	54.0967	123.463	155.73	148.66	41.0303	17.0803	GM134S	arahy.Tifrunner.gnm2.Arahy.10	77339326	77345894	-	1859	-	- && P28002.1 RecName: Full=Caffeic acid 3-O-methyltransferase; Short=CAOMT; Short=COMT; AltName: Full=S-adenosysl-L-methionine:caffeic acid 3-O-methyltransferase && PF00891:O-methyltransferase|PF08100:Dimerisation domain	-
arahy.Tifrunner.gnm2.ann1.KB2WLH	113.823	113.624	71.1212	70.4479	134.324	97.2329	56.1209	76.775	78.1593	KB2WLH	arahy.Tifrunner.gnm2.Arahy.11	144074149	144075612	+	444	-	- && Q9LUV2.1 RecName: Full=Stress-response A/B barrel domain-containing protein HS1; AltName: Full=Pop3 family protein At3g17210; AltName: Full=Protein HEAT STABLE 1; Short=AtHS1 && PF07876:Stress responsive A/B Barrel Domain	-
arahy.Tifrunner.gnm2.ann1.T9S3N5	132.741	66.4319	83.3055	97.8667	71.1614	68.8555	70.9249	87.8828	93.9891	T9S3N5	arahy.Tifrunner.gnm2.Arahy.06	85933444	85937565	-	1488	-	- && Q9LES2.1 RecName: Full=UBP1-associated protein 2A; AltName: Full=UBP1-interacting protein 2a && PF00076:RNA recognition motif. (a.k.a. RRM, RBD, or RNP domain)	RRM_1
arahy.Tifrunner.gnm2.ann1.AS7J9R	104.594	88.7094	76.7542	75.2134	77.0322	61.1847	62.119	157.391	97.3982	AS7J9R	arahy.Tifrunner.gnm2.Arahy.20	59715644	59721875	-	3450	-	- && Q9FXA2.1 RecName: Full=Polyadenylate-binding protein 8; Short=PABP-8; Short=Poly(A)-binding protein 8 && PF00658:Poly-adenylate binding protein, unique domain|PF00076:RNA recognition motif. (a.k.a. RRM, RBD, or RNP domain)	RRM_1
arahy.Tifrunner.gnm2.ann1.AMYT3P	127.539	149.542	79.0451	51.9821	143.79	83.3388	48.2617	92.2904	59.4917	AMYT3P	arahy.Tifrunner.gnm2.Arahy.14	5244414	5246488	-	776	-	- && P42798.2 RecName: Full=40S ribosomal protein S15a-1 && PF00410:Ribosomal protein S8	-
arahy.Tifrunner.gnm2.ann1.648H43	8.34155	40.6102	149.424	146.857	85.3721	53.2977	168.474	22.9436	58.1428	648H43	arahy.Tifrunner.gnm2.Arahy.11	31321406	31322217	+	727	-	- && - && -	-
arahy.Tifrunner.gnm2.ann1.W2WG0I	23.2389	278.81	50.3375	33.1394	288.9	75.7439	29.2027	31.6412	31.7588	W2WG0I	arahy.Tifrunner.gnm2.Arahy.15	154402926	154408959	+	4491	-	- && Q7XKV4.2 RecName: Full=Beta-glucosidase 12; Short=Os4bglu12; Flags: Precursor && -	-
arahy.Tifrunner.gnm2.ann1.JR532J	151.684	50.3848	64.4779	111.799	51.3581	47.4749	66.2733	61.4517	99.0397	JR532J	arahy.Tifrunner.gnm2.Arahy.09	110714935	110718425	-	2524	-	- && Q9LUV4.1 RecName: Full=FRIGIDA-like protein 4a && PF07899:Frigida-like protein	-
arahy.Tifrunner.gnm2.ann1.F46B23	28.1329	66.3927	157.093	105.397	81.133	84.936	123.966	65.022	77.1625	F46B23	arahy.Tifrunner.gnm2.Arahy.20	7198041	7199965	+	1740	-	- && Q7Y214.1 RecName: Full=Transcription factor GTE7; AltName: Full=Bromodomain-containing protein GTE7; AltName: Full=Protein GLOBAL TRANSCRIPTION FACTOR GROUP E7 && PF00439:Bromodomain|PF17035:Bromodomain extra-terminal - transcription regulation	Bromodomain
arahy.Tifrunner.gnm2.ann1.TT6QCG	44.316	123.315	52.0806	47.4178	104.458	95.8766	50.8524	188.258	113.258	TT6QCG	arahy.Tifrunner.gnm2.Arahy.12	89339411	89348776	+	1864	-	- && Q7XKU5.2 RecName: Full=2-oxoglutarate-dependent dioxygenase DAO; AltName: Full=Protein DIOXYGENASE FOR AUXIN OXIDATION >Q01IX6.1 RecName: Full=2-oxoglutarate-dependent dioxygenase DAO; AltName: Full=Protein DIOXYGENASE FOR AUXIN OXIDATION && PF03171:2OG-Fe(II) oxygenase superfamily|PF14226:non-haem dioxygenase in morphine synthesis N-terminal	2OG-FeII_Oxy
arahy.Tifrunner.gnm2.ann1.Z7PGHH	56.458	72.6787	156.821	114.388	78.5755	62.3333	115.392	14.665	73.4463	Z7PGHH	arahy.Tifrunner.gnm2.Arahy.19	157845894	157848396	-	1815	-	- && - && PF13419:Haloacid dehalogenase-like hydrolase	-
arahy.Tifrunner.gnm2.ann1.H5H05M	5.75174	40.5709	157.844	84.0737	148.393	74.4338	185.322	5.53541	11.6322	H5H05M	arahy.Tifrunner.gnm2.Arahy.10	112893948	112896446	+	1595	-	- && Q75KD7.1 RecName: Full=Allene oxide cyclase, chloroplastic; Short=OsAOC; AltName: Full=Protein COLEOPTILE PHOTOMORPHOGENESIS 2; AltName: Full=Protein HEBIBA; Flags: Precursor >A2XID3.1 RecName: Full=Allene oxide cyclase, chloroplastic; Short=OsAOC; Flags: Precursor && PF06351:Allene oxide cyclase	-
arahy.Tifrunner.gnm2.ann1.NX6A0A	6.27969	86.8211	99.0668	165.33	100.389	87.4033	183.956	7.22701	28.2683	NX6A0A	arahy.Tifrunner.gnm2.Arahy.02	100831505	100833392	-	1256	-	- && Q9ZSD4.1 RecName: Full=Syntaxin-121; Short=AtSYP121; AltName: Full=Syntaxin-related protein At-Syr1 && PF00804:Syntaxin|PF05739:SNARE domain	SNARE
arahy.Tifrunner.gnm2.ann1.F3G6PL	78.3484	122.16	82.4832	75.3247	118.286	99.4983	74.4617	56.8872	71.0515	F3G6PL	arahy.Tifrunner.gnm2.Arahy.03	12837358	12842134	+	1451	-	- && - && PF02221:ML domain	-
arahy.Tifrunner.gnm2.ann1.B8E16K	118.369	62.2466	117.671	79.6037	61.1479	43.9159	40.0872	151.703	101.279	B8E16K	arahy.Tifrunner.gnm2.Arahy.03	23380193	23386179	+	3775	-	- && O82043.1 RecName: Full=Ketol-acid reductoisomerase, chloroplastic; AltName: Full=Acetohydroxy-acid reductoisomerase; AltName: Full=Alpha-keto-beta-hydroxylacyl reductoisomerase; Flags: Precursor && -	-
arahy.Tifrunner.gnm2.ann1.VSYT7Q	75.7222	65.7603	64.9203	102.751	69.5644	76.7927	134.616	68.7545	76.6746	VSYT7Q	arahy.Tifrunner.gnm2.Arahy.03	2808127	2811425	-	862	-	- && Q42540.1 RecName: Full=Ubiquitin-conjugating enzyme E2 7; AltName: Full=E2 ubiquitin-conjugating enzyme 7; AltName: Full=Ubiquitin carrier protein 7; AltName: Full=Ubiquitin-protein ligase 7 && PF00179:Ubiquitin-conjugating enzyme	UQ_con
arahy.Tifrunner.gnm2.ann1.J961PB	75.2804	97.2453	94.3172	142.661	74.3366	46.9532	69.3953	84.4292	85.026	J961PB	arahy.Tifrunner.gnm2.Arahy.06	70906995	70908012	+	681	-	- && Q9SJM6.1 RecName: Full=Zinc finger A20 and AN1 domain-containing stress-associated protein 4; Short=AtSAP4 && PF01754:A20-like zinc finger|PF01428:AN1-like Zinc finger	zf-A20
arahy.Tifrunner.gnm2.ann1.XYY1GX	96.8249	134.026	73.0332	48.959	136.796	87.2684	67.8902	98.075	63.2934	XYY1GX	arahy.Tifrunner.gnm2.Arahy.17	5640289	5642401	+	966	-	- && Q6F332.3 RecName: Full=Calmodulin-2; Short=CaM-2 >A2Y609.1 RecName: Full=Calmodulin-2; Short=CaM-2 && PF13499:EF-hand domain pair	-
arahy.Tifrunner.gnm2.ann1.FD6BI2	129.712	98.3946	79.7479	65.0795	117.28	74.9975	50.9989	106.741	64.3204	FD6BI2	arahy.Tifrunner.gnm2.Arahy.03	112911280	112913211	-	1014	-	- && P17093.2 RecName: Full=40S ribosomal protein S11 && PF16205:Ribosomal_S17 N-terminal|PF00366:Ribosomal protein S17	-
arahy.Tifrunner.gnm2.ann1.E7QEAV	17.8618	42.4128	45.5257	58.8977	60.6436	133.106	169.021	45.4859	145.514	E7QEAV	arahy.Tifrunner.gnm2.Arahy.17	16708227	16708876	+	576	-	- && Q9LZL3.1 RecName: Full=Aspartic proteinase PCS1; AltName: Full=Aspartic protease 38; Short=AtASP38; AltName: Full=Protein EMBRYO DEFECTIVE 24; AltName: Full=Protein PROMOTION OF CELL SURVIVAL 1; Flags: Precursor && PF14543:Xylanase inhibitor N-terminal	-
arahy.Tifrunner.gnm2.ann1.BEX3CA	0.831936	39.2192	106.192	160.62	77.2916	64.3045	260.091	1.0802	7.08824	BEX3CA	arahy.Tifrunner.gnm2.Arahy.07	6372078	6374852	-	2376	-	- && Q9MA83.1 RecName: Full=Receptor like protein 30; Short=AtRLP30; Flags: Precursor && PF13855:Leucine rich repeat|PF08263:Leucine rich repeat N-terminal domain	LRRNT_2
arahy.Tifrunner.gnm2.ann1.K8JXLT	122.199	53.5967	68.872	115.75	54.629	74.6807	102.139	54.5063	83.1225	K8JXLT	arahy.Tifrunner.gnm2.Arahy.09	106504384	106507936	-	486	-	- && Q9LJ98.1 RecName: Full=Probable prefoldin subunit 2 && PF01920:Prefoldin subunit	-
arahy.Tifrunner.gnm2.ann1.1JKV8J	76.8749	143.286	71.7412	58.4832	147.85	91.4955	61.8889	94.537	51.2226	1JKV8J	arahy.Tifrunner.gnm2.Arahy.06	50418746	50423247	-	1454	-	- && Q9SKP6.1 RecName: Full=Triosephosphate isomerase, chloroplastic; Short=TIM; Short=Triose-phosphate isomerase; Flags: Precursor && PF00121:Triosephosphate isomerase	-
arahy.Tifrunner.gnm2.ann1.7FGL0C	88.9707	208.222	95.1765	49.2577	180.085	173.836	27.0341	1.76411	0.110189	7FGL0C	arahy.Tifrunner.gnm2.Arahy.09	95965006	95970586	+	2885	-	- && Q9SS87.1 RecName: Full=Protein SIEVE ELEMENT OCCLUSION B; Short=AtSEOb; AltName: Full=Protein SIEVE ELEMENT OCCLUSION-RELATED 1; Short=AtSEOR1 && PF14576:Sieve element occlusion N-terminus|PF14577:Sieve element occlusion C-terminus	-
arahy.Tifrunner.gnm2.ann1.GEB016	20.7853	76.2274	141.578	143.866	73.8462	90.8731	129.154	38.0663	54.0941	GEB016	arahy.Tifrunner.gnm2.Arahy.10	4586014	4589182	+	2827	-	- && Q7Y214.1 RecName: Full=Transcription factor GTE7; AltName: Full=Bromodomain-containing protein GTE7; AltName: Full=Protein GLOBAL TRANSCRIPTION FACTOR GROUP E7 && PF00439:Bromodomain|PF17035:Bromodomain extra-terminal - transcription regulation	Bromodomain
arahy.Tifrunner.gnm2.ann1.1B2UBR	17.3798	42.2851	62.0008	85.7518	70.755	105.679	120.943	107.317	179.778	1B2UBR	arahy.Tifrunner.gnm2.Arahy.12	9157258	9159582	+	1508	-	- && Q41932.2 RecName: Full=Oxygen-evolving enhancer protein 3-2, chloroplastic; Short=OEE3; AltName: Full=16 kDa subunit of oxygen evolving system of photosystem II; AltName: Full=OEC 16 kDa subunit; Flags: Precursor && PF05757:Oxygen evolving enhancer protein 3 (PsbQ)	-
arahy.Tifrunner.gnm2.ann1.NLIW19	11.3686	59.7152	123.352	69.8339	127.848	98.5207	201.507	6.93768	22.9884	NLIW19	arahy.Tifrunner.gnm2.Arahy.19	19600039	19603271	+	1833	-	- && Q9C9E3.1 RecName: Full=Protein TIFY 11B; AltName: Full=Jasmonate ZIM domain-containing protein 6 && PF09425:Divergent CCT motif|PF06200:tify domain	Zim
arahy.Tifrunner.gnm2.ann1.WAJ05F	21.0821	111.664	99.6026	35.77	153.424	142.998	185.872	12.6906	18.9258	WAJ05F	arahy.Tifrunner.gnm2.Arahy.13	138251414	138254103	-	1564	-	- && Q9LVI4.1 RecName: Full=Protein TIFY 6B; AltName: Full=Jasmonate ZIM domain-containing protein 3; AltName: Full=Protein JASMONATE INSENSITIVE 3 && PF09425:Divergent CCT motif|PF06200:tify domain	Zim
arahy.Tifrunner.gnm2.ann1.03VPIQ	137.348	158.506	67.1492	39.9662	160.657	78.5562	34.564	108.805	32.8595	03VPIQ	arahy.Tifrunner.gnm2.Arahy.13	130596449	130598650	+	1306	-	- && Q9M3V8.1 RecName: Full=40S ribosomal protein S6 && PF01092:Ribosomal protein S6e	-
arahy.Tifrunner.gnm2.ann1.2PL4QG	57.5701	74.6717	73.6224	79.6593	69.2959	38.0837	114.139	99.2017	168.455	2PL4QG	arahy.Tifrunner.gnm2.Arahy.09	64711304	64713452	+	2038	-	- && P08283.1 RecName: Full=Histone H1; AltName: Full=PsH1b; AltName: Full=PsH1b-40 && PF00538:linker histone H1 and H5 family	-
arahy.Tifrunner.gnm2.ann1.I9L5JE	71.0692	143.883	81.7654	67.0071	138.05	79.9913	82.9346	53.2144	62.6053	I9L5JE	arahy.Tifrunner.gnm2.Arahy.09	114771575	114776586	+	2360	-	- && Q9SZN1.1 RecName: Full=V-type proton ATPase subunit B2; Short=V-ATPase subunit B2; AltName: Full=Vacuolar H(+)-ATPase subunit B isoform 2; AltName: Full=Vacuolar proton pump subunit B2 && PF00306:ATP synthase alpha/beta chain, C terminal domain|PF00006:ATP synthase alpha/beta family, nucleotide-binding domain|PF02874:ATP synthase alpha/beta family, beta-barrel domain	ATP-synt_ab
arahy.Tifrunner.gnm2.ann1.PA1DXY	0.13145	35.5551	164.532	107.419	104.793	111.768	172.23	0.185174	1.56735	PA1DXY	arahy.Tifrunner.gnm2.Arahy.05	36588714	36590625	+	1563	-	- && O50046.1 RecName: Full=Tryptophan synthase beta chain 2, chloroplastic; Flags: Precursor && PF00291:Pyridoxal-phosphate dependent enzyme	PALP
arahy.Tifrunner.gnm2.ann1.X0G6H5	114.032	77.685	88.8276	62.0823	104.551	101.445	70.6805	84.7068	72.0825	X0G6H5	arahy.Tifrunner.gnm2.Arahy.19	10640354	10644361	-	1733	-	- && - && PF04774:Hyaluronan / mRNA binding family|PF09598:Stm1	-
arahy.Tifrunner.gnm2.ann1.3N6K0N	7.73469	24.0736	117.5	97.4969	27.2213	55.42	116.74	86.7072	233.88	3N6K0N	arahy.Tifrunner.gnm2.Arahy.05	48399898	48401289	+	846	-	- && O49255.1 RecName: Full=NAC transcription factor 29; Short=AtNAC029; AltName: Full=Protein NAC-LIKE, ACTIVATED BY AP3/PI; Short=AtNAP && PF02365:No apical meristem (NAM) protein	NAM
arahy.Tifrunner.gnm2.ann1.R1LWYI	102.045	90.8255	87.0531	82.7982	100.077	80.9394	79.9959	66.2804	66.2524	R1LWYI	arahy.Tifrunner.gnm2.Arahy.13	26632588	26634816	+	925	-	- && P51413.2 RecName: Full=60S ribosomal protein L17-2 && PF00237:Ribosomal protein L22p/L17e	-
arahy.Tifrunner.gnm2.ann1.9D9T18	88.5819	144.359	79.6401	54.3715	118.934	37.3849	17.035	101.156	129.015	9D9T18	arahy.Tifrunner.gnm2.Arahy.20	20579392	20580845	-	1366	-	- && Q9SIE7.1 RecName: Full=PLAT domain-containing protein 2; Short=AtPLAT2; Short=PLAT domain protein 2; Flags: Precursor && PF01477:PLAT/LH2 domain	-
arahy.Tifrunner.gnm2.ann1.ZEB4CW	71.1496	80.4729	77.9057	94.4824	81.5867	87.576	97.5364	66.5975	83.4761	ZEB4CW	arahy.Tifrunner.gnm2.Arahy.03	134626384	134630490	+	1012	-	- && P42745.1 RecName: Full=Ubiquitin-conjugating enzyme E2 2; AltName: Full=E2 ubiquitin-conjugating enzyme 2; AltName: Full=Ubiquitin carrier protein 2; AltName: Full=Ubiquitin-conjugating enzyme E2-17 kDa 2; AltName: Full=Ubiquitin-protein ligase 2 && PF00179:Ubiquitin-conjugating enzyme	UQ_con
arahy.Tifrunner.gnm2.ann1.JI8TVV	115.927	79.9615	87.3617	65.1698	102.411	88.497	52.3117	115.731	63.8553	JI8TVV	arahy.Tifrunner.gnm2.Arahy.06	115555192	115557571	+	913	-	- && B8B9K6.1 RecName: Full=60S ribosomal protein L10a >B7F845.1 RecName: Full=60S ribosomal protein L10a && PF00687:Ribosomal protein L1p/L10e family	-
arahy.Tifrunner.gnm2.ann1.2FU6SJ	129.33	108.872	78.8825	48.9693	135.48	84.0722	58.2107	90.9132	54.7692	2FU6SJ	arahy.Tifrunner.gnm2.Arahy.02	11855296	11857159	-	759	-	- && Q9FY64.1 RecName: Full=40S ribosomal protein S15-4 && PF00203:Ribosomal protein S19	-
arahy.Tifrunner.gnm2.ann1.PZJ7B1	19.8488	82.5629	162.859	107.306	87.5914	62.5819	99.341	7.61982	47.0408	PZJ7B1	arahy.Tifrunner.gnm2.Arahy.19	142607703	142609158	-	1269	-	- && Q9ZWM9.1 RecName: Full=AP2/ERF and B3 domain-containing transcription factor RAV1; AltName: Full=Ethylene-responsive transcription factor RAV1; AltName: Full=Protein RELATED TO ABI3/VP1 1 && PF02362:B3 DNA binding domain|PF00847:AP2 domain	B3
arahy.Tifrunner.gnm2.ann1.4GH0FM	123.024	110.794	110.247	81.6231	70.4999	53.2102	50.2628	67.9616	100.742	4GH0FM	arahy.Tifrunner.gnm2.Arahy.05	94840511	94842728	-	189	-	- && - && -	-
arahy.Tifrunner.gnm2.ann1.LK05G0	25.18	80.8312	90.8804	193.811	92.5973	63.1331	125.333	20.5178	21.3855	LK05G0	arahy.Tifrunner.gnm2.Arahy.20	4827946	4830745	-	2128	-	- && Q84WQ5.2 RecName: Full=CBS domain-containing protein CBSX5 && -	-
arahy.Tifrunner.gnm2.ann1.MZ047Q	70.9543	66.7641	89.6032	121.786	47.1333	48.2004	104.61	64.0929	125.508	MZ047Q	arahy.Tifrunner.gnm2.Arahy.11	145853875	145859811	+	4309	-	- && P21616.4 RecName: Full=Pyrophosphate-energized vacuolar membrane proton pump; AltName: Full=Pyrophosphate-energized inorganic pyrophosphatase; Short=H(+)-PPase; AltName: Full=Vacuolar H(+)-pyrophosphatase && PF03030:Inorganic H+ pyrophosphatase	-
arahy.Tifrunner.gnm2.ann1.D4Z4C8	61.591	78.3036	55.3753	74.2535	84.2199	87.0174	92.1682	73.5559	134.385	D4Z4C8	arahy.Tifrunner.gnm2.Arahy.14	125943547	125947411	-	1326	-	- && O80845.2 RecName: Full=Peroxisomal membrane protein 11D; AltName: Full=Peroxin-11D; Short=AtPEX11d && PF05648:Peroxisomal biogenesis factor 11 (PEX11)	-
arahy.Tifrunner.gnm2.ann1.C4411R	122.675	90.744	70.0379	94.9795	63.334	73.1899	74.2964	63.8031	61.5153	C4411R	arahy.Tifrunner.gnm2.Arahy.01	37821506	37827096	-	1336	-	- && Q0WQF7.2 RecName: Full=Dihydrolipoyllysine-residue acetyltransferase component 1 of pyruvate dehydrogenase complex, mitochondrial; AltName: Full=Dihydrolipoamide S-acetyltransferase component 1 of pyruvate dehydrogenase complex; AltName: Full=Pyruvate dehydrogenase complex component E2 1; Short=PDC-E2 1; Short=PDCE2 1; Flags: Precursor && PF02817:e3 binding domain|PF00364:Biotin-requiring en…	Biotin_lipoyl
arahy.Tifrunner.gnm2.ann1.U1N8T2	109.776	103.674	103.308	85.0315	71.9282	146.366	73.1803	24.213	13.6733	U1N8T2	arahy.Tifrunner.gnm2.Arahy.13	139937073	139939557	+	2140	-	- && P46668.1 RecName: Full=Homeobox-leucine zipper protein ATHB-6; AltName: Full=HD-ZIP protein ATHB-6; AltName: Full=Homeodomain transcription factor ATHB-6 && PF00046:Homeobox domain|PF02183:Homeobox associated leucine zipper	HALZ
arahy.Tifrunner.gnm2.ann1.1R6Q1E	24.527	127.521	82.6755	70.5243	158.001	94.1974	70.2754	34.9692	104.237	1R6Q1E	arahy.Tifrunner.gnm2.Arahy.19	158431731	158432798	+	445	-	- && Q9FLI7.1 RecName: Full=CDGSH iron-sulfur domain-containing protein NEET; Short=At-NEET && -	-
arahy.Tifrunner.gnm2.ann1.MEX591	85.1842	65.4446	72.6886	87.7784	74.1188	102.039	120.714	55.3912	80.2735	MEX591	arahy.Tifrunner.gnm2.Arahy.06	8149463	8149906	+	444	-	- && P16180.1 RecName: Full=30S ribosomal protein S17, chloroplastic; AltName: Full=CS17; Flags: Precursor && PF00366:Ribosomal protein S17	-
arahy.Tifrunner.gnm2.ann1.B9PVT7	19.3444	55.0506	173.541	15.4209	82.9583	201.893	198.028	10.5725	9.62057	B9PVT7	arahy.Tifrunner.gnm2.Arahy.19	157829343	157836333	+	2544	-	- && Q9LUW0.2 RecName: Full=Linoleate 9S-lipoxygenase 5, chloroplastic; AltName: Full=Lipoxygenase 5; Short=AtLOX5 && PF01477:PLAT/LH2 domain|PF00305:Lipoxygenase	Lipoxygenase
arahy.Tifrunner.gnm2.ann1.1JP5NC	108.784	65.1477	83.6392	83.8264	69.7145	67.556	92.2794	61.7374	75.7042	1JP5NC	arahy.Tifrunner.gnm2.Arahy.06	114831196	114836691	+	2058	-	- && Q8UVD9.1 RecName: Full=Far upstream element-binding protein 2; Short=FUSE-binding protein 2; AltName: Full=KH type-splicing regulatory protein; Short=KSRP; AltName: Full=Zipcode-binding protein 2 && PF00013:KH domain	KH_1
arahy.Tifrunner.gnm2.ann1.ZUV7WX	102.169	90.9412	81.7838	62.6233	103.903	91.5824	66.6782	95.7593	73.1905	ZUV7WX	arahy.Tifrunner.gnm2.Arahy.09	111143145	111143680	-	315	-	- && Q9M2F1.2 RecName: Full=40S ribosomal protein S27-2 && PF01667:Ribosomal protein S27	-
novel.3021	28.5223	88.6225	114.668	121.317	95.0852	80.7601	121.696	28.609	49.3546	-	arahy.Tifrunner.gnm2.Arahy.12	2695703	2698275	-	1927	-	- && Q9LMM6.1 RecName: Full=Protein BPS1, chloroplastic; AltName: Full=Protein BYPASS 1; Flags: Precursor && -	-
arahy.Tifrunner.gnm2.ann1.D19KUB	42.9433	28.8355	20.1533	22.1139	22.8955	21.4923	9.79831	524.621	104.976	D19KUB	arahy.Tifrunner.gnm2.Arahy.15	146520875	146523785	+	2822	-	- && Q9LS40.1 RecName: Full=Protein ASPARTIC PROTEASE IN GUARD CELL 1; Short=AtASPG1; Flags: Precursor && PF14541:Xylanase inhibitor C-terminal|PF14543:Xylanase inhibitor N-terminal	-
arahy.Tifrunner.gnm2.ann1.0T8X31	3.26795	116.659	103.819	130.986	91.1036	98.5804	159.324	9.65381	30.4043	0T8X31	arahy.Tifrunner.gnm2.Arahy.03	3139820	3142029	-	1080	-	- && Q940T5.1 RecName: Full=E3 ubiquitin-protein ligase RDUF2; AltName: Full=RING and DUF1117 domain-containing protein 2; Short=AtRDUF2 && PF14369:zinc-ribbon|PF13639:Ring finger domain|PF06547:Protein of unknown function (DUF1117)	-
arahy.Tifrunner.gnm2.ann1.9S25LQ	133.831	73.2836	90.2624	94.7273	64.7871	71.1428	49.1919	58.4956	82.1868	9S25LQ	arahy.Tifrunner.gnm2.Arahy.19	158903365	158905050	-	1604	-	- && Q9M2Z4.1 RecName: Full=Membrane steroid-binding protein 2; Short=AtMP2; AltName: Full=Membrane-associated progesterone-binding protein 3; Short=AtMAPR3 && PF00173:Cytochrome b5-like Heme/Steroid binding domain	-
arahy.Tifrunner.gnm2.ann1.H6JZ6S	69.7858	95.3448	88.2108	86.8315	100.69	87.1339	103.646	43.8099	57.7999	H6JZ6S	arahy.Tifrunner.gnm2.Arahy.15	132685239	132688333	+	1410	-	- && Q9STX2.1 RecName: Full=3-oxo-Delta(4,5)-steroid 5-beta-reductase; AltName: Full=Delta(4)-3-oxosteroid 5-beta-reductase; AltName: Full=Delta-4,5-steroid 5-beta-reductase; Short=At5beta-StR; AltName: Full=Progesterone 5-beta-reductase; Short=5beta-POR; AltName: Full=Protein VEIN PATTERNING 1 && PF02991:Autophagy protein Atg8 ubiquitin like	-
arahy.Tifrunner.gnm2.ann1.44X20L	131.217	78.6592	69.0229	89.6217	77.8181	54.3047	46.6926	103.802	92.191	44X20L	arahy.Tifrunner.gnm2.Arahy.17	130200812	130203100	+	1333	-	- && P93009.1 RecName: Full=Protein CutA, chloroplastic; AltName: Full=Copper-binding protein CutA; Short=AtCUTA; Flags: Precursor && PF03091:CutA1 divalent ion tolerance protein	-
arahy.Tifrunner.gnm2.ann1.J1L191	78.8462	127.62	68.2111	56.1594	136.097	82.186	64.0184	92.5709	51.8166	J1L191	arahy.Tifrunner.gnm2.Arahy.16	61328427	61332645	+	1462	-	- && Q9SKP6.1 RecName: Full=Triosephosphate isomerase, chloroplastic; Short=TIM; Short=Triose-phosphate isomerase; Flags: Precursor && PF00121:Triosephosphate isomerase	-
arahy.Tifrunner.gnm2.ann1.QTN1RI	104.017	100.599	65.1418	61.5126	58.4387	74.7016	75.4931	81.6984	123.363	QTN1RI	arahy.Tifrunner.gnm2.Arahy.12	4436481	4439397	-	1727	-	- && Q84MC7.1 RecName: Full=Abscisic acid receptor PYL9; AltName: Full=ABI1-binding protein 4; AltName: Full=PYR1-like protein 9; AltName: Full=Regulatory components of ABA receptor 1 && PF10604:Polyketide cyclase / dehydrase and lipid transport	-
arahy.Tifrunner.gnm2.ann1.BX8PA5	117.156	99.0711	66.4661	94.8169	64.0509	84.6012	77.2596	80.7145	46.6022	BX8PA5	arahy.Tifrunner.gnm2.Arahy.17	11533959	11535988	+	1782	-	- && P25794.2 RecName: Full=Probable aquaporin PIP-type 7a; AltName: Full=Turgor-responsive protein 31; AltName: Full=Turgor-responsive protein 7a && PF00230:Major intrinsic protein	-
arahy.Tifrunner.gnm2.ann1.Y6CH9Q	27.1318	118.27	91.8503	58.0491	84.0555	97.628	91.9601	82.0939	137.997	Y6CH9Q	arahy.Tifrunner.gnm2.Arahy.20	8597514	8597879	+	366	-	- && - && -	-
arahy.Tifrunner.gnm2.ann1.3S4WCE	36.5154	67.7839	147.629	63.1394	135.524	88.9805	130.137	16.9717	14.8081	3S4WCE	arahy.Tifrunner.gnm2.Arahy.17	51416171	51423868	-	2259	-	- && P27608.1 RecName: Full=Phospho-2-dehydro-3-deoxyheptonate aldolase 1, chloroplastic; AltName: Full=3-deoxy-D-arabino-heptulosonate 7-phosphate synthase 1; AltName: Full=DAHP synthase 1; AltName: Full=Phospho-2-keto-3-deoxyheptonate aldolase 1; Flags: Precursor && PF01474:Class-II DAHP synthetase family	-
arahy.Tifrunner.gnm2.ann1.Y8KTYY	53.8494	16.9899	63.9516	62.699	22.4384	87.0555	159.066	5.69272	220.501	Y8KTYY	arahy.Tifrunner.gnm2.Arahy.11	4752815	4757542	+	2147	-	- && P49093.2 RecName: Full=Asparagine synthetase [glutamine-hydrolyzing] 2; AltName: Full=Glutamine-dependent asparagine synthetase 2 && PF13537:Glutamine amidotransferase domain|PF00733:Asparagine synthase	-
arahy.Tifrunner.gnm2.ann1.FKWY5W	89.0667	130.533	71.6651	51.5812	129.127	80.215	58.4992	94.5375	59.1283	FKWY5W	arahy.Tifrunner.gnm2.Arahy.07	5264140	5266366	+	1060	-	- && Q6F332.3 RecName: Full=Calmodulin-2; Short=CaM-2 >A2Y609.1 RecName: Full=Calmodulin-2; Short=CaM-2 && PF13499:EF-hand domain pair	-
novel.3496	7.22843	76.7633	105.05	175.014	86.2716	83.9516	143.213	10.1187	30.694	-	arahy.Tifrunner.gnm2.Arahy.14	19110475	19112499	+	2025	-	- && O04133.1 RecName: Full=Protein SRC2; AltName: Full=Protein SOYBEAN GENE REGULATED BY COLD 2 && PF00168:C2 domain	C2
arahy.Tifrunner.gnm2.ann1.EBCB1I	2.87553	14.1675	2.96291	16.9683	5.45148	1.6608	0.289329	610.976	151.775	EBCB1I	arahy.Tifrunner.gnm2.Arahy.02	93489128	93490823	+	824	-	- && Q39950.1 RecName: Full=Non-specific lipid-transfer protein; Short=LTP; Short=NsLTP; AltName: Full=SDI-9; Flags: Precursor && PF00234:Protease inhibitor/seed storage/LTP family	-
arahy.Tifrunner.gnm2.ann1.U22U4T	95.6878	72.2563	90.9007	77.6706	84.8407	96.3016	69.3529	86.5747	63.6608	U22U4T	arahy.Tifrunner.gnm2.Arahy.01	94835767	94839423	-	1929	-	- && Q70Z17.1 RecName: Full=Nucleosome assembly protein 1;3; Short=NtNAP1;3; AltName: Full=Nucleosome assembly protein 1-like 3; Short=NtNAP1_L3; Flags: Precursor && PF00956:Nucleosome assembly protein (NAP)	-
arahy.Tifrunner.gnm2.ann1.LSB155	118.127	80.5861	86.8345	77.502	79.2372	72.657	73.3592	70.6009	67.9911	LSB155	arahy.Tifrunner.gnm2.Arahy.13	8950388	8950975	-	588	-	- && P27484.1 RecName: Full=Glycine-rich protein 2 && PF00098:Zinc knuckle|PF00313:'Cold-shock' DNA-binding domain	CSD
arahy.Tifrunner.gnm2.ann1.51DSAI	5.2477	51.0405	86.7933	232.096	90.7643	55.0407	181.27	6.61095	19.4112	51DSAI	arahy.Tifrunner.gnm2.Arahy.10	27546475	27549321	-	1014	-	- && Q5XF09.1 RecName: Full=Probable sugar phosphate/phosphate translocator At3g11320 && PF03151:Triose-phosphate Transporter family	-
arahy.Tifrunner.gnm2.ann1.GYF1N1	77.53	47.6624	77.8892	122.18	44.8564	58.0233	97.1354	71.9727	57.2693	GYF1N1	arahy.Tifrunner.gnm2.Arahy.09	113050568	113053769	+	2879	-	- && - && PF00564:PB1 domain	-
arahy.Tifrunner.gnm2.ann1.24ZAAH	121.843	96.5505	76.664	56.7679	98.762	80.4202	54.1075	113.386	51.5457	24ZAAH	arahy.Tifrunner.gnm2.Arahy.06	24999966	25001948	-	1712	-	- && Q9XF97.1 RecName: Full=60S ribosomal protein L4; AltName: Full=L1 && PF14374:60S ribosomal protein L4 C-terminal domain|PF00573:Ribosomal protein L4/L1 family	-
arahy.Tifrunner.gnm2.ann1.85J3HU	60.9457	82.7026	68.6266	85.0462	70.8695	34.2885	93.1085	95.2486	141.929	85J3HU	arahy.Tifrunner.gnm2.Arahy.19	83028222	83030217	+	1885	-	- && P08283.1 RecName: Full=Histone H1; AltName: Full=PsH1b; AltName: Full=PsH1b-40 && PF00538:linker histone H1 and H5 family	-
arahy.Tifrunner.gnm2.ann1.2N5SYE	90.5456	150.092	57.8273	52.5282	123.901	61.5594	43.9879	87.7465	88.0971	2N5SYE	arahy.Tifrunner.gnm2.Arahy.04	4945143	4948314	-	1355	-	- && Q39366.1 RecName: Full=Putative lactoylglutathione lyase; AltName: Full=Aldoketomutase; AltName: Full=Glyoxalase I; Short=Glx I; AltName: Full=Ketone-aldehyde mutase; AltName: Full=Methylglyoxalase; AltName: Full=S-D-lactoylglutathione methylglyoxal lyase && PF00903:Glyoxalase/Bleomycin resistance protein/Dioxygenase superfamily	Glyoxalase
arahy.Tifrunner.gnm2.ann1.G33D6N	110.308	92.8728	67.5242	57.7327	61.5264	64.3101	71.5447	81.9927	127.367	G33D6N	arahy.Tifrunner.gnm2.Arahy.08	48952221	48955182	-	1758	-	- && Q84MC7.1 RecName: Full=Abscisic acid receptor PYL9; AltName: Full=ABI1-binding protein 4; AltName: Full=PYR1-like protein 9; AltName: Full=Regulatory components of ABA receptor 1 && PF10604:Polyketide cyclase / dehydrase and lipid transport	-
arahy.Tifrunner.gnm2.ann1.6UI1YP	57.6192	46.4061	51.6894	88.0162	60.2908	58.7574	76.4805	73.4365	208.083	6UI1YP	arahy.Tifrunner.gnm2.Arahy.10	107498725	107502192	+	2525	-	- && Q9CAR7.1 RecName: Full=Hypersensitive-induced response protein 2; Short=AtHIR2 && PF01145:SPFH domain / Band 7 family	-
arahy.Tifrunner.gnm2.ann1.816STY	36.4988	75.3165	64.7228	52.3251	99.8934	126.249	133.177	79.0012	93.4024	816STY	arahy.Tifrunner.gnm2.Arahy.10	8360498	8361073	-	576	-	- && P02398.2 RecName: Full=50S ribosomal protein L12, chloroplastic; AltName: Full=CL12; Flags: Precursor && PF16320:Ribosomal protein L7/L12 dimerisation domain|PF00542:Ribosomal protein L7/L12 C-terminal domain	-
arahy.Tifrunner.gnm2.ann1.FU4JSI	108.425	105.429	81.42	45.0969	126.146	91.6615	50.1009	99.3879	54.1788	FU4JSI	arahy.Tifrunner.gnm2.Arahy.14	9570707	9572179	+	1136	-	- && P30707.1 RecName: Full=60S ribosomal protein L9; AltName: Full=Gibberellin-regulated protein GA && PF00347:Ribosomal protein L6	-
arahy.Tifrunner.gnm2.ann1.HZBF05	99.7102	61.8962	88.0675	78.1185	69.2852	73.2798	76.4709	76.1478	82.104	HZBF05	arahy.Tifrunner.gnm2.Arahy.07	5326797	5331326	+	1914	-	- && Q9LES2.1 RecName: Full=UBP1-associated protein 2A; AltName: Full=UBP1-interacting protein 2a && PF00076:RNA recognition motif. (a.k.a. RRM, RBD, or RNP domain)	RRM_1
arahy.Tifrunner.gnm2.ann1.2R4GL5	7.28145	52.8079	102.01	245.992	101.651	55.3765	89.6646	1.30795	7.47868	2R4GL5	arahy.Tifrunner.gnm2.Arahy.13	2965135	2973467	+	1550	-	- && Q9FJH5.1 RecName: Full=Heavy metal-associated isoprenylated plant protein 3; Short=AtHIP03; Short=AtHIPP3; Flags: Precursor && PF00403:Heavy-metal-associated domain	HMA
arahy.Tifrunner.gnm2.ann1.X2E0H1	98.5503	86.0849	65.6987	114.202	64.444	64.4576	88.3493	43.0949	78.5007	X2E0H1	arahy.Tifrunner.gnm2.Arahy.13	15295186	15298762	-	3255	-	- && Q56Z59.2 RecName: Full=Patellin-3 && PF03765:CRAL/TRIO, N-terminal domain|PF00650:CRAL/TRIO domain	CRAL_TRIO_N
arahy.Tifrunner.gnm2.ann1.D10BJJ	134.632	131.864	79.0907	46.8056	137.817	74.5463	37.8078	85.8336	39.9747	D10BJJ	arahy.Tifrunner.gnm2.Arahy.18	1678775	1680322	-	791	-	- && O82204.1 RecName: Full=60S ribosomal protein L28-1 && PF01778:Ribosomal L28e protein family	-
arahy.Tifrunner.gnm2.ann1.G7S5MB	101.441	80.3855	52.8826	53.2218	75.7814	48.6531	31.0784	167.776	135.099	G7S5MB	arahy.Tifrunner.gnm2.Arahy.05	97087374	97090204	+	1079	-	- && Q9XEX2.1 RecName: Full=Peroxiredoxin-2B; AltName: Full=Peroxiredoxin IIB; AltName: Full=Peroxiredoxin TPx1; AltName: Full=Thioredoxin reductase 2B; AltName: Full=Thioredoxin-dependent peroxidase 1 && PF08534:Redoxin	-
arahy.Tifrunner.gnm2.ann1.WG39WK	145.934	80.773	62.0267	95.1294	62.9067	65.817	55.2356	74.7733	30.5454	WG39WK	arahy.Tifrunner.gnm2.Arahy.13	128054453	128058144	-	1994	-	- && - && PF14365:Domain of unknown function (DUF4409)|PF03080:Domain of unknown function (DUF239)	-
arahy.Tifrunner.gnm2.ann1.X1KXE8	83.1721	113.974	40.0798	55.2991	87.0142	47.3862	21.409	143.658	169.312	X1KXE8	arahy.Tifrunner.gnm2.Arahy.15	17370428	17377822	+	3307	-	- && - && -	-
arahy.Tifrunner.gnm2.ann1.SNR3ID	48.9903	78.6876	100.143	63.0156	104.608	78.902	70.9059	106.324	84.8224	SNR3ID	arahy.Tifrunner.gnm2.Arahy.05	11567890	11570107	+	754	-	- && Q43636.1 RecName: Full=Thioredoxin H-type; Short=Trx-H && PF00085:Thioredoxin	-
arahy.Tifrunner.gnm2.ann1.35IJJB	116.328	103.141	67.4387	60.7984	109.21	70.6694	61.2943	95.3651	58.6489	35IJJB	arahy.Tifrunner.gnm2.Arahy.13	144517429	144519046	+	312	-	- && Q9C7F5.1 RecName: Full=Nuclear transport factor 2; Short=NTF-2 && PF02136:Nuclear transport factor 2 (NTF2) domain	-
arahy.Tifrunner.gnm2.ann1.42WI7N	31.9294	19.8159	58.2051	51.1522	24.3326	63.736	110.104	29.0846	329.723	42WI7N	arahy.Tifrunner.gnm2.Arahy.01	6220560	6225310	-	2424	-	- && P49093.2 RecName: Full=Asparagine synthetase [glutamine-hydrolyzing] 2; AltName: Full=Glutamine-dependent asparagine synthetase 2 && PF00733:Asparagine synthase|PF13537:Glutamine amidotransferase domain	-
arahy.Tifrunner.gnm2.ann1.SG4Y69	16.8893	5.90571	8.11432	2.34533	4.9954	3.55829	0.86957	433.538	313.388	SG4Y69	arahy.Tifrunner.gnm2.Arahy.19	13600432	13602499	+	470	-	- && - && -	-
arahy.Tifrunner.gnm2.ann1.AY2SMN	89.047	183.628	69.5676	48.5174	164.187	68.868	61.9987	51.5026	44.3072	AY2SMN	arahy.Tifrunner.gnm2.Arahy.10	4871671	4872235	+	261	-	- && Q6AVK1.1 RecName: Full=Costars family protein >A2XKU9.1 RecName: Full=Costars family protein && -	-
arahy.Tifrunner.gnm2.ann1.5I47GQ	3.31295	124.569	119.076	104.248	136.646	84.6417	153.362	4.4412	59.0214	5I47GQ	arahy.Tifrunner.gnm2.Arahy.09	100963259	100974682	+	3136	-	- && P31049.1 RecName: Full=Probable fatty acid methyltransferase; AltName: Full=ORF3; AltName: Full=S-adenosylmethionine-dependent methyltransferase; Short=AdoMet-MT; Short=SAM-MT && PF02353:Mycolic acid cyclopropane synthetase|PF01593:Flavin containing amine oxidoreductase	Amino_oxidase
arahy.Tifrunner.gnm2.ann1.S5WRJR	121.368	60.2956	69.6153	97.9935	49.1275	58.0725	70.5596	48.6342	81.9926	S5WRJR	arahy.Tifrunner.gnm2.Arahy.12	23668190	23668745	-	399	-	- && Q94FB9.1 RecName: Full=ABC transporter D family member 1; Short=ABC transporter ABCD.1; Short=AtABCD1; AltName: Full=Peroxisomal ABC transporter 1; Short=AtPXA1; AltName: Full=Protein ACETATE NON-UTILIZING 2; AltName: Full=Protein COMATOSE; AltName: Full=Protein PEROXISOME DEFECTIVE 3; Short=Ped3p && PF06472:ABC transporter transmembrane region 2	-
arahy.Tifrunner.gnm2.ann1.FNWQ0F	70.5482	90.2518	50.3312	56.7575	73.1841	47.2088	26.3512	231.181	112.908	FNWQ0F	arahy.Tifrunner.gnm2.Arahy.17	60929185	60932947	-	2397	-	- && Q94G86.1 RecName: Full=Glucan endo-1,3-beta-D-glucosidase; AltName: Full=Major pollen allergen Ole e 9; AltName: Allergen=Ole e 9; Flags: Precursor && PF00332:Glycosyl hydrolases family 17|PF07983:X8 domain	Glyco_hydro_17
arahy.Tifrunner.gnm2.ann1.0HTC6K	65.9119	73.3857	71.9466	91.8249	74.8416	81.663	94.2328	72.5624	86.6645	0HTC6K	arahy.Tifrunner.gnm2.Arahy.13	136849280	136854997	+	832	-	- && P42745.1 RecName: Full=Ubiquitin-conjugating enzyme E2 2; AltName: Full=E2 ubiquitin-conjugating enzyme 2; AltName: Full=Ubiquitin carrier protein 2; AltName: Full=Ubiquitin-conjugating enzyme E2-17 kDa 2; AltName: Full=Ubiquitin-protein ligase 2 && PF00179:Ubiquitin-conjugating enzyme	UQ_con
novel.4080	75.142	45.4275	84.0651	75.4417	61.1748	98.0252	80.9186	56.2374	85.015	-	arahy.Tifrunner.gnm2.Arahy.16	2117044	2132361	+	5741	-	- && Q8L868.1 RecName: Full=Glucan endo-1,3-beta-glucosidase 11; AltName: Full=(1->3)-beta-glucan endohydrolase 11; Short=(1->3)-beta-glucanase 11; AltName: Full=Beta-1,3-endoglucanase 11; Short=Beta-1,3-glucanase 11; Flags: Precursor && PF00332:Glycosyl hydrolases family 17	Glyco_hydro_17
arahy.Tifrunner.gnm2.ann1.1ZE71I	75.9034	269.643	49.0226	62.409	158.97	65.5994	36.2087	22.706	21.034	1ZE71I	arahy.Tifrunner.gnm2.Arahy.03	1699322	1702128	-	1615	-	- && Q9ATM4.1 RecName: Full=Aquaporin PIP2-7; AltName: Full=Plasma membrane intrinsic protein 2-7; AltName: Full=ZmPIP2-7; AltName: Full=ZmPIP2;7 && PF00230:Major intrinsic protein	-
arahy.Tifrunner.gnm2.ann1.ZZJI2X	129.035	58.47	74.4792	105.008	50.7058	58.7881	65.3999	50.4255	70.3127	ZZJI2X	arahy.Tifrunner.gnm2.Arahy.08	16376771	16382321	+	2097	-	- && Q8VYW1.1 RecName: Full=Nuclear poly(A) polymerase 4; Short=AtPAP(IV); Short=PAP(IV); Short=Poly(A) polymerase IV; Short=nPAP; AltName: Full=Polynucleotide adenylyltransferase 4 && PF01909:Nucleotidyltransferase domain|PF04928:Poly(A) polymerase central domain|PF04926:Poly(A) polymerase predicted RNA binding domain	NTP_transf_2
arahy.Tifrunner.gnm2.ann1.ZMIE54	99.6081	64.4523	78.9352	119.873	60.8971	69.2976	97.0134	36.6637	78.643	ZMIE54	arahy.Tifrunner.gnm2.Arahy.13	135716486	135720843	-	2512	-	- && Q8S528.2 RecName: Full=Aldehyde dehydrogenase family 2 member B7, mitochondrial; Short=ALDH2b; Flags: Precursor && PF00171:Aldehyde dehydrogenase family	Aldedh
arahy.Tifrunner.gnm2.ann1.ZQR06K	32.5161	179.717	58.9399	18.5467	264.496	115.577	52.2955	40.9321	16.0031	ZQR06K	arahy.Tifrunner.gnm2.Arahy.01	103642946	103644975	-	1281	-	- && Q39366.1 RecName: Full=Putative lactoylglutathione lyase; AltName: Full=Aldoketomutase; AltName: Full=Glyoxalase I; Short=Glx I; AltName: Full=Ketone-aldehyde mutase; AltName: Full=Methylglyoxalase; AltName: Full=S-D-lactoylglutathione methylglyoxal lyase && PF00903:Glyoxalase/Bleomycin resistance protein/Dioxygenase superfamily	Glyoxalase
arahy.Tifrunner.gnm2.ann1.S9ZCZR	65.2363	80.7297	61.746	70.7001	90.4317	85.5084	83.7186	101.887	82.8591	S9ZCZR	arahy.Tifrunner.gnm2.Arahy.18	28695558	28698881	-	1096	-	- && Q94A97.1 RecName: Full=Ubiquitin-conjugating enzyme E2 35; AltName: Full=E2 ubiquitin-conjugating enzyme 35; AltName: Full=Ubiquitin carrier protein 35 && PF00179:Ubiquitin-conjugating enzyme	UQ_con
arahy.Tifrunner.gnm2.ann1.L4A9IR	11.4993	4.75267	4.94574	1.81676	2.53807	2.71153	2.32701	369.326	382.264	L4A9IR	arahy.Tifrunner.gnm2.Arahy.10	105337382	105338396	+	458	-	- && - && -	-
arahy.Tifrunner.gnm2.ann1.FQK9B4	33.5967	40.6344	130.326	138.368	66.4381	39.235	139.964	17.7492	40.7543	FQK9B4	arahy.Tifrunner.gnm2.Arahy.01	58146792	58150268	+	3001	-	- && Q7XUF4.2 RecName: Full=Cyclin-dependent kinase G-2; Short=CDKG;2 >A2XUW1.1 RecName: Full=Cyclin-dependent kinase G-2; Short=CDKG;2 && PF00069:Protein kinase domain	Pkinase
arahy.Tifrunner.gnm2.ann1.5WW9LS	157.303	36.9902	80.4902	140.571	30.2079	28.3942	80.9427	22.1947	88.8479	5WW9LS	arahy.Tifrunner.gnm2.Arahy.20	17735574	17738543	+	666	-	- && Q9SI09.1 RecName: Full=Probable E3 ubiquitin-protein ligase XERICO && PF17123:RING-like zinc finger	-
arahy.Tifrunner.gnm2.ann1.9T1CY3	20.6491	26.8382	54.9072	23.4663	29.6419	28.7557	84.5651	97.2428	389.933	9T1CY3	arahy.Tifrunner.gnm2.scaffold_59	23157	23684	-	528	-	- && - && PF04520:Senescence regulator	-
arahy.Tifrunner.gnm2.ann1.NJY7IU	8.03979	38.2211	23.0895	23.8716	239.72	111.107	106.971	25.7761	162.529	NJY7IU	arahy.Tifrunner.gnm2.Arahy.06	3773686	3774123	-	438	-	- && P09761.1 RecName: Full=Wound-induced protein WIN1; Flags: Precursor && PF00967:Barwin family	-
arahy.Tifrunner.gnm2.ann1.FPLS03	91.4624	81.9938	90.2766	75.5891	75.6094	69.8693	72.2438	78.6851	53.7525	FPLS03	arahy.Tifrunner.gnm2.Arahy.04	990917	992242	+	1326	-	- && Q8BUV8.2 RecName: Full=Protein GPR107; Flags: Precursor && PF06814:Lung seven transmembrane receptor	-
arahy.Tifrunner.gnm2.ann1.GP38YL	126.279	113.774	82.3488	54.3579	119.816	77.6933	45.5101	79.5589	46.1689	GP38YL	arahy.Tifrunner.gnm2.Arahy.15	150709711	150711310	-	905	-	- && P46290.1 RecName: Full=60S ribosomal protein L31 && PF01198:Ribosomal protein L31e	Ribosomal_L31e
arahy.Tifrunner.gnm2.ann1.3C89HC	99.4766	82.061	57.2615	87.8682	69.9214	67.6445	80.6712	58.5341	74.4987	3C89HC	arahy.Tifrunner.gnm2.Arahy.20	143955157	143958926	-	1165	-	- && Q8LAC4.1 RecName: Full=Probable uridine nucleosidase 2; AltName: Full=Uridine ribohydrolase 2 && PF01156:Inosine-uridine preferring nucleoside hydrolase	-
arahy.Tifrunner.gnm2.ann1.XC4IMM	92.4919	63.8478	77.3201	78.3817	66.5598	69.2052	79.9224	42.2365	74.3467	XC4IMM	arahy.Tifrunner.gnm2.Arahy.09	6340958	6344423	+	351	-	- && - && -	-
novel.3286	35.4242	99.8796	125.641	123.792	105.501	84.9447	83.0532	16.607	24.5592	-	arahy.Tifrunner.gnm2.Arahy.13	137112727	137115265	+	1059	-	- && - && -	-
arahy.Tifrunner.gnm2.ann1.IL57Z2	3.12623	0.941916	7.02674	5.20393	0.789159	0.529444	2.53945	181.115	583.555	IL57Z2	arahy.Tifrunner.gnm2.Arahy.14	20085410	20086754	-	964	-	- && Q94G86.1 RecName: Full=Glucan endo-1,3-beta-D-glucosidase; AltName: Full=Major pollen allergen Ole e 9; AltName: Allergen=Ole e 9; Flags: Precursor && PF07983:X8 domain	-
arahy.Tifrunner.gnm2.ann1.WMTX8C	147.9	53.9474	101.511	190.351	94.0155	39.1041	29.2583	19.4161	21.414	WMTX8C	arahy.Tifrunner.gnm2.Arahy.03	132990933	132993458	-	1862	-	- && O80763.1 RecName: Full=Probable nucleoredoxin 1; Short=AtNrx1 && PF13905:Thioredoxin-like	-
arahy.Tifrunner.gnm2.ann1.1RAI3Q	25.9055	16.0514	35.7487	29.6291	35.4359	30.2165	26.0484	219.713	352.398	1RAI3Q	arahy.Tifrunner.gnm2.Arahy.20	5250772	5251215	-	444	-	- && - && -	-
arahy.Tifrunner.gnm2.ann1.PJKV74	70.2013	64.0227	74.3186	92.7522	57.7817	66.3689	93.0392	88.3471	77.0852	PJKV74	arahy.Tifrunner.gnm2.Arahy.18	2145810	2150579	+	2190	-	- && Q9CAI5.1 RecName: Full=Casein kinase 1-like protein 2; AltName: Full=Protein CASEIN KINASE I-LIKE 2 && PF00069:Protein kinase domain	Pkinase
arahy.Tifrunner.gnm2.ann1.LIU795	88.0947	57.2079	103.101	89.0676	73.2261	82.1234	77.4362	75.8706	65.1676	LIU795	arahy.Tifrunner.gnm2.Arahy.03	5165636	5175718	+	5458	-	- && Q84KJ6.1 RecName: Full=Ammonium transporter 3 member 1; Short=OsAMT3;1 && -	-
arahy.Tifrunner.gnm2.ann1.YYW2BF	89.734	71.5154	92.0142	79.7133	77.6934	91.984	81.9645	70.285	64.422	YYW2BF	arahy.Tifrunner.gnm2.Arahy.05	86924485	86929264	-	2783	-	- && Q39189.2 RecName: Full=DEAD-box ATP-dependent RNA helicase 7 && PF00271:Helicase conserved C-terminal domain|PF00270:DEAD/DEAH box helicase|PF08152:GUCT (NUC152) domain	DEAD
arahy.Tifrunner.gnm2.ann1.CAM23Q	72.1305	92.5303	68.1334	67.1155	81.9296	58.6079	48.2435	130.03	98.3382	CAM23Q	arahy.Tifrunner.gnm2.Arahy.03	84200946	84208249	-	2096	-	- && Q9FKK7.2 RecName: Full=Xylose isomerase && -	-
arahy.Tifrunner.gnm2.ann1.71VUPL	65.4363	166.574	49.2385	38.6342	142.386	67.1749	45.6282	95.7246	77.2507	71VUPL	arahy.Tifrunner.gnm2.Arahy.14	6202215	6205407	-	1352	-	- && Q39366.1 RecName: Full=Putative lactoylglutathione lyase; AltName: Full=Aldoketomutase; AltName: Full=Glyoxalase I; Short=Glx I; AltName: Full=Ketone-aldehyde mutase; AltName: Full=Methylglyoxalase; AltName: Full=S-D-lactoylglutathione methylglyoxal lyase && PF00903:Glyoxalase/Bleomycin resistance protein/Dioxygenase superfamily	Glyoxalase
arahy.Tifrunner.gnm2.ann1.X181HS	19.246	141.22	36.8861	58.585	104.094	43.567	21.4904	144.065	186.667	X181HS	arahy.Tifrunner.gnm2.Arahy.18	10251486	10256922	-	2270	-	- && Q6WUC2.1 RecName: Full=(R,S)-reticuline 7-O-methyltransferase; Short=7OMT && PF00891:O-methyltransferase|PF08100:Dimerisation domain	-
arahy.Tifrunner.gnm2.ann1.PDCB5X	70.6264	93.0729	81.0089	106.925	87.2947	42.4823	88.008	62.6855	86.5641	PDCB5X	arahy.Tifrunner.gnm2.Arahy.03	2337359	2345816	+	3230	-	- && A2YQ93.2 RecName: Full=Two-component response regulator-like PRR37; AltName: Full=Pseudo-response regulator 37; Short=OsPRR37 && PF00072:Response regulator receiver domain|PF06203:CCT motif	CCT
arahy.Tifrunner.gnm2.ann1.B92LJH	67.8307	79.7427	64.1747	74.448	73.7027	67.7532	90.2331	86.0385	98.291	B92LJH	arahy.Tifrunner.gnm2.Arahy.10	3032546	3035069	+	1547	-	- && Q53FA7.2 RecName: Full=Quinone oxidoreductase PIG3; AltName: Full=Tumor protein p53-inducible protein 3; AltName: Full=p53-induced gene 3 protein && PF00107:Zinc-binding dehydrogenase|PF08240:Alcohol dehydrogenase GroES-like domain	ADH_zinc_N
arahy.Tifrunner.gnm2.ann1.UIG78U	28.5657	52.6188	147.459	35.6047	66.7381	136.282	200.331	30.7089	22.9738	UIG78U	arahy.Tifrunner.gnm2.Arahy.17	4763596	4768441	+	2388	-	- && Q9SKX5.1 RecName: Full=Probable polyamine oxidase 2; Short=AtPAO2; AltName: Full=Amine oxidase 1 && PF01593:Flavin containing amine oxidoreductase	Amino_oxidase
arahy.Tifrunner.gnm2.ann1.3ZKN46	98.8347	66.3571	84.7229	77.1628	77.83	75.2376	86.1154	57.9072	58.2814	3ZKN46	arahy.Tifrunner.gnm2.Arahy.11	148946238	148949474	-	1828	-	- && Q40468.1 RecName: Full=Eukaryotic initiation factor 4A-15; Short=eIF-4A-15; AltName: Full=ATP-dependent RNA helicase eIF4A-15 && PF00270:DEAD/DEAH box helicase|PF00271:Helicase conserved C-terminal domain	DEAD
arahy.Tifrunner.gnm2.ann1.YV33P0	94.8793	125.594	66.7942	50.6958	120.655	72.3269	54.7251	82.1178	59.2852	YV33P0	arahy.Tifrunner.gnm2.Arahy.01	24487008	24490722	-	484	-	- && Q9T070.1 RecName: Full=Cytochrome c oxidase subunit 6a, mitochondrial; Short=AtCOX6a; Flags: Precursor && PF02046:Cytochrome c oxidase subunit VIa	-
arahy.Tifrunner.gnm2.ann1.FU1JML	4.56486	67.6591	119.078	72.4297	67.7795	75.3545	74.4194	54.6037	186.277	FU1JML	arahy.Tifrunner.gnm2.Arahy.08	38900848	38910580	-	2345	-	- && Q93VY3.1 RecName: Full=NAC domain-containing protein 72; Short=ANAC072; AltName: Full=Protein RESPONSIVE TO DESICCATION 26 && PF02365:No apical meristem (NAM) protein	NAM
arahy.Tifrunner.gnm2.ann1.EL261C	70.241	121.652	65.3913	47.5329	142.128	76.8108	61.5351	80.4302	60.7187	EL261C	arahy.Tifrunner.gnm2.Arahy.16	135981697	135984068	-	834	-	- && Q8LB02.2 RecName: Full=Succinate dehydrogenase [ubiquinone] iron-sulfur subunit 2, mitochondrial; AltName: Full=Iron-sulfur subunit of complex II; Short=Ip; Flags: Precursor && PF13085:2Fe-2S iron-sulfur cluster binding domain|PF13534:4Fe-4S dicluster domain	-
arahy.Tifrunner.gnm2.ann1.4XPF6M	11.5564	54.1154	59.572	118.287	45.7764	167.305	186.355	6.27948	2.76216	4XPF6M	arahy.Tifrunner.gnm2.Arahy.01	2876476	2882743	+	1982	-	- && Q8S9J6.1 RecName: Full=Aspartyl protease family protein At5g10770; Flags: Precursor && PF14543:Xylanase inhibitor N-terminal|PF14541:Xylanase inhibitor C-terminal	-
arahy.Tifrunner.gnm2.ann1.94BM57	97.2924	64.7968	64.0315	101.173	64.2789	67.3086	71.6165	55.4254	77.4978	94BM57	arahy.Tifrunner.gnm2.Arahy.18	23765896	23769557	+	740	-	- && Q2PMR4.1 RecName: Full=Photosystem I reaction center subunit IX; AltName: Full=PSI-J >A4GGC6.1 RecName: Full=Photosystem I reaction center subunit IX; AltName: Full=PSI-J && PF01701:Photosystem I reaction centre subunit IX / PsaJ	-
arahy.Tifrunner.gnm2.ann1.1H9ESI	76.3212	90.1827	67.0955	63.9527	77.3822	78.1379	81.7117	81.1227	91.9281	1H9ESI	arahy.Tifrunner.gnm2.Arahy.16	2531515	2531721	-	207	-	- && Q9SVC4.1 RecName: Full=Outer envelope membrane protein 7; Short=AtOEP7 && -	-
arahy.Tifrunner.gnm2.ann1.C7EL2G	104.203	71.5361	86.4191	58.243	90.843	92.6198	70.6144	68.8641	62.4666	C7EL2G	arahy.Tifrunner.gnm2.Arahy.09	8166163	8170032	-	1725	-	- && - && PF04774:Hyaluronan / mRNA binding family|PF09598:Stm1	-
arahy.Tifrunner.gnm2.ann1.X4YWGS	157.713	76.3977	98.8344	68.6949	85.2719	66.0962	42.6896	56.6762	41.36	X4YWGS	arahy.Tifrunner.gnm2.Arahy.01	94277578	94280374	+	1863	-	- && Q9M339.1 RecName: Full=40S ribosomal protein S3-2 && PF00189:Ribosomal protein S3, C-terminal domain|PF07650:KH domain	-
arahy.Tifrunner.gnm2.ann1.U7X5PN	76.1364	45.8745	56.5404	91.3561	50.2693	66.156	69.1318	109.684	112.393	U7X5PN	arahy.Tifrunner.gnm2.Arahy.11	148859836	148861955	-	1173	-	- && - && PF12695:Alpha/beta hydrolase family	-
arahy.Tifrunner.gnm2.ann1.4G0ENY	113.563	54.5878	104.011	86.8544	54.2041	62.4811	55.8684	76.95	72.3815	4G0ENY	arahy.Tifrunner.gnm2.Arahy.09	114967166	114970904	+	1604	-	- && Q9LT17.1 RecName: Full=E3 ubiquitin ligase BIG BROTHER-related; Short=AtBBR; AltName: Full=RING-type E3 ubiquitin transferase BIG BROTHER-related && PF13639:Ring finger domain	-
arahy.Tifrunner.gnm2.ann1.TVU1YR	23.6118	111.538	110.02	149.289	55.5585	31.028	51.456	77.6284	119.244	TVU1YR	arahy.Tifrunner.gnm2.Arahy.13	134067704	134069288	-	1497	-	- && - && -	-
arahy.Tifrunner.gnm2.ann1.37SQSE	118.834	93.675	77.1037	56.1566	87.1091	61.0794	76.2254	85.2522	46.4432	37SQSE	arahy.Tifrunner.gnm2.Arahy.08	13351021	13354211	+	2454	-	- && P46266.1 RecName: Full=14-3-3-like protein && -	-
arahy.Tifrunner.gnm2.ann1.PB70UC	109.158	80.5135	66.9318	71.4449	76.9837	54.2695	45.2643	97.579	93.4878	PB70UC	arahy.Tifrunner.gnm2.Arahy.20	105128016	105130896	-	1559	-	- && Q9SM64.1 RecName: Full=Superoxide dismutase [Mn], mitochondrial; Flags: Precursor && PF02777:Iron/manganese superoxide dismutases, C-terminal domain|PF00081:Iron/manganese superoxide dismutases, alpha-hairpin domain	-
arahy.Tifrunner.gnm2.ann1.CF7XAP	4.97212	63.8874	101.784	151.408	95.1358	72.7784	158.353	6.77995	11.3918	CF7XAP	arahy.Tifrunner.gnm2.Arahy.01	104435717	104437240	-	1524	-	- && Q9M0M5.2 RecName: Full=Scarecrow-like protein 13; Short=AtSCL13; AltName: Full=GRAS family protein 24; Short=AtGRAS-24 && PF03514:GRAS domain family	GRAS
arahy.Tifrunner.gnm2.ann1.YWP64R	3.03103	80.9231	74.6825	42.4884	96.5527	101.265	100.722	39.7573	196.249	YWP64R	arahy.Tifrunner.gnm2.Arahy.12	96251045	96254547	-	1550	-	- && - && PF13419:Haloacid dehalogenase-like hydrolase	-
arahy.Tifrunner.gnm2.ann1.7739GT	34.4649	184.748	47.804	23.835	311.693	128.279	11.5756	0.0238035	0.0710295	7739GT	arahy.Tifrunner.gnm2.Arahy.14	555783	562660	+	2702	-	- && Q9MB42.1 RecName: Full=Beta-amyrin synthase && PF13249:Squalene-hopene cyclase N-terminal domain|PF13243:Squalene-hopene cyclase C-terminal domain	-
arahy.Tifrunner.gnm2.ann1.9ZTQ0N	7.83115	53.6724	116.827	63.9402	64.8522	58.6062	74.5897	87.0127	183.001	9ZTQ0N	arahy.Tifrunner.gnm2.Arahy.18	22975007	22977422	-	1982	-	- && Q93VY3.1 RecName: Full=NAC domain-containing protein 72; Short=ANAC072; AltName: Full=Protein RESPONSIVE TO DESICCATION 26 && -	-
arahy.Tifrunner.gnm2.ann1.XR81AR	100.142	96.388	54.3026	61.9875	71.2023	56.6576	15.4874	199.239	65.2405	XR81AR	arahy.Tifrunner.gnm2.Arahy.07	67125569	67130553	+	1895	-	- && Q38827.1 RecName: Full=Auxin-responsive protein IAA9; AltName: Full=Indoleacetic acid-induced protein 9 && PF02309:AUX/IAA family	-
arahy.Tifrunner.gnm2.ann1.SZ7SGM	137.543	116	139.284	75.7264	46.3317	71.5561	21.5251	10.7336	78.0213	SZ7SGM	arahy.Tifrunner.gnm2.Arahy.03	42370960	42371772	+	813	-	- && - && -	-
arahy.Tifrunner.gnm2.ann1.8ZUU2L	114.251	52.5229	67.9248	101.697	41.687	47.573	77.9769	63.552	76.2035	8ZUU2L	arahy.Tifrunner.gnm2.Arahy.06	114792943	114797634	+	2045	-	- && Q06009.1 RecName: Full=Serine/threonine-protein phosphatase PP2A catalytic subunit && PF00149:Calcineurin-like phosphoesterase	Metallophos
arahy.Tifrunner.gnm2.ann1.E3NNBV	104.906	67.6626	66.0542	74.0402	62.4291	45.3602	33.6883	167.59	68.5322	E3NNBV	arahy.Tifrunner.gnm2.Arahy.10	109663279	109671884	+	3713	-	- && P53536.2 RecName: Full=Alpha-1,4 glucan phosphorylase L isozyme, chloroplastic/amyloplastic; AltName: Full=Starch phosphorylase L; Flags: Precursor && PF00343:Carbohydrate phosphorylase	-
arahy.Tifrunner.gnm2.ann1.6W2W8X	74.7992	62.5399	58.4721	94.9754	53.2289	64.3997	64.2222	71.5654	125.956	6W2W8X	arahy.Tifrunner.gnm2.Arahy.01	37777131	37781543	+	1029	-	- && Q2V9B0.1 RecName: Full=Transcription factor MYB1R1; AltName: Full=Myb-related protein R1; Short=StMYB1R-1 && PF00249:Myb-like DNA-binding domain	Myb_DNA-binding
arahy.Tifrunner.gnm2.ann1.JBU48Q	22.4784	59.4904	98.0653	141.761	40.6932	61.3723	126.963	42.3061	47.5131	JBU48Q	arahy.Tifrunner.gnm2.Arahy.17	126440626	126442694	-	1488	-	- && Q39013.2 RecName: Full=NAC domain-containing protein 2; Short=ANAC002 && PF02365:No apical meristem (NAM) protein	NAM
arahy.Tifrunner.gnm2.ann1.Z36GDV	2.87385	19.757	123.627	104.159	92.3865	65.3096	193.157	2.91437	13.6304	Z36GDV	arahy.Tifrunner.gnm2.Arahy.18	5778704	5779996	-	1293	-	- && Q9ZUY3.1 RecName: Full=Arogenate dehydratase 3, chloroplastic; Short=AtADT3; AltName: Full=Prephenate dehydratase 1; Short=AtPDT1; Flags: Precursor && PF00800:Prephenate dehydratase	-
arahy.Tifrunner.gnm2.ann1.F2WDYD	74.2215	57.891	70.8191	91.6919	54.0647	65.967	93.6261	68.7529	91.0654	F2WDYD	arahy.Tifrunner.gnm2.Arahy.03	32084010	32088558	-	929	-	- && Q9ZRD6.1 RecName: Full=VAMP-like protein YKT61; Short=AtYKT61; AltName: Full=Geranylgeranylated protein 1; Short=AtGP1; Flags: Precursor && PF13774:Regulated-SNARE-like domain|PF00957:Synaptobrevin	-
arahy.Tifrunner.gnm2.ann1.13YX47	0.868659	91.5672	83.448	146.332	72.7266	72.4609	207.149	5.55698	27.3258	13YX47	arahy.Tifrunner.gnm2.Arahy.06	2659727	2661933	+	2024	-	- && Q8H0Y8.2 RecName: Full=Probable WRKY transcription factor 41; AltName: Full=WRKY DNA-binding protein 41 && PF03106:WRKY DNA -binding domain	WRKY
arahy.Tifrunner.gnm2.ann1.U2II3I	72.105	56.2065	55.9321	88.7301	46.0292	58.9437	66.5439	79.6607	149.085	U2II3I	arahy.Tifrunner.gnm2.Arahy.11	45065860	45070343	+	1029	-	- && Q2V9B0.1 RecName: Full=Transcription factor MYB1R1; AltName: Full=Myb-related protein R1; Short=StMYB1R-1 && PF00249:Myb-like DNA-binding domain	Myb_DNA-binding
arahy.Tifrunner.gnm2.ann1.UMR9M3	60.049	79.0919	63.9491	72.2454	82.892	78.1566	85.8079	89.2845	79.7398	UMR9M3	arahy.Tifrunner.gnm2.Arahy.07	79708238	79711625	+	1098	-	- && Q94A97.1 RecName: Full=Ubiquitin-conjugating enzyme E2 35; AltName: Full=E2 ubiquitin-conjugating enzyme 35; AltName: Full=Ubiquitin carrier protein 35 && PF00179:Ubiquitin-conjugating enzyme	UQ_con
arahy.Tifrunner.gnm2.ann1.BH211Y	2.81521	41.1752	122.762	120.897	118.796	82.4775	130.577	3.31403	7.41622	BH211Y	arahy.Tifrunner.gnm2.Arahy.14	347621	349554	-	1086	-	- && Q9LMA8.1 RecName: Full=Protein TIFY 10A; AltName: Full=Jasmonate ZIM domain-containing protein 1 && PF06200:tify domain	Zim
arahy.Tifrunner.gnm2.ann1.PS1TRN	61.4124	8.96341	104.369	38.5567	54.1546	65.4689	186.04	32.9213	111.17	PS1TRN	arahy.Tifrunner.gnm2.Arahy.18	129895212	129898600	+	2741	-	- && Q708Y0.1 RecName: Full=EIN3-binding F-box protein 2 && PF00646:F-box domain	F-box
arahy.Tifrunner.gnm2.ann1.BY0JE8	77.4856	66.3675	79.6505	63.518	71.5451	62.026	74.0189	105.625	85.7748	BY0JE8	arahy.Tifrunner.gnm2.Arahy.07	78816696	78820391	+	2454	-	- && Q54XK2.1 RecName: Full=Protein transport protein Sec61 subunit alpha; AltName: Full=Secretory 61 complex subunit alpha && PF00344:SecY translocase|PF10559:Plug domain of Sec61p	-
arahy.Tifrunner.gnm2.ann1.UDXZ3L	59.9346	58.3677	111.886	117.5	57.3377	52.3159	91.8469	37.3915	53.299	UDXZ3L	arahy.Tifrunner.gnm2.Arahy.11	148920496	148924064	+	1584	-	- && P42158.2 RecName: Full=Casein kinase 1-like protein 1; AltName: Full=Casein kinase 1; AltName: Full=Casein kinase I isoform delta-like; Short=CKI-delta; AltName: Full=Protein CASEIN KINASE I-LIKE 1 && PF00069:Protein kinase domain	Pkinase
arahy.Tifrunner.gnm2.ann1.3X9X11	92.1324	61.8115	78.9651	61.9701	83.8906	86.1043	74.3908	79.4808	72.1968	3X9X11	arahy.Tifrunner.gnm2.Arahy.03	140455905	140456706	-	339	-	- && - && -	-
arahy.Tifrunner.gnm2.ann1.C2E8GX	35.8361	56.9731	110.763	118.358	67.2954	55.8125	94.427	28.896	76.6897	C2E8GX	arahy.Tifrunner.gnm2.Arahy.08	9148115	9149857	-	1743	-	- && Q9SDQ3.1 RecName: Full=Scarecrow-like protein 1; Short=AtSCL1; AltName: Full=GRAS family protein 4; Short=AtGRAS-4 && PF03514:GRAS domain family	GRAS
arahy.Tifrunner.gnm2.ann1.CTFV50	123.936	88.0305	75.8369	53.8781	98.3528	68.4814	48.7467	90.9136	47.3119	CTFV50	arahy.Tifrunner.gnm2.Arahy.16	37051435	37053427	-	1720	-	- && Q9XF97.1 RecName: Full=60S ribosomal protein L4; AltName: Full=L1 && PF00573:Ribosomal protein L4/L1 family|PF14374:60S ribosomal protein L4 C-terminal domain	-
arahy.Tifrunner.gnm2.ann1.AM4HSV	27.2259	55.2257	131.992	41.7446	72.6746	128.818	175.524	35.1581	25.7794	AM4HSV	arahy.Tifrunner.gnm2.Arahy.07	4036815	4043555	+	2396	-	- && Q9SKX5.1 RecName: Full=Probable polyamine oxidase 2; Short=AtPAO2; AltName: Full=Amine oxidase 1 && PF01593:Flavin containing amine oxidoreductase	Amino_oxidase
arahy.Tifrunner.gnm2.ann1.WY6NTH	28.0109	59.2065	94.9488	39.6551	70.2719	125.813	93.904	131.116	46.101	WY6NTH	arahy.Tifrunner.gnm2.Arahy.09	112296577	112298653	+	1800	-	- && P31656.1 RecName: Full=Probable cinnamyl alcohol dehydrogenase; Short=CAD && PF00107:Zinc-binding dehydrogenase|PF08240:Alcohol dehydrogenase GroES-like domain	ADH_N
arahy.Tifrunner.gnm2.ann1.65LFFQ	101.568	103.744	68.8665	60.4966	111.115	70.7391	57.9782	66.1589	53.2142	65LFFQ	arahy.Tifrunner.gnm2.Arahy.11	712938	714736	+	888	-	- && P41099.1 RecName: Full=60S acidic ribosomal protein P2 && PF00428:60s Acidic ribosomal protein	-
arahy.Tifrunner.gnm2.ann1.F8AZNS	9.04866	0.952213	1.79149	1.68876	1.57689	2.65093	0.241547	547.802	183.024	F8AZNS	arahy.Tifrunner.gnm2.Arahy.19	13624243	13626304	-	564	-	- && - && -	-
arahy.Tifrunner.gnm2.ann1.2HD0B7	116.375	54.3573	58.1012	108.767	50.9824	48.3762	66.9495	80.0647	69.021	2HD0B7	arahy.Tifrunner.gnm2.Arahy.15	13038024	13038375	+	297	-	- && - && -	-
arahy.Tifrunner.gnm2.ann1.W4MS3F	109.987	72.7107	89.529	83.718	83.1549	67.3733	64.7902	50.3352	68.7576	W4MS3F	arahy.Tifrunner.gnm2.Arahy.07	3478643	3479539	-	897	-	- && - && -	-
arahy.Tifrunner.gnm2.ann1.3HMA08	115.945	51.7688	58.3168	103.733	44.0734	45.3654	75.359	62.7964	83.3409	3HMA08	arahy.Tifrunner.gnm2.Arahy.06	9888887	9893550	-	2106	-	- && Q06009.1 RecName: Full=Serine/threonine-protein phosphatase PP2A catalytic subunit && PF00149:Calcineurin-like phosphoesterase	Metallophos
arahy.Tifrunner.gnm2.ann1.XQ75JC	0.0786671	2.17657	0.570466	3.63587	0.995655	0.162994	1.79926	258.073	479.668	XQ75JC	arahy.Tifrunner.gnm2.Arahy.04	108591649	108594327	+	741	-	- && Q43019.1 RecName: Full=Non-specific lipid-transfer protein 3; Short=LTP 3; Flags: Precursor && PF00234:Protease inhibitor/seed storage/LTP family	-
arahy.Tifrunner.gnm2.ann1.RHZ4EV	0.131198	48.105	71.1083	138.55	153.703	64.9981	185.518	1.63289	16.8927	RHZ4EV	arahy.Tifrunner.gnm2.Arahy.17	44450792	44451052	-	261	-	- && - && -	-
arahy.Tifrunner.gnm2.ann1.HT2ILI	79.2516	81.1826	78.2975	51.7789	104.215	101.656	61.8932	82.6827	62.9332	HT2ILI	arahy.Tifrunner.gnm2.Arahy.16	11414500	11417219	-	1127	-	- && P0C8Z0.2 RecName: Full=Uncharacterized protein OsI_027940 && PF04969:CS domain	-
arahy.Tifrunner.gnm2.ann1.KLZ79N	49.8519	148.14	69.9577	64.3899	114.248	91.9806	65.9243	37.7741	54.2375	KLZ79N	arahy.Tifrunner.gnm2.Arahy.03	5899415	5901754	+	2340	-	- && O49607.1 RecName: Full=Subtilisin-like protease SBT1.6; AltName: Full=Subtilase subfamily 1 member 6; Short=AtSBT1.6; AltName: Full=Subtilisin-like serine protease 2; Short=At-SLP2; Flags: Precursor && PF05922:Peptidase inhibitor I9|PF02225:PA domain|PF00082:Subtilase family	Peptidase_S8
novel.1436	13.8876	129.991	78.8857	139.636	70.0723	87.3576	84.5307	32.6408	57.2387	-	arahy.Tifrunner.gnm2.Arahy.06	84121265	84123183	+	1919	-	- && O80683.1 RecName: Full=Calmodulin-binding protein 25; Short=AtCAMBP25; AltName: Full=VQ motif-containing protein 15; Short=AtVQ15 && -	-
arahy.Tifrunner.gnm2.ann1.B8WNJH	171.96	50.303	53.029	60.1139	59.0617	30.0297	36.1923	143.409	44.8822	B8WNJH	arahy.Tifrunner.gnm2.Arahy.07	1236095	1239471	+	2777	-	- && P36181.1 RecName: Full=Heat shock cognate protein 80 && PF00183:Hsp90 protein|PF02518:Histidine kinase-, DNA gyrase B-, and HSP90-like ATPase	HATPase_c
arahy.Tifrunner.gnm2.ann1.YLZA1F	102.899	133.619	58.0833	37.17	116.977	61.9748	36.6044	97.2792	71.3322	YLZA1F	arahy.Tifrunner.gnm2.Arahy.05	94164066	94165511	+	336	-	- && - && -	-
arahy.Tifrunner.gnm2.ann1.9242BG	58.2606	51.3765	39.4082	38.4687	43.28	29.1089	16.582	316.808	111.104	9242BG	arahy.Tifrunner.gnm2.Arahy.05	98705533	98708440	-	2818	-	- && Q9LS40.1 RecName: Full=Protein ASPARTIC PROTEASE IN GUARD CELL 1; Short=AtASPG1; Flags: Precursor && PF14541:Xylanase inhibitor C-terminal|PF14543:Xylanase inhibitor N-terminal	-
arahy.Tifrunner.gnm2.ann1.DB5PZV	63.4299	64.4109	74.5183	70.813	53.1235	52.3999	90.9193	77.7423	132.737	DB5PZV	arahy.Tifrunner.gnm2.Arahy.16	872168	874640	+	1611	-	- && P59169.2 RecName: Full=Histone H3.3; AltName: Full=Histone H3.2 >Q71V89.3 RecName: Full=Histone H3.3 >P69245.2 RecName: Full=Histone H3.3 >P69244.2 RecName: Full=Histone H3.3; AltName: Full=Histone H3.2; AltName: Full=Minor histone H3 >Q71H73.3 RecName: Full=Histone H3.3 >Q6RUR1.3 RecName: Full=Histone H3.3 >Q71U98.3 RecName: Full=Histone H3.3 >Q711T2.3 RecName: Full=Histone H3.3 >Q76N23.1 R…	Histone
arahy.Tifrunner.gnm2.ann1.ZT2LDC	60.1154	76.7747	84.6705	49.1974	107.284	80.6132	103.531	66.6274	54.1491	ZT2LDC	arahy.Tifrunner.gnm2.Arahy.19	156970899	156972251	+	461	-	- && P38385.1 RecName: Full=Protein transport protein Sec61 subunit gamma && -	-
arahy.Tifrunner.gnm2.ann1.6Z9DWY	49.8478	71.6895	105.087	60.3757	73.1891	81.1906	117.773	39.2609	40.7497	6Z9DWY	arahy.Tifrunner.gnm2.Arahy.08	26056308	26060220	-	2163	-	- && Q42896.2 RecName: Full=Fructokinase-2 && PF00294:pfkB family carbohydrate kinase	PfkB
arahy.Tifrunner.gnm2.ann1.UNS5A9	64.6772	85.792	62.2951	46.7061	104.842	87.6131	76.0524	106.551	80.9907	UNS5A9	arahy.Tifrunner.gnm2.Arahy.14	101090438	101092911	+	921	-	- && - && PF00582:Universal stress protein family	Usp
arahy.Tifrunner.gnm2.ann1.SZ1DHP	120.384	117.107	73.2797	39.547	128.095	71.5066	40.4143	85.8045	33.9947	SZ1DHP	arahy.Tifrunner.gnm2.Arahy.07	53172084	53173618	+	768	-	- && O82204.1 RecName: Full=60S ribosomal protein L28-1 && PF01778:Ribosomal L28e protein family	-
arahy.Tifrunner.gnm2.ann1.A1XFRP	79.323	70.2693	60.025	70.1323	72.268	51.1236	70.6021	87.7411	76.8956	A1XFRP	arahy.Tifrunner.gnm2.Arahy.11	2537702	2540624	+	784	-	- && P35135.1 RecName: Full=Ubiquitin-conjugating enzyme E2-17 kDa; AltName: Full=E2 ubiquitin-conjugating enzyme; AltName: Full=Ubiquitin carrier protein; AltName: Full=Ubiquitin-protein ligase && PF00179:Ubiquitin-conjugating enzyme	UQ_con
arahy.Tifrunner.gnm2.ann1.F3YBRW	144.134	77.5306	85.3261	59.713	89.8899	69.8894	42.4214	60.1981	41.798	F3YBRW	arahy.Tifrunner.gnm2.Arahy.11	149137487	149139965	-	1547	-	- && Q9M339.1 RecName: Full=40S ribosomal protein S3-2 && PF00189:Ribosomal protein S3, C-terminal domain|PF07650:KH domain	-
arahy.Tifrunner.gnm2.ann1.R9V655	54.9514	66.1373	78.5051	59.8081	77.6191	85.2502	112.217	54.0469	71.8263	R9V655	arahy.Tifrunner.gnm2.Arahy.14	133191477	133196097	+	2352	-	- && - && PF02020:eIF4-gamma/eIF5/eIF2-epsilon	-
arahy.Tifrunner.gnm2.ann1.XC1VLW	77.9895	81.5262	94.002	77.5952	81.5594	78.0728	68.9674	47.5408	31.8524	XC1VLW	arahy.Tifrunner.gnm2.Arahy.01	11656874	11662394	+	2099	-	- && Q42919.1 RecName: Full=Glucose-6-phosphate 1-dehydrogenase, cytoplasmic isoform; Short=G6PD && PF00479:Glucose-6-phosphate dehydrogenase, NAD binding domain|PF02781:Glucose-6-phosphate dehydrogenase, C-terminal domain	G6PD_C
arahy.Tifrunner.gnm2.ann1.CGPP17	84.1275	71.4957	69.291	80.9351	64.3732	60.5573	74.1453	55.8454	86.6602	CGPP17	arahy.Tifrunner.gnm2.Arahy.06	884184	892340	-	2844	-	- && Q4KLU2.1 RecName: Full=Pre-mRNA-processing factor 39; AltName: Full=PRP39 homolog && -	-
arahy.Tifrunner.gnm2.ann1.6QA0V6	132.876	34.0815	59.8131	110.5	30.0046	26.0921	61.9156	73.5665	94.1119	6QA0V6	arahy.Tifrunner.gnm2.Arahy.01	77916124	77919119	-	2440	-	- && Q2V9B0.1 RecName: Full=Transcription factor MYB1R1; AltName: Full=Myb-related protein R1; Short=StMYB1R-1 && PF00249:Myb-like DNA-binding domain	Myb_DNA-binding
arahy.Tifrunner.gnm2.ann1.KS2ZSY	104.208	93.0215	75.8295	49.232	110.564	78.5511	53.238	72.3376	46.9517	KS2ZSY	arahy.Tifrunner.gnm2.Arahy.13	9565540	9568738	+	1635	-	- && P35685.1 RecName: Full=60S ribosomal protein L7a-1 >P0DKK7.1 RecName: Full=60S ribosomal protein L7a-2 && PF01248:Ribosomal protein L7Ae/L30e/S12e/Gadd45 family	-
arahy.Tifrunner.gnm2.ann1.S4MIP0	62.4477	128.445	103.522	27.9418	102.023	72.6401	133.649	25.1291	11.3895	S4MIP0	arahy.Tifrunner.gnm2.Arahy.20	18774185	18779416	-	2511	-	- && P27608.1 RecName: Full=Phospho-2-dehydro-3-deoxyheptonate aldolase 1, chloroplastic; AltName: Full=3-deoxy-D-arabino-heptulosonate 7-phosphate synthase 1; AltName: Full=DAHP synthase 1; AltName: Full=Phospho-2-keto-3-deoxyheptonate aldolase 1; Flags: Precursor && PF01474:Class-II DAHP synthetase family	-
arahy.Tifrunner.gnm2.ann1.L6ZHES	54.1638	45.551	52.1003	53.8238	33.8756	16.8536	21.4064	317.91	45.6715	L6ZHES	arahy.Tifrunner.gnm2.Arahy.03	4966344	4970519	-	2444	-	- && Q00081.1 RecName: Full=Glucose-1-phosphate adenylyltransferase large subunit 1; AltName: Full=ADP-glucose pyrophosphorylase; AltName: Full=ADP-glucose synthase; AltName: Full=AGPase S; AltName: Full=Alpha-D-glucose-1-phosphate adenyl transferase && PF00483:Nucleotidyl transferase	-
arahy.Tifrunner.gnm2.ann1.LP3YY4	56.5141	56.7459	73.4696	70.8225	58.2702	78.3696	91.0277	86.119	95.1406	LP3YY4	arahy.Tifrunner.gnm2.Arahy.10	111796132	111799769	+	1756	-	- && A0JNC2.1 RecName: Full=R3H domain-containing protein 2 && PF01424:R3H domain|PF12752:SUZ domain	R3H
arahy.Tifrunner.gnm2.ann1.A15TPK	80.2423	73.5139	80.2519	60.0724	75.7768	86.646	89.4619	59.5421	50.9812	A15TPK	arahy.Tifrunner.gnm2.Arahy.19	10203806	10208416	+	3351	-	- && Q9ASR1.1 RecName: Full=Elongation factor 2; Short=EF-2; AltName: Full=Protein LOW EXPRESSION OF OSMOTICALLY RESPONSIVE GENES 1 && PF14492:Elongation Factor G, domain II|PF00009:Elongation factor Tu GTP binding domain|PF00679:Elongation factor G C-terminus|PF03144:Elongation factor Tu domain 2|PF03764:Elongation factor G, domain IV	GTP_EFTU
novel.5213	3.45189	2.40394	4.05291	2.0404	0.998027	1.53154	1.51593	364.547	346.691	-	arahy.Tifrunner.gnm2.Arahy.19	136960175	136963503	-	594	-	- && - && -	-
arahy.Tifrunner.gnm2.ann1.MK7H36	137.428	71.7087	53.7537	62.2212	56.8376	58.152	56.8934	53.2344	67.027	MK7H36	arahy.Tifrunner.gnm2.Arahy.17	42222183	42225937	-	738	-	- && Q9XHZ8.1 RecName: Full=BTB/POZ domain-containing protein At1g21780 && -	-
arahy.Tifrunner.gnm2.ann1.EXJ5K8	1.07581	88.4868	88.3	147.386	72.737	72.3643	188.358	2.36018	12.7802	EXJ5K8	arahy.Tifrunner.gnm2.Arahy.16	22074719	22077041	-	2128	-	- && Q8H0Y8.2 RecName: Full=Probable WRKY transcription factor 41; AltName: Full=WRKY DNA-binding protein 41 && PF03106:WRKY DNA -binding domain	WRKY
arahy.Tifrunner.gnm2.ann1.NNJC7T	69.7104	24.8013	19.3859	25.8083	17.9392	11.0424	7.28389	147.646	371.497	NNJC7T	arahy.Tifrunner.gnm2.Arahy.20	21695122	21699129	+	2312	-	- && Q9LW96.1 RecName: Full=Inositol-3-phosphate synthase; Short=MIP synthase; AltName: Full=Myo-inositol 1-phosphate synthase; Short=IPS; Short=MI-1-P synthase && PF07994:Myo-inositol-1-phosphate synthase|PF01658:Myo-inositol-1-phosphate synthase	-
arahy.Tifrunner.gnm2.ann1.XDSK4Z	61.5142	111.341	61.1354	41.8606	154.929	79.9121	70.1878	72.0925	29.8053	XDSK4Z	arahy.Tifrunner.gnm2.Arahy.15	134830329	134834393	-	1602	-	- && Q07511.2 RecName: Full=Formate dehydrogenase, mitochondrial; Short=FDH; AltName: Full=NAD-dependent formate dehydrogenase; Flags: Precursor && PF02826:D-isomer specific 2-hydroxyacid dehydrogenase, NAD binding domain|PF00389:D-isomer specific 2-hydroxyacid dehydrogenase, catalytic domain	2-Hacid_dh_C
arahy.Tifrunner.gnm2.ann1.F73TU2	24.3466	81.3133	135.554	29.6023	105.166	113.454	111.621	7.18659	23.2794	F73TU2	arahy.Tifrunner.gnm2.Arahy.10	116717944	116719856	-	1586	-	- && Q8GZP5.1 RecName: Full=Allene oxide synthase 3; Short=LeAOS3; AltName: Full=Allene oxide cyclase; AltName: Full=Cytochrome P450 CYP74C3; AltName: Full=Cytochrome P450 CYP74D1 && PF00067:Cytochrome P450	p450
arahy.Tifrunner.gnm2.ann1.354MLN	106.574	52.8516	46.2548	101.383	42.0628	50.2472	73.0613	45.4442	65.8207	354MLN	arahy.Tifrunner.gnm2.Arahy.01	7401331	7405280	+	1040	-	- && P55034.1 RecName: Full=26S proteasome non-ATPase regulatory subunit 4 homolog; AltName: Full=26S proteasome regulatory subunit RPN10; Short=AtRPN10; AltName: Full=26S proteasome regulatory subunit S5A homolog; AltName: Full=Multiubiquitin chain-binding protein 1; Short=AtMCB1 && PF05653:Magnesium transporter NIPA|PF07058:Microtubule-associated protein 70	DUF803
arahy.Tifrunner.gnm2.ann1.ADZ0J4	76.536	54.7359	56.9093	84.9216	68.7328	75.0275	94.3691	54.015	63.2342	ADZ0J4	arahy.Tifrunner.gnm2.Arahy.18	126807905	126808836	-	243	-	- && O22795.2 RecName: Full=50S ribosomal protein L28, chloroplastic; AltName: Full=CL28; Flags: Precursor && -	-
arahy.Tifrunner.gnm2.ann1.9GLZ8C	24.6848	78.4416	86.9065	97.511	115.057	80.2315	120.036	16.092	29.923	9GLZ8C	arahy.Tifrunner.gnm2.Arahy.06	10713130	10721917	+	1891	-	- && P30188.2 RecName: Full=Probable calcium-binding protein CML35; AltName: Full=Calmodulin-like protein 1; AltName: Full=Calmodulin-like protein 35 && -	-
arahy.Tifrunner.gnm2.ann1.PWT60B	85.2326	63.3975	48.017	72.0494	73.192	61.4409	86.1214	49.284	83.9444	PWT60B	arahy.Tifrunner.gnm2.Arahy.06	116405321	116407810	-	213	-	- && Q9FGZ9.1 RecName: Full=Ubiquitin-like protein 5 && -	-
arahy.Tifrunner.gnm2.ann1.DB4GMR	51.2893	53.4432	119.22	36.9907	98.8661	124.291	139.162	3.34263	5.60427	DB4GMR	arahy.Tifrunner.gnm2.Arahy.20	143576938	143578851	-	1579	-	- && Q8GZP5.1 RecName: Full=Allene oxide synthase 3; Short=LeAOS3; AltName: Full=Allene oxide cyclase; AltName: Full=Cytochrome P450 CYP74C3; AltName: Full=Cytochrome P450 CYP74D1 && PF00067:Cytochrome P450	p450
arahy.Tifrunner.gnm2.ann1.LXP1WJ	1.92455	42.0948	44.6581	361.829	27.0052	18.3821	69.5777	10.2719	21.5397	LXP1WJ	arahy.Tifrunner.gnm2.Arahy.01	12989988	12992795	+	1960	-	- && Q949P1.1 RecName: Full=Abscisic acid 8'-hydroxylase 1; Short=ABA 8'-hydroxylase 1; AltName: Full=Cytochrome P450 707A1 && PF00067:Cytochrome P450	p450
arahy.Tifrunner.gnm2.ann1.VJWP7R	146.6	48.156	51.8875	101.151	39.4104	41.7702	55.5828	44.0308	70.5339	VJWP7R	arahy.Tifrunner.gnm2.Arahy.11	65750560	65755574	+	3746	-	- && Q98TX3.1 RecName: Full=Programmed cell death protein 4; AltName: Full=Protein I11/6 && PF02847:MA3 domain	-
arahy.Tifrunner.gnm2.ann1.6JGL55	80.7957	96.176	96.8812	46.7483	98.2686	77.2834	65.2627	68.5499	44.3765	6JGL55	arahy.Tifrunner.gnm2.Arahy.06	7584264	7585396	-	516	-	- && Q9LZP8.1 RecName: Full=bZIP transcription factor 53; Short=AtbZIP53 && PF00170:bZIP transcription factor	bZIP_1
arahy.Tifrunner.gnm2.ann1.2DX304	8.71786	66.9279	77.9805	42.0097	79.6675	105.907	107.475	29.5199	123.619	2DX304	arahy.Tifrunner.gnm2.Arahy.01	3774496	3775122	-	627	-	- && Q39218.3 RecName: Full=Serine acetyltransferase 3, mitochondrial; Short=AtSAT-3; Short=AtSERAT2;2; Short=SAT-m; Flags: Precursor && PF00132:Bacterial transferase hexapeptide (six repeats)|PF06426:Serine acetyltransferase, N-terminal	Hexapep
arahy.Tifrunner.gnm2.ann1.RVWC4Y	4.32342	15.0323	4.64532	8.31215	16.8951	27.3132	34.9442	92.5569	501.857	RVWC4Y	arahy.Tifrunner.gnm2.Arahy.11	126477761	126478811	+	983	-	- && Q9QY93.1 RecName: Full=dCTP pyrophosphatase 1; AltName: Full=Deoxycytidine-triphosphatase 1; Short=dCTPase 1; AltName: Full=RS21-C6; AltName: Full=XTP3-transactivated gene A protein homolog && PF03819:MazG nucleotide pyrophosphohydrolase domain	-
arahy.Tifrunner.gnm2.ann1.5AS0RC	76.6672	33.9617	65.3022	96.1974	37.8009	47.9842	75.4082	112.537	88.4988	5AS0RC	arahy.Tifrunner.gnm2.Arahy.09	112106168	112109858	-	2101	-	- && - && PF05542:Protein of unknown function (DUF760)	-
arahy.Tifrunner.gnm2.ann1.V2Z0GB	16.4061	97.4256	86.6484	114.856	90.9784	70.6262	109.831	36.1771	59.3464	V2Z0GB	arahy.Tifrunner.gnm2.Arahy.11	147252375	147254777	+	1664	-	- && Q8S8Q6.1 RecName: Full=Tetraspanin-8 && PF00335:Tetraspanin family	Tetraspannin
arahy.Tifrunner.gnm2.ann1.083TJ3	17.8281	138.229	62.0064	44.9933	140.894	20.6545	52.0604	56.2054	177.187	083TJ3	arahy.Tifrunner.gnm2.Arahy.04	98141957	98147353	-	2365	-	- && Q93Z81.1 RecName: Full=Vacuolar cation/proton exchanger 3; AltName: Full=Ca(2+)/H(+) antiporter CAX3; AltName: Full=Ca(2+)/H(+) exchanger 3; AltName: Full=Protein CATION EXCHANGER 3 && PF01699:Sodium/calcium exchanger protein	Na_Ca_ex
arahy.Tifrunner.gnm2.ann1.QQ6LTJ	117.861	117.907	67.9714	44.5012	112.18	63.9498	35.6189	70.6561	50.5659	QQ6LTJ	arahy.Tifrunner.gnm2.Arahy.15	158270476	158272492	-	1150	-	- && Q9LZ57.1 RecName: Full=60S ribosomal protein L36-3 && PF01158:Ribosomal protein L36e	-
arahy.Tifrunner.gnm2.ann1.JG5FL4	76.4417	82.2826	72.0715	48.828	103.994	92.0555	67.5389	74.173	60.1158	JG5FL4	arahy.Tifrunner.gnm2.Arahy.06	8397345	8400085	+	1131	-	- && P0C8Z0.2 RecName: Full=Uncharacterized protein OsI_027940 && PF04969:CS domain	-
arahy.Tifrunner.gnm2.ann1.U1WPAQ	3.23062	25.0496	41.9879	83.3407	91.7944	109.474	168.811	6.52859	7.8183	U1WPAQ	arahy.Tifrunner.gnm2.Arahy.10	5132693	5133586	-	894	-	- && Q9FE06.1 RecName: Full=Protein EXORDIUM-like 2; Flags: Precursor && PF04674:Phosphate-induced protein 1 conserved region	-
arahy.Tifrunner.gnm2.ann1.N3KUT1	134.669	64.5205	76.5892	81.8894	56.6035	54.0616	36.8941	63.012	66.4097	N3KUT1	arahy.Tifrunner.gnm2.Arahy.09	109498686	109500275	+	1503	-	- && Q9M2Z4.1 RecName: Full=Membrane steroid-binding protein 2; Short=AtMP2; AltName: Full=Membrane-associated progesterone-binding protein 3; Short=AtMAPR3 && -	-
arahy.Tifrunner.gnm2.ann1.5N4VNG	78.511	81.6917	43.6065	55.6027	66.5637	32.0646	32.787	165.15	129.225	5N4VNG	arahy.Tifrunner.gnm2.Arahy.11	2225525	2228796	+	1723	-	- && Q9LEV3.1 RecName: Full=CBS domain-containing protein CBSX3, mitochondrial; Flags: Precursor && PF00571:CBS domain	CBS
arahy.Tifrunner.gnm2.ann1.TS1MW2	91.9838	117.087	56.5792	42.5549	130.708	68.2036	52.0701	81.8459	40.9942	TS1MW2	arahy.Tifrunner.gnm2.Arahy.03	128200001	128202202	+	1313	-	- && Q9M3V8.1 RecName: Full=40S ribosomal protein S6 && PF01092:Ribosomal protein S6e	-
arahy.Tifrunner.gnm2.ann1.R3EP5M	51.6348	73.8259	33.9449	16.3926	84.2298	17.2743	64.6081	221.046	125.549	R3EP5M	arahy.Tifrunner.gnm2.Arahy.19	602597	606696	+	1748	-	- && P43286.1 RecName: Full=Aquaporin PIP2-1; AltName: Full=Plasma membrane intrinsic protein 2-1; Short=AtPIP2;1; AltName: Full=Plasma membrane intrinsic protein 2a; Short=PIP2a; Contains: RecName: Full=Aquaporin PIP2-1, N-terminally processed && PF00230:Major intrinsic protein	-
novel.4329	12.7685	38.8991	146.572	176.292	84.4979	46.3334	83.7862	19.6391	23.752	-	arahy.Tifrunner.gnm2.Arahy.16	124255051	124256833	-	1277	-	- && - && -	-
arahy.Tifrunner.gnm2.ann1.5NL3D9	39.5067	86.6512	87.0644	81.4302	94.6677	50.3903	85.8454	81.1481	86.4733	5NL3D9	arahy.Tifrunner.gnm2.Arahy.19	150218253	150228468	+	4624	-	- && Q9SQI2.2 RecName: Full=Protein GIGANTEA && -	-
novel.3756	44.7557	103.76	126.907	121.692	83.7646	33.3833	51.9062	26.5631	19.9191	-	arahy.Tifrunner.gnm2.Arahy.14	138223005	138226036	-	2034	-	- && Q96558.1 RecName: Full=UDP-glucose 6-dehydrogenase 1; Short=UDP-Glc dehydrogenase 1; Short=UDP-GlcDH 1; Short=UDPGDH 1; AltName: Full=Gm-UGD1 && PF00984:UDP-glucose/GDP-mannose dehydrogenase family, central domain|PF03721:UDP-glucose/GDP-mannose dehydrogenase family, NAD binding domain|PF03720:UDP-glucose/GDP-mannose dehydrogenase family, UDP binding domain	-
arahy.Tifrunner.gnm2.ann1.LP1JBF	123.061	64.6794	72.5197	75.7545	64.1501	54.9179	58.1146	66.446	71.2956	LP1JBF	arahy.Tifrunner.gnm2.Arahy.03	5778308	5778892	+	585	-	- && P27484.1 RecName: Full=Glycine-rich protein 2 && PF00098:Zinc knuckle|PF00313:'Cold-shock' DNA-binding domain	CSD
arahy.Tifrunner.gnm2.ann1.ZJ180B	48.5322	272.78	53.6248	24.1042	114.296	103.299	44.6077	3.60972	3.88351	ZJ180B	arahy.Tifrunner.gnm2.Arahy.03	16276362	16279298	+	1611	-	- && Q8LDW9.2 RecName: Full=Xyloglucan endotransglucosylase/hydrolase protein 9; Short=At-XTH9; Short=XTH-9; Flags: Precursor && PF06955:Xyloglucan endo-transglycosylase (XET) C-terminus|PF00722:Glycosyl hydrolases family 16	-
arahy.Tifrunner.gnm2.ann1.USJ12Z	131.115	36.0218	68.0967	106.022	37.954	36.2092	49.6783	62.0046	55.3783	USJ12Z	arahy.Tifrunner.gnm2.Arahy.07	24534286	24538001	-	971	-	- && A5BJL8.1 RecName: Full=Cyanate hydratase; Short=Cyanase; AltName: Full=Cyanate hydrolase; AltName: Full=Cyanate lyase && -	-
arahy.Tifrunner.gnm2.ann1.WC628Y	100.359	56.7759	70.9541	71.6151	59.3882	57.2283	76.1028	50.949	66.1058	WC628Y	arahy.Tifrunner.gnm2.Arahy.16	147360944	147366945	+	2831	-	- && Q32PX7.1 RecName: Full=Far upstream element-binding protein 1; Short=FBP; Short=FUSE-binding protein 1 && PF00013:KH domain	KH_1
arahy.Tifrunner.gnm2.ann1.6FZ3DA	102.928	63.9551	59.1327	89.7004	56.6531	52.3216	68.7508	49.8425	77.4186	6FZ3DA	arahy.Tifrunner.gnm2.Arahy.14	127935894	127941898	-	2794	-	- && P49676.1 RecName: Full=Beta-galactosidase; Short=Lactase; Flags: Precursor && -	-
arahy.Tifrunner.gnm2.ann1.C9S01M	97.9666	84.4165	59.6318	21.5491	248.63	121.484	51.9793	2.87864	0.803927	C9S01M	arahy.Tifrunner.gnm2.Arahy.14	10159087	10162888	+	1272	-	- && Q9FG34.1 RecName: Full=Peroxidase 54; Short=Atperox P54; AltName: Full=ATP29a; Flags: Precursor && PF00141:Peroxidase	-
arahy.Tifrunner.gnm2.ann1.H890L5	136.568	45.891	47.3436	54.1732	56.2794	30.8433	35.9581	159.752	49.0554	H890L5	arahy.Tifrunner.gnm2.Arahy.17	1300352	1303728	+	2773	-	- && P36181.1 RecName: Full=Heat shock cognate protein 80 && PF02518:Histidine kinase-, DNA gyrase B-, and HSP90-like ATPase|PF00183:Hsp90 protein	HATPase_c
arahy.Tifrunner.gnm2.ann1.JG4R8Z	109.57	73.8335	53.8676	88.3131	53.8188	54.7317	67.4439	30.2068	68.9697	JG4R8Z	arahy.Tifrunner.gnm2.Arahy.09	119326262	119333605	-	720	-	- && - && -	-
arahy.Tifrunner.gnm2.ann1.72AI1G	5.69285	54.9425	77.0809	157.253	80.2013	72.0454	148.038	3.35262	9.19877	72AI1G	arahy.Tifrunner.gnm2.Arahy.12	116774991	116777073	+	1678	-	- && Q8GX77.1 RecName: Full=F-box protein At1g61340 && -	-
arahy.Tifrunner.gnm2.ann1.4HN5I7	112.692	103.967	70.401	39.7473	128.049	77.046	46.2393	65.2881	34.5657	4HN5I7	arahy.Tifrunner.gnm2.Arahy.05	42200841	42203483	+	1196	-	- && O82528.1 RecName: Full=60S ribosomal protein L15 && PF00827:Ribosomal L15	-
arahy.Tifrunner.gnm2.ann1.AWY9EV	37.5321	48.4533	50.92	119.409	44.1261	90.0925	148.452	28.7937	71.0139	AWY9EV	arahy.Tifrunner.gnm2.Arahy.03	48234885	48240708	-	2117	-	- && Q8H166.2 RecName: Full=Thiol protease aleurain; Short=AtALEU; AltName: Full=Senescence-associated gene product 2; Flags: Precursor && PF08246:Cathepsin propeptide inhibitor domain (I29)|PF00112:Papain family cysteine protease	Peptidase_C1
arahy.Tifrunner.gnm2.ann1.BJ0NT8	63.7536	84.8955	95.4863	51.0078	86.7823	102.803	46.7038	80.8558	58.6664	BJ0NT8	arahy.Tifrunner.gnm2.Arahy.19	156711580	156713614	-	1770	-	- && P31656.1 RecName: Full=Probable cinnamyl alcohol dehydrogenase; Short=CAD && PF08240:Alcohol dehydrogenase GroES-like domain|PF00107:Zinc-binding dehydrogenase	ADH_N
arahy.Tifrunner.gnm2.ann1.ITU21P	74.4738	213.085	57.034	29.8833	140.697	57.977	22.5277	52.6198	24.5358	ITU21P	arahy.Tifrunner.gnm2.Arahy.18	5599708	5604562	+	3461	-	- && Q9FNI7.1 RecName: Full=Glucomannan 4-beta-mannosyltransferase 2; AltName: Full=Cellulose synthase-like protein A2; Short=AtCslA2; AltName: Full=Glucomannan synthase; AltName: Full=Mannan synthase 2 && -	-
arahy.Tifrunner.gnm2.ann1.D1IGUM	81.6856	58.5085	50.8126	50.7755	75.7831	59.1011	57.0967	88.0482	87.6627	D1IGUM	arahy.Tifrunner.gnm2.Arahy.07	15434004	15434599	-	366	-	- && - && PF01124:MAPEG family	-
arahy.Tifrunner.gnm2.ann1.9QX17Y	12.0234	49.6258	49.5523	51.6131	66.3199	93.3512	91.6534	123.671	151.075	9QX17Y	arahy.Tifrunner.gnm2.Arahy.18	58127111	58129832	+	1147	-	- && P06183.1 RecName: Full=Photosystem II 10 kDa polypeptide, chloroplastic; AltName: Full=Light-inducible tissue-specific ST-LS1 protein; Flags: Precursor && PF04725:Photosystem II 10 kDa polypeptide PsbR	-
arahy.Tifrunner.gnm2.ann1.6RQN7L	126.609	72.6444	78.4276	60.7161	91.9693	69.7282	49.8995	61.8451	41.6145	6RQN7L	arahy.Tifrunner.gnm2.Arahy.09	4800660	4801067	-	408	-	- && Q05462.1 RecName: Full=60S ribosomal protein L27 && PF01777:Ribosomal L27e protein family	-
arahy.Tifrunner.gnm2.ann1.AI0VCX	48.3273	131.734	83.1647	59.8716	106.857	56.242	77.5328	44.4656	38.8978	AI0VCX	arahy.Tifrunner.gnm2.Arahy.14	132252430	132252720	+	291	-	- && P46519.1 RecName: Full=Desiccation protectant protein Lea14 homolog && -	-
arahy.Tifrunner.gnm2.ann1.1W477Y	13.9688	69.3419	54.3971	38.4316	84.0159	76.0356	111.407	22.7971	188.692	1W477Y	arahy.Tifrunner.gnm2.Arahy.04	83121129	83131305	+	2539	-	- && O65361.1 RecName: Full=Delta-1-pyrroline-5-carboxylate synthase; Short=P5CS; Includes: RecName: Full=Glutamate 5-kinase; Short=GK; AltName: Full=Gamma-glutamyl kinase; Includes: RecName: Full=Gamma-glutamyl phosphate reductase; Short=GPR; AltName: Full=Glutamate-5-semialdehyde dehydrogenase; AltName: Full=Glutamyl-gamma-semialdehyde dehydrogenase && PF00696:Amino acid kinase family|PF00171:A…	AA_kinase
arahy.Tifrunner.gnm2.ann1.H2NMKM	35.6318	84.0993	84.801	55.564	86.714	137.024	126.13	14.711	30.0569	H2NMKM	arahy.Tifrunner.gnm2.Arahy.10	652394	658805	+	4136	-	- && Q9ZTX8.2 RecName: Full=Auxin response factor 6 && PF02362:B3 DNA binding domain	B3
arahy.Tifrunner.gnm2.ann1.3I28FP	80.1397	75.5631	41.1354	61.4059	67.2509	33.0127	33.4336	128.973	142.404	3I28FP	arahy.Tifrunner.gnm2.Arahy.01	8655566	8658837	-	1481	-	- && Q9LEV3.1 RecName: Full=CBS domain-containing protein CBSX3, mitochondrial; Flags: Precursor && -	-
arahy.Tifrunner.gnm2.ann1.A2Z5WA	62.5532	45.1393	63.8464	78.8286	48.7527	64.3923	56.8837	106.772	112.097	A2Z5WA	arahy.Tifrunner.gnm2.Arahy.01	94858357	94860476	+	1174	-	- && - && PF12695:Alpha/beta hydrolase family	-
arahy.Tifrunner.gnm2.ann1.6441EL	56.8339	82.1042	50.21	42.4743	84.5894	72.5278	73.6551	104.208	94.8342	6441EL	arahy.Tifrunner.gnm2.Arahy.19	3625129	3626980	+	586	-	- && - && -	-
arahy.Tifrunner.gnm2.ann1.Z8TZMB	80.0957	61.1407	70.9961	87.6597	60.2336	44.9932	72.4517	56.4795	89.2779	Z8TZMB	arahy.Tifrunner.gnm2.Arahy.12	35809495	35820624	+	3557	-	- && A2XFB7.2 RecName: Full=Two-component response regulator-like PRR73; AltName: Full=Pseudo-response regulator 73; Short=OsPRR73 && PF00072:Response regulator receiver domain|PF06203:CCT motif	Response_reg
novel.4861	7.90557	1.90222	0.775278	1.4109	1.85269	1.83961	0.13304	535.669	148.123	-	arahy.Tifrunner.gnm2.Arahy.18	46991940	46993010	-	512	-	- && - && -	-
arahy.Tifrunner.gnm2.ann1.UC6RI2	51.8735	66.6808	73.4873	103.486	80.8806	75.6304	31.7069	39.6718	49.4864	UC6RI2	arahy.Tifrunner.gnm2.Arahy.09	14237974	14238291	+	159	-	- && - && -	-
arahy.Tifrunner.gnm2.ann1.HVMY97	62.9688	100.145	76.527	62.6443	116.625	73.3371	89.9819	44.9663	32.4549	HVMY97	arahy.Tifrunner.gnm2.Arahy.19	39061675	39063940	+	1026	-	- && Q5J907.1 RecName: Full=Translationally-controlled tumor protein homolog; Short=TCTP && PF00838:Translationally controlled tumour protein	-
arahy.Tifrunner.gnm2.ann1.PX2Y9B	95.3715	55.9214	75.5696	73.2548	73.0067	70.0717	71.9577	52.4481	75.6613	PX2Y9B	arahy.Tifrunner.gnm2.Arahy.17	4116286	4117182	-	897	-	- && - && -	-
arahy.Tifrunner.gnm2.ann1.9ZXH08	17.4167	25.2818	76.041	99.6347	75.5304	51.6333	171.556	8.79619	20.4705	9ZXH08	arahy.Tifrunner.gnm2.Arahy.13	145409227	145409697	+	471	-	- && Q9LZP8.1 RecName: Full=bZIP transcription factor 53; Short=AtbZIP53 && PF00170:bZIP transcription factor	bZIP_1
arahy.Tifrunner.gnm2.ann1.EG5910	84.1334	81.6608	47.3429	60.3578	80.1708	64.1575	60.228	104.879	47.6703	EG5910	arahy.Tifrunner.gnm2.Arahy.03	32677945	32680212	+	1022	-	- && O82572.1 RecName: Full=Profilin-1 && PF00235:Profilin	-
arahy.Tifrunner.gnm2.ann1.MH7BQR	48.0269	60.2764	50.7844	48.6552	70.259	100.112	118.302	42.7192	71.3282	MH7BQR	arahy.Tifrunner.gnm2.Arahy.14	129791207	129795491	+	1826	-	- && Q1KLZ2.1 RecName: Full=L-3-cyanoalanine synthase 1, mitochondrial; Short=MdCAS1; Flags: Precursor && PF00291:Pyridoxal-phosphate dependent enzyme	PALP
arahy.Tifrunner.gnm2.ann1.8837KU	165.708	58.1327	33.779	73.5658	52.1524	46.9729	46.0442	46.8385	56.875	8837KU	arahy.Tifrunner.gnm2.Arahy.06	100072198	100075966	+	270	-	- && - && -	-
arahy.Tifrunner.gnm2.ann1.GNE51Z	29.8292	89.0958	88.4713	45.7224	193.809	125.552	48.0807	6.52227	16.576	GNE51Z	arahy.Tifrunner.gnm2.Arahy.04	81360221	81361767	-	1375	-	- && P32110.1 RecName: Full=Probable glutathione S-transferase; AltName: Full=G2-4; AltName: Full=Heat shock protein 26A && PF13417:Glutathione S-transferase, N-terminal domain|PF00043:Glutathione S-transferase, C-terminal domain	GST_C
arahy.Tifrunner.gnm2.ann1.B8VHIV	111.574	172.978	71.6353	65.3577	162.011	46.0491	22.0972	0	0.480206	B8VHIV	arahy.Tifrunner.gnm2.Arahy.13	139408031	139410506	-	1074	-	- && O23878.1 RecName: Full=13S globulin seed storage protein 1; AltName: Full=Legumin-like protein 1; Contains: RecName: Full=13S globulin seed storage protein 1 acidic chain; Contains: RecName: Full=13S globulin seed storage protein 1 basic chain; Flags: Precursor && PF00190:Cupin	-
arahy.Tifrunner.gnm2.ann1.RIC53V	2.50337	50.45	122.518	62.5051	101.337	136.743	124.952	4.70442	7.5003	RIC53V	arahy.Tifrunner.gnm2.Arahy.12	8346568	8346879	+	312	-	- && - && PF04570:zinc-finger of the FCS-type, C2-C2	-
arahy.Tifrunner.gnm2.ann1.06ZF6Z	37.9711	119.949	111.075	13.8559	141.645	76.6005	137.594	8.52826	8.49731	06ZF6Z	arahy.Tifrunner.gnm2.Arahy.04	326169	328058	+	1890	-	- && O04130.2 RecName: Full=D-3-phosphoglycerate dehydrogenase 2, chloroplastic; Short=PGDH; Flags: Precursor && PF02826:D-isomer specific 2-hydroxyacid dehydrogenase, NAD binding domain|PF01842:ACT domain|PF00389:D-isomer specific 2-hydroxyacid dehydrogenase, catalytic domain	2-Hacid_dh_C
arahy.Tifrunner.gnm2.ann1.YHH73E	54.8655	70.2427	91.1832	71.5647	86.8008	55.6441	75.1502	52.2745	59.6752	YHH73E	arahy.Tifrunner.gnm2.Arahy.03	25561968	25565029	-	958	-	- && Q9FH37.1 RecName: Full=Transcription factor ILR3; AltName: Full=Basic helix-loop-helix protein 105; Short=AtbHLH105; Short=bHLH 105; AltName: Full=Protein IAA-LEUCINE RESISTANT 3; AltName: Full=Transcription factor EN 133; AltName: Full=bHLH transcription factor bHLH105 && PF00010:Helix-loop-helix DNA-binding domain	HLH
arahy.Tifrunner.gnm2.ann1.AS107A	101.857	85.9787	69.205	43.2036	93.9379	66.4419	46.6403	99.4633	41.6166	AS107A	arahy.Tifrunner.gnm2.Arahy.16	146496345	146498865	-	1662	-	- && P50346.1 RecName: Full=60S acidic ribosomal protein P0 && PF00466:Ribosomal protein L10|PF00428:60s Acidic ribosomal protein	-
novel.2037	70.3156	51.5898	49.723	82.7149	64.2177	63.6628	86.7531	57.9728	67.1813	-	arahy.Tifrunner.gnm2.Arahy.08	45501123	45504429	-	928	-	- && O22795.2 RecName: Full=50S ribosomal protein L28, chloroplastic; AltName: Full=CL28; Flags: Precursor && PF00830:Ribosomal L28 family	-
arahy.Tifrunner.gnm2.ann1.D9F591	94.5875	83.2684	80.8065	57.039	86.654	63.3804	53.2471	55.0746	64.1543	D9F591	arahy.Tifrunner.gnm2.Arahy.07	8683318	8685859	-	1253	-	- && Q93VH9.1 RecName: Full=40S ribosomal protein S4-1 && PF00467:KOW motif|PF01479:S4 domain|PF08071:RS4NT (NUC023) domain|PF16121:40S ribosomal protein S4 C-terminus|PF00900:Ribosomal family S4e	Ribosomal_S4e
arahy.Tifrunner.gnm2.ann1.R4M6BI	17.7646	25.5073	79.3846	21.8111	54.4897	71.4803	120.531	70.5849	134.624	R4M6BI	arahy.Tifrunner.gnm2.Arahy.04	7921372	7923152	+	1222	-	- && F4IDI6.1 RecName: Full=Probable BOI-related E3 ubiquitin-protein ligase 2; AltName: Full=RING-type E3 ubiquitin transferase BRG2 && PF13920:Zinc finger, C3HC4 type (RING finger)	-
arahy.Tifrunner.gnm2.ann1.76C240	2.33754	35.0148	109.758	115.424	97.3285	74.217	121.295	2.6478	4.38805	76C240	arahy.Tifrunner.gnm2.Arahy.01	93868848	93871258	-	1859	-	- && Q9LMA8.1 RecName: Full=Protein TIFY 10A; AltName: Full=Jasmonate ZIM domain-containing protein 1 && PF06200:tify domain|PF09425:Divergent CCT motif	Zim
arahy.Tifrunner.gnm2.ann1.Q2KLD3	105.996	79.0742	73.0173	83.428	67.5374	39.2572	65.9409	65.1457	69.4621	Q2KLD3	arahy.Tifrunner.gnm2.Arahy.06	5614309	5616473	-	1419	-	- && Q9QYI7.1 RecName: Full=DnaJ homolog subfamily B member 8; AltName: Full=mDj6 && PF00226:DnaJ domain	DnaJ
arahy.Tifrunner.gnm2.ann1.HAG9AR	0.152659	29.7152	100.576	125.037	75.6156	75.3677	180.741	0.598957	4.48611	HAG9AR	arahy.Tifrunner.gnm2.Arahy.03	19218510	19220172	+	1470	-	- && Q7XBH4.2 RecName: Full=Myb-related protein Myb4; AltName: Full=OsMyb4; AltName: Full=Transcription factor RLTR1 && PF00249:Myb-like DNA-binding domain	Myb_DNA-binding
arahy.Tifrunner.gnm2.ann1.I5R2ME	130.752	120.764	123.961	47.8526	55.0567	78.183	15.2187	3.72572	55.5354	I5R2ME	arahy.Tifrunner.gnm2.Arahy.18	134834334	134835137	+	804	-	- && - && -	-
arahy.Tifrunner.gnm2.ann1.8XPX7R	42.2416	128.89	58.8483	61.8227	121.683	73.1905	84.3862	35.2325	46.4094	8XPX7R	arahy.Tifrunner.gnm2.Arahy.17	1605958	1606545	-	588	-	- && Q9FGJ3.1 RecName: Full=Nuclear transcription factor Y subunit B-2; Short=AtNF-YB-2; AltName: Full=Transcriptional activator HAP3B && PF00808:Histone-like transcription factor (CBF/NF-Y) and archaeal histone	-
arahy.Tifrunner.gnm2.ann1.XA7C26	91.8657	75.4771	52.3588	44.3085	66.0523	47.0952	21.5294	185.318	67.7512	XA7C26	arahy.Tifrunner.gnm2.Arahy.17	35488931	35493001	-	1656	-	- && Q38827.1 RecName: Full=Auxin-responsive protein IAA9; AltName: Full=Indoleacetic acid-induced protein 9 && PF02309:AUX/IAA family	-
arahy.Tifrunner.gnm2.ann1.WLQQ7P	103.55	47.7435	70.1942	84.865	47.7789	53.0196	60.5796	52.7518	63.8424	WLQQ7P	arahy.Tifrunner.gnm2.Arahy.12	17357760	17359884	-	749	-	- && Q9LS09.1 RecName: Full=Histone chaperone ASF1B; AltName: Full=Anti-silencing function protein 1-like protein b; Short=Anti-silencing function 1b protein; AltName: Full=Silencing group A protein 1 && PF04729:ASF1 like histone chaperone	-
arahy.Tifrunner.gnm2.ann1.IE54UT	56.6092	50.2506	45.7939	75.7935	44.149	45.5085	68.445	88.1361	140.349	IE54UT	arahy.Tifrunner.gnm2.Arahy.13	11075011	11083269	-	1830	-	- && Q84P54.1 RecName: Full=Gamma aminobutyrate transaminase 1, mitochondrial; AltName: Full=Gamma-aminobutyrate transaminase isozyme 1; Short=LeGABA-TP1; Short=SlGABA-T1; Flags: Precursor && PF00202:Aminotransferase class-III	Aminotran_3
arahy.Tifrunner.gnm2.ann1.FZWW2A	50.4824	63.116	65.105	88.6793	76.2403	56.8857	82.9527	53.2587	58.8542	FZWW2A	arahy.Tifrunner.gnm2.Arahy.06	16713875	16730667	+	702	-	- && Q9SSM4.1 RecName: Full=ESCRT-related protein CHMP1B; AltName: Full=Protein CHARGED MULTIVESICULAR BODY PROTEIN 1B; AltName: Full=Protein CHROMATIN MODIFYING PROTEIN 1B; AltName: Full=Vacuolar protein-sorting-associated protein 46.2 && -	-
arahy.Tifrunner.gnm2.ann1.R129EM	59.3536	48.6166	72.7555	108.055	39.6387	58.9538	98.9373	32.5696	68.4128	R129EM	arahy.Tifrunner.gnm2.Arahy.18	3397347	3401203	-	3397	-	- && Q94B55.1 RecName: Full=Putative E3 ubiquitin-protein ligase XBAT31; AltName: Full=Ankyrin repeat domain and RING finger-containing protein XBAT31; AltName: Full=Protein XB3 homolog 1 && PF13857:Ankyrin repeats (many copies)|PF12796:Ankyrin repeats (3 copies)	-
arahy.Tifrunner.gnm2.ann1.1CEU3T	304.032	48.5458	61.6111	65.2721	20.476	32.7953	53.9178	11.248	9.18978	1CEU3T	arahy.Tifrunner.gnm2.Arahy.06	21226091	21226903	+	285	-	- && - && -	-
arahy.Tifrunner.gnm2.ann1.CDP1KS	21.0722	95.7895	76.5039	28.5297	113.119	110.831	144.978	21.4298	17.5171	CDP1KS	arahy.Tifrunner.gnm2.Arahy.03	136028201	136031516	-	1735	-	- && Q9LVI4.1 RecName: Full=Protein TIFY 6B; AltName: Full=Jasmonate ZIM domain-containing protein 3; AltName: Full=Protein JASMONATE INSENSITIVE 3 && PF06200:tify domain|PF09425:Divergent CCT motif	Zim
arahy.Tifrunner.gnm2.ann1.AH9G4E	81.1269	68.7261	71.7418	56.5939	70.5524	78.6018	74.8776	67.628	44.624	AH9G4E	arahy.Tifrunner.gnm2.Arahy.09	7808272	7812879	+	3343	-	- && Q9ASR1.1 RecName: Full=Elongation factor 2; Short=EF-2; AltName: Full=Protein LOW EXPRESSION OF OSMOTICALLY RESPONSIVE GENES 1 && PF00009:Elongation factor Tu GTP binding domain|PF03144:Elongation factor Tu domain 2|PF00679:Elongation factor G C-terminus|PF14492:Elongation Factor G, domain II|PF03764:Elongation factor G, domain IV	GTP_EFTU
arahy.Tifrunner.gnm2.ann1.LYMQ75	136.146	33.6808	65.9779	108.208	23.4816	35.9757	59.783	58.3084	46.0249	LYMQ75	arahy.Tifrunner.gnm2.Arahy.14	11183294	11186710	-	2259	-	- && P46265.1 RecName: Full=Tubulin beta-5 chain; AltName: Full=Beta-5-tubulin && PF00091:Tubulin/FtsZ family, GTPase domain|PF03953:Tubulin C-terminal domain	Tubulin
arahy.Tifrunner.gnm2.ann1.R32ZV6	74.0006	71.2004	67.8684	72.2319	72.4678	84.8659	71.0335	47.983	56.9677	R32ZV6	arahy.Tifrunner.gnm2.Arahy.10	1370227	1374967	-	2213	-	- && Q39011.2 RecName: Full=Shaggy-related protein kinase eta; AltName: Full=ASK-eta; AltName: Full=Protein BRASSINOSTEROID INSENSITIVE 2; AltName: Full=Protein ULTRACURVATA 1 && PF00069:Protein kinase domain	Pkinase
arahy.Tifrunner.gnm2.ann1.TR9F93	90.4817	55.2104	56.4317	78.6013	52.3481	67.2906	59.603	41.3468	65.2971	TR9F93	arahy.Tifrunner.gnm2.Arahy.19	96582261	96583042	+	222	-	- && - && -	-
arahy.Tifrunner.gnm2.ann1.KA8TW6	84.0884	47.515	85.5296	79.0672	63.4928	66.4001	65.2239	58.8853	67.9651	KA8TW6	arahy.Tifrunner.gnm2.Arahy.20	101795819	101799069	-	1558	-	- && - && PF02466:Tim17/Tim22/Tim23/Pmp24 family|PF00536:SAM domain (Sterile alpha motif)	SAM_1
arahy.Tifrunner.gnm2.ann1.X4CZV7	73.6705	176.507	44.371	39.6903	118.125	48.9872	39.5873	75.5694	27.2554	X4CZV7	arahy.Tifrunner.gnm2.Arahy.14	141157768	141160252	-	1320	-	- && Q9MA41.1 RecName: Full=Chitinase-like protein 1; Short=AtCTL1; AltName: Full=Protein ANION ALTERED ROOT MORPHOLOGY; AltName: Full=Protein ECTOPIC DEPOSITION OF LIGNIN IN PITH 1; AltName: Full=Protein ECTOPIC ROOT HAIR 2; AltName: Full=Protein POM-POM1; AltName: Full=Protein SENSITIVE TO HOT TEMPERATURES 2; Flags: Precursor && PF00182:Chitinase class I	-
arahy.Tifrunner.gnm2.ann1.QQ4CTH	2.79654	1.50013	0.50399	0.807128	1.60105	1.88274	0.475673	460.427	209.753	QQ4CTH	arahy.Tifrunner.gnm2.Arahy.11	2380903	2382072	+	358	-	- && - && -	-
arahy.Tifrunner.gnm2.ann1.22NCG0	122.768	80.144	66.7223	45.162	94.9656	64.9793	41.2193	76.4042	44.4617	22NCG0	arahy.Tifrunner.gnm2.Arahy.05	12319986	12321848	-	1500	-	- && Q42064.2 RecName: Full=60S ribosomal protein L8-3 && PF03947:Ribosomal Proteins L2, C-terminal domain|PF00181:Ribosomal Proteins L2, RNA binding domain	Ribosomal_L2_C
arahy.Tifrunner.gnm2.ann1.NCI3TY	80.5563	71.8675	43.0367	72.866	60.3463	61.8905	63.8191	60.379	96.1756	NCI3TY	arahy.Tifrunner.gnm2.Arahy.14	99809124	99811975	+	737	-	- && - && -	-
arahy.Tifrunner.gnm2.ann1.8ZBB8W	94.85	81.4374	81.872	54.5882	103.142	75.8828	44.1316	55.081	41.2657	8ZBB8W	arahy.Tifrunner.gnm2.Arahy.19	158195707	158198172	-	1312	-	- && Q8GTE3.1 RecName: Full=40S ribosomal protein S3a && PF01015:Ribosomal S3Ae family	-
arahy.Tifrunner.gnm2.ann1.W1F2QM	14.4029	47.5611	110.934	113.349	95.492	87.0043	86.7927	15.2327	23.7484	W1F2QM	arahy.Tifrunner.gnm2.Arahy.03	50901702	50904745	+	1645	-	- && Q9LMA8.1 RecName: Full=Protein TIFY 10A; AltName: Full=Jasmonate ZIM domain-containing protein 1 && PF09425:Divergent CCT motif|PF06200:tify domain	Zim
arahy.Tifrunner.gnm2.ann1.BBJ3NV	145.362	42.6087	50.8548	60.0293	44.4322	59.6047	63.8762	30.7224	89.2208	BBJ3NV	arahy.Tifrunner.gnm2.Arahy.13	104640627	104641881	-	483	-	- && Q9LU41.2 RecName: Full=Calcium-transporting ATPase 9, plasma membrane-type; AltName: Full=Ca(2+)-ATPase isoform 9 && -	-
arahy.Tifrunner.gnm2.ann1.9SD0MH	67.4886	104.693	71.0857	60.6151	100.36	49.7243	60.1262	50.9309	65.5456	9SD0MH	arahy.Tifrunner.gnm2.Arahy.15	9201322	9204568	-	552	-	- && - && -	-
arahy.Tifrunner.gnm2.ann1.XPR4K7	11.4786	24.436	116.074	87.9852	96.7376	68.2476	131.137	2.72308	8.70442	XPR4K7	arahy.Tifrunner.gnm2.Arahy.09	3467447	3476996	+	5546	-	- && Q9XIE2.1 RecName: Full=ABC transporter G family member 36; Short=ABC transporter ABCG.36; Short=AtABCG36; AltName: Full=Pleiotropic drug resistance protein 8; AltName: Full=Protein PENETRATION 3 && PF01061:ABC-2 type transporter|PF14510:ABC-transporter extracellular N-terminal|PF08370:Plant PDR ABC transporter associated|PF00005:ABC transporter	ABC2_membrane
novel.4890	84.1124	75.7971	67.6043	43.079	101.248	82.9004	61.1729	63.5591	48.5192	-	arahy.Tifrunner.gnm2.Arahy.18	110892610	110893860	-	769	-	- && P49215.3 RecName: Full=40S ribosomal protein S17 && PF00833:Ribosomal S17	-
arahy.Tifrunner.gnm2.ann1.PS2EEH	93.1017	40.1157	66.9668	92.3198	43.1378	43.8329	66.649	49.4664	80.4234	PS2EEH	arahy.Tifrunner.gnm2.Arahy.17	132461389	132468018	+	3811	-	- && Q8VZH2.1 RecName: Full=Aminopeptidase M1; AltName: Full=Alpha-aminoacylpeptide hydrolase && PF01433:Peptidase family M1|PF11838:ERAP1-like C-terminal domain	-
arahy.Tifrunner.gnm2.ann1.N075P8	87.4568	79.6505	67.0043	49.4621	107.357	84.5648	48.9819	70.1191	45.7578	N075P8	arahy.Tifrunner.gnm2.Arahy.19	10123564	10125659	-	624	-	- && Q9XHE4.1 RecName: Full=60S ribosomal protein L37a && PF01780:Ribosomal L37ae protein family	-
arahy.Tifrunner.gnm2.ann1.SB1TJ5	41.8614	70.2254	72.3405	87.6623	79.7435	62.7578	75.5311	51.9376	63.5675	SB1TJ5	arahy.Tifrunner.gnm2.Arahy.16	1864676	1866238	+	924	-	- && Q8LE58.1 RecName: Full=ESCRT-related protein CHMP1A; AltName: Full=Protein CHARGED MULTIVESICULAR BODY PROTEIN 1A; AltName: Full=Protein CHROMATIN MODIFYING PROTEIN 1A; AltName: Full=Vacuolar protein-sorting-associated protein 46.1 && PF03357:Snf7	ESCRT-III
arahy.Tifrunner.gnm2.ann1.4KXQ87	55.6097	38.0207	43.8525	60.9021	30.1585	37.0356	69.8611	58.95	215.993	4KXQ87	arahy.Tifrunner.gnm2.Arahy.03	27478533	27492438	-	2896	-	- && Q94AS9.2 RecName: Full=Cyclic nucleotide-gated ion channel 4; Short=AtCNGC4; AltName: Full=Cyclic nucleotide- and calmodulin-regulated ion channel 4; Short=AtHLM1 && PF00027:Cyclic nucleotide-binding domain|PF00520:Ion transport protein	Ion_trans
arahy.Tifrunner.gnm2.ann1.7L8B8I	124.149	44.5589	50.8109	67.7235	38.1084	16.5271	19.0368	169.941	111.392	7L8B8I	arahy.Tifrunner.gnm2.Arahy.01	1093007	1093537	-	531	-	- && Q41495.1 RecName: Full=STS14 protein; Flags: Precursor && PF00188:Cysteine-rich secretory protein family	SCP
arahy.Tifrunner.gnm2.ann1.6F344G	24.7488	139.508	99.549	29.7781	138.638	121.503	94.8434	0.622568	2.35533	6F344G	arahy.Tifrunner.gnm2.Arahy.15	8607137	8612901	+	1977	-	- && P19515.2 RecName: Full=Lipase; AltName: Full=Triacylglycerol lipase; Flags: Precursor && -	-
arahy.Tifrunner.gnm2.ann1.V9ABYL	29.0826	30.739	99.2749	127.966	49.181	32.8564	118.443	13.0559	29.3557	V9ABYL	arahy.Tifrunner.gnm2.Arahy.11	72540259	72544037	+	3137	-	- && Q7XUF4.2 RecName: Full=Cyclin-dependent kinase G-2; Short=CDKG;2 >A2XUW1.1 RecName: Full=Cyclin-dependent kinase G-2; Short=CDKG;2 && PF00069:Protein kinase domain	Pkinase
arahy.Tifrunner.gnm2.ann1.3V0HJR	112.021	37.6891	59.2583	72.2755	46.336	31.8892	39.5284	113.975	81.5966	3V0HJR	arahy.Tifrunner.gnm2.Arahy.07	79885567	79888955	+	1776	-	- && Q9MAH3.1 RecName: Full=Protein DJ-1 homolog B; Short=AtDJ1B; Flags: Precursor && PF01965:DJ-1/PfpI family	DJ-1_PfpI
arahy.Tifrunner.gnm2.ann1.AQ1FTN	31.3264	124.279	67.9716	69.4209	115.736	112.334	43.6634	29.5157	31.2031	AQ1FTN	arahy.Tifrunner.gnm2.Arahy.18	25634118	25636189	-	1987	-	- && Q9T076.1 RecName: Full=Early nodulin-like protein 2; AltName: Full=Phytocyanin-like protein; Flags: Precursor && PF02298:Plastocyanin-like domain	Cu_bind_like
arahy.Tifrunner.gnm2.ann1.DLXF41	14.4795	18.6935	105.985	153.305	93.4309	44.6571	107.983	0.394349	10.6474	DLXF41	arahy.Tifrunner.gnm2.Arahy.01	98965021	98968002	-	2631	-	- && P42849.1 RecName: Full=Umecyanin; Short=UMC && PF02298:Plastocyanin-like domain	Cu_bind_like
arahy.Tifrunner.gnm2.ann1.8R40LF	93.1095	91.67	61.4388	39.7939	108.783	72.1535	41.5739	94.6151	38.7071	8R40LF	arahy.Tifrunner.gnm2.Arahy.06	12677395	12678698	+	435	-	- && Q9STY6.1 RecName: Full=40S ribosomal protein S20-2 && PF00338:Ribosomal protein S10p/S20e	Ribosomal_S10
arahy.Tifrunner.gnm2.ann1.35RYQ5	94.9576	53.4179	46.762	76.4282	46.7722	50.6871	68.7791	47.9106	71.0913	35RYQ5	arahy.Tifrunner.gnm2.Arahy.15	128176845	128177873	+	408	-	- && Q9ZP55.1 RecName: Full=Dynamin-related protein 4C && PF01031:Dynamin central region	-
arahy.Tifrunner.gnm2.ann1.MR4BJU	56.3887	70.2971	38.8043	44.7949	71.2738	52.7044	35.8861	168.497	90.431	MR4BJU	arahy.Tifrunner.gnm2.Arahy.14	2671206	2675297	-	2422	-	- && Q93WN0.1 RecName: Full=Selenium-binding protein 2; AltName: Full=Protein EMBRYO SAC DEVELOPMENT ARREST 38 && -	-
arahy.Tifrunner.gnm2.ann1.YVZ5IL	95.23	59.3232	58.8606	76.2821	48.3084	47.4433	54.1516	60.1726	72.7718	YVZ5IL	arahy.Tifrunner.gnm2.Arahy.09	89743751	89748886	+	2387	-	- && Q42919.1 RecName: Full=Glucose-6-phosphate 1-dehydrogenase, cytoplasmic isoform; Short=G6PD && -	-
arahy.Tifrunner.gnm2.ann1.RP4VSQ	109.709	50.3	62.6481	78.0791	52.6444	50.4276	52.6566	68.0957	71.8612	RP4VSQ	arahy.Tifrunner.gnm2.Arahy.16	114398992	114401972	-	2209	-	- && Q9LES2.1 RecName: Full=UBP1-associated protein 2A; AltName: Full=UBP1-interacting protein 2a && PF00076:RNA recognition motif. (a.k.a. RRM, RBD, or RNP domain)	RRM_1
arahy.Tifrunner.gnm2.ann1.R3D0LA	12.7968	59.867	137.747	85.0968	66.649	49.1023	82.9314	2.28119	30.7068	R3D0LA	arahy.Tifrunner.gnm2.Arahy.09	120353571	120356679	+	1218	-	- && Q9ZWM9.1 RecName: Full=AP2/ERF and B3 domain-containing transcription factor RAV1; AltName: Full=Ethylene-responsive transcription factor RAV1; AltName: Full=Protein RELATED TO ABI3/VP1 1 && PF00847:AP2 domain|PF02362:B3 DNA binding domain	B3
novel.2996	161.719	51.0261	69.0528	86.0853	47.051	44.2851	41.8001	42.202	37.9086	-	arahy.Tifrunner.gnm2.Arahy.12	112956114	112959781	+	1280	-	- && - && -	-
arahy.Tifrunner.gnm2.ann1.S1YA7W	117.578	69.3033	79.6645	48.6462	83.3469	60.3094	48.4969	71.991	39.8892	S1YA7W	arahy.Tifrunner.gnm2.Arahy.20	142589615	142591351	+	1174	-	- && Q9FLF0.1 RecName: Full=40S ribosomal protein S9-2 && PF00163:Ribosomal protein S4/S9 N-terminal domain|PF01479:S4 domain	S4
arahy.Tifrunner.gnm2.ann1.4XXP0Y	51.4328	75.2257	52.4557	35.2738	59.9782	32.6799	16.6768	281.85	47.7173	4XXP0Y	arahy.Tifrunner.gnm2.Arahy.08	30164824	30166158	-	1211	-	- && Q9FK81.1 RecName: Full=Stress-response A/B barrel domain-containing protein At5g22580; AltName: Full=Uncharacterized protein At5g22580 && PF07876:Stress responsive A/B Barrel Domain	-
arahy.Tifrunner.gnm2.ann1.34CRUF	9.83621	41.5279	184.437	36.9842	124.828	149.381	40.9615	3.40957	2.17536	34CRUF	arahy.Tifrunner.gnm2.Arahy.03	51083055	51084415	-	1189	-	- && P32110.1 RecName: Full=Probable glutathione S-transferase; AltName: Full=G2-4; AltName: Full=Heat shock protein 26A && PF13417:Glutathione S-transferase, N-terminal domain|PF00043:Glutathione S-transferase, C-terminal domain	GST_C
arahy.Tifrunner.gnm2.ann1.SD34JU	44.3922	54.8811	74.0942	32.2299	53.3234	88.5129	81.4642	89.5171	132.012	SD34JU	arahy.Tifrunner.gnm2.Arahy.19	152203220	152204364	+	1056	-	- && - && PF07939:Protein of unknown function (DUF1685)	-
arahy.Tifrunner.gnm2.ann1.VK0N59	91.161	43.2944	58.0629	96.7362	40.43	51.1226	66.8693	62.2705	52.1205	VK0N59	arahy.Tifrunner.gnm2.Arahy.04	406782	410361	+	1353	-	- && P93654.1 RecName: Full=Syntaxin-22; Short=AtSYP22; Short=AtVAM3; AltName: Full=Protein SHOOT GRAVITROPISM 3 && PF05739:SNARE domain|PF14523:Syntaxin-like protein	SNARE
arahy.Tifrunner.gnm2.ann1.339BKI	101.389	27.3611	60.1262	125.886	32.399	36.1157	77.5955	32.3579	45.5798	339BKI	arahy.Tifrunner.gnm2.Arahy.01	107104740	107108582	+	2276	-	- && - && PF07800:Protein of unknown function (DUF1644)	-
arahy.Tifrunner.gnm2.ann1.RBKA57	7.94821	3.2124	1.17885	1.33774	1.05363	1.22111	0.876497	399.815	248.136	RBKA57	arahy.Tifrunner.gnm2.Arahy.04	107209560	107210418	-	272	-	- && - && -	-
arahy.Tifrunner.gnm2.ann1.X40XE7	72.5262	54.5364	82.8528	83.529	43.5225	73.425	71.7661	35.8758	74.9549	X40XE7	arahy.Tifrunner.gnm2.Arahy.18	133861362	133867400	+	4037	-	- && Q94JM3.2 RecName: Full=Auxin response factor 2; AltName: Full=ARF1-binding protein; Short=ARF1-BP; AltName: Full=Protein MEGAINTEGUMENTA && PF02362:B3 DNA binding domain|PF06507:Auxin response factor	Auxin_resp
arahy.Tifrunner.gnm2.ann1.87UIUZ	102.66	59.494	70.5957	63.5541	57.0971	48.2264	53.6852	71.2814	62.183	87UIUZ	arahy.Tifrunner.gnm2.Arahy.08	32047192	32049175	+	468	-	- && Q940X7.1 RecName: Full=RING-box protein 1a; AltName: Full=At-Rbx1;1; AltName: Full=Protein RING of cullins 1; AltName: Full=RBX1-2; AltName: Full=RBX1a-At && PF12678:RING-H2 zinc finger	-
arahy.Tifrunner.gnm2.ann1.L2LC7G	48.8855	95.4622	54.589	77.1519	84.397	79.6019	78.7449	29.1276	46.5105	L2LC7G	arahy.Tifrunner.gnm2.Arahy.09	109419322	109422654	+	1660	-	- && Q8L856.1 RecName: Full=Transmembrane ascorbate ferrireductase 1; AltName: Full=Cytochrome b561; Short=Artb561-1; Short=AtCytb561; AltName: Full=Protein b561A.tha5; AltName: Full=Tonoplast Cyt-b561; Short=TCytb && PF03188:Eukaryotic cytochrome b561	Cytochrom_B561
arahy.Tifrunner.gnm2.ann1.U66G4I	28.66	23.9049	89.7036	49.9352	37.6778	73.7877	76.8996	87.582	115.239	U66G4I	arahy.Tifrunner.gnm2.Arahy.02	5013531	5013911	+	381	-	- && Q9ZUZ3.1 RecName: Full=Auxin-responsive protein SAUR32; AltName: Full=Protein ABOLISHED APICAL HOOK MAINTENANCE 1; AltName: Full=Protein SMALL AUXIN UP RNA 32 && PF02519:Auxin responsive protein	Auxin_inducible
arahy.Tifrunner.gnm2.ann1.X4SEKR	3.65293	12.1296	59.3263	137.102	31.2772	55.4241	130.984	68.6104	123.201	X4SEKR	arahy.Tifrunner.gnm2.Arahy.07	7862126	7862638	-	513	-	- && P00289.2 RecName: Full=Plastocyanin, chloroplastic; Flags: Precursor && PF00127:Copper binding proteins, plastocyanin/azurin family	-
arahy.Tifrunner.gnm2.ann1.FJ0YVG	29.0801	124.101	81.1275	44.2461	122.865	79.5467	105.016	30.156	17.0537	FJ0YVG	arahy.Tifrunner.gnm2.Arahy.02	26307431	26309873	-	1023	-	- && Q9FVI1.1 RecName: Full=Actin-depolymerizing factor 2; Short=ADF-2 && PF00241:Cofilin/tropomyosin-type actin-binding protein	Cofilin_ADF
arahy.Tifrunner.gnm2.ann1.914CGH	70.768	54.5879	59.5271	77.3109	57.1186	66.529	87.4862	33.2553	71.6014	914CGH	arahy.Tifrunner.gnm2.Arahy.16	13832161	13840124	+	2137	-	- && Q42884.1 RecName: Full=Chorismate synthase 1, chloroplastic; AltName: Full=5-enolpyruvylshikimate-3-phosphate phospholyase 1; Flags: Precursor && PF01264:Chorismate synthase	-
arahy.Tifrunner.gnm2.ann1.PC9MZ4	106.933	69.7749	51.7938	78.0194	48.666	50.7538	51.3242	50.6553	67.358	PC9MZ4	arahy.Tifrunner.gnm2.Arahy.11	54333112	54335536	+	920	-	- && - && -	-
arahy.Tifrunner.gnm2.ann1.ZP4AVM	8.30939	3.96912	3.45286	2.07676	2.61349	1.23163	0.63959	426.778	207.15	ZP4AVM	arahy.Tifrunner.gnm2.Arahy.01	8426162	8427034	-	639	-	- && - && -	-
arahy.Tifrunner.gnm2.ann1.8Y4PDX	13.1321	160.405	106.457	55.5602	215.84	72.5036	32.1761	1.59326	1.24534	8Y4PDX	arahy.Tifrunner.gnm2.Arahy.07	52265783	52278280	+	2032	-	- && A2SY66.1 RecName: Full=Vicianin hydrolase; Short=VH; Flags: Precursor && PF00232:Glycosyl hydrolase family 1	Glyco_hydro_1
arahy.Tifrunner.gnm2.ann1.GA8N54	33.4194	126.615	63.6966	62.1093	106.121	45.5425	50.329	29.7621	119.313	GA8N54	arahy.Tifrunner.gnm2.Arahy.03	135738567	135741671	-	2440	-	- && Q9ZQ80.1 RecName: Full=Nodulin-related protein 1; Short=AtNRP1; AltName: Full=RPS2-interacting protein 11 && -	-
arahy.Tifrunner.gnm2.ann1.L69C3R	74.2343	72.9103	69.9309	51.4757	81.6139	82.6169	70.0565	55.3952	47.3274	L69C3R	arahy.Tifrunner.gnm2.Arahy.07	30620550	30624919	+	3169	-	- && Q9ASR1.1 RecName: Full=Elongation factor 2; Short=EF-2; AltName: Full=Protein LOW EXPRESSION OF OSMOTICALLY RESPONSIVE GENES 1 && PF03144:Elongation factor Tu domain 2|PF00679:Elongation factor G C-terminus|PF00009:Elongation factor Tu GTP binding domain|PF14492:Elongation Factor G, domain II|PF03764:Elongation factor G, domain IV	GTP_EFTU
arahy.Tifrunner.gnm2.ann1.UD53LE	80.8721	91.7094	56.9112	41.7607	97.771	61.7761	34.789	80.3884	78.8233	UD53LE	arahy.Tifrunner.gnm2.Arahy.06	8437174	8439042	+	276	-	- && - && -	-
arahy.Tifrunner.gnm2.ann1.1ZU96Y	43.5355	42.2168	52.7788	67.4866	51.9233	56.4301	67.804	78.5827	139.324	1ZU96Y	arahy.Tifrunner.gnm2.Arahy.20	132664799	132668289	+	2552	-	- && Q9CAR7.1 RecName: Full=Hypersensitive-induced response protein 2; Short=AtHIR2 && PF01145:SPFH domain / Band 7 family	-
arahy.Tifrunner.gnm2.ann1.SR3247	72.1758	49.3214	85.6194	78.5852	59.0945	67.4104	71.2652	52.5503	64.1798	SR3247	arahy.Tifrunner.gnm2.Arahy.10	79570395	79573635	-	1568	-	- && - && PF02466:Tim17/Tim22/Tim23/Pmp24 family|PF00536:SAM domain (Sterile alpha motif)	SAM_1
arahy.Tifrunner.gnm2.ann1.RPA6KE	103.342	112.811	56.3517	34.2625	110.312	66.4245	34.8658	66.2518	49.5305	RPA6KE	arahy.Tifrunner.gnm2.Arahy.04	3894732	3897208	-	1171	-	- && P42798.2 RecName: Full=40S ribosomal protein S15a-1 && PF00410:Ribosomal protein S8	-
arahy.Tifrunner.gnm2.ann1.Q4AMIE	41.5414	149.547	105.24	36.0486	106.129	89.1964	49.8831	47.8992	21.7486	Q4AMIE	arahy.Tifrunner.gnm2.Arahy.01	100613483	100614563	+	627	-	- && Q9C8Z9.1 RecName: Full=Transcription factor bHLH148; AltName: Full=ATBS1 interacting factor 2; AltName: Full=Basic helix-loop-helix protein 148; Short=AtbHLH148; Short=bHLH 148; AltName: Full=Transcription factor EN 143; AltName: Full=bHLH transcription factor bHLH148 && -	-
arahy.Tifrunner.gnm2.ann1.82KWKE	19.0736	158.883	34.0997	19.355	285.572	117.578	12.9722	0.0826738	0.0454447	82KWKE	arahy.Tifrunner.gnm2.Arahy.05	115808150	115813872	-	2772	-	- && Q8VZK9.1 RecName: Full=Cellulose synthase-like protein E1; Short=AtCslE1 && PF03552:Cellulose synthase	-
arahy.Tifrunner.gnm2.ann1.H0U1UD	3.7989	71.6655	76.1495	40.9395	53.0719	79.9419	95.133	76.4025	146.728	H0U1UD	arahy.Tifrunner.gnm2.Arahy.04	4586275	4589316	+	1468	-	- && Q0VC13.1 RecName: Full=Adenosine deaminase-like protein && PF00962:Adenosine/AMP deaminase	-
arahy.Tifrunner.gnm2.ann1.00PPME	75.9796	48.2521	63.56	76.5072	55.1395	60.9815	83.508	52.6999	57.5461	00PPME	arahy.Tifrunner.gnm2.Arahy.20	29628298	29632563	+	1853	-	- && Q9SIZ2.2 RecName: Full=Eukaryotic translation initiation factor 2 subunit alpha homolog && PF07541:Eukaryotic translation initiation factor 2 alpha subunit|PF00575:S1 RNA binding domain	S1
arahy.Tifrunner.gnm2.ann1.CD11VG	50.0956	67.7076	78.9431	57.2911	82.2254	78.1715	76.9114	90.1424	42.4052	CD11VG	arahy.Tifrunner.gnm2.Arahy.15	26178788	26182627	+	1270	-	- && Q9ZTR1.1 RecName: Full=Spermidine synthase 1; Short=SPDSY 1; AltName: Full=Putrescine aminopropyltransferase 1 && PF01564:Spermine/spermidine synthase	-
arahy.Tifrunner.gnm2.ann1.6C98HC	56.5833	58.2365	92.6582	69.6605	63.144	64.2858	81.0328	45.8083	40.5562	6C98HC	arahy.Tifrunner.gnm2.Arahy.14	1538421	1541491	+	1497	-	- && Q8BUV8.2 RecName: Full=Protein GPR107; Flags: Precursor && PF06814:Lung seven transmembrane receptor	-
arahy.Tifrunner.gnm2.ann1.03CGRD	37.1185	52.3647	106.684	56.2599	61.4362	79.4107	84.4092	50.397	67.9424	03CGRD	arahy.Tifrunner.gnm2.Arahy.03	37152076	37152783	-	465	-	- && - && -	-
arahy.Tifrunner.gnm2.ann1.QT2H54	8.87986	13.8129	89.5788	46.8292	70.12	76.5329	209.379	0.510224	1.36211	QT2H54	arahy.Tifrunner.gnm2.Arahy.02	4041620	4043062	+	1443	-	- && Q9AR73.1 RecName: Full=Hydroquinone glucosyltransferase; AltName: Full=Arbutin synthase && PF00201:UDP-glucoronosyl and UDP-glucosyl transferase	UDPGT
arahy.Tifrunner.gnm2.ann1.QR0ETA	128.237	85.9396	45.4027	71.423	80.8585	33.5575	46.2103	44.8907	63.283	QR0ETA	arahy.Tifrunner.gnm2.Arahy.08	17219146	17220574	-	243	-	- && - && -	-
arahy.Tifrunner.gnm2.ann1.B9Y3TQ	80.7918	63.1659	53.7853	68.3515	53.9667	60.6344	70.9423	43.9859	61.9517	B9Y3TQ	arahy.Tifrunner.gnm2.Arahy.16	93184128	93190823	+	687	-	- && - && -	-
arahy.Tifrunner.gnm2.ann1.5Q9WIJ	88.708	122.967	59.5027	41.7522	119.452	68.751	41.901	44.7747	32.9162	5Q9WIJ	arahy.Tifrunner.gnm2.Arahy.19	14753384	14755498	-	1118	-	- && O49884.1 RecName: Full=60S ribosomal protein L30 && PF01248:Ribosomal protein L7Ae/L30e/S12e/Gadd45 family	-
arahy.Tifrunner.gnm2.ann1.EN81KK	69.7127	106.684	58.9271	38.3228	116.748	68.5154	49.407	78.0384	35.078	EN81KK	arahy.Tifrunner.gnm2.Arahy.13	140895145	140895668	+	207	-	- && P48504.2 RecName: Full=Cytochrome b-c1 complex subunit 6; AltName: Full=CR7; AltName: Full=Complex III subunit 6; AltName: Full=Complex III subunit VI; AltName: Full=Mitochondrial hinge protein; AltName: Full=Ubiquinol-cytochrome c reductase complex 7.8 kDa protein && -	-
arahy.Tifrunner.gnm2.ann1.ZIBD16	48.1737	94.3961	63.0131	49.5766	87.4742	71.7	61.1222	74.9299	68.3469	ZIBD16	arahy.Tifrunner.gnm2.Arahy.17	17293500	17298308	-	2049	-	- && Q06197.2 RecName: Full=Isocitrate dehydrogenase [NADP]; Short=IDH; AltName: Full=IDP; AltName: Full=NADP(+)-specific ICDH; AltName: Full=Oxalosuccinate decarboxylase && PF00180:Isocitrate/isopropylmalate dehydrogenase	-
arahy.Tifrunner.gnm2.ann1.7U9J2V	84.0456	54.1945	53.1255	75.0899	40.1336	53.9617	74.4142	47.4379	66.9147	7U9J2V	arahy.Tifrunner.gnm2.Arahy.04	105793541	105793798	-	182	-	- && B6SFA4.1 RecName: Full=Probable helicase MAGATAMA 3; AltName: Full=SEN1-like protein && -	-
arahy.Tifrunner.gnm2.ann1.QMJH5G	38.459	35.2437	51.9318	48.9733	27.7328	54.862	66.1688	109.859	156.082	QMJH5G	arahy.Tifrunner.gnm2.Arahy.08	29806275	29809789	+	1964	-	- && Q9SGE0.1 RecName: Full=UDP-D-apiose/UDP-D-xylose synthase 2 && PF01370:NAD dependent epimerase/dehydratase family	Epimerase
arahy.Tifrunner.gnm2.ann1.31DU23	91.7668	48.1476	71.3293	81.354	44.1744	56.0247	53.9541	56.5116	60.7388	31DU23	arahy.Tifrunner.gnm2.Arahy.09	115378254	115382092	+	1932	-	- && O24466.1 RecName: Full=Ras-related protein RABE1a; Short=AtRABE1a; AltName: Full=Ras-related protein Rab8B; Short=AtRab8B && PF00071:Ras family	Ras
arahy.Tifrunner.gnm2.ann1.J6YKXI	71.0269	114.726	53.1027	39.1919	99.506	67.3043	52.027	66.6892	43.6557	J6YKXI	arahy.Tifrunner.gnm2.Arahy.11	27584673	27589876	+	552	-	- && Q9T070.1 RecName: Full=Cytochrome c oxidase subunit 6a, mitochondrial; Short=AtCOX6a; Flags: Precursor && -	-
arahy.Tifrunner.gnm2.ann1.G1WXPY	0.715243	0.277915	8.81899	3.04073	0.308041	0.440697	2.14169	110.929	523.215	G1WXPY	arahy.Tifrunner.gnm2.Arahy.14	433301	434580	-	652	-	- && - && -	-
arahy.Tifrunner.gnm2.ann1.1B1F65	48.7321	58.0095	74.8291	52.2784	64.4998	77.1346	99.6168	46.0332	60.2627	1B1F65	arahy.Tifrunner.gnm2.Arahy.04	119188098	119192519	+	2810	-	- && - && PF02020:eIF4-gamma/eIF5/eIF2-epsilon	-
arahy.Tifrunner.gnm2.ann1.F0HZWU	46.7134	106.805	56.9422	40.0273	138.178	66.5466	70.6083	57.9458	25.0731	F0HZWU	arahy.Tifrunner.gnm2.Arahy.05	105580051	105584439	+	2297	-	- && Q07511.2 RecName: Full=Formate dehydrogenase, mitochondrial; Short=FDH; AltName: Full=NAD-dependent formate dehydrogenase; Flags: Precursor && -	-
arahy.Tifrunner.gnm2.ann1.X44WLI	40.6657	35.4193	71.6266	46.8955	28.8311	37.8634	39.6754	114.721	170.044	X44WLI	arahy.Tifrunner.gnm2.Arahy.18	5487845	5491587	+	2133	-	- && Q9SGE0.1 RecName: Full=UDP-D-apiose/UDP-D-xylose synthase 2 && PF01370:NAD dependent epimerase/dehydratase family	Epimerase
arahy.Tifrunner.gnm2.ann1.HFGD5J	79.7855	41.8312	65.8906	88.6547	46.4497	52.351	72.5704	42.1977	49.985	HFGD5J	arahy.Tifrunner.gnm2.Arahy.10	101124963	101138656	-	1750	-	- && Q8LGF7.1 RecName: Full=Protein PEROXIN-4; Short=AtPEX4; AltName: Full=E2 ubiquitin-conjugating enzyme 21; AltName: Full=Probable ubiquitin-conjugating enzyme E2 21; AltName: Full=Ubiquitin carrier protein 21 && PF00179:Ubiquitin-conjugating enzyme	UQ_con
arahy.Tifrunner.gnm2.ann1.N7IX60	96.339	68.2781	49.673	69.2243	53.7521	55.0046	58.1412	51.538	64.2536	N7IX60	arahy.Tifrunner.gnm2.Arahy.15	146657888	146661748	-	1471	-	- && - && PF05056:Protein of unknown function (DUF674)	-
arahy.Tifrunner.gnm2.ann1.RQ2DW4	78.3078	156.261	94.2112	97.7171	115.32	39.2249	22.2005	0	0	RQ2DW4	arahy.Tifrunner.gnm2.Arahy.17	8816734	8818213	-	1084	-	- && Q9ZVF3.1 RecName: Full=MLP-like protein 328 && PF00407:Pathogenesis-related protein Bet v I family	-
novel.88	82.7434	85.6638	59.7254	46.9718	52.931	35.8268	36.4508	128.338	96.983	-	arahy.Tifrunner.gnm2.Arahy.01	96129416	96130972	+	478	-	- && P59259.2 RecName: Full=Histone H4 >Q6LAF3.3 RecName: Full=Histone H4 >Q6PMI5.3 RecName: Full=Histone H4 >Q6WZ83.3 RecName: Full=Histone H4 >Q76H85.3 RecName: Full=Histone H4 >P62788.2 RecName: Full=Histone H4 >P62787.2 RecName: Full=Histone H4 >P62887.2 RecName: Full=Histone H4 >P62785.2 RecName: Full=Histone H4 variant TH011 >P0CG89.1 RecName: Full=Histone H4 && -	-
arahy.Tifrunner.gnm2.ann1.GF35LS	70.409	103.723	65.7638	50.9373	79.6956	58.8471	72.032	73.964	45.0601	GF35LS	arahy.Tifrunner.gnm2.Arahy.14	136380861	136382204	-	751	-	- && Q38879.2 RecName: Full=Thioredoxin H2; Short=AtTrxh2; AltName: Full=Thioredoxin 2; Short=AtTRX2 && PF00085:Thioredoxin	-
arahy.Tifrunner.gnm2.ann1.A7W2G8	36.5834	58.1434	47.2734	94.1489	47.5959	78.1867	105.084	42.5496	57.4893	A7W2G8	arahy.Tifrunner.gnm2.Arahy.13	50402922	50407439	-	2120	-	- && Q8H166.2 RecName: Full=Thiol protease aleurain; Short=AtALEU; AltName: Full=Senescence-associated gene product 2; Flags: Precursor && PF08246:Cathepsin propeptide inhibitor domain (I29)|PF00112:Papain family cysteine protease	Peptidase_C1
arahy.Tifrunner.gnm2.ann1.JXP64F	72.6879	70.1986	62.2174	47.4755	90.9985	66.6709	62.7792	59.2276	61.0722	JXP64F	arahy.Tifrunner.gnm2.Arahy.06	29395577	29396601	+	474	-	- && Q9SVM8.1 RecName: Full=Glycine-rich RNA-binding protein 2, mitochondrial; Short=AtGR-RBP2; AltName: Full=AtRBG2; AltName: Full=Glycine-rich protein 2; Short=AtGRP2; AltName: Full=Mitochondrial RNA-binding protein 1a; Short=At-mRBP1a; Flags: Precursor && PF00076:RNA recognition motif. (a.k.a. RRM, RBD, or RNP domain)	RRM_1
arahy.Tifrunner.gnm2.ann1.UBX05Z	92.9228	70.4296	80.06	48.5539	87.6492	69.5666	42.2571	67.3668	43.8941	UBX05Z	arahy.Tifrunner.gnm2.Arahy.09	106481017	106483327	+	1577	-	- && P49204.4 RecName: Full=40S ribosomal protein S4-2 && PF00467:KOW motif|PF16121:40S ribosomal protein S4 C-terminus|PF00900:Ribosomal family S4e|PF08071:RS4NT (NUC023) domain|PF01479:S4 domain	Ribosomal_S4e
arahy.Tifrunner.gnm2.ann1.Y86I8S	57.8123	95.9607	45.4062	49.4993	89.1703	40.1334	76.1482	80.5905	75.3168	Y86I8S	arahy.Tifrunner.gnm2.Arahy.16	1459623	1466192	-	3099	-	- && P26569.1 RecName: Full=Histone H1.2 && PF00538:linker histone H1 and H5 family	-
arahy.Tifrunner.gnm2.ann1.5C4XQ1	46.8408	60.3755	70.419	100.708	70.7687	34.3183	80.6735	54.9629	39.1928	5C4XQ1	arahy.Tifrunner.gnm2.Arahy.06	5222802	5223542	+	432	-	- && Q945T0.1 RecName: Full=Rapid alkalinization factor; Short=NtRALF; Flags: Precursor && PF05498:Rapid ALkalinization Factor (RALF)	-
arahy.Tifrunner.gnm2.ann1.3A06QA	85.9822	33.8253	54.221	106.649	48.445	41.7341	68.8483	40.4493	66.7471	3A06QA	arahy.Tifrunner.gnm2.Arahy.04	104005042	104008022	-	839	-	- && Q8LPQ5.1 RecName: Full=Zinc finger protein BRUTUS; AltName: Full=Protein EMBRYO DEFECTIVE 2454 && -	-
arahy.Tifrunner.gnm2.ann1.KUWC0K	10.3793	27.5209	106.686	113.499	67.6586	41.6363	125.621	12.3966	31.6369	KUWC0K	arahy.Tifrunner.gnm2.Arahy.13	140461715	140466570	-	1170	-	- && Q9LME4.1 RecName: Full=Probable protein phosphatase 2C 9; Short=AtPP2C09; AltName: Full=Phytochrome-associated protein phosphatase 2C; Short=PAPP2C && PF00481:Protein phosphatase 2C	PP2C
arahy.Tifrunner.gnm2.ann1.DR7LK2	87.0825	87.5609	60.1934	40.3431	82.6786	56.2292	53.2349	84.8997	41.0454	DR7LK2	arahy.Tifrunner.gnm2.Arahy.08	40751493	40754947	-	1724	-	- && O22342.1 RecName: Full=ADP,ATP carrier protein 1, mitochondrial; AltName: Full=ADP/ATP translocase 1; AltName: Full=Adenine nucleotide translocator 1; Short=ANT 1; Flags: Precursor && PF00153:Mitochondrial carrier protein	Mito_carr
arahy.Tifrunner.gnm2.ann1.3CBS5R	112.57	76.7512	62.0536	79.4973	69.5714	56.2953	58.2873	22.4131	55.7846	3CBS5R	arahy.Tifrunner.gnm2.Arahy.03	133276094	133280724	-	2512	-	- && Q8S528.2 RecName: Full=Aldehyde dehydrogenase family 2 member B7, mitochondrial; Short=ALDH2b; Flags: Precursor && PF00171:Aldehyde dehydrogenase family	Aldedh
arahy.Tifrunner.gnm2.ann1.2L2SJX	85.1491	17.7173	22.3335	114.282	9.84793	22.5245	66.895	19.1195	149.808	2L2SJX	arahy.Tifrunner.gnm2.Arahy.17	40970026	40975488	+	1348	-	- && Q94CE3.1 RecName: Full=Beta carbonic anhydrase 5, chloroplastic; Short=AtbCA5; Short=AtbetaCA5; AltName: Full=Beta carbonate dehydratase 5; Flags: Precursor && PF00484:Carbonic anhydrase	-
arahy.Tifrunner.gnm2.ann1.NCN9PA	77.5032	80.0362	47.4127	44.4563	88.2503	65.8994	59.949	90.2024	44.6634	NCN9PA	arahy.Tifrunner.gnm2.Arahy.08	46706919	46709914	+	1342	-	- && P38548.1 RecName: Full=GTP-binding nuclear protein Ran/TC4 && PF00071:Ras family	Ras
arahy.Tifrunner.gnm2.ann1.VK45Y5	87.0691	90.5327	67.6518	52.8161	98.2437	63.2927	41.998	58.426	40.4145	VK45Y5	arahy.Tifrunner.gnm2.Arahy.03	24757967	24760057	+	791	-	- && P51413.2 RecName: Full=60S ribosomal protein L17-2 && PF00237:Ribosomal protein L22p/L17e	-
arahy.Tifrunner.gnm2.ann1.C32PPW	63.5971	68.3237	68.0262	65.1896	66.7047	53.5694	50.353	75.9833	84.5136	C32PPW	arahy.Tifrunner.gnm2.Arahy.05	112688057	112690453	-	1198	-	- && Q9M2Z4.1 RecName: Full=Membrane steroid-binding protein 2; Short=AtMP2; AltName: Full=Membrane-associated progesterone-binding protein 3; Short=AtMAPR3 && PF00173:Cytochrome b5-like Heme/Steroid binding domain	-
arahy.Tifrunner.gnm2.ann1.6U4YNS	93.1871	47.7447	48.2196	71.5775	51.0973	62.5962	56.8732	37.3418	63.9532	6U4YNS	arahy.Tifrunner.gnm2.Arahy.10	91481446	91485398	-	1369	-	- && - && -	-
arahy.Tifrunner.gnm2.ann1.SAK0JK	67.1007	47.9225	48.9474	84.9616	52.6054	53.4238	73.1342	59.4722	75.4986	SAK0JK	arahy.Tifrunner.gnm2.Arahy.17	17033813	17039371	-	1707	-	- && Q80SY5.1 RecName: Full=Pre-mRNA-splicing factor 38B && PF12871:Pre-mRNA-splicing factor 38-associated hydrophilic C-term|PF03371:PRP38 family	PRP38
arahy.Tifrunner.gnm2.ann1.GHTC3Q	16.9001	21.9642	112.117	145.137	63.1171	41.2128	92.8424	18.2982	40.3591	GHTC3Q	arahy.Tifrunner.gnm2.Arahy.19	28574975	28577645	+	615	-	- && Q0DKW8.1 RecName: Full=Hydrophobic protein LTI6B; AltName: Full=Low temperature-induced protein 6B >A2Y075.2 RecName: Full=Hydrophobic protein LTI6B; AltName: Full=Low temperature-induced protein 6B && PF01679:Proteolipid membrane potential modulator	-
arahy.Tifrunner.gnm2.ann1.IT57YE	86.2448	77.9914	48.492	46.7385	88.8376	61.2583	56.212	84.0695	41.9453	IT57YE	arahy.Tifrunner.gnm2.Arahy.18	128990699	128993625	+	1347	-	- && P38548.1 RecName: Full=GTP-binding nuclear protein Ran/TC4 && PF00071:Ras family	Ras
arahy.Tifrunner.gnm2.ann1.HVVY76	5.04813	41.9641	40.6858	51.9235	119.495	120.225	138.834	2.94282	4.94753	HVVY76	arahy.Tifrunner.gnm2.Arahy.20	10085654	10086547	-	894	-	- && Q9FE06.1 RecName: Full=Protein EXORDIUM-like 2; Flags: Precursor && PF04674:Phosphate-induced protein 1 conserved region	-
arahy.Tifrunner.gnm2.ann1.68LHHN	43.6597	114.102	48.9878	28.6269	128.339	86.1577	79.787	50.5599	36.5226	68LHHN	arahy.Tifrunner.gnm2.Arahy.20	9650921	9654346	-	1472	-	- && - && PF06747:CHCH domain	-
arahy.Tifrunner.gnm2.ann1.DZTW61	96.4184	122.275	60.6003	38.1609	70.9481	61.3272	11.5433	93.3791	48.2573	DZTW61	arahy.Tifrunner.gnm2.Arahy.02	6803846	6806254	+	2409	-	- && Q9LUM3.1 RecName: Full=Subtilisin-like protease SBT1.5; AltName: Full=Subtilase subfamily 1 member 5; Short=AtSBT1.5; Flags: Precursor && PF05922:Peptidase inhibitor I9|PF00082:Subtilase family|PF02225:PA domain	Peptidase_S8
arahy.Tifrunner.gnm2.ann1.9J1YPX	97.4526	66.9433	67.4903	51.0348	69.822	57.3687	61.7336	66.3074	48.2192	9J1YPX	arahy.Tifrunner.gnm2.Arahy.20	142621621	142623440	-	1119	-	- && Q9FLF0.1 RecName: Full=40S ribosomal protein S9-2 && PF00163:Ribosomal protein S4/S9 N-terminal domain|PF01479:S4 domain	S4
arahy.Tifrunner.gnm2.ann1.LML9QV	2.94363	10.288	109.273	73.4536	24.6163	103.441	135.318	68.5632	72.2256	LML9QV	arahy.Tifrunner.gnm2.Arahy.13	8028493	8031344	+	2020	-	- && Q944G9.2 RecName: Full=Fructose-bisphosphate aldolase 2, chloroplastic; Short=AtFBA2; Flags: Precursor && PF00274:Fructose-bisphosphate aldolase class-I	-
arahy.Tifrunner.gnm2.ann1.ZL1DA1	33.6763	62.3473	46.6111	47.967	83.5655	57.5768	64.1816	71.3831	116.32	ZL1DA1	arahy.Tifrunner.gnm2.Arahy.18	123738217	123741675	+	1411	-	- && Q0JNR2.1 RecName: Full=Cysteine proteinase inhibitor 12; AltName: Full=Oryzacystatin XII; Short=OC-XII; AltName: Full=Oryzacystatin-12; Flags: Precursor && PF16845:Aspartic acid proteinase inhibitor	-
arahy.Tifrunner.gnm2.ann1.0C3V8Z	65.3802	42.628	53.1909	66.7315	40.4391	48.7287	52.0396	74.7283	125.138	0C3V8Z	arahy.Tifrunner.gnm2.Arahy.02	1703726	1714574	-	5178	-	- && Q67ZB3.1 RecName: Full=FRIGIDA-like protein 3 && PF07899:Frigida-like protein	-
novel.950	8.36374	2.6	3.45869	2.16797	2.60093	1.68897	1.00367	400.434	213.089	-	arahy.Tifrunner.gnm2.Arahy.04	115261301	115262367	+	485	-	- && - && -	-
arahy.Tifrunner.gnm2.ann1.ZEA1CF	2.52834	43.1693	94.7828	120.416	78.4303	59.6388	104.411	4.24056	6.78874	ZEA1CF	arahy.Tifrunner.gnm2.Arahy.09	609747	612367	-	1876	-	- && Q9SAH7.1 RecName: Full=Probable WRKY transcription factor 40; AltName: Full=WRKY DNA-binding protein 40 && PF03106:WRKY DNA -binding domain	WRKY
arahy.Tifrunner.gnm2.ann1.QH4526	41.8745	71.5369	80.0858	105.798	66.8066	55.8012	77.6702	17.7708	33.7216	QH4526	arahy.Tifrunner.gnm2.Arahy.19	153273569	153274191	-	390	-	- && B9SR15.1 RecName: Full=CASP-like protein 4C1; Short=RcCASPL4C1 && PF04535:Domain of unknown function (DUF588)	-
arahy.Tifrunner.gnm2.ann1.FM2NH1	122.545	44.8471	146.274	53.851	34.474	34.0372	42.9793	33.5805	66.5845	FM2NH1	arahy.Tifrunner.gnm2.Arahy.17	51746260	51746725	-	438	-	- && - && -	-
arahy.Tifrunner.gnm2.ann1.UBQ2DA	80.807	93.0693	59.5488	47.1676	104.941	58.764	39.2936	72.3626	48.2723	UBQ2DA	arahy.Tifrunner.gnm2.Arahy.03	13258996	13261500	+	1617	-	- && Q9ZNS1.1 RecName: Full=40S ribosomal protein S7 && PF01251:Ribosomal protein S7e	-
arahy.Tifrunner.gnm2.ann1.DAR9EC	107.055	48.7824	59.5744	75.7362	43.5334	47.1071	51.1388	54.8189	50.2633	DAR9EC	arahy.Tifrunner.gnm2.Arahy.19	156008677	156009983	+	855	-	- && - && PF06749:Protein of unknown function (DUF1218)	-
arahy.Tifrunner.gnm2.ann1.XFL0DY	66.183	88.6888	49.7458	43.9271	63.7259	112.375	32.8034	52.8453	79.5024	XFL0DY	arahy.Tifrunner.gnm2.Arahy.05	30905605	30908037	+	1912	-	- && Q58G01.1 RecName: Full=Transcription factor bHLH155; AltName: Full=BHLH transcription factor gamma; Short=bHLH gamma; AltName: Full=Basic helix-loop-helix protein 155; Short=AtbHLH155; Short=bHLH 155; AltName: Full=LONESOME HIGHWAY-like protein 3; AltName: Full=bHLH transcription factor bHLH155 && PF14215:bHLH-MYC and R2R3-MYB transcription factors N-terminal	-
arahy.Tifrunner.gnm2.ann1.5F74S8	78.1133	56.6202	57.8287	73.6204	41.3812	51.2518	71.7825	44.894	76.687	5F74S8	arahy.Tifrunner.gnm2.Arahy.14	93196976	93200362	-	1076	-	- && Q940X9.1 RecName: Full=La-related protein 1A; Short=AtLARP1a && -	-
arahy.Tifrunner.gnm2.ann1.979X0J	63.4633	80.6689	62.7	65.7956	78.8168	59.3684	53.4307	54.7651	76.6135	979X0J	arahy.Tifrunner.gnm2.Arahy.17	131499555	131505652	-	2145	-	- && Q9T074.1 RecName: Full=Phosphoenolpyruvate carboxykinase [ATP]; Short=PEP carboxykinase; Short=PEPCK && PF01293:Phosphoenolpyruvate carboxykinase	-
arahy.Tifrunner.gnm2.ann1.RQ0VMS	122.209	40.4896	62.8127	108.323	34.9444	33.0774	41.685	22.9386	68.4063	RQ0VMS	arahy.Tifrunner.gnm2.Arahy.03	42906907	42909618	-	2060	-	- && P24465.2 RecName: Full=Cytochrome P450 71A1; AltName: Full=ARP-2; AltName: Full=CYPLXXIA1 && PF00067:Cytochrome P450	p450
arahy.Tifrunner.gnm2.ann1.HCTL36	3.6271	40.8836	43.6608	38.2303	58.3289	89.0183	75.3704	119.467	155.836	HCTL36	arahy.Tifrunner.gnm2.Arahy.07	72716079	72718857	-	1148	-	- && P06183.1 RecName: Full=Photosystem II 10 kDa polypeptide, chloroplastic; AltName: Full=Light-inducible tissue-specific ST-LS1 protein; Flags: Precursor && PF04725:Photosystem II 10 kDa polypeptide PsbR	-
arahy.Tifrunner.gnm2.ann1.XEB2B9	21.0122	71.7555	85.2867	118.752	49.8756	48.8962	76.4526	29.6424	44.555	XEB2B9	arahy.Tifrunner.gnm2.Arahy.08	2811969	2812352	-	384	-	- && Q8L9W3.2 RecName: Full=E3 ubiquitin-protein ligase ATL23; AltName: Full=RING-H2 finger protein ATL23; AltName: Full=RING-type E3 ubiquitin transferase ATL23 && PF13639:Ring finger domain	-
arahy.Tifrunner.gnm2.ann1.ZY8VEF	60.4198	41.7289	61.5992	78.374	39.109	55.8534	77.3647	43.4353	72.0307	ZY8VEF	arahy.Tifrunner.gnm2.Arahy.13	56425173	56428157	-	201	-	- && - && -	-
arahy.Tifrunner.gnm2.ann1.7R2GAN	88.5618	46.6772	76.3114	91.4425	37.1822	49.7687	47.5443	43.1085	43.436	7R2GAN	arahy.Tifrunner.gnm2.Arahy.16	40783949	40785391	+	1443	-	- && - && -	-
arahy.Tifrunner.gnm2.ann1.7G97IV	71.2227	47.7183	75.5298	65.9104	47.6648	59.1413	47.2582	92.6004	71.2961	7G97IV	arahy.Tifrunner.gnm2.Arahy.20	42147008	42150755	-	1718	-	- && Q42807.1 RecName: Full=Stearoyl-[acyl-carrier-protein] 9-desaturase, chloroplastic; Short=Stearoyl-ACP desaturase; AltName: Full=Acyl-[acyl-carrier-protein] desaturase; Flags: Precursor && PF03405:Fatty acid desaturase	-
arahy.Tifrunner.gnm2.ann1.5EZ2U4	4.99041	10.1438	4.65278	8.3735	24.5376	42.3823	130.138	271.448	132.194	5EZ2U4	arahy.Tifrunner.gnm2.Arahy.15	133097621	133098815	-	663	-	- && - && -	-
arahy.Tifrunner.gnm2.ann1.1UG3AM	115.322	39.2497	51.9046	82.315	44.5908	45.7218	49.3283	51.6572	81.7849	1UG3AM	arahy.Tifrunner.gnm2.Arahy.04	15180962	15184888	-	2441	-	- && Q9FJ17.2 RecName: Full=Protein DEHYDRATION-INDUCED 19 homolog 7; Short=AtDi19-7; AltName: Full=Protein HYPERSENSITIVE TO RED AND BLUE 1 && -	-
arahy.Tifrunner.gnm2.ann1.406MLV	87.2565	81.0902	61.692	38.5425	103.177	76.7839	44.4358	71.215	37.5911	406MLV	arahy.Tifrunner.gnm2.Arahy.10	216475	218551	-	1173	-	- && Q9ATF5.1 RecName: Full=60S ribosomal protein L18a && PF01775:Ribosomal L18ae/LX protein domain	-
arahy.Tifrunner.gnm2.ann1.S2SRDX	134.091	43.4315	42.3273	81.6036	43.8352	38.9534	42.0702	53.9134	63.0705	S2SRDX	arahy.Tifrunner.gnm2.Arahy.14	16309933	16313843	+	1738	-	- && Q9FJ17.2 RecName: Full=Protein DEHYDRATION-INDUCED 19 homolog 7; Short=AtDi19-7; AltName: Full=Protein HYPERSENSITIVE TO RED AND BLUE 1 && PF14571:Stress-induced protein Di19, C-terminal|PF05605:Drought induced 19 protein (Di19), zinc-binding	-
arahy.Tifrunner.gnm2.ann1.9U7L2M	79.8437	116.864	60.3302	36.8415	93.2302	61.6548	45.2523	43.5023	29.9963	9U7L2M	arahy.Tifrunner.gnm2.Arahy.04	124825555	124828296	+	1509	-	- && Q94KT8.1 RecName: Full=Protein COBRA; AltName: Full=Cell expansion protein; Flags: Precursor && PF04833:COBRA-like protein	-
arahy.Tifrunner.gnm2.ann1.0RJM1Q	21.9214	43.7763	121.404	87.7935	69.0866	49.9514	93.8907	33.2034	43.5254	0RJM1Q	arahy.Tifrunner.gnm2.Arahy.15	49451103	49454080	-	2061	-	- && Q2QS14.1 RecName: Full=UDP-glucose 6-dehydrogenase 4; Short=UDP-Glc dehydrogenase 4; Short=UDP-GlcDH 4; Short=UDPGDH 4; AltName: Full=Os-UGD4 && PF03721:UDP-glucose/GDP-mannose dehydrogenase family, NAD binding domain|PF03720:UDP-glucose/GDP-mannose dehydrogenase family, UDP binding domain|PF00984:UDP-glucose/GDP-mannose dehydrogenase family, central domain	-
arahy.Tifrunner.gnm2.ann1.A0NHG5	58.6581	198.619	59.8459	39.7018	130.128	62.1541	36.3438	13.8464	5.33023	A0NHG5	arahy.Tifrunner.gnm2.Arahy.03	4699652	4701433	-	1703	-	- && Q9XI99.1 RecName: Full=BURP domain protein USPL1; AltName: Full=Unknown seed protein-like protein 1; Short=AtUSPL1; Flags: Precursor && PF03181:BURP domain	-
arahy.Tifrunner.gnm2.ann1.RJK860	54.1681	132.235	50.6412	28.7495	116.688	64.8432	50.4228	41.0373	38.1354	RJK860	arahy.Tifrunner.gnm2.Arahy.20	247123	250336	+	1187	-	- && Q6DBP4.1 RecName: Full=Pectin acetylesterase 8; Flags: Precursor && PF03283:Pectinacetylesterase	-
arahy.Tifrunner.gnm2.ann1.Y3E72Q	78.2869	68.4376	58.0585	46.9288	74.4083	57.6107	45.0086	91.4452	65.7963	Y3E72Q	arahy.Tifrunner.gnm2.Arahy.07	3011407	3014050	+	929	-	- && Q9FJ98.1 RecName: Full=DNA-directed RNA polymerases II, IV and V subunit 6A; AltName: Full=RNA polymerase Rpb6 && PF01192:RNA polymerase Rpb6	-
arahy.Tifrunner.gnm2.ann1.J4XL7B	8.44123	27.4277	75.2918	63.9102	75.7747	95.7609	128.766	7.15746	44.2085	J4XL7B	arahy.Tifrunner.gnm2.Arahy.05	102817866	102818087	+	222	-	- && - && -	-
arahy.Tifrunner.gnm2.ann1.74FNJK	50.958	107.593	69.4792	60.1723	99.4316	72.6543	55.5638	32.6572	16.9812	74FNJK	arahy.Tifrunner.gnm2.Arahy.11	151298	157040	-	2325	-	- && Q42919.1 RecName: Full=Glucose-6-phosphate 1-dehydrogenase, cytoplasmic isoform; Short=G6PD && PF00479:Glucose-6-phosphate dehydrogenase, NAD binding domain|PF02781:Glucose-6-phosphate dehydrogenase, C-terminal domain	G6PD_C
novel.840	12.79	72.6298	93.3146	105.449	66.6299	55.2356	90.9185	26.0588	45.8107	-	arahy.Tifrunner.gnm2.Arahy.03	136743151	136773730	-	959	-	- && Q9C9U8.1 RecName: Full=Probable calcium-binding protein CML26; AltName: Full=Calmodulin-like protein 26 && PF13499:EF-hand domain pair|PF13833:EF-hand domain pair	-
arahy.Tifrunner.gnm2.ann1.UZSK02	56.0717	72.2348	72.1103	66.6484	58.1834	43.7371	61.4543	73.4044	86.2139	UZSK02	arahy.Tifrunner.gnm2.Arahy.01	96144453	96146861	-	988	-	- && P59259.2 RecName: Full=Histone H4 >Q6LAF3.3 RecName: Full=Histone H4 >Q6PMI5.3 RecName: Full=Histone H4 >Q6WZ83.3 RecName: Full=Histone H4 >Q76H85.3 RecName: Full=Histone H4 >P62788.2 RecName: Full=Histone H4 >P62787.2 RecName: Full=Histone H4 >P62887.2 RecName: Full=Histone H4 >P62785.2 RecName: Full=Histone H4 variant TH011 >P0CG89.1 RecName: Full=Histone H4 && PF15511:Centromere kinetocho…	-
arahy.Tifrunner.gnm2.ann1.BGFV7A	76.5002	40.898	57.5489	87.8049	45.4725	48.9627	71.0059	36.7715	54.2131	BGFV7A	arahy.Tifrunner.gnm2.Arahy.01	39597557	39602304	-	1581	-	- && Q0VFP5.1 RecName: Full=Protein CWC15 homolog && -	-
arahy.Tifrunner.gnm2.ann1.GHL8IH	54.7805	70.688	83.463	64.9861	82.1561	74.9497	67.0707	49.5372	31.1502	GHL8IH	arahy.Tifrunner.gnm2.Arahy.05	31389882	31395119	-	1157	-	- && Q9ZTR1.1 RecName: Full=Spermidine synthase 1; Short=SPDSY 1; AltName: Full=Putrescine aminopropyltransferase 1 && PF01564:Spermine/spermidine synthase	-
arahy.Tifrunner.gnm2.ann1.RR7AK4	117.736	86.1169	61.555	28.8303	110.827	62.8672	28.7847	67.1028	35.439	RR7AK4	arahy.Tifrunner.gnm2.Arahy.14	137314774	137316295	-	678	-	- && P40590.1 RecName: Full=60S ribosomal protein L34 [Pisum sativum] && PF01199:Ribosomal protein L34e	-
arahy.Tifrunner.gnm2.ann1.7LM4TU	91.1093	76.5838	62.6198	46.7928	99.8616	56.7321	41.3419	74.8496	41.8266	7LM4TU	arahy.Tifrunner.gnm2.Arahy.16	36131699	36133607	+	762	-	- && P46297.1 RecName: Full=40S ribosomal protein S23; AltName: Full=S12 && PF00164:Ribosomal protein S12/S23	Ribosomal_S12
arahy.Tifrunner.gnm2.ann1.NC6DU2	72.5956	76.4683	58.446	46.3385	87.9391	72.5086	46.6171	74.6666	48.3778	NC6DU2	arahy.Tifrunner.gnm2.Arahy.18	131164912	131168353	+	1958	-	- && Q9FUM1.1 RecName: Full=Elongation factor 1-gamma; Short=EF-1-gamma; AltName: Full=eEF-1B gamma && PF02798:Glutathione S-transferase, N-terminal domain|PF00647:Elongation factor 1 gamma, conserved domain|PF00043:Glutathione S-transferase, C-terminal domain	GST_N
arahy.Tifrunner.gnm2.ann1.P7D082	25.7537	47.2786	125.841	89.8933	64.2636	43.3083	71.6102	46.4271	45.0443	P7D082	arahy.Tifrunner.gnm2.Arahy.05	65057816	65060786	+	2060	-	- && Q2QS14.1 RecName: Full=UDP-glucose 6-dehydrogenase 4; Short=UDP-Glc dehydrogenase 4; Short=UDP-GlcDH 4; Short=UDPGDH 4; AltName: Full=Os-UGD4 && PF03721:UDP-glucose/GDP-mannose dehydrogenase family, NAD binding domain|PF03720:UDP-glucose/GDP-mannose dehydrogenase family, UDP binding domain|PF00984:UDP-glucose/GDP-mannose dehydrogenase family, central domain	-
arahy.Tifrunner.gnm2.ann1.Z4CKFD	53.1172	85.5349	42.5431	50.1094	76.9423	40.2333	83.4617	65.8189	71.553	Z4CKFD	arahy.Tifrunner.gnm2.Arahy.06	17381889	17388284	+	4320	-	- && P08283.1 RecName: Full=Histone H1; AltName: Full=PsH1b; AltName: Full=PsH1b-40 && PF00538:linker histone H1 and H5 family	-
arahy.Tifrunner.gnm2.ann1.KFT90B	13.2799	42.5878	94.8533	79.5027	63.3306	62.0687	98.1463	17.544	46.6699	KFT90B	arahy.Tifrunner.gnm2.Arahy.08	27255966	27257957	-	1992	-	- && Q9XE58.2 RecName: Full=Scarecrow-like protein 14; Short=AtSCL14; AltName: Full=GRAS family protein 2; Short=AtGRAS-2 && PF03514:GRAS domain family	GRAS
arahy.Tifrunner.gnm2.ann1.IVYM6W	31.4584	36.3007	84.4699	83.846	34.4592	55.1662	105.592	34.2038	64.2659	IVYM6W	arahy.Tifrunner.gnm2.Arahy.07	63496710	63500814	-	3525	-	- && Q9FY69.1 RecName: Full=Transcription factor bHLH143; AltName: Full=Basic helix-loop-helix protein 143; Short=AtbHLH143; Short=bHLH 143; AltName: Full=Transcription factor EN 129; AltName: Full=bHLH transcription factor bHLH143 && -	-
arahy.Tifrunner.gnm2.ann1.ZSV3DU	57.3031	59.8246	71.0258	63.4095	82.1049	52.4638	77.679	42.7197	41.2392	ZSV3DU	arahy.Tifrunner.gnm2.Arahy.13	27540803	27543871	-	1031	-	- && Q9FH37.1 RecName: Full=Transcription factor ILR3; AltName: Full=Basic helix-loop-helix protein 105; Short=AtbHLH105; Short=bHLH 105; AltName: Full=Protein IAA-LEUCINE RESISTANT 3; AltName: Full=Transcription factor EN 133; AltName: Full=bHLH transcription factor bHLH105 && PF00010:Helix-loop-helix DNA-binding domain	HLH
arahy.Tifrunner.gnm2.ann1.U8M3K9	79.4099	154.753	29.9621	23.0994	115.315	35.316	17.3956	114.583	34.5386	U8M3K9	arahy.Tifrunner.gnm2.Arahy.19	34402889	34407830	+	2531	-	- && O81919.1 RecName: Full=Calreticulin; Flags: Precursor && PF00262:Calreticulin family	-
arahy.Tifrunner.gnm2.ann1.SZWP5S	34.08	81.3928	68.9388	49.3329	106.206	43.2807	75.9145	58.1392	76.8843	SZWP5S	arahy.Tifrunner.gnm2.Arahy.15	159848616	159855309	-	4272	-	- && Q9SQI2.2 RecName: Full=Protein GIGANTEA && -	-
arahy.Tifrunner.gnm2.ann1.4Y2508	11.3828	61.6883	120.582	88.7332	63.9892	58.6632	106.166	13.9944	45.5308	4Y2508	arahy.Tifrunner.gnm2.Arahy.05	104603110	104607951	+	2569	-	- && Q9LIR6.1 RecName: Full=Beta-amylase 1, chloroplastic; AltName: Full=1,4-alpha-D-glucan maltohydrolase; AltName: Full=Beta-amylase 7; AltName: Full=Thioredoxin-regulated beta-amylase; Short=TR-BAMY; Flags: Precursor && -	-
arahy.Tifrunner.gnm2.ann1.F91WU6	92.0743	116.871	44.4347	38.2309	66.112	43.0086	40.2023	86.4221	46.7145	F91WU6	arahy.Tifrunner.gnm2.Arahy.13	133908568	133914938	+	1662	-	- && Q9LKG7.1 RecName: Full=UTP--glucose-1-phosphate uridylyltransferase; AltName: Full=UDP-glucose pyrophosphorylase; Short=UDPGP; Short=UGPase && PF01704:UTP--glucose-1-phosphate uridylyltransferase	-
arahy.Tifrunner.gnm2.ann1.A9Q4ZU	71.9867	50.4217	57.169	72.5379	47.6727	52.6838	48.0835	66.8742	75.041	A9Q4ZU	arahy.Tifrunner.gnm2.Arahy.01	3872364	3880479	+	2862	-	- && - && PF08766:DEK C terminal domain	-
arahy.Tifrunner.gnm2.ann1.TZRG2H	36.1941	158.683	77.7752	40.0548	137.015	118.049	31.4713	0.247106	0.0879698	TZRG2H	arahy.Tifrunner.gnm2.Arahy.18	122836218	122838413	-	1074	-	- && - && -	-
arahy.Tifrunner.gnm2.ann1.E23R5P	86.1745	59.1844	60.0702	48.1533	41.5685	37.7953	56.9102	103.726	88.2428	E23R5P	arahy.Tifrunner.gnm2.Arahy.13	4498860	4501183	+	1527	-	- && P40283.5 RecName: Full=Histone H2B.11; AltName: Full=HTB4 && PF00125:Core histone H2A/H2B/H3/H4|PF01494:FAD binding domain	Histone
arahy.Tifrunner.gnm2.ann1.W6Q2IR	46.9473	51.6515	77.9209	119.864	31.4242	83.88	127.945	11.7719	2.21623	W6Q2IR	arahy.Tifrunner.gnm2.Arahy.13	32365595	32366653	+	272	-	- && Q96386.1 RecName: Full=Metallothionein-like protein type 3; Short=MT-3 [Carica papaya] && -	-
arahy.Tifrunner.gnm2.ann1.87YK44	62.0162	62.4869	56.5854	69.1165	56.359	58.5879	67.5527	75.3287	49.7348	87YK44	arahy.Tifrunner.gnm2.Arahy.20	141684320	141688255	-	2004	-	- && - && PF13920:Zinc finger, C3HC4 type (RING finger)	-
arahy.Tifrunner.gnm2.ann1.ZS9VWH	25.0221	25.4355	64.7414	76.6247	35.1031	74.2502	102.055	41.8797	111.537	ZS9VWH	arahy.Tifrunner.gnm2.Arahy.10	96097643	96100039	-	2287	-	- && Q940T9.2 RecName: Full=Zinc finger protein CONSTANS-LIKE 4 && PF06203:CCT motif	CCT
arahy.Tifrunner.gnm2.ann1.AI24NX	52.4646	63.415	70.7773	63.7336	64.8255	68.3508	83.5443	40.0745	74.4926	AI24NX	arahy.Tifrunner.gnm2.Arahy.09	45616098	45622547	-	1982	-	- && Q43317.1 RecName: Full=Cysteine synthase; Short=CSase; AltName: Full=Beta-PA/CSase; AltName: Full=Beta-pyrazolylalanine synthase; AltName: Full=L-mimosine synthase; AltName: Full=O-acetylserine (thiol)-lyase; Short=OAS-TL; AltName: Full=O-acetylserine sulfhydrylase && PF00291:Pyridoxal-phosphate dependent enzyme	PALP
arahy.Tifrunner.gnm2.ann1.U1G5UA	85.7848	104.161	53.2436	47.4462	100.12	55.9897	43.5594	53.2186	38.1073	U1G5UA	arahy.Tifrunner.gnm2.Arahy.14	50767946	50772347	-	447	-	- && - && -	-
arahy.Tifrunner.gnm2.ann1.BQN7PY	47.9853	52.589	60.034	60.2784	51.8116	61.442	79.8397	68.1655	77.7078	BQN7PY	arahy.Tifrunner.gnm2.Arahy.20	138320641	138324267	+	1753	-	- && A0JNC2.1 RecName: Full=R3H domain-containing protein 2 && PF01424:R3H domain|PF12752:SUZ domain	R3H
arahy.Tifrunner.gnm2.ann1.1K6ZHH	80.1432	49.9361	61.8994	81.2988	47.0316	35.0334	60.7437	49.3515	81.8313	1K6ZHH	arahy.Tifrunner.gnm2.Arahy.02	32808428	32819548	+	3520	-	- && Q93WK5.1 RecName: Full=Two-component response regulator-like APRR7; AltName: Full=Pseudo-response regulator 7 && PF00072:Response regulator receiver domain|PF06203:CCT motif	Response_reg
arahy.Tifrunner.gnm2.ann1.L193ZY	89.2823	54.5299	51.8364	71.6729	39.3967	49.2332	51.8964	44.2207	68.1619	L193ZY	arahy.Tifrunner.gnm2.Arahy.08	4889048	4891910	+	516	-	- && - && -	-
arahy.Tifrunner.gnm2.ann1.MX8VGA	66.6788	77.9844	56.6292	57.3651	79.9066	50.7473	67.735	53.3818	42.0766	MX8VGA	arahy.Tifrunner.gnm2.Arahy.19	15633874	15636261	-	297	-	- && Q9FIJ2.1 RecName: Full=NADH dehydrogenase [ubiquinone] 1 alpha subcomplex subunit 2 && -	-
arahy.Tifrunner.gnm2.ann1.0W5UIW	23.4651	30.4615	50.0235	50.7582	86.722	38.0633	136.504	20.6809	18.4424	0W5UIW	arahy.Tifrunner.gnm2.Arahy.19	38763722	38765213	-	318	-	- && - && -	-
arahy.Tifrunner.gnm2.ann1.I6VHAV	15.2867	27.0824	78.393	135.272	66.9606	27.4119	95.6752	14.1557	28.6016	I6VHAV	arahy.Tifrunner.gnm2.Arahy.03	131544956	131549170	-	2257	-	- && Q8H191.1 RecName: Full=Probable polyamine oxidase 4; Short=AtPAO4; AltName: Full=Amine oxidase 2 && PF01593:Flavin containing amine oxidoreductase	Amino_oxidase
arahy.Tifrunner.gnm2.ann1.YMN08X	98.3562	79.4479	50.4906	51.7266	67.7572	38.9553	37.565	94.6448	46.3	YMN08X	arahy.Tifrunner.gnm2.Arahy.10	110396908	110400137	+	1247	-	- && B3H4F1.1 RecName: Full=Protein SPIRAL1-like 1 && -	-
arahy.Tifrunner.gnm2.ann1.61FCXV	79.9332	61.0042	40.6851	57.7731	59.2063	42.9364	42.2334	57.0063	122.147	61FCXV	arahy.Tifrunner.gnm2.Arahy.13	7281243	7282768	-	930	-	- && Q8GUH2.1 RecName: Full=Uncharacterized protein At1g01500 && -	-
novel.1149	78.5151	54.07	59.8461	84.2323	48.9751	55.6397	63.2165	53.6142	48.0079	-	arahy.Tifrunner.gnm2.Arahy.05	19545210	19546492	+	1283	-	- && - && -	-
arahy.Tifrunner.gnm2.ann1.76HSK6	49.9663	54.1278	114.646	97.4317	78.739	53.7835	81.7198	6.75984	4.59895	76HSK6	arahy.Tifrunner.gnm2.Arahy.18	121861429	121863685	-	1769	-	- && Q8GT20.1 RecName: Full=Benzyl alcohol O-benzoyltransferase; AltName: Full=Benzoyl coenzyme A:benzyl alcohol benzoyl transferase && PF02458:Transferase family	-
arahy.Tifrunner.gnm2.ann1.UG1CCZ	69.9975	64.7284	56.1506	68.0147	56.4721	52.7731	61.4403	45.3844	66.2416	UG1CCZ	arahy.Tifrunner.gnm2.Arahy.16	28483781	28491946	+	2842	-	- && Q4KLU2.1 RecName: Full=Pre-mRNA-processing factor 39; AltName: Full=PRP39 homolog && -	-
arahy.Tifrunner.gnm2.ann1.AVG7E5	112.73	37.7044	59.2154	88.9932	35.1702	40.4086	61.6722	29.9872	45.4981	AVG7E5	arahy.Tifrunner.gnm2.Arahy.06	85393567	85405700	-	1817	-	- && - && -	-
arahy.Tifrunner.gnm2.ann1.MW0P8M	95.7732	65.584	70.7429	50.4552	78.7118	56.5706	44.6663	62.4744	44.913	MW0P8M	arahy.Tifrunner.gnm2.Arahy.16	11670727	11672533	+	904	-	- && P42791.2 RecName: Full=60S ribosomal protein L18-2 && -	-
novel.397	79.2665	97.3807	53.1001	28.0545	98.9694	64.0117	40.1642	74.3835	48.0103	-	arahy.Tifrunner.gnm2.Arahy.02	99893445	99895043	+	527	-	- && P46302.1 RecName: Full=40S ribosomal protein S28 && PF01200:Ribosomal protein S28e	-
arahy.Tifrunner.gnm2.ann1.UETA4G	93.1379	102.125	61.0729	34.4819	101.902	61.1485	29.7223	64.1304	32.6712	UETA4G	arahy.Tifrunner.gnm2.Arahy.05	94797642	94799238	+	903	-	- && P46290.1 RecName: Full=60S ribosomal protein L31 && PF01198:Ribosomal protein L31e	Ribosomal_L31e
arahy.Tifrunner.gnm2.ann1.Q5T5LU	82.6697	104.84	42.1118	44.3839	100.611	61.0202	45.1745	56.9505	38.669	Q5T5LU	arahy.Tifrunner.gnm2.Arahy.13	141756825	141758256	-	426	-	- && O49313.1 RecName: Full=NADH dehydrogenase [ubiquinone] 1 alpha subcomplex subunit 13-B && PF06212:GRIM-19 protein	-
arahy.Tifrunner.gnm2.ann1.8SD06N	79.1847	78.7467	42.16	56.6831	77.9585	60.1317	57.5462	54.9431	44.3893	8SD06N	arahy.Tifrunner.gnm2.Arahy.04	3755255	3755587	+	333	-	- && Q0WMV8.1 RecName: Full=PHD finger-like domain-containing protein 5B >P0DI19.1 RecName: Full=PHD finger-like domain-containing protein 5A && PF03660:PHF5-like protein	-
arahy.Tifrunner.gnm2.ann1.LL1IKB	47.1205	47.9352	101.122	76.2686	48.0078	59.8446	83.4315	32.1776	46.8331	LL1IKB	arahy.Tifrunner.gnm2.Arahy.04	307807	308874	-	1068	-	- && Q8RXG3.2 RecName: Full=Mitogen-activated protein kinase kinase 5; Short=AtMAP2Kalpha; Short=AtMEK5; Short=AtMKK5; Short=MAP kinase kinase 5 && PF00069:Protein kinase domain	Pkinase
arahy.Tifrunner.gnm2.ann1.U4Z5MQ	80.9191	56.7263	43.2244	80.2567	45.0572	41.896	59.8512	49.9925	52.7215	U4Z5MQ	arahy.Tifrunner.gnm2.Arahy.09	95095197	95101780	-	2731	-	- && - && -	-
arahy.Tifrunner.gnm2.ann1.LD9JWE	85.8359	61.3139	48.3161	82.8019	42.9273	35.1482	44.3982	42.3288	71.9313	LD9JWE	arahy.Tifrunner.gnm2.Arahy.03	132493079	132495222	+	1516	-	- && - && -	-
arahy.Tifrunner.gnm2.ann1.CLBB9J	104.87	151.035	44.9583	47.5763	125.362	61.465	36.8725	1.26265	2.49044	CLBB9J	arahy.Tifrunner.gnm2.Arahy.09	104335111	104335473	-	363	-	- && - && -	-
arahy.Tifrunner.gnm2.ann1.P5QAAZ	55.5306	47.3484	60.2181	43.5686	60.7593	76.3398	69.2382	66.3249	83.9649	P5QAAZ	arahy.Tifrunner.gnm2.Arahy.08	28451119	28451445	+	327	-	- && P38389.1 RecName: Full=Protein transport protein Sec61 subunit beta && PF03911:Sec61beta family	-
arahy.Tifrunner.gnm2.ann1.F48FAV	19.1066	42.0879	62.3923	108.533	56.2715	33.0588	100.137	29.8415	24.8192	F48FAV	arahy.Tifrunner.gnm2.Arahy.15	112387967	112391843	+	2966	-	- && Q9M4D8.1 RecName: Full=S-adenosylmethionine decarboxylase proenzyme; Short=AdoMetDC; Short=SAMDC; Contains: RecName: Full=S-adenosylmethionine decarboxylase alpha chain; Contains: RecName: Full=S-adenosylmethionine decarboxylase beta chain; Flags: Precursor && PF01536:Adenosylmethionine decarboxylase	SAM_decarbox
arahy.Tifrunner.gnm2.ann1.W5PTGQ	107.178	28.9084	56.2742	102.876	23.6791	33.5846	63.0992	28.4386	39.6439	W5PTGQ	arahy.Tifrunner.gnm2.Arahy.17	64715193	64717339	+	693	-	- && O24163.1 RecName: Full=Protoporphyrinogen oxidase, chloroplastic; Short=PPO; AltName: Full=Protoporphyrinogen IX oxidase isozyme I; Short=PPO I; Short=PPX I; Flags: Precursor && PF01593:Flavin containing amine oxidoreductase	Amino_oxidase
arahy.Tifrunner.gnm2.ann1.XG9Q6Z	9.08256	59.9053	77.0459	125.766	60.0412	71.1159	91.6023	19.276	33.3882	XG9Q6Z	arahy.Tifrunner.gnm2.Arahy.04	117911533	117912993	-	1461	-	- && Q9FLW0.1 RecName: Full=Probable receptor-like protein kinase At5g24010; Flags: Precursor && PF12819:Carbohydrate-binding protein of the ER	-
arahy.Tifrunner.gnm2.ann1.2LQ1ZN	98.2355	34.3636	61.5002	95.7161	36.189	46.0583	64.3181	46.4291	41.7274	2LQ1ZN	arahy.Tifrunner.gnm2.Arahy.11	15415739	15419746	-	2070	-	- && - && PF06813:Nodulin-like	-
arahy.Tifrunner.gnm2.ann1.L7JIJ5	7.87075	26.5444	115.504	32.1819	40.5091	98.1485	179.683	7.05688	14.0099	L7JIJ5	arahy.Tifrunner.gnm2.Arahy.19	107319463	107320335	-	562	-	- && P01066.1 RecName: Full=Bowman-Birk type proteinase inhibitor A-II; Contains: RecName: Full=Bowman-Birk type proteinase inhibitor A-I; Contains: RecName: Full=Bowman-Birk type proteinase inhibitor B-I; Contains: RecName: Full=Bowman-Birk type proteinase inhibitor B-III && PF00228:Bowman-Birk serine protease inhibitor family	-
arahy.Tifrunner.gnm2.ann1.EY5MJ2	78.9477	112.207	38.3794	73.3756	75.1756	49.6078	54.7926	28.6693	32.6287	EY5MJ2	arahy.Tifrunner.gnm2.Arahy.17	5614560	5619074	+	1218	-	- && Q2V452.2 RecName: Full=CBL-interacting serine/threonine-protein kinase 3; AltName: Full=SNF1-related kinase 3.17; AltName: Full=SOS2-like protein kinase PKS12 && PF03822:NAF domain|PF00069:Protein kinase domain	Pkinase
arahy.Tifrunner.gnm2.ann1.WEA5TY	57.8099	77.9388	63.1337	46.8111	71.3973	64.3393	62.2656	57.31	53.6076	WEA5TY	arahy.Tifrunner.gnm2.Arahy.01	11692264	11694254	+	1513	-	- && Q39255.1 RecName: Full=SKP1-like protein 1A; Short=SKP1-like 1; AltName: Full=UFO-binding protein 1 && PF03931:Skp1 family, tetramerisation domain|PF01466:Skp1 family, dimerisation domain	Skp1
arahy.Tifrunner.gnm2.ann1.EZT0IR	86.115	47.1292	51.9456	75.879	35.3947	47.1528	55.8359	42.8161	52.4594	EZT0IR	arahy.Tifrunner.gnm2.Arahy.20	116044951	116046879	+	543	-	- && Q9LPV5.1 RecName: Full=High affinity nitrate transporter 2.5; Short=AtNRT2:5 && -	-
arahy.Tifrunner.gnm2.ann1.13S01Z	57.398	58.5419	42.9788	51.5134	58.7323	56.2577	53.6814	81.0529	96.8542	13S01Z	arahy.Tifrunner.gnm2.Arahy.03	128838789	128840362	-	898	-	- && Q8LHP0.1 RecName: Full=Transcription elongation factor 1 homolog && -	-
arahy.Tifrunner.gnm2.ann1.V484X6	34.8202	60.8502	66.2085	65.9173	47.9919	62.9223	94.0934	32.9285	68.8118	V484X6	arahy.Tifrunner.gnm2.Arahy.13	144535519	144536689	-	516	-	- && - && -	-
arahy.Tifrunner.gnm2.ann1.9IQ583	53.1084	36.7009	69.4879	88.7713	38.3792	51.8903	75.4211	36.6173	58.6052	9IQ583	arahy.Tifrunner.gnm2.Arahy.13	118532284	118537886	-	4058	-	- && Q94JM3.2 RecName: Full=Auxin response factor 2; AltName: Full=ARF1-binding protein; Short=ARF1-BP; AltName: Full=Protein MEGAINTEGUMENTA && PF02309:AUX/IAA family|PF02362:B3 DNA binding domain|PF06507:Auxin response factor	Auxin_resp
arahy.Tifrunner.gnm2.ann1.YW5LIS	95.5385	74.5143	38.3634	31.578	59.2533	25.9916	20.6969	192.627	30.3964	YW5LIS	arahy.Tifrunner.gnm2.Arahy.18	94616336	94620324	+	2469	-	- && Q9SAJ4.1 RecName: Full=Phosphoglycerate kinase 3, cytosolic && PF00162:Phosphoglycerate kinase	-
arahy.Tifrunner.gnm2.ann1.WSY9GG	72.786	78.0114	53.978	37.0232	92.4355	69.5789	49.8221	57.9013	52.0158	WSY9GG	arahy.Tifrunner.gnm2.Arahy.03	45703720	45706456	-	1253	-	- && Q9FJA6.1 RecName: Full=40S ribosomal protein S3-3 && PF07650:KH domain|PF00189:Ribosomal protein S3, C-terminal domain	-
arahy.Tifrunner.gnm2.ann1.XP10PA	78.7601	59.7062	67.3626	58.9731	66.3217	68.7693	57.6297	44.2479	36.3515	XP10PA	arahy.Tifrunner.gnm2.Arahy.07	68609054	68613100	-	3086	-	- && Q9ASR1.1 RecName: Full=Elongation factor 2; Short=EF-2; AltName: Full=Protein LOW EXPRESSION OF OSMOTICALLY RESPONSIVE GENES 1 && PF14492:Elongation Factor G, domain II|PF03144:Elongation factor Tu domain 2|PF00679:Elongation factor G C-terminus|PF03764:Elongation factor G, domain IV|PF00009:Elongation factor Tu GTP binding domain	GTP_EFTU
arahy.Tifrunner.gnm2.ann1.H480WY	72.1236	63.1371	50.141	48.0358	80.2004	68.6636	50.7899	54.1794	68.0582	H480WY	arahy.Tifrunner.gnm2.Arahy.19	12738845	12741448	+	414	-	- && - && -	-
arahy.Tifrunner.gnm2.ann1.PLJ8I9	59.9153	107.977	78.1913	56.8597	94.7342	47.4145	53.9237	26.8004	21.0446	PLJ8I9	arahy.Tifrunner.gnm2.Arahy.13	125083846	125090398	+	4290	-	- && O48947.1 RecName: Full=Cellulose synthase A catalytic subunit 2 [UDP-forming]; Short=AtCesA2; Short=Ath-A && PF14569:Zinc-binding RING-finger|PF03552:Cellulose synthase	-
arahy.Tifrunner.gnm2.ann1.S3Y1TX	70.8141	73.9738	58.1805	53.6686	68.0218	65.9376	44.977	56.2369	63.0247	S3Y1TX	arahy.Tifrunner.gnm2.Arahy.07	79370847	79373561	-	504	-	- && Q9LXT3.1 RecName: Full=Multiprotein-bridging factor 1b && PF08523:Multiprotein bridging factor 1|PF01381:Helix-turn-helix	HTH_3
arahy.Tifrunner.gnm2.ann1.TJBP45	76.6605	43.6697	46.6046	22.6864	177.773	119.898	70.5476	1.71501	3.37511	TJBP45	arahy.Tifrunner.gnm2.Arahy.04	8778155	8782019	+	1717	-	- && Q9LEH3.1 RecName: Full=Peroxidase 15; Short=Prx15; AltName: Full=Anionic peroxidase; Flags: Precursor && PF00141:Peroxidase	-
arahy.Tifrunner.gnm2.ann1.I8CCU7	81.1141	42.213	68.7628	74.2954	41.3514	48.1061	56.8561	49.679	56.4127	I8CCU7	arahy.Tifrunner.gnm2.Arahy.19	153238143	153241945	-	1888	-	- && O24466.1 RecName: Full=Ras-related protein RABE1a; Short=AtRABE1a; AltName: Full=Ras-related protein Rab8B; Short=AtRab8B && PF00071:Ras family	Ras
arahy.Tifrunner.gnm2.ann1.UMXC7E	61.883	67.6526	56.819	60.5713	64.1424	55.7624	55.4859	66.3711	56.5369	UMXC7E	arahy.Tifrunner.gnm2.Arahy.15	157818796	157821205	-	1201	-	- && Q9M2Z4.1 RecName: Full=Membrane steroid-binding protein 2; Short=AtMP2; AltName: Full=Membrane-associated progesterone-binding protein 3; Short=AtMAPR3 && PF00173:Cytochrome b5-like Heme/Steroid binding domain	-
arahy.Tifrunner.gnm2.ann1.943YTE	1.18603	8.43952	0.967796	12.8421	5.86549	0.619962	0.263149	425.551	141.307	943YTE	arahy.Tifrunner.gnm2.Arahy.12	107925569	107927260	-	685	-	- && A0AT28.1 RecName: Full=Non-specific lipid-transfer protein 1; Short=LTP1; Flags: Precursor && PF00234:Protease inhibitor/seed storage/LTP family	-
arahy.Tifrunner.gnm2.ann1.9PA5H9	72.6687	55.505	59.4076	62.7628	59.9451	57.5083	61.7332	44.0205	41.8356	9PA5H9	arahy.Tifrunner.gnm2.Arahy.09	118309245	118310394	-	543	-	- && - && -	-
arahy.Tifrunner.gnm2.ann1.NX3C69	60.3082	54.3276	59.7658	84.3987	49.5185	41.8395	60.7114	42.9398	74.9053	NX3C69	arahy.Tifrunner.gnm2.Arahy.13	135008204	135010474	+	1599	-	- && - && -	-
arahy.Tifrunner.gnm2.ann1.P17M1H	135.675	82.9957	64.5317	27.1846	71.5259	55.8689	36.6694	78.7161	22.2389	P17M1H	arahy.Tifrunner.gnm2.Arahy.19	157204499	157210203	+	3268	-	- && P33629.1 RecName: Full=Tubulin alpha chain && -	-
arahy.Tifrunner.gnm2.ann1.B1IT4T	84.863	58.9338	41.9375	73.4544	49.175	54.7343	41.8087	36.9167	76.3268	B1IT4T	arahy.Tifrunner.gnm2.Arahy.18	13946592	13948645	+	741	-	- && Q9SJI8.1 RecName: Full=Multiprotein-bridging factor 1a && PF01381:Helix-turn-helix|PF08523:Multiprotein bridging factor 1	HTH_3
arahy.Tifrunner.gnm2.ann1.S3H6DK	44.0144	93.3047	59.0854	40.971	85.1495	65.2658	65.415	57.3869	50.1652	S3H6DK	arahy.Tifrunner.gnm2.Arahy.11	128956	130916	-	1483	-	- && Q39255.1 RecName: Full=SKP1-like protein 1A; Short=SKP1-like 1; AltName: Full=UFO-binding protein 1 && PF03931:Skp1 family, tetramerisation domain|PF01466:Skp1 family, dimerisation domain	Skp1
arahy.Tifrunner.gnm2.ann1.0I2RXG	59.4235	49.0497	58.3842	72.5929	44.0684	36.0851	38.9684	64.0786	102.837	0I2RXG	arahy.Tifrunner.gnm2.Arahy.18	124702130	124711397	+	4197	-	- && Q941L0.2 RecName: Full=Cellulose synthase A catalytic subunit 3 [UDP-forming]; Short=AtCesA3; AltName: Full=Constitutive expression of VSP1 protein 1; AltName: Full=Isoxaben-resistant protein 1; Short=Ath-B; AltName: Full=Protein ECTOPIC LIGNIN 1; AltName: Full=Protein RADIALLY SWOLLEN 5; Short=AtRSW5 && PF03552:Cellulose synthase|PF14569:Zinc-binding RING-finger	-
arahy.Tifrunner.gnm2.ann1.END433	6.86732	228.336	34.1256	11.5346	231.955	71.118	5.05581	0	0.0190291	END433	arahy.Tifrunner.gnm2.Arahy.09	3652693	3656702	-	1655	-	- && P15490.1 RecName: Full=Stem 28 kDa glycoprotein; AltName: Full=Vegetative storage protein A; Flags: Precursor && PF03767:HAD superfamily, subfamily IIIB (Acid phosphatase)	-
arahy.Tifrunner.gnm2.ann1.3X9B1A	46.2459	42.4015	59.0819	56.3741	57.7728	77.7832	68.7564	56.8966	43.669	3X9B1A	arahy.Tifrunner.gnm2.Arahy.13	6864394	6867839	+	1726	-	- && Q94B35.1 RecName: Full=4-hydroxy-3-methylbut-2-enyl diphosphate reductase, chloroplastic; AltName: Full=Protein CHLOROPLAST BIOGENESIS 6; Flags: Precursor && PF02401:LytB protein	-
arahy.Tifrunner.gnm2.ann1.R70MV6	81.3989	55.3922	47.6511	72.4029	49.0733	48.9712	56.3004	34.4885	46.9001	R70MV6	arahy.Tifrunner.gnm2.Arahy.11	137035236	137040741	+	2742	-	- && Q2QXR8.1 RecName: Full=Pyruvate kinase 2, cytosolic; Short=OsPK2 >B8BM17.1 RecName: Full=Pyruvate kinase 2, cytosolic; Short=OsPK2 && -	-
arahy.Tifrunner.gnm2.ann1.5A64T9	181.488	46.3644	79.8117	68.4889	48.3603	31.5895	23.0237	34.2676	30.3768	5A64T9	arahy.Tifrunner.gnm2.Arahy.20	138395174	138400578	+	2881	-	- && Q43594.2 RecName: Full=Tubulin beta-1 chain; AltName: Full=Beta-1-tubulin && PF00091:Tubulin/FtsZ family, GTPase domain|PF03953:Tubulin C-terminal domain	Tubulin
arahy.Tifrunner.gnm2.ann1.R23H3E	74.0656	58.8792	46.8755	66.6875	44.7523	47.1354	51.7374	60.353	69.0888	R23H3E	arahy.Tifrunner.gnm2.Arahy.04	4682851	4687967	+	550	-	- && - && -	-
arahy.Tifrunner.gnm2.ann1.RKCE2V	62.11	105.114	43.1019	41.9702	90.4626	53.9239	44.0564	66.8453	55.3612	RKCE2V	arahy.Tifrunner.gnm2.Arahy.01	5866588	5869641	-	1115	-	- && Q8LDP4.2 RecName: Full=Peptidyl-prolyl cis-trans isomerase CYP19-4; Short=PPIase CYP19-4; AltName: Full=Cyclophilin of 19 kDa 4; AltName: Full=Cyclophilin-5; AltName: Full=Rotamase CYP19-4; Flags: Precursor && PF00160:Cyclophilin type peptidyl-prolyl cis-trans isomerase/CLD	Pro_isomerase
arahy.Tifrunner.gnm2.ann1.DWY9WF	8.06	125.773	71.388	25.6408	201.923	111.852	32.9226	2.07116	3.45967	DWY9WF	arahy.Tifrunner.gnm2.Arahy.04	121779224	121780582	-	1359	-	- && Q66PF2.1 RecName: Full=Putative UDP-rhamnose:rhamnosyltransferase 1; Short=FaRT1; AltName: Full=Glycosyltransferase 4; Short=FaGT4 && PF00201:UDP-glucoronosyl and UDP-glucosyl transferase	UDPGT
arahy.Tifrunner.gnm2.ann1.U6L591	70.2891	39.1512	59.6539	76.2707	39.6168	48.2889	70.1368	40.0054	52.9391	U6L591	arahy.Tifrunner.gnm2.Arahy.09	72136468	72141320	+	1837	-	- && - && PF02020:eIF4-gamma/eIF5/eIF2-epsilon	-
arahy.Tifrunner.gnm2.ann1.ZR1PS1	64.2396	50.2607	66.6715	61.5789	60.1755	52.4209	80.8501	47.8652	29.6738	ZR1PS1	arahy.Tifrunner.gnm2.Arahy.06	99455670	99459788	+	2423	-	- && Q9FMU6.1 RecName: Full=Mitochondrial phosphate carrier protein 3, mitochondrial; AltName: Full=Mitochondrial phosphate transporter 3; Short=MPT3; AltName: Full=Phosphate transporter 3;1; Flags: Precursor && PF00153:Mitochondrial carrier protein	Mito_carr
arahy.Tifrunner.gnm2.ann1.4QV716	83.596	54.5177	46.9356	62.6961	42.3158	57.2083	55.6907	38.053	55.909	4QV716	arahy.Tifrunner.gnm2.Arahy.17	108923777	108925868	-	399	-	- && - && -	-
arahy.Tifrunner.gnm2.ann1.9013S0	75.9704	17.6554	56.0689	91.4977	16.2125	47.2376	72.0884	35.9949	57.5461	9013S0	arahy.Tifrunner.gnm2.Arahy.15	147683436	147690371	-	4627	-	- && Q9T050.1 RecName: Full=SPX domain-containing membrane protein At4g11810 && -	-
arahy.Tifrunner.gnm2.ann1.76SLUU	11.1387	0	3.06656	267.278	0	1.92735	127.587	0.992631	42.1062	76SLUU	arahy.Tifrunner.gnm2.Arahy.16	14755158	14760677	+	2025	-	- && Q8L5J1.2 RecName: Full=Mannan endo-1,4-beta-mannosidase 4; AltName: Full=Beta-mannanase 4; AltName: Full=Endo-beta-1,4-mannanase 4; AltName: Full=LeMAN4a; AltName: Full=LeMAN4i; Flags: Precursor && PF00150:Cellulase (glycosyl hydrolase family 5)	-
arahy.Tifrunner.gnm2.ann1.BXVS1E	42.0742	24.4913	65.4373	77.9846	60.8852	36.592	58.0909	62.266	90.0923	BXVS1E	arahy.Tifrunner.gnm2.Arahy.20	126821957	126826124	-	2359	-	- && Q8GY54.1 RecName: Full=Gamma-glutamylcyclotransferase 2-1; Short=AtGGCT2;1; AltName: Full=Gamma-glutamyl cyclotransferase 2;1 && PF04752:ChaC-like protein	ChaC
arahy.Tifrunner.gnm2.ann1.NCYF9W	94.514	80.8129	57.2457	38.8149	95.6254	64.5616	35.1987	56.8586	31.2726	NCYF9W	arahy.Tifrunner.gnm2.Arahy.09	110532639	110535104	+	1304	-	- && Q8GTE3.1 RecName: Full=40S ribosomal protein S3a && PF01015:Ribosomal S3Ae family	-
arahy.Tifrunner.gnm2.ann1.BNAN8S	11.4035	19.9282	12.4613	72.8762	19.5725	24.3474	60.9183	60.5404	298.183	BNAN8S	arahy.Tifrunner.gnm2.Arahy.16	130108639	130110999	+	1920	-	- && Q03200.1 RecName: Full=Light-regulated protein; Flags: Precursor && PF07207:Light regulated protein Lir1	-
arahy.Tifrunner.gnm2.ann1.UV7373	69.3025	102.333	76.2752	51.0917	85.6748	49.6402	45.8852	29.566	19.7502	UV7373	arahy.Tifrunner.gnm2.Arahy.03	121917080	121923632	+	4288	-	- && O48947.1 RecName: Full=Cellulose synthase A catalytic subunit 2 [UDP-forming]; Short=AtCesA2; Short=Ath-A && PF14569:Zinc-binding RING-finger|PF03552:Cellulose synthase	-
arahy.Tifrunner.gnm2.ann1.FK8434	83.7138	37.6307	45.14	85.0767	34.9304	40.1943	58.595	46.3795	72.1065	FK8434	arahy.Tifrunner.gnm2.Arahy.18	13165311	13168714	-	1336	-	- && Q9SHI7.1 RecName: Full=Ubiquitin-conjugating enzyme E2 34; AltName: Full=E2 ubiquitin-conjugating enzyme 34; AltName: Full=Ubiquitin carrier protein 34 && PF00179:Ubiquitin-conjugating enzyme	UQ_con
arahy.Tifrunner.gnm2.ann1.IZE4QM	36.6995	55.0536	66.252	81.6659	53.8442	53.807	96.9054	29.3834	38.2089	IZE4QM	arahy.Tifrunner.gnm2.Arahy.06	6233329	6234617	-	355	-	- && Q8H5T6.1 RecName: Full=Hydrophobic protein LTI6A; AltName: Full=Low temperature-induced protein 6A && PF01679:Proteolipid membrane potential modulator	-
novel.1115	83.8453	73.93	60.683	61.8176	62.0658	45.6622	47.7288	62.0518	37.4585	-	arahy.Tifrunner.gnm2.Arahy.04	118235604	118239018	-	1595	-	- && - && -	-
arahy.Tifrunner.gnm2.ann1.SAQT9Y	134.894	41.5025	47.2965	64.5996	40.2752	40.0373	45.0474	39.7091	56.7658	SAQT9Y	arahy.Tifrunner.gnm2.Arahy.03	133292125	133293820	-	579	-	- && O81127.1 RecName: Full=Serine/arginine-rich splicing factor RSZ21; AltName: Full=RS-containing zinc finger protein 21; Short=At-RSZ21; Short=At-RSZp21; Short=AtRSZ21 && PF00098:Zinc knuckle|PF00076:RNA recognition motif. (a.k.a. RRM, RBD, or RNP domain)	RRM_1
arahy.Tifrunner.gnm2.ann1.96LFE1	91.5168	65.8638	43.493	68.4434	49.461	48.7381	41.6819	50.0727	50.0117	96LFE1	arahy.Tifrunner.gnm2.Arahy.08	678562	679690	+	471	-	- && Q3EDL4.2 RecName: Full=Probable serine/threonine-protein kinase At1g01540 && PF05003:Protein of unknown function (DUF668)	-
novel.3547	40.9071	54.2222	67.399	77.5013	39.2386	34.8708	111.37	27.483	54.0638	-	arahy.Tifrunner.gnm2.Arahy.14	118288745	118292462	+	2513	-	- && Q7X996.1 RecName: Full=CBL-interacting protein kinase 2; AltName: Full=OsCIPK02 && PF00069:Protein kinase domain|PF03822:NAF domain	Pkinase
arahy.Tifrunner.gnm2.ann1.8T8XTL	13.0544	53.1141	81.4937	37.7792	68.6415	102.748	114.16	8.088	3.23864	8T8XTL	arahy.Tifrunner.gnm2.Arahy.19	149297323	149301548	-	2994	-	- && Q39231.2 RecName: Full=Sucrose transport protein SUC2; AltName: Full=Sucrose permease 2; AltName: Full=Sucrose transporter 1; AltName: Full=Sucrose-proton symporter 2 && -	-
arahy.Tifrunner.gnm2.ann1.BZS6Y3	18.6194	28.4177	80.7059	78.9041	69.7046	52.9778	108.815	18.2926	32.4094	BZS6Y3	arahy.Tifrunner.gnm2.Arahy.14	88711301	88714638	-	1678	-	- && P43293.2 RecName: Full=Probable serine/threonine-protein kinase NAK && PF00069:Protein kinase domain	Pkinase
arahy.Tifrunner.gnm2.ann1.G1SUYP	6.03337	26.8171	52.1256	54.0956	52.5772	85.7597	89.106	89.0967	102.077	G1SUYP	arahy.Tifrunner.gnm2.Arahy.02	7095549	7097761	+	1438	-	- && Q41932.2 RecName: Full=Oxygen-evolving enhancer protein 3-2, chloroplastic; Short=OEE3; AltName: Full=16 kDa subunit of oxygen evolving system of photosystem II; AltName: Full=OEC 16 kDa subunit; Flags: Precursor && PF05757:Oxygen evolving enhancer protein 3 (PsbQ)	-
arahy.Tifrunner.gnm2.ann1.6I0SN9	37.4177	89.6221	84.9542	14.9416	140.167	79.317	90.3772	4.32414	3.03128	6I0SN9	arahy.Tifrunner.gnm2.Arahy.14	733195	735084	+	1890	-	- && O04130.2 RecName: Full=D-3-phosphoglycerate dehydrogenase 2, chloroplastic; Short=PGDH; Flags: Precursor && PF01842:ACT domain|PF00389:D-isomer specific 2-hydroxyacid dehydrogenase, catalytic domain|PF02826:D-isomer specific 2-hydroxyacid dehydrogenase, NAD binding domain	2-Hacid_dh_C
arahy.Tifrunner.gnm2.ann1.RYYV58	93.9541	93.549	63.9312	48.0822	65.3928	38.142	27.0623	53.9839	46.8395	RYYV58	arahy.Tifrunner.gnm2.Arahy.08	46892994	46899968	-	4272	-	- && O48946.1 RecName: Full=Cellulose synthase A catalytic subunit 1 [UDP-forming]; Short=AtCesA1; AltName: Full=Protein RADIALLY SWOLLEN 1; Short=AtRSW1 && PF14569:Zinc-binding RING-finger|PF03552:Cellulose synthase	-
arahy.Tifrunner.gnm2.ann1.DCT04E	73.9365	55.6477	44.7475	65.5736	52.7265	46.4461	61.8671	59.654	65.4256	DCT04E	arahy.Tifrunner.gnm2.Arahy.07	77587021	77587765	+	381	-	- && P58728.1 RecName: Full=Uncharacterized protein At4g14342 && PF07189:Splicing factor 3B subunit 10 (SF3b10)	-
arahy.Tifrunner.gnm2.ann1.2T81X8	35.2595	66.0955	59.1365	58.5198	71.0795	40.3033	62.3197	77.8906	92.0547	2T81X8	arahy.Tifrunner.gnm2.Arahy.09	117253456	117263640	-	4633	-	- && Q9SQI2.2 RecName: Full=Protein GIGANTEA && -	-
arahy.Tifrunner.gnm2.ann1.UU3TWM	70.3132	45.3279	56.3397	72.0852	43.7353	48.2383	60.352	39.8888	64.6799	UU3TWM	arahy.Tifrunner.gnm2.Arahy.20	90832813	90835944	-	876	-	- && Q8L910.1 RecName: Full=Probable glutathione peroxidase 4 && PF00255:Glutathione peroxidase	GSHPx
arahy.Tifrunner.gnm2.ann1.WK1M58	55.2348	15.3287	91.7713	41.6695	13.6817	39.4502	166.886	45.7613	22.0485	WK1M58	arahy.Tifrunner.gnm2.Arahy.04	125602258	125605778	-	2501	-	- && P92983.2 RecName: Full=Proline dehydrogenase 1, mitochondrial; AltName: Full=Osmotic stress-induced proline dehydrogenase; AltName: Full=Proline oxidase; AltName: Full=Protein EARLY RESPONSIVE TO DEHYDRATION 5; Flags: Precursor && PF01619:Proline dehydrogenase	-
arahy.Tifrunner.gnm2.ann1.BR0PZ0	72.1253	85.1534	56.2978	30.811	115.604	60.6356	40.0542	56.7764	31.9981	BR0PZ0	arahy.Tifrunner.gnm2.Arahy.10	71704993	71706712	+	498	-	- && P49636.2 RecName: Full=Ubiquitin-60S ribosomal protein L40; Contains: RecName: Full=Ubiquitin; Contains: RecName: Full=60S ribosomal protein L40; AltName: Full=CEP52; Flags: Precursor && PF00240:Ubiquitin family|PF01020:Ribosomal L40e family	ubiquitin
arahy.Tifrunner.gnm2.ann1.7Q4SC6	77.6194	79.2134	62.0412	43.4826	93.6204	60.0346	38.205	56.748	36.1959	7Q4SC6	arahy.Tifrunner.gnm2.Arahy.19	123362057	123364018	-	1217	-	- && P55844.1 RecName: Full=Probable 60S ribosomal protein L14; AltName: Full=Hydroxyproline-rich glycoprotein HRGP1 && PF01929:Ribosomal protein L14	-
arahy.Tifrunner.gnm2.ann1.7R7017	28.5449	163.68	41.4347	15.9298	219.603	87.9643	8.27994	0.0211709	0.0414657	7R7017	arahy.Tifrunner.gnm2.Arahy.17	17237864	17239963	-	1519	-	- && H1A988.1 RecName: Full=11-oxo-beta-amyrin 30-oxidase; AltName: Full=Cytochrome P450 72A154 && PF00067:Cytochrome P450	p450
arahy.Tifrunner.gnm2.ann1.8CJ5S5	63.5102	100.258	37.3828	45.3594	80.9194	54.4964	62.9346	60.9398	31.3269	8CJ5S5	arahy.Tifrunner.gnm2.Arahy.09	7439487	7443390	-	1819	-	- && P41382.1 RecName: Full=Eukaryotic initiation factor 4A-10; Short=eIF-4A-10; AltName: Full=ATP-dependent RNA helicase eIF4A-10 && PF00271:Helicase conserved C-terminal domain|PF00270:DEAD/DEAH box helicase	DEAD
arahy.Tifrunner.gnm2.ann1.V9BYJB	64.5136	96.2859	41.1572	32.1361	76.967	59.7702	40.9003	98.2631	45.367	V9BYJB	arahy.Tifrunner.gnm2.Arahy.18	3354038	3357231	-	1758	-	- && P21820.1 RecName: Full=Triosephosphate isomerase, cytosolic; Short=TIM; Short=Triose-phosphate isomerase && PF00121:Triosephosphate isomerase	-
arahy.Tifrunner.gnm2.ann1.72TEPU	46.7965	50.3476	68.7704	59.0205	47.9414	51.8997	58.6721	54.0011	76.7391	72TEPU	arahy.Tifrunner.gnm2.Arahy.06	96002	100194	+	2911	-	- && - && -	-
arahy.Tifrunner.gnm2.ann1.FC0UQU	89.087	72.9831	50.8552	60.4172	62.1652	25.2731	33.416	82.0478	49.3404	FC0UQU	arahy.Tifrunner.gnm2.Arahy.16	38964151	38965836	-	550	-	- && P42552.1 RecName: Full=DNA-binding protein S1FA && -	-
arahy.Tifrunner.gnm2.ann1.V9ZJFU	77.6045	43.868	57.6705	84.1334	47.5933	43.9654	61.1187	33.9875	37.1515	V9ZJFU	arahy.Tifrunner.gnm2.Arahy.13	93322014	93325572	+	825	-	- && Q9FLM8.1 RecName: Full=DNA-directed RNA polymerases II, IV and V subunit 12; AltName: Full=DNA-directed RNA Polymerase II subunit K && -	-
arahy.Tifrunner.gnm2.ann1.T53UMC	65.0673	56.0994	45.9594	57.1559	43.5637	50.7512	57.724	68.172	59.0027	T53UMC	arahy.Tifrunner.gnm2.Arahy.08	10986738	10989412	-	981	-	- && - && -	-
arahy.Tifrunner.gnm2.ann1.1FAC7R	47.0308	89.2727	37.3233	64.8334	58.9296	64.6153	43.85	81.4791	54.6863	1FAC7R	arahy.Tifrunner.gnm2.Arahy.07	2235173	2236371	-	912	-	- && - && PF00168:C2 domain	C2
arahy.Tifrunner.gnm2.ann1.1L70FA	37.4088	67.4273	74.7415	10.4717	77.9414	77.5972	30.9375	140.208	55.9792	1L70FA	arahy.Tifrunner.gnm2.Arahy.12	4828639	4834543	-	1824	-	- && Q9LNJ3.1 RecName: Full=Aspartyl protease family protein 2; Flags: Precursor && PF14543:Xylanase inhibitor N-terminal|PF14541:Xylanase inhibitor C-terminal	-
arahy.Tifrunner.gnm2.ann1.S3VH2F	97.1021	74.5492	64.0245	40.8488	87.8821	46.2808	40.4166	48.5933	39.8161	S3VH2F	arahy.Tifrunner.gnm2.Arahy.01	10940615	10942354	-	881	-	- && P41099.1 RecName: Full=60S acidic ribosomal protein P2 && PF00428:60s Acidic ribosomal protein	-
arahy.Tifrunner.gnm2.ann1.5L4YH4	75.7363	55.224	59.2278	55.281	60.8163	64.3888	52.9912	57.6141	47.967	5L4YH4	arahy.Tifrunner.gnm2.Arahy.19	152054696	152058176	+	1909	-	- && - && PF09598:Stm1|PF04774:Hyaluronan / mRNA binding family	-
arahy.Tifrunner.gnm2.ann1.D51ZYB	40.1155	91.4805	47.8393	37.454	80.4381	50.659	43.3303	72.5542	89.7394	D51ZYB	arahy.Tifrunner.gnm2.Arahy.07	14742644	14747487	-	2041	-	- && Q06197.2 RecName: Full=Isocitrate dehydrogenase [NADP]; Short=IDH; AltName: Full=IDP; AltName: Full=NADP(+)-specific ICDH; AltName: Full=Oxalosuccinate decarboxylase && PF00180:Isocitrate/isopropylmalate dehydrogenase	-
arahy.Tifrunner.gnm2.ann1.YF4WKN	79.0033	35.8602	77.1429	64.5127	48.1521	59.9555	52.9898	49.8469	49.6668	YF4WKN	arahy.Tifrunner.gnm2.Arahy.15	33260607	33265653	+	2282	-	- && - && -	-
arahy.Tifrunner.gnm2.ann1.R1CM9X	10.1251	62.1943	31.9467	227.096	69.395	29.6101	45.4594	16.8342	21.2038	R1CM9X	arahy.Tifrunner.gnm2.Arahy.17	129289876	129293498	+	1820	-	- && Q9ZPE7.1 RecName: Full=Protein EXORDIUM; Flags: Precursor && PF04674:Phosphate-induced protein 1 conserved region	-
arahy.Tifrunner.gnm2.ann1.5IU4RA	52.04	61.4474	55.9804	65.9728	39.7721	41.9806	56.4067	41.7761	67.4866	5IU4RA	arahy.Tifrunner.gnm2.Arahy.10	1214168	1216167	-	398	-	- && - && -	-
arahy.Tifrunner.gnm2.ann1.9V6DPJ	74.6977	76.6832	63.5197	33.2252	96.9842	68.2681	47.5401	52.8575	34.9062	9V6DPJ	arahy.Tifrunner.gnm2.Arahy.16	24533387	24535530	+	1054	-	- && Q8LCW9.2 RecName: Full=60S acidic ribosomal protein P1-1 && PF00428:60s Acidic ribosomal protein	-
arahy.Tifrunner.gnm2.ann1.UX8DIM	79.5768	44.5825	59.7859	74.1885	42.2407	44.9073	55.1989	36.9415	50.8628	UX8DIM	arahy.Tifrunner.gnm2.Arahy.17	21685894	21690291	-	646	-	- && Q9LYW3.1 RecName: Full=Mediator of RNA polymerase II transcription subunit 7a && PF05983:MED7 protein	MED7
arahy.Tifrunner.gnm2.ann1.VN2ELX	40.986	27.9275	74.0651	55.7838	57.3634	86.85	88.8109	22.9772	19.3093	VN2ELX	arahy.Tifrunner.gnm2.Arahy.03	4377491	4380962	+	1727	-	- && Q94B35.1 RecName: Full=4-hydroxy-3-methylbut-2-enyl diphosphate reductase, chloroplastic; AltName: Full=Protein CHLOROPLAST BIOGENESIS 6; Flags: Precursor && PF02401:LytB protein	-
arahy.Tifrunner.gnm2.ann1.5KAB8G	38.5708	42.3284	56.2293	67.7203	41.3883	60.6504	81.4233	49.7092	74.2923	5KAB8G	arahy.Tifrunner.gnm2.Arahy.19	149220843	149225991	-	2636	-	- && Q8VZ14.1 RecName: Full=Receptor homology region, transmembrane domain- and RING domain-containing protein 2; Short=AtRMR2; AltName: Full=ReMembR-H2 protein JR702; Flags: Precursor && PF02225:PA domain|PF13639:Ring finger domain	-
arahy.Tifrunner.gnm2.ann1.LJEZ0V	44.3958	42.644	55.2939	25.3123	159.613	105.058	94.163	1.36101	45.7548	LJEZ0V	arahy.Tifrunner.gnm2.Arahy.07	7385130	7386487	+	777	-	- && - && PF07172:Glycine rich protein family	-
arahy.Tifrunner.gnm2.ann1.H7Z4S8	61.6768	63.1348	47.4719	93.1979	35.674	38.7332	46.3823	46.3051	81.6971	H7Z4S8	arahy.Tifrunner.gnm2.Arahy.01	98339261	98346462	-	2846	-	- && - && -	-
arahy.Tifrunner.gnm2.ann1.WXT72M	89.5921	73.411	39.6503	65.8993	57.2687	64.6589	42.1902	46.069	26.2655	WXT72M	arahy.Tifrunner.gnm2.Arahy.03	124656544	124660238	-	1986	-	- && - && PF03080:Domain of unknown function (DUF239)|PF14365:Domain of unknown function (DUF4409)	-
arahy.Tifrunner.gnm2.ann1.58PDLX	56.5495	52.8289	57.2216	59.3607	42.1105	50.0539	57.2598	105.78	54.4522	58PDLX	arahy.Tifrunner.gnm2.Arahy.17	130217324	130221335	-	1401	-	- && Q96451.1 RecName: Full=14-3-3-like protein B; AltName: Full=SGF14B && PF00244:14-3-3 protein	-
arahy.Tifrunner.gnm2.ann1.JB72G8	56.8237	42.9336	69.3707	65.4954	45.4987	53.4434	69.2844	33.6858	53.5236	JB72G8	arahy.Tifrunner.gnm2.Arahy.12	113691950	113695781	-	771	-	- && - && -	-
arahy.Tifrunner.gnm2.ann1.F8UVUT	50.5548	51.2428	73.3893	75.6645	59.8193	50.8678	58.9113	40.4314	48.1072	F8UVUT	arahy.Tifrunner.gnm2.Arahy.03	130654728	130659079	+	1567	-	- && Q6NQ72.1 RecName: Full=THO complex subunit 4D; AltName: Full=ALYREF homolog 4; Short=AtALY4 && PF00076:RNA recognition motif. (a.k.a. RRM, RBD, or RNP domain)|PF13865:C-terminal duplication domain of Friend of PRMT1	RRM_1
arahy.Tifrunner.gnm2.ann1.TQP87P	57.4209	53.2991	62.6031	53.442	49.2439	58.0926	55.0394	52.5435	71.3371	TQP87P	arahy.Tifrunner.gnm2.Arahy.16	32013012	32021305	-	2971	-	- && - && -	-
arahy.Tifrunner.gnm2.ann1.UL609B	53.7581	102.435	56.1541	42.0934	101.35	56.0804	52.3987	36.6891	35.1422	UL609B	arahy.Tifrunner.gnm2.Arahy.19	154111912	154117194	-	2615	-	- && Q9SZN1.1 RecName: Full=V-type proton ATPase subunit B2; Short=V-ATPase subunit B2; AltName: Full=Vacuolar H(+)-ATPase subunit B isoform 2; AltName: Full=Vacuolar proton pump subunit B2 && PF00006:ATP synthase alpha/beta family, nucleotide-binding domain|PF00306:ATP synthase alpha/beta chain, C terminal domain|PF02874:ATP synthase alpha/beta family, beta-barrel domain	ATP-synt_ab
arahy.Tifrunner.gnm2.ann1.AKPI0I	35.7356	31.8782	59.3058	104.64	28.1701	43.0056	75.392	28.2799	80.8436	AKPI0I	arahy.Tifrunner.gnm2.Arahy.15	26507553	26513085	+	5210	-	- && Q9LRA7.1 RecName: Full=Probable alpha,alpha-trehalose-phosphate synthase [UDP-forming] 9; AltName: Full=Trehalose-6-phosphate synthase 9; Short=AtTPS9 && PF00982:Glycosyltransferase family 20|PF02358:Trehalose-phosphatase	-
arahy.Tifrunner.gnm2.ann1.18R6S7	34.4467	85.185	43.0342	29.8953	129.681	46.5053	46.6046	72.7464	59.7911	18R6S7	arahy.Tifrunner.gnm2.Arahy.06	104029368	104031724	-	834	-	- && Q8LB02.2 RecName: Full=Succinate dehydrogenase [ubiquinone] iron-sulfur subunit 2, mitochondrial; AltName: Full=Iron-sulfur subunit of complex II; Short=Ip; Flags: Precursor && PF13085:2Fe-2S iron-sulfur cluster binding domain|PF13534:4Fe-4S dicluster domain	-
novel.923	34.7831	49.6141	75.8139	94.6241	33.8711	27.1401	83.9958	43.9115	59.021	-	arahy.Tifrunner.gnm2.Arahy.04	107775813	107779629	+	2701	-	- && Q7X996.1 RecName: Full=CBL-interacting protein kinase 2; AltName: Full=OsCIPK02 && PF03822:NAF domain|PF00069:Protein kinase domain	Pkinase
arahy.Tifrunner.gnm2.ann1.772I7G	71.2007	41.5609	63.5677	65.7256	22.8851	81.9661	87.0753	55.7141	41.7589	772I7G	arahy.Tifrunner.gnm2.Arahy.06	2605584	2606791	+	1115	-	- && Q84MC7.1 RecName: Full=Abscisic acid receptor PYL9; AltName: Full=ABI1-binding protein 4; AltName: Full=PYR1-like protein 9; AltName: Full=Regulatory components of ABA receptor 1 && PF10604:Polyketide cyclase / dehydrase and lipid transport	-
arahy.Tifrunner.gnm2.ann1.II2B20	89.8785	47.1914	47.1538	73.9468	42.5777	48.1374	56.068	41.1067	56.2002	II2B20	arahy.Tifrunner.gnm2.Arahy.16	96115380	96116462	-	465	-	- && Q93Y22.2 RecName: Full=Coatomer subunit delta; AltName: Full=Delta-coat protein; Short=Delta-COP && -	-
novel.3520	5.02938	1.20373	1.26251	1.61306	1.93123	2.15459	0.283228	387.759	170.403	-	arahy.Tifrunner.gnm2.Arahy.14	75179712	75180729	+	481	-	- && - && -	-
arahy.Tifrunner.gnm2.ann1.077R6R	72.1074	73.4663	51.0151	30.8267	103.821	69.208	39.6787	64.3367	44.5498	077R6R	arahy.Tifrunner.gnm2.Arahy.05	33048468	33049292	-	776	-	- && P47905.2 RecName: Full=Ubiquitin-40S ribosomal protein S27a; Contains: RecName: Full=Ubiquitin; Contains: RecName: Full=40S ribosomal protein S27a; Flags: Precursor && PF00240:Ubiquitin family|PF01599:Ribosomal protein S27a	ubiquitin
arahy.Tifrunner.gnm2.ann1.J5KI3B	2.11936	132.471	65.0888	60.595	113.831	54.711	69.2963	21.4827	41.848	J5KI3B	arahy.Tifrunner.gnm2.Arahy.16	18477995	18483681	-	2917	-	- && Q9ZVN2.1 RecName: Full=Acyltransferase-like protein At1g54570, chloroplastic; Flags: Precursor && PF12146:Serine aminopeptidase, S33	-
arahy.Tifrunner.gnm2.ann1.RCP839	102.156	101.877	41.8647	33.5264	91.9434	45.3003	25.0625	59.6197	36.7655	RCP839	arahy.Tifrunner.gnm2.Arahy.19	138166194	138166894	+	403	-	- && Q9M9R9.1 RecName: Full=NADH dehydrogenase [ubiquinone] 1 beta subcomplex subunit 3-B && -	-
arahy.Tifrunner.gnm2.ann1.8ZPK8F	19.5059	64.119	71.4175	81.7635	69.9079	54.5365	101.304	11.2398	27.6428	8ZPK8F	arahy.Tifrunner.gnm2.Arahy.17	2497246	2497932	-	687	-	- && Q9SXS8.1 RecName: Full=Ethylene-responsive transcription factor 3; AltName: Full=Ethylene-responsive element-binding factor 3 homolog; AltName: Full=Ethylene-responsive element-binding factor 5; Short=EREBP-5; AltName: Full=NtERF5 && PF00847:AP2 domain	AP2
arahy.Tifrunner.gnm2.ann1.PHM66I	43.0587	48.6402	74.6825	79.6787	53.9807	56.797	61.5994	43.1751	41.8819	PHM66I	arahy.Tifrunner.gnm2.Arahy.20	9330299	9332497	+	1266	-	- && Q9FH28.2 RecName: Full=Chaperone protein dnaJ 49; Short=AtDjC49; Short=AtJ49 && PF09320:Domain of unknown function (DUF1977)|PF00226:DnaJ domain	DnaJ
arahy.Tifrunner.gnm2.ann1.3LC649	86.0626	52.8906	55.724	65.3144	43.0025	48.3642	59.4684	39.2994	49.8338	3LC649	arahy.Tifrunner.gnm2.Arahy.20	38183451	38186567	+	376	-	- && - && -	-
arahy.Tifrunner.gnm2.ann1.Z9UVJT	49.3124	42.0067	66.2869	58.7587	57.6632	66.4604	68.4646	55.7814	50.8253	Z9UVJT	arahy.Tifrunner.gnm2.Arahy.16	144323316	144329799	-	1891	-	- && Q9LFN6.2 RecName: Full=DEAD-box ATP-dependent RNA helicase 56; AltName: Full=UAP56 homolog B >Q56XG6.3 RecName: Full=DEAD-box ATP-dependent RNA helicase 15; AltName: Full=UAP56 homolog A && PF00270:DEAD/DEAH box helicase|PF00271:Helicase conserved C-terminal domain	DEAD
arahy.Tifrunner.gnm2.ann1.60DDY8	75.8081	53.147	50.7083	55.6342	48.7049	39.239	32.976	87.101	77.7358	60DDY8	arahy.Tifrunner.gnm2.Arahy.04	654730	662867	-	3322	-	- && Q9ZVD5.2 RecName: Full=Protein argonaute 4; AltName: Full=Protein OVEREXPRESSOR OF CATIONIC PEROXIDASE 11 && PF08699:Argonaute linker 1 domain|PF16486:N-terminal domain of argonaute|PF16488:Argonaute linker 2 domain|PF02170:PAZ domain|PF16487:Mid domain of argonaute|PF02171:Piwi domain	Piwi
arahy.Tifrunner.gnm2.ann1.HRV8GT	80.8768	44.5096	48.6849	80.7905	38.7208	44.1505	60.0216	41.9245	41.5943	HRV8GT	arahy.Tifrunner.gnm2.Arahy.14	835807	839320	+	1347	-	- && P93654.1 RecName: Full=Syntaxin-22; Short=AtSYP22; Short=AtVAM3; AltName: Full=Protein SHOOT GRAVITROPISM 3 && PF05739:SNARE domain|PF14523:Syntaxin-like protein	SNARE
arahy.Tifrunner.gnm2.ann1.G4BVC6	92.2758	48.651	58.9235	62.5162	44.14	49.16	53.1441	47.9994	56.7723	G4BVC6	arahy.Tifrunner.gnm2.Arahy.13	135981860	135986327	+	1449	-	- && - && PF09793:Anticodon-binding domain	-
arahy.Tifrunner.gnm2.ann1.IHMM71	47.394	75.7584	39.0157	40.9771	77.2478	55.1488	55.7817	65.0274	72.8725	IHMM71	arahy.Tifrunner.gnm2.Arahy.15	31251286	31251611	-	171	-	- && Q9FLM8.1 RecName: Full=DNA-directed RNA polymerases II, IV and V subunit 12; AltName: Full=DNA-directed RNA Polymerase II subunit K && -	-
arahy.Tifrunner.gnm2.ann1.G3J01C	26.8639	77.3994	90.0408	15.7767	121.087	85.86	109.846	8.16245	12.6748	G3J01C	arahy.Tifrunner.gnm2.Arahy.02	6527784	6534873	+	2257	-	- && Q43143.1 RecName: Full=Pectinesterase/pectinesterase inhibitor U1; Includes: RecName: Full=Pectinesterase inhibitor U1; AltName: Full=Pectin methylesterase inhibitor U1; Includes: RecName: Full=Pectinesterase U1; Short=PE U1; AltName: Full=Pectin methylesterase U1; Flags: Precursor && PF04043:Plant invertase/pectin methylesterase inhibitor|PF01095:Pectinesterase	-
arahy.Tifrunner.gnm2.ann1.K02HG2	74.4021	50.4978	65.3661	58.5199	49.8382	57.3282	59.7509	48.526	41.1894	K02HG2	arahy.Tifrunner.gnm2.Arahy.02	8767557	8770911	-	2153	-	- && Q9FUM1.1 RecName: Full=Elongation factor 1-gamma; Short=EF-1-gamma; AltName: Full=eEF-1B gamma && PF00043:Glutathione S-transferase, C-terminal domain|PF00647:Elongation factor 1 gamma, conserved domain|PF02798:Glutathione S-transferase, N-terminal domain	GST_N
arahy.Tifrunner.gnm2.ann1.632UCW	5.03196	49.8058	68.008	90.0354	68.1789	50.9303	124.603	4.31265	6.33616	632UCW	arahy.Tifrunner.gnm2.Arahy.08	5923314	5924348	-	1035	-	- && - && PF07816:Protein of unknown function (DUF1645)	-
arahy.Tifrunner.gnm2.ann1.43YBTN	37.3747	104.909	62.346	37.4082	128.903	94.5565	47.6666	5.13039	13.1812	43YBTN	arahy.Tifrunner.gnm2.Arahy.09	45497234	45504717	-	2586	-	- && Q8GT20.1 RecName: Full=Benzyl alcohol O-benzoyltransferase; AltName: Full=Benzoyl coenzyme A:benzyl alcohol benzoyl transferase && PF02458:Transferase family	-
arahy.Tifrunner.gnm2.ann1.6UMZ2R	56.0484	31.1967	60.5453	71.6102	38.6906	59.132	88.6977	36.6189	60.6576	6UMZ2R	arahy.Tifrunner.gnm2.Arahy.06	12987607	12991209	+	1428	-	- && Q7F8R0.1 RecName: Full=Zinc finger CCCH domain-containing protein 14; Short=OsC3H14 && PF00013:KH domain|PF00642:Zinc finger C-x8-C-x5-C-x3-H type (and similar)	KH_1
arahy.Tifrunner.gnm2.ann1.L2R3EE	68.3927	105.792	47.994	36.6612	114.602	60.2084	37.6972	49.4185	23.4071	L2R3EE	arahy.Tifrunner.gnm2.Arahy.09	10075425	10077527	-	1083	-	- && O49884.1 RecName: Full=60S ribosomal protein L30 && PF01248:Ribosomal protein L7Ae/L30e/S12e/Gadd45 family	-
arahy.Tifrunner.gnm2.ann1.CMZ6V1	56.4623	61.409	61.1188	87.9156	61.2701	83.7497	46.9599	31.0833	23.0594	CMZ6V1	arahy.Tifrunner.gnm2.Arahy.10	2361974	2362708	-	735	-	- && Q5M750.1 RecName: Full=VQ motif-containing protein 4; Short=AtVQ4; AltName: Full=MPK3/6-targeted VQ-motif-containing protein 1 && PF05678:VQ motif	-
arahy.Tifrunner.gnm2.ann1.WFXD84	47.6121	46.9579	46.4842	73.6409	42.0229	62.0063	57.7197	44.7323	79.7389	WFXD84	arahy.Tifrunner.gnm2.Arahy.06	4504905	4506533	+	942	-	- && Q940G6.1 RecName: Full=Gibberellin receptor GID1C; AltName: Full=AtCXE19; AltName: Full=Carboxylesterase 19; AltName: Full=GID1-like protein 3; AltName: Full=Protein GA INSENSITIVE DWARF 1C; Short=AtGID1C && PF07859:alpha/beta hydrolase fold	Abhydrolase_3
arahy.Tifrunner.gnm2.ann1.FHUH7B	0.479853	1.11452	4.27133	47.1492	2.023	124.64	118.866	164.943	92.3828	FHUH7B	arahy.Tifrunner.gnm2.Arahy.10	113011428	113012591	-	700	-	- && P24007.1 RecName: Full=Ribulose bisphosphate carboxylase small chain, chloroplastic; Short=RuBisCO small subunit; Flags: Precursor && PF12338:Ribulose-1,5-bisphosphate carboxylase small subunit|PF00101:Ribulose bisphosphate carboxylase, small chain	-
arahy.Tifrunner.gnm2.ann1.CN4LCL	61.078	45.8671	57.8223	63.1014	46.524	42.3379	54.3933	62.3919	69.4174	CN4LCL	arahy.Tifrunner.gnm2.Arahy.13	7678149	7683740	-	2902	-	- && F4IHJ0.1 RecName: Full=Phosphatidylinositol/phosphatidylcholine transfer protein SFH8; AltName: Full=Protein SEC FOURTEEN HOMOLOGS 8; Short=AtSFH8 && PF03765:CRAL/TRIO, N-terminal domain|PF00650:CRAL/TRIO domain	CRAL_TRIO_N
arahy.Tifrunner.gnm2.ann1.JE1LMX	133.095	39.0905	48.8921	62.8666	38.8412	42.2298	41.3947	38.4509	50.2552	JE1LMX	arahy.Tifrunner.gnm2.Arahy.13	135740036	135741653	-	567	-	- && O81127.1 RecName: Full=Serine/arginine-rich splicing factor RSZ21; AltName: Full=RS-containing zinc finger protein 21; Short=At-RSZ21; Short=At-RSZp21; Short=AtRSZ21 && PF00076:RNA recognition motif. (a.k.a. RRM, RBD, or RNP domain)|PF00098:Zinc knuckle	RRM_1
arahy.Tifrunner.gnm2.ann1.4D0408	39.0528	24.5958	53.8888	58.6089	55.5349	37.1052	46.7787	79.8263	108.285	4D0408	arahy.Tifrunner.gnm2.Arahy.10	102962370	102966567	-	2360	-	- && Q84MC1.1 RecName: Full=Gamma-glutamylcyclotransferase 2-2; Short=AtGGCT2;2; AltName: Full=Gamma-glutamyl cyclotransferase 2;2 && PF04752:ChaC-like protein	ChaC
arahy.Tifrunner.gnm2.ann1.1YA0US	45.0882	86.8771	55.4662	42.1832	74.8579	56.5374	58.1475	47.8475	52.1843	1YA0US	arahy.Tifrunner.gnm2.Arahy.15	12787305	12789456	-	1187	-	- && P59169.2 RecName: Full=Histone H3.3; AltName: Full=Histone H3.2 >Q71V89.3 RecName: Full=Histone H3.3 >P69245.2 RecName: Full=Histone H3.3 >P69244.2 RecName: Full=Histone H3.3; AltName: Full=Histone H3.2; AltName: Full=Minor histone H3 >Q71H73.3 RecName: Full=Histone H3.3 >Q6RUR1.3 RecName: Full=Histone H3.3 >Q71U98.3 RecName: Full=Histone H3.3 >Q711T2.3 RecName: Full=Histone H3.3 >Q76N23.1 R…	Histone
arahy.Tifrunner.gnm2.ann1.4Y4AAL	72.7992	82.2909	51.6881	44.1332	96.3003	55.1522	53.1093	51.2697	31.5069	4Y4AAL	arahy.Tifrunner.gnm2.Arahy.01	110672799	110674167	+	555	-	- && P24922.1 RecName: Full=Eukaryotic translation initiation factor 5A-2; Short=eIF-5A-2; AltName: Full=eIF-4D && PF01287:Eukaryotic elongation factor 5A hypusine, DNA-binding OB fold	-
arahy.Tifrunner.gnm2.ann1.8X9LLP	63.5565	88.5503	47.824	41.4129	78.5737	53.9765	49.0543	66.157	38.2895	8X9LLP	arahy.Tifrunner.gnm2.Arahy.05	12126575	12129069	-	1362	-	- && P59229.1 RecName: Full=V-type proton ATPase subunit c4; Short=V-ATPase subunit c4; AltName: Full=V-type proton ATPase 16 kDa proteolipid subunit c4; Short=V-ATPase 16 kDa proteolipid subunit c4; AltName: Full=Vacuolar H(+)-ATPase subunit c isoform 4; AltName: Full=Vacuolar proton pump 16 kDa proteolipid subunit c4; AltName: Full=Vacuolar proton pump subunit c4 && PF00137:ATP synthase subunit…	-
arahy.Tifrunner.gnm2.ann1.FG5UUT	84.376	27.2572	48.3323	103.852	29.1225	33.747	67.1171	26.8155	37.8507	FG5UUT	arahy.Tifrunner.gnm2.Arahy.20	8888735	8891902	-	2123	-	- && - && -	-
arahy.Tifrunner.gnm2.ann1.LTDM4B	63.2209	43.2658	60.068	70.2067	39.9069	50.5665	62.2994	66.168	46.1056	LTDM4B	arahy.Tifrunner.gnm2.Arahy.10	256351	260834	-	2516	-	- && Q94A38.1 RecName: Full=La-related protein 6A; Short=AtLARP6a && PF05383:La domain|PF00076:RNA recognition motif. (a.k.a. RRM, RBD, or RNP domain)	RRM_1
arahy.Tifrunner.gnm2.ann1.YBW5FY	93.6642	63.526	58.1107	45.809	87	52.6519	34.3634	53.3737	36.8904	YBW5FY	arahy.Tifrunner.gnm2.Arahy.05	18264245	18266496	-	780	-	- && P51413.2 RecName: Full=60S ribosomal protein L17-2 && PF00237:Ribosomal protein L22p/L17e	-
arahy.Tifrunner.gnm2.ann1.D1NSDN	56.5023	43.0087	45.7641	53.5236	42.5515	42.8256	55.9929	73.9534	79.4231	D1NSDN	arahy.Tifrunner.gnm2.Arahy.07	40969618	40981854	-	1716	-	- && Q9SAK4.2 RecName: Full=Succinate-semialdehyde dehydrogenase, mitochondrial; Short=At-SSADH1; AltName: Full=Aldehyde dehydrogenase family 5 member F1; AltName: Full=NAD(+)-dependent succinic semialdehyde dehydrogenase; Flags: Precursor && PF00171:Aldehyde dehydrogenase family	Aldedh
arahy.Tifrunner.gnm2.ann1.FVHL4G	82.2976	84.1918	47.1962	42.3061	90.598	48.6763	55.2122	53.0141	32.1277	FVHL4G	arahy.Tifrunner.gnm2.Arahy.11	125695226	125696584	-	555	-	- && P24922.1 RecName: Full=Eukaryotic translation initiation factor 5A-2; Short=eIF-5A-2; AltName: Full=eIF-4D && PF01287:Eukaryotic elongation factor 5A hypusine, DNA-binding OB fold	-
arahy.Tifrunner.gnm2.ann1.YY6DN0	71.1005	85.2088	47.7003	46.5557	76.318	48.7258	42.8566	65.3098	35.2978	YY6DN0	arahy.Tifrunner.gnm2.Arahy.15	12691869	12694559	-	1529	-	- && P59229.1 RecName: Full=V-type proton ATPase subunit c4; Short=V-ATPase subunit c4; AltName: Full=V-type proton ATPase 16 kDa proteolipid subunit c4; Short=V-ATPase 16 kDa proteolipid subunit c4; AltName: Full=Vacuolar H(+)-ATPase subunit c isoform 4; AltName: Full=Vacuolar proton pump 16 kDa proteolipid subunit c4; AltName: Full=Vacuolar proton pump subunit c4 && PF00137:ATP synthase subunit…	-
arahy.Tifrunner.gnm2.ann1.X6I371	78.4161	45.9394	70.253	73.3098	50.8831	48.0951	46.4004	42.0475	48.9549	X6I371	arahy.Tifrunner.gnm2.Arahy.19	19777275	19778943	-	529	-	- && Q9SJL6.1 RecName: Full=Membrin-11; Short=AtMEMB11; AltName: Full=27 kDa Golgi SNARE protein; AltName: Full=Golgi SNAP receptor complex member 2-1 && PF12352:Snare region anchored in the vesicle membrane C-terminus	-
arahy.Tifrunner.gnm2.ann1.1RV5TE	14.7374	52.4138	80.9415	46.7952	77.8597	113.463	80.2849	10.8743	4.08768	1RV5TE	arahy.Tifrunner.gnm2.Arahy.09	117860150	117864292	+	2936	-	- && Q03411.1 RecName: Full=Sucrose transport protein; AltName: Full=Sucrose permease; AltName: Full=Sucrose-proton symporter && PF13347:MFS/sugar transport protein	-
[truncated: 71,340 more rows]
