# Supplementary material for: Analysis of the Transcriptional Dynamics of Regulatory Genes During Peanut Pod Development Caused by Darkness and Mechanical Stress
Source: Front Plant Sci. 2022 May 26;13:904162. doi: 10.3389/fpls.2022.904162 (PMC9178256; doi:10.3389/fpls.2022.904162)
Supplement: Supplementary Table 3 — Significant GO terms for DEGs in D vs. DM, L vs. DM, and L vs. D. The “GeneRatio” means the ratio of the number of DEGs annotated in the GO term to the total number of DEGs that can be annotated in the GO database. The “BgRatio” means the ratio of the number of background genes annotated in the GO term to the total number of background genes that can be annotated in the GO database. [file Table_3.XLSX]

## Sheet: DvsDM veen_GOenrich_significant
Category	GOID	Description	GeneRatio	BgRatio	pvalue	padj	geneID	geneName	Count
CC	GO:0042651	thylakoid membrane	17/206	54/6289	0	0	arahy.Tifrunner.gnm2.ann1.NN0MZU/arahy.Tifrunner.gnm2.ann1.MMUF9T/arahy.Tifrunner.gnm2.ann1.9QX17Y/arahy.Tifrunner.gnm2.ann1.Y7HUGW/arahy.Tifrunner.gnm2.ann1.F0UT86/arahy.Tifrunner.gnm2.ann1.49ZYT6/arahy.Tifrunner.gnm2.ann1.PH9A9F/arahy.Tifrunner.gnm2.ann1.I4CVDG/arahy.Tifrunner.gnm2.ann1.27LE56/arahy.Tifrunner.gnm2.ann1.09KNS5/arahy.Tifrunner.gnm2.ann1.1944SK/arahy.Tifrunner.gnm2.ann1.G1SUYP/ara…	NN0MZU/MMUF9T/9QX17Y/Y7HUGW/F0UT86/49ZYT6/PH9A9F/I4CVDG/27LE56/09KNS5/1944SK/G1SUYP/RBYB13/HCTL36/72UZ71/H2XQXC/30A6BG	17
CC	GO:0009579	thylakoid	27/206	159/6289	0	0	arahy.Tifrunner.gnm2.ann1.YBSA05/arahy.Tifrunner.gnm2.ann1.NN0MZU/arahy.Tifrunner.gnm2.ann1.MMUF9T/arahy.Tifrunner.gnm2.ann1.4PD0PP/arahy.Tifrunner.gnm2.ann1.PI6GK2/arahy.Tifrunner.gnm2.ann1.9QX17Y/arahy.Tifrunner.gnm2.ann1.Y7HUGW/arahy.Tifrunner.gnm2.ann1.QW0L8Q/arahy.Tifrunner.gnm2.ann1.F0UT86/arahy.Tifrunner.gnm2.ann1.DHZ2RQ/arahy.Tifrunner.gnm2.ann1.49ZYT6/arahy.Tifrunner.gnm2.ann1.PH9A9F/ara…	YBSA05/NN0MZU/MMUF9T/4PD0PP/PI6GK2/9QX17Y/Y7HUGW/QW0L8Q/F0UT86/DHZ2RQ/49ZYT6/PH9A9F/ZS1M1K/2I4SWN/I4CVDG/27LE56/09KNS5/1944SK/G1SUYP/RBYB13/HCTL36/9042LP/72UZ71/H2XQXC/18YQBF/30A6BG/110G34	27
CC	GO:0044436	thylakoid part	27/206	159/6289	0	0	arahy.Tifrunner.gnm2.ann1.YBSA05/arahy.Tifrunner.gnm2.ann1.NN0MZU/arahy.Tifrunner.gnm2.ann1.MMUF9T/arahy.Tifrunner.gnm2.ann1.4PD0PP/arahy.Tifrunner.gnm2.ann1.PI6GK2/arahy.Tifrunner.gnm2.ann1.9QX17Y/arahy.Tifrunner.gnm2.ann1.Y7HUGW/arahy.Tifrunner.gnm2.ann1.QW0L8Q/arahy.Tifrunner.gnm2.ann1.F0UT86/arahy.Tifrunner.gnm2.ann1.DHZ2RQ/arahy.Tifrunner.gnm2.ann1.49ZYT6/arahy.Tifrunner.gnm2.ann1.PH9A9F/ara…	YBSA05/NN0MZU/MMUF9T/4PD0PP/PI6GK2/9QX17Y/Y7HUGW/QW0L8Q/F0UT86/DHZ2RQ/49ZYT6/PH9A9F/ZS1M1K/2I4SWN/I4CVDG/27LE56/09KNS5/1944SK/G1SUYP/RBYB13/HCTL36/9042LP/72UZ71/H2XQXC/18YQBF/30A6BG/110G34	27
CC	GO:0034357	photosynthetic membrane	26/206	155/6289	0	0	arahy.Tifrunner.gnm2.ann1.YBSA05/arahy.Tifrunner.gnm2.ann1.NN0MZU/arahy.Tifrunner.gnm2.ann1.MMUF9T/arahy.Tifrunner.gnm2.ann1.4PD0PP/arahy.Tifrunner.gnm2.ann1.PI6GK2/arahy.Tifrunner.gnm2.ann1.9QX17Y/arahy.Tifrunner.gnm2.ann1.Y7HUGW/arahy.Tifrunner.gnm2.ann1.QW0L8Q/arahy.Tifrunner.gnm2.ann1.F0UT86/arahy.Tifrunner.gnm2.ann1.DHZ2RQ/arahy.Tifrunner.gnm2.ann1.49ZYT6/arahy.Tifrunner.gnm2.ann1.PH9A9F/ara…	YBSA05/NN0MZU/MMUF9T/4PD0PP/PI6GK2/9QX17Y/Y7HUGW/QW0L8Q/F0UT86/DHZ2RQ/49ZYT6/PH9A9F/ZS1M1K/I4CVDG/27LE56/09KNS5/1944SK/G1SUYP/RBYB13/HCTL36/9042LP/72UZ71/H2XQXC/18YQBF/30A6BG/110G34	26
CC	GO:1990204	oxidoreductase complex	16/206	54/6289	0	1e-10	arahy.Tifrunner.gnm2.ann1.MMUF9T/arahy.Tifrunner.gnm2.ann1.9QX17Y/arahy.Tifrunner.gnm2.ann1.Y7HUGW/arahy.Tifrunner.gnm2.ann1.49ZYT6/arahy.Tifrunner.gnm2.ann1.PH9A9F/novel.1622/arahy.Tifrunner.gnm2.ann1.I4CVDG/arahy.Tifrunner.gnm2.ann1.27LE56/arahy.Tifrunner.gnm2.ann1.09KNS5/arahy.Tifrunner.gnm2.ann1.1944SK/arahy.Tifrunner.gnm2.ann1.G1SUYP/arahy.Tifrunner.gnm2.ann1.RBYB13/arahy.Tifrunner.gnm2.ann1…	MMUF9T/9QX17Y/Y7HUGW/49ZYT6/PH9A9F/-/I4CVDG/27LE56/09KNS5/1944SK/G1SUYP/RBYB13/HCTL36/72UZ71/H2XQXC/30A6BG	16
CC	GO:0009654	photosystem II oxygen evolving complex	15/206	48/6289	0	1e-10	arahy.Tifrunner.gnm2.ann1.MMUF9T/arahy.Tifrunner.gnm2.ann1.9QX17Y/arahy.Tifrunner.gnm2.ann1.Y7HUGW/arahy.Tifrunner.gnm2.ann1.49ZYT6/arahy.Tifrunner.gnm2.ann1.PH9A9F/arahy.Tifrunner.gnm2.ann1.I4CVDG/arahy.Tifrunner.gnm2.ann1.27LE56/arahy.Tifrunner.gnm2.ann1.09KNS5/arahy.Tifrunner.gnm2.ann1.1944SK/arahy.Tifrunner.gnm2.ann1.G1SUYP/arahy.Tifrunner.gnm2.ann1.RBYB13/arahy.Tifrunner.gnm2.ann1.HCTL36/ara…	MMUF9T/9QX17Y/Y7HUGW/49ZYT6/PH9A9F/I4CVDG/27LE56/09KNS5/1944SK/G1SUYP/RBYB13/HCTL36/72UZ71/H2XQXC/30A6BG	15
CC	GO:0009521	photosystem	24/206	149/6289	1e-10	5e-10	arahy.Tifrunner.gnm2.ann1.YBSA05/arahy.Tifrunner.gnm2.ann1.MMUF9T/arahy.Tifrunner.gnm2.ann1.4PD0PP/arahy.Tifrunner.gnm2.ann1.PI6GK2/arahy.Tifrunner.gnm2.ann1.9QX17Y/arahy.Tifrunner.gnm2.ann1.Y7HUGW/arahy.Tifrunner.gnm2.ann1.QW0L8Q/arahy.Tifrunner.gnm2.ann1.DHZ2RQ/arahy.Tifrunner.gnm2.ann1.49ZYT6/arahy.Tifrunner.gnm2.ann1.PH9A9F/arahy.Tifrunner.gnm2.ann1.ZS1M1K/arahy.Tifrunner.gnm2.ann1.I4CVDG/ara…	YBSA05/MMUF9T/4PD0PP/PI6GK2/9QX17Y/Y7HUGW/QW0L8Q/DHZ2RQ/49ZYT6/PH9A9F/ZS1M1K/I4CVDG/27LE56/09KNS5/1944SK/G1SUYP/RBYB13/HCTL36/9042LP/72UZ71/H2XQXC/18YQBF/30A6BG/110G34	24
CC	GO:0009523	photosystem II	15/206	61/6289	6e-10	4.4e-09	arahy.Tifrunner.gnm2.ann1.MMUF9T/arahy.Tifrunner.gnm2.ann1.9QX17Y/arahy.Tifrunner.gnm2.ann1.Y7HUGW/arahy.Tifrunner.gnm2.ann1.49ZYT6/arahy.Tifrunner.gnm2.ann1.PH9A9F/arahy.Tifrunner.gnm2.ann1.I4CVDG/arahy.Tifrunner.gnm2.ann1.27LE56/arahy.Tifrunner.gnm2.ann1.09KNS5/arahy.Tifrunner.gnm2.ann1.1944SK/arahy.Tifrunner.gnm2.ann1.G1SUYP/arahy.Tifrunner.gnm2.ann1.RBYB13/arahy.Tifrunner.gnm2.ann1.HCTL36/ara…	MMUF9T/9QX17Y/Y7HUGW/49ZYT6/PH9A9F/I4CVDG/27LE56/09KNS5/1944SK/G1SUYP/RBYB13/HCTL36/72UZ71/H2XQXC/30A6BG	15
MF	GO:0043565	sequence-specific DNA binding	47/1006	446/27668	1e-10	2.12e-08	arahy.Tifrunner.gnm2.ann1.206U1W/arahy.Tifrunner.gnm2.ann1.1F2DVT/arahy.Tifrunner.gnm2.ann1.JCYU2I/arahy.Tifrunner.gnm2.ann1.EQL16Q/arahy.Tifrunner.gnm2.ann1.XUAL01/arahy.Tifrunner.gnm2.ann1.77CZVH/arahy.Tifrunner.gnm2.ann1.ZEA1CF/arahy.Tifrunner.gnm2.ann1.VW4TEM/arahy.Tifrunner.gnm2.ann1.3RY6J8/arahy.Tifrunner.gnm2.ann1.ZN7Y7A/arahy.Tifrunner.gnm2.ann1.BC7D9W/arahy.Tifrunner.gnm2.ann1.FP3Q5V/ara…	206U1W/1F2DVT/JCYU2I/EQL16Q/XUAL01/77CZVH/ZEA1CF/VW4TEM/3RY6J8/ZN7Y7A/BC7D9W/FP3Q5V/G729YX/VX60JM/GW3WU5/EJ82H8/S3AGI0/13YX47/FZU8AD/BII4R6/GQZA4M/EDW718/05P1IU/C14L30/GYR78M/CBXJ5J/091A4A/A8EX91/EXJ5K8/M7PLWR/6EBR5V/PK48VF/8QX1D7/2NFP2H/42KS26/4L43B4/B8VX3Q/99PJJG/W56I62/WH6N3S/XZ9EX0/5FT298/5V6QPU/0BLG9X/KK3V44/TC7Y0P/S25UJZ	47
CC	GO:0019898	extrinsic component of membrane	12/206	50/6289	4.5e-08	2.949e-07	arahy.Tifrunner.gnm2.ann1.MMUF9T/arahy.Tifrunner.gnm2.ann1.Y7HUGW/arahy.Tifrunner.gnm2.ann1.49ZYT6/arahy.Tifrunner.gnm2.ann1.PH9A9F/arahy.Tifrunner.gnm2.ann1.I4CVDG/arahy.Tifrunner.gnm2.ann1.27LE56/arahy.Tifrunner.gnm2.ann1.09KNS5/arahy.Tifrunner.gnm2.ann1.1944SK/arahy.Tifrunner.gnm2.ann1.G1SUYP/arahy.Tifrunner.gnm2.ann1.RBYB13/arahy.Tifrunner.gnm2.ann1.H2XQXC/arahy.Tifrunner.gnm2.ann1.30A6BG	MMUF9T/Y7HUGW/49ZYT6/PH9A9F/I4CVDG/27LE56/09KNS5/1944SK/G1SUYP/RBYB13/H2XQXC/30A6BG	12
BP	GO:0015979	photosynthesis	26/735	170/17493	1.1e-08	3.7331e-06	arahy.Tifrunner.gnm2.ann1.YBSA05/arahy.Tifrunner.gnm2.ann1.MMUF9T/arahy.Tifrunner.gnm2.ann1.4PD0PP/arahy.Tifrunner.gnm2.ann1.PI6GK2/arahy.Tifrunner.gnm2.ann1.9QX17Y/arahy.Tifrunner.gnm2.ann1.Y7HUGW/arahy.Tifrunner.gnm2.ann1.QW0L8Q/arahy.Tifrunner.gnm2.ann1.DHZ2RQ/arahy.Tifrunner.gnm2.ann1.49ZYT6/arahy.Tifrunner.gnm2.ann1.PH9A9F/arahy.Tifrunner.gnm2.ann1.ZS1M1K/arahy.Tifrunner.gnm2.ann1.I4CVDG/ara…	YBSA05/MMUF9T/4PD0PP/PI6GK2/9QX17Y/Y7HUGW/QW0L8Q/DHZ2RQ/49ZYT6/PH9A9F/ZS1M1K/I4CVDG/27LE56/09KNS5/8ZA7N6/1944SK/G1SUYP/RBYB13/HCTL36/9042LP/72UZ71/H2XQXC/18YQBF/30A6BG/110G34/XZ54ZU	26
CC	GO:0009538	photosystem I reaction center	6/206	13/6289	1.627e-06	9.599e-06	arahy.Tifrunner.gnm2.ann1.YBSA05/arahy.Tifrunner.gnm2.ann1.PI6GK2/arahy.Tifrunner.gnm2.ann1.QW0L8Q/arahy.Tifrunner.gnm2.ann1.DHZ2RQ/arahy.Tifrunner.gnm2.ann1.18YQBF/arahy.Tifrunner.gnm2.ann1.110G34	YBSA05/PI6GK2/QW0L8Q/DHZ2RQ/18YQBF/110G34	6
CC	GO:0098796	membrane protein complex	28/206	407/6289	0.000129417	0.000694145	arahy.Tifrunner.gnm2.ann1.YBSA05/arahy.Tifrunner.gnm2.ann1.MMUF9T/arahy.Tifrunner.gnm2.ann1.4PD0PP/arahy.Tifrunner.gnm2.ann1.PI6GK2/arahy.Tifrunner.gnm2.ann1.9QX17Y/arahy.Tifrunner.gnm2.ann1.Y7HUGW/arahy.Tifrunner.gnm2.ann1.QW0L8Q/arahy.Tifrunner.gnm2.ann1.VKW613/arahy.Tifrunner.gnm2.ann1.DHZ2RQ/arahy.Tifrunner.gnm2.ann1.49ZYT6/arahy.Tifrunner.gnm2.ann1.PH9A9F/novel.1622/arahy.Tifrunner.gnm2.ann1…	YBSA05/MMUF9T/4PD0PP/PI6GK2/9QX17Y/Y7HUGW/QW0L8Q/VKW613/DHZ2RQ/49ZYT6/PH9A9F/-/ZS1M1K/I4CVDG/F6CLKD/27LE56/09KNS5/1944SK/G1SUYP/KSV0XM/RBYB13/HCTL36/9042LP/72UZ71/H2XQXC/18YQBF/30A6BG/110G34	28
CC	GO:0009522	photosystem I	9/206	61/6289	0.000144	0.000708001	arahy.Tifrunner.gnm2.ann1.YBSA05/arahy.Tifrunner.gnm2.ann1.4PD0PP/arahy.Tifrunner.gnm2.ann1.PI6GK2/arahy.Tifrunner.gnm2.ann1.QW0L8Q/arahy.Tifrunner.gnm2.ann1.DHZ2RQ/arahy.Tifrunner.gnm2.ann1.ZS1M1K/arahy.Tifrunner.gnm2.ann1.9042LP/arahy.Tifrunner.gnm2.ann1.18YQBF/arahy.Tifrunner.gnm2.ann1.110G34	YBSA05/4PD0PP/PI6GK2/QW0L8Q/DHZ2RQ/ZS1M1K/9042LP/18YQBF/110G34	9
MF	GO:0005509	calcium ion binding	28/1006	300/27668	5.6678e-06	0.00076798	novel.840/arahy.Tifrunner.gnm2.ann1.MMUF9T/novel.4787/arahy.Tifrunner.gnm2.ann1.64516H/arahy.Tifrunner.gnm2.ann1.Y7HUGW/arahy.Tifrunner.gnm2.ann1.HEPJ9B/arahy.Tifrunner.gnm2.ann1.49ZYT6/arahy.Tifrunner.gnm2.ann1.PVP2TS/arahy.Tifrunner.gnm2.ann1.PH9A9F/arahy.Tifrunner.gnm2.ann1.77Y3FG/arahy.Tifrunner.gnm2.ann1.P2RW1V/arahy.Tifrunner.gnm2.ann1.IK01U6/arahy.Tifrunner.gnm2.ann1.I4CVDG/arahy.Tifrunner…	-/MMUF9T/-/64516H/Y7HUGW/HEPJ9B/49ZYT6/PVP2TS/PH9A9F/77Y3FG/P2RW1V/IK01U6/I4CVDG/4NL1XF/H7PRHK/27LE56/09KNS5/1944SK/G1SUYP/FVU0Y6/RBYB13/-/H2XQXC/-/30A6BG/D2U3E6/V7DYZ1/-	28
MF	GO:0051537	2 iron, 2 sulfur cluster binding	6/1006	19/27668	4.11097e-05	0.00371357	arahy.Tifrunner.gnm2.ann1.NN0MZU/arahy.Tifrunner.gnm2.ann1.F0UT86/arahy.Tifrunner.gnm2.ann1.KD1GVP/arahy.Tifrunner.gnm2.ann1.VKSA8D/arahy.Tifrunner.gnm2.ann1.ZSH2T8/arahy.Tifrunner.gnm2.ann1.S0TT2Y	NN0MZU/F0UT86/KD1GVP/VKSA8D/ZSH2T8/S0TT2Y	6
MF	GO:0005516	calmodulin binding	10/1006	61/27668	6.46239e-05	0.00437827	arahy.Tifrunner.gnm2.ann1.R2NPVK/arahy.Tifrunner.gnm2.ann1.GM51F1/arahy.Tifrunner.gnm2.ann1.KXLH0Y/arahy.Tifrunner.gnm2.ann1.LG7ZS8/arahy.Tifrunner.gnm2.ann1.35SLR1/arahy.Tifrunner.gnm2.ann1.SYM6HI/arahy.Tifrunner.gnm2.ann1.3T6VK1/novel.1135/arahy.Tifrunner.gnm2.ann1.5CXD2A/arahy.Tifrunner.gnm2.ann1.13F19V	R2NPVK/GM51F1/KXLH0Y/LG7ZS8/35SLR1/SYM6HI/3T6VK1/-/5CXD2A/13F19V	10
MF	GO:0000990	transcription factor activity, core RNA polymerase binding	4/1006	11/27668	0.000467131	0.0180846	arahy.Tifrunner.gnm2.ann1.AT7H7M/arahy.Tifrunner.gnm2.ann1.TJCL76/arahy.Tifrunner.gnm2.ann1.77AFJV/arahy.Tifrunner.gnm2.ann1.N044W1	AT7H7M/TJCL76/77AFJV/N044W1	4
MF	GO:0000996	promoter selection factor activity	4/1006	11/27668	0.000467131	0.0180846	arahy.Tifrunner.gnm2.ann1.AT7H7M/arahy.Tifrunner.gnm2.ann1.TJCL76/arahy.Tifrunner.gnm2.ann1.77AFJV/arahy.Tifrunner.gnm2.ann1.N044W1	AT7H7M/TJCL76/77AFJV/N044W1	4
MF	GO:0016987	bacterial sigma factor activity	4/1006	11/27668	0.000467131	0.0180846	arahy.Tifrunner.gnm2.ann1.AT7H7M/arahy.Tifrunner.gnm2.ann1.TJCL76/arahy.Tifrunner.gnm2.ann1.77AFJV/arahy.Tifrunner.gnm2.ann1.N044W1	AT7H7M/TJCL76/77AFJV/N044W1	4
CC	GO:0005576	extracellular region	7/206	64/6289	0.00465846	0.0211422	arahy.Tifrunner.gnm2.ann1.4KDK0P/arahy.Tifrunner.gnm2.ann1.6NV05N/arahy.Tifrunner.gnm2.ann1.FWQ16B/arahy.Tifrunner.gnm2.ann1.L7JIJ5/novel.1158/arahy.Tifrunner.gnm2.ann1.I4AHF2/arahy.Tifrunner.gnm2.ann1.B3UXLR	4KDK0P/6NV05N/FWQ16B/L7JIJ5/-/I4AHF2/B3UXLR	7
BP	GO:0016567	protein ubiquitination	12/735	86/17493	0.000243777	0.0342761	arahy.Tifrunner.gnm2.ann1.LM2DEJ/arahy.Tifrunner.gnm2.ann1.579CME/arahy.Tifrunner.gnm2.ann1.G5G1MY/arahy.Tifrunner.gnm2.ann1.HT20TT/arahy.Tifrunner.gnm2.ann1.CT4JMD/arahy.Tifrunner.gnm2.ann1.XY0R0H/arahy.Tifrunner.gnm2.ann1.J6YH7R/arahy.Tifrunner.gnm2.ann1.MGPQ7U/arahy.Tifrunner.gnm2.ann1.SWIT4Z/arahy.Tifrunner.gnm2.ann1.3VLA0M/arahy.Tifrunner.gnm2.ann1.KQ5WJ5/arahy.Tifrunner.gnm2.ann1.718N46	LM2DEJ/579CME/G5G1MY/HT20TT/CT4JMD/XY0R0H/J6YH7R/MGPQ7U/SWIT4Z/3VLA0M/KQ5WJ5/718N46	12
BP	GO:0032446	protein modification by small protein conjugation	12/735	88/17493	0.000303329	0.0342761	arahy.Tifrunner.gnm2.ann1.LM2DEJ/arahy.Tifrunner.gnm2.ann1.579CME/arahy.Tifrunner.gnm2.ann1.G5G1MY/arahy.Tifrunner.gnm2.ann1.HT20TT/arahy.Tifrunner.gnm2.ann1.CT4JMD/arahy.Tifrunner.gnm2.ann1.XY0R0H/arahy.Tifrunner.gnm2.ann1.J6YH7R/arahy.Tifrunner.gnm2.ann1.MGPQ7U/arahy.Tifrunner.gnm2.ann1.SWIT4Z/arahy.Tifrunner.gnm2.ann1.3VLA0M/arahy.Tifrunner.gnm2.ann1.KQ5WJ5/arahy.Tifrunner.gnm2.ann1.718N46	LM2DEJ/579CME/G5G1MY/HT20TT/CT4JMD/XY0R0H/J6YH7R/MGPQ7U/SWIT4Z/3VLA0M/KQ5WJ5/718N46	12

## Sheet: LvsDM veen_GOenrich_significant
Category	GOID	Description	GeneRatio	BgRatio	pvalue	padj	geneID	geneName	Count
BP	GO:0015979	photosynthesis	39/1559	170/17493	2.75598e-08	1.55989e-05	arahy.Tifrunner.gnm2.ann1.JYH77Y/arahy.Tifrunner.gnm2.ann1.YBSA05/arahy.Tifrunner.gnm2.ann1.MMUF9T/arahy.Tifrunner.gnm2.ann1.4PD0PP/arahy.Tifrunner.gnm2.ann1.KKZ0LN/arahy.Tifrunner.gnm2.ann1.PI6GK2/arahy.Tifrunner.gnm2.ann1.9QX17Y/arahy.Tifrunner.gnm2.ann1.PX7M3V/arahy.Tifrunner.gnm2.ann1.Y7HUGW/arahy.Tifrunner.gnm2.ann1.1B2UBR/arahy.Tifrunner.gnm2.ann1.QW0L8Q/arahy.Tifrunner.gnm2.ann1.DZ7G8Z/ara…	JYH77Y/YBSA05/MMUF9T/4PD0PP/KKZ0LN/PI6GK2/9QX17Y/PX7M3V/Y7HUGW/1B2UBR/QW0L8Q/DZ7G8Z/VHAI7W/DHZ2RQ/49ZYT6/PH9A9F/22L7FB/I4CVDG/PIZC5V/FT2N09/V5WWJ8/27LE56/0J3LZT/09KNS5/8ZA7N6/1944SK/G1SUYP/HB1P9N/RBYB13/HCTL36/71HCYD/9042LP/72UZ71/H2XQXC/18YQBF/30A6BG/MF538D/110G34/XZ54ZU	39
BP	GO:0006720	isoprenoid metabolic process	13/1559	46/17493	0.000131464	0.0248029	arahy.Tifrunner.gnm2.ann1.E5IAKT/arahy.Tifrunner.gnm2.ann1.HABD5Z/arahy.Tifrunner.gnm2.ann1.HJX0E8/arahy.Tifrunner.gnm2.ann1.1PI95V/arahy.Tifrunner.gnm2.ann1.X2DMBM/arahy.Tifrunner.gnm2.ann1.RG9U10/arahy.Tifrunner.gnm2.ann1.24MIBH/arahy.Tifrunner.gnm2.ann1.068WZH/novel.458/arahy.Tifrunner.gnm2.ann1.1181X5/arahy.Tifrunner.gnm2.ann1.I8UD53/arahy.Tifrunner.gnm2.ann1.XQ2AST/arahy.Tifrunner.gnm2.ann1.…	E5IAKT/HABD5Z/HJX0E8/1PI95V/X2DMBM/RG9U10/24MIBH/068WZH/-/1181X5/I8UD53/XQ2AST/1MPM44	13
BP	GO:0008299	isoprenoid biosynthetic process	13/1559	46/17493	0.000131464	0.0248029	arahy.Tifrunner.gnm2.ann1.E5IAKT/arahy.Tifrunner.gnm2.ann1.HABD5Z/arahy.Tifrunner.gnm2.ann1.HJX0E8/arahy.Tifrunner.gnm2.ann1.1PI95V/arahy.Tifrunner.gnm2.ann1.X2DMBM/arahy.Tifrunner.gnm2.ann1.RG9U10/arahy.Tifrunner.gnm2.ann1.24MIBH/arahy.Tifrunner.gnm2.ann1.068WZH/novel.458/arahy.Tifrunner.gnm2.ann1.1181X5/arahy.Tifrunner.gnm2.ann1.I8UD53/arahy.Tifrunner.gnm2.ann1.XQ2AST/arahy.Tifrunner.gnm2.ann1.…	E5IAKT/HABD5Z/HJX0E8/1PI95V/X2DMBM/RG9U10/24MIBH/068WZH/-/1181X5/I8UD53/XQ2AST/1MPM44	13
BP	GO:0006721	terpenoid metabolic process	8/1559	22/17493	0.000399818	0.0452594	arahy.Tifrunner.gnm2.ann1.E5IAKT/arahy.Tifrunner.gnm2.ann1.HJX0E8/arahy.Tifrunner.gnm2.ann1.1PI95V/arahy.Tifrunner.gnm2.ann1.X2DMBM/arahy.Tifrunner.gnm2.ann1.RG9U10/arahy.Tifrunner.gnm2.ann1.068WZH/arahy.Tifrunner.gnm2.ann1.1181X5/arahy.Tifrunner.gnm2.ann1.I8UD53	E5IAKT/HJX0E8/1PI95V/X2DMBM/RG9U10/068WZH/1181X5/I8UD53	8
BP	GO:0016114	terpenoid biosynthetic process	8/1559	22/17493	0.000399818	0.0452594	arahy.Tifrunner.gnm2.ann1.E5IAKT/arahy.Tifrunner.gnm2.ann1.HJX0E8/arahy.Tifrunner.gnm2.ann1.1PI95V/arahy.Tifrunner.gnm2.ann1.X2DMBM/arahy.Tifrunner.gnm2.ann1.RG9U10/arahy.Tifrunner.gnm2.ann1.068WZH/arahy.Tifrunner.gnm2.ann1.1181X5/arahy.Tifrunner.gnm2.ann1.I8UD53	E5IAKT/HJX0E8/1PI95V/X2DMBM/RG9U10/068WZH/1181X5/I8UD53	8
CC	GO:0042651	thylakoid membrane	23/412	54/6289	5.37776e-14	6.45331e-12	arahy.Tifrunner.gnm2.ann1.JYH77Y/arahy.Tifrunner.gnm2.ann1.NN0MZU/arahy.Tifrunner.gnm2.ann1.MMUF9T/arahy.Tifrunner.gnm2.ann1.9QX17Y/arahy.Tifrunner.gnm2.ann1.Y7HUGW/arahy.Tifrunner.gnm2.ann1.1B2UBR/arahy.Tifrunner.gnm2.ann1.F0UT86/arahy.Tifrunner.gnm2.ann1.49ZYT6/arahy.Tifrunner.gnm2.ann1.PH9A9F/arahy.Tifrunner.gnm2.ann1.22L7FB/arahy.Tifrunner.gnm2.ann1.V1P8P6/arahy.Tifrunner.gnm2.ann1.I4CVDG/ara…	JYH77Y/NN0MZU/MMUF9T/9QX17Y/Y7HUGW/1B2UBR/F0UT86/49ZYT6/PH9A9F/22L7FB/V1P8P6/I4CVDG/PIZC5V/27LE56/39S8LV/09KNS5/1944SK/G1SUYP/RBYB13/HCTL36/72UZ71/H2XQXC/30A6BG	23
CC	GO:0009579	thylakoid	39/412	159/6289	1.8598e-13	7.43918e-12	arahy.Tifrunner.gnm2.ann1.JYH77Y/arahy.Tifrunner.gnm2.ann1.YBSA05/arahy.Tifrunner.gnm2.ann1.NN0MZU/arahy.Tifrunner.gnm2.ann1.MMUF9T/arahy.Tifrunner.gnm2.ann1.4PD0PP/arahy.Tifrunner.gnm2.ann1.PI6GK2/arahy.Tifrunner.gnm2.ann1.9QX17Y/arahy.Tifrunner.gnm2.ann1.PX7M3V/arahy.Tifrunner.gnm2.ann1.Y7HUGW/arahy.Tifrunner.gnm2.ann1.1B2UBR/arahy.Tifrunner.gnm2.ann1.QW0L8Q/arahy.Tifrunner.gnm2.ann1.F0UT86/ara…	JYH77Y/YBSA05/NN0MZU/MMUF9T/4PD0PP/PI6GK2/9QX17Y/PX7M3V/Y7HUGW/1B2UBR/QW0L8Q/F0UT86/VHAI7W/DHZ2RQ/49ZYT6/PH9A9F/22L7FB/2I4SWN/V1P8P6/I4CVDG/PIZC5V/FT2N09/V5WWJ8/27LE56/39S8LV/09KNS5/1944SK/G1SUYP/HB1P9N/RBYB13/HCTL36/71HCYD/9042LP/72UZ71/H2XQXC/18YQBF/30A6BG/MF538D/110G34	39
CC	GO:0044436	thylakoid part	39/412	159/6289	1.8598e-13	7.43918e-12	arahy.Tifrunner.gnm2.ann1.JYH77Y/arahy.Tifrunner.gnm2.ann1.YBSA05/arahy.Tifrunner.gnm2.ann1.NN0MZU/arahy.Tifrunner.gnm2.ann1.MMUF9T/arahy.Tifrunner.gnm2.ann1.4PD0PP/arahy.Tifrunner.gnm2.ann1.PI6GK2/arahy.Tifrunner.gnm2.ann1.9QX17Y/arahy.Tifrunner.gnm2.ann1.PX7M3V/arahy.Tifrunner.gnm2.ann1.Y7HUGW/arahy.Tifrunner.gnm2.ann1.1B2UBR/arahy.Tifrunner.gnm2.ann1.QW0L8Q/arahy.Tifrunner.gnm2.ann1.F0UT86/ara…	JYH77Y/YBSA05/NN0MZU/MMUF9T/4PD0PP/PI6GK2/9QX17Y/PX7M3V/Y7HUGW/1B2UBR/QW0L8Q/F0UT86/VHAI7W/DHZ2RQ/49ZYT6/PH9A9F/22L7FB/2I4SWN/V1P8P6/I4CVDG/PIZC5V/FT2N09/V5WWJ8/27LE56/39S8LV/09KNS5/1944SK/G1SUYP/HB1P9N/RBYB13/HCTL36/71HCYD/9042LP/72UZ71/H2XQXC/18YQBF/30A6BG/MF538D/110G34	39
CC	GO:0034357	photosynthetic membrane	38/412	155/6289	3.93461e-13	1.18038e-11	arahy.Tifrunner.gnm2.ann1.JYH77Y/arahy.Tifrunner.gnm2.ann1.YBSA05/arahy.Tifrunner.gnm2.ann1.NN0MZU/arahy.Tifrunner.gnm2.ann1.MMUF9T/arahy.Tifrunner.gnm2.ann1.4PD0PP/arahy.Tifrunner.gnm2.ann1.PI6GK2/arahy.Tifrunner.gnm2.ann1.9QX17Y/arahy.Tifrunner.gnm2.ann1.PX7M3V/arahy.Tifrunner.gnm2.ann1.Y7HUGW/arahy.Tifrunner.gnm2.ann1.1B2UBR/arahy.Tifrunner.gnm2.ann1.QW0L8Q/arahy.Tifrunner.gnm2.ann1.F0UT86/ara…	JYH77Y/YBSA05/NN0MZU/MMUF9T/4PD0PP/PI6GK2/9QX17Y/PX7M3V/Y7HUGW/1B2UBR/QW0L8Q/F0UT86/VHAI7W/DHZ2RQ/49ZYT6/PH9A9F/22L7FB/V1P8P6/I4CVDG/PIZC5V/FT2N09/V5WWJ8/27LE56/39S8LV/09KNS5/1944SK/G1SUYP/HB1P9N/RBYB13/HCTL36/71HCYD/9042LP/72UZ71/H2XQXC/18YQBF/30A6BG/MF538D/110G34	38
CC	GO:0009538	photosystem I reaction center	11/412	13/6289	5.81424e-12	1.39542e-10	arahy.Tifrunner.gnm2.ann1.YBSA05/arahy.Tifrunner.gnm2.ann1.PI6GK2/arahy.Tifrunner.gnm2.ann1.PX7M3V/arahy.Tifrunner.gnm2.ann1.QW0L8Q/arahy.Tifrunner.gnm2.ann1.VHAI7W/arahy.Tifrunner.gnm2.ann1.DHZ2RQ/arahy.Tifrunner.gnm2.ann1.HB1P9N/arahy.Tifrunner.gnm2.ann1.71HCYD/arahy.Tifrunner.gnm2.ann1.18YQBF/arahy.Tifrunner.gnm2.ann1.MF538D/arahy.Tifrunner.gnm2.ann1.110G34	YBSA05/PI6GK2/PX7M3V/QW0L8Q/VHAI7W/DHZ2RQ/HB1P9N/71HCYD/18YQBF/MF538D/110G34	11
CC	GO:0009654	photosystem II oxygen evolving complex	19/412	48/6289	4.24677e-11	8.49353e-10	arahy.Tifrunner.gnm2.ann1.JYH77Y/arahy.Tifrunner.gnm2.ann1.MMUF9T/arahy.Tifrunner.gnm2.ann1.9QX17Y/arahy.Tifrunner.gnm2.ann1.Y7HUGW/arahy.Tifrunner.gnm2.ann1.1B2UBR/arahy.Tifrunner.gnm2.ann1.49ZYT6/arahy.Tifrunner.gnm2.ann1.PH9A9F/arahy.Tifrunner.gnm2.ann1.22L7FB/arahy.Tifrunner.gnm2.ann1.I4CVDG/arahy.Tifrunner.gnm2.ann1.PIZC5V/arahy.Tifrunner.gnm2.ann1.27LE56/arahy.Tifrunner.gnm2.ann1.09KNS5/ara…	JYH77Y/MMUF9T/9QX17Y/Y7HUGW/1B2UBR/49ZYT6/PH9A9F/22L7FB/I4CVDG/PIZC5V/27LE56/09KNS5/1944SK/G1SUYP/RBYB13/HCTL36/72UZ71/H2XQXC/30A6BG	19
CC	GO:1990204	oxidoreductase complex	20/412	54/6289	5.44954e-11	9.27608e-10	arahy.Tifrunner.gnm2.ann1.JYH77Y/arahy.Tifrunner.gnm2.ann1.MMUF9T/arahy.Tifrunner.gnm2.ann1.9QX17Y/arahy.Tifrunner.gnm2.ann1.Y7HUGW/arahy.Tifrunner.gnm2.ann1.1B2UBR/arahy.Tifrunner.gnm2.ann1.49ZYT6/arahy.Tifrunner.gnm2.ann1.PH9A9F/novel.1622/arahy.Tifrunner.gnm2.ann1.22L7FB/arahy.Tifrunner.gnm2.ann1.I4CVDG/arahy.Tifrunner.gnm2.ann1.PIZC5V/arahy.Tifrunner.gnm2.ann1.27LE56/arahy.Tifrunner.gnm2.ann1…	JYH77Y/MMUF9T/9QX17Y/Y7HUGW/1B2UBR/49ZYT6/PH9A9F/-/22L7FB/I4CVDG/PIZC5V/27LE56/09KNS5/1944SK/G1SUYP/RBYB13/HCTL36/72UZ71/H2XQXC/30A6BG	20
CC	GO:0009521	photosystem	34/412	149/6289	6.18406e-11	9.27608e-10	arahy.Tifrunner.gnm2.ann1.JYH77Y/arahy.Tifrunner.gnm2.ann1.YBSA05/arahy.Tifrunner.gnm2.ann1.MMUF9T/arahy.Tifrunner.gnm2.ann1.4PD0PP/arahy.Tifrunner.gnm2.ann1.PI6GK2/arahy.Tifrunner.gnm2.ann1.9QX17Y/arahy.Tifrunner.gnm2.ann1.PX7M3V/arahy.Tifrunner.gnm2.ann1.Y7HUGW/arahy.Tifrunner.gnm2.ann1.1B2UBR/arahy.Tifrunner.gnm2.ann1.QW0L8Q/arahy.Tifrunner.gnm2.ann1.VHAI7W/arahy.Tifrunner.gnm2.ann1.DHZ2RQ/ara…	JYH77Y/YBSA05/MMUF9T/4PD0PP/PI6GK2/9QX17Y/PX7M3V/Y7HUGW/1B2UBR/QW0L8Q/VHAI7W/DHZ2RQ/49ZYT6/PH9A9F/22L7FB/I4CVDG/PIZC5V/FT2N09/V5WWJ8/27LE56/09KNS5/1944SK/G1SUYP/HB1P9N/RBYB13/HCTL36/71HCYD/9042LP/72UZ71/H2XQXC/18YQBF/30A6BG/MF538D/110G34	34
CC	GO:0009523	photosystem II	19/412	61/6289	4.92294e-09	6.56392e-08	arahy.Tifrunner.gnm2.ann1.JYH77Y/arahy.Tifrunner.gnm2.ann1.MMUF9T/arahy.Tifrunner.gnm2.ann1.9QX17Y/arahy.Tifrunner.gnm2.ann1.Y7HUGW/arahy.Tifrunner.gnm2.ann1.1B2UBR/arahy.Tifrunner.gnm2.ann1.49ZYT6/arahy.Tifrunner.gnm2.ann1.PH9A9F/arahy.Tifrunner.gnm2.ann1.22L7FB/arahy.Tifrunner.gnm2.ann1.I4CVDG/arahy.Tifrunner.gnm2.ann1.PIZC5V/arahy.Tifrunner.gnm2.ann1.27LE56/arahy.Tifrunner.gnm2.ann1.09KNS5/ara…	JYH77Y/MMUF9T/9QX17Y/Y7HUGW/1B2UBR/49ZYT6/PH9A9F/22L7FB/I4CVDG/PIZC5V/27LE56/09KNS5/1944SK/G1SUYP/RBYB13/HCTL36/72UZ71/H2XQXC/30A6BG	19
CC	GO:0019898	extrinsic component of membrane	17/412	50/6289	7.19101e-09	8.62921e-08	arahy.Tifrunner.gnm2.ann1.JYH77Y/arahy.Tifrunner.gnm2.ann1.MMUF9T/arahy.Tifrunner.gnm2.ann1.Y7HUGW/arahy.Tifrunner.gnm2.ann1.1B2UBR/arahy.Tifrunner.gnm2.ann1.49ZYT6/arahy.Tifrunner.gnm2.ann1.PH9A9F/arahy.Tifrunner.gnm2.ann1.22L7FB/arahy.Tifrunner.gnm2.ann1.I4CVDG/arahy.Tifrunner.gnm2.ann1.PIZC5V/arahy.Tifrunner.gnm2.ann1.27LE56/arahy.Tifrunner.gnm2.ann1.09KNS5/arahy.Tifrunner.gnm2.ann1.1944SK/ara…	JYH77Y/MMUF9T/Y7HUGW/1B2UBR/49ZYT6/PH9A9F/22L7FB/I4CVDG/PIZC5V/27LE56/09KNS5/1944SK/G1SUYP/RBYB13/H2XQXC/30A6BG/ML3LVJ	17
CC	GO:0009522	photosystem I	14/412	61/6289	2.81526e-05	0.000307119	arahy.Tifrunner.gnm2.ann1.YBSA05/arahy.Tifrunner.gnm2.ann1.4PD0PP/arahy.Tifrunner.gnm2.ann1.PI6GK2/arahy.Tifrunner.gnm2.ann1.PX7M3V/arahy.Tifrunner.gnm2.ann1.QW0L8Q/arahy.Tifrunner.gnm2.ann1.VHAI7W/arahy.Tifrunner.gnm2.ann1.DHZ2RQ/arahy.Tifrunner.gnm2.ann1.V5WWJ8/arahy.Tifrunner.gnm2.ann1.HB1P9N/arahy.Tifrunner.gnm2.ann1.71HCYD/arahy.Tifrunner.gnm2.ann1.9042LP/arahy.Tifrunner.gnm2.ann1.18YQBF/ara…	YBSA05/4PD0PP/PI6GK2/PX7M3V/QW0L8Q/VHAI7W/DHZ2RQ/V5WWJ8/HB1P9N/71HCYD/9042LP/18YQBF/MF538D/110G34	14
CC	GO:0098796	membrane protein complex	44/412	407/6289	0.000560214	0.00560214	arahy.Tifrunner.gnm2.ann1.JYH77Y/arahy.Tifrunner.gnm2.ann1.YBSA05/arahy.Tifrunner.gnm2.ann1.MMUF9T/arahy.Tifrunner.gnm2.ann1.4PD0PP/arahy.Tifrunner.gnm2.ann1.PI6GK2/arahy.Tifrunner.gnm2.ann1.9QX17Y/arahy.Tifrunner.gnm2.ann1.PX7M3V/arahy.Tifrunner.gnm2.ann1.TBSZ4K/arahy.Tifrunner.gnm2.ann1.Y7HUGW/arahy.Tifrunner.gnm2.ann1.1B2UBR/arahy.Tifrunner.gnm2.ann1.QW0L8Q/arahy.Tifrunner.gnm2.ann1.GE0XP5/ara…	JYH77Y/YBSA05/MMUF9T/4PD0PP/PI6GK2/9QX17Y/PX7M3V/TBSZ4K/Y7HUGW/1B2UBR/QW0L8Q/GE0XP5/VKW613/7I08U9/VHAI7W/DHZ2RQ/49ZYT6/PH9A9F/-/22L7FB/I4CVDG/PIZC5V/F6CLKD/FT2N09/V5WWJ8/27LE56/G66SVD/09KNS5/1944SK/G1SUYP/KSV0XM/HB1P9N/RBYB13/HCTL36/71HCYD/9042LP/72UZ71/H2XQXC/18YQBF/JHL0SX/30A6BG/MF538D/110G34/ML3LVJ	44
MF	GO:0043565	sequence-specific DNA binding	73/2125	446/27668	6.20015e-10	2.28785e-07	arahy.Tifrunner.gnm2.ann1.AFV1R8/arahy.Tifrunner.gnm2.ann1.1F2DVT/arahy.Tifrunner.gnm2.ann1.JCYU2I/arahy.Tifrunner.gnm2.ann1.W19Z82/novel.1773/arahy.Tifrunner.gnm2.ann1.XUAL01/arahy.Tifrunner.gnm2.ann1.ZEA1CF/arahy.Tifrunner.gnm2.ann1.VW4TEM/arahy.Tifrunner.gnm2.ann1.65NT4G/arahy.Tifrunner.gnm2.ann1.I0TYPH/arahy.Tifrunner.gnm2.ann1.3RY6J8/arahy.Tifrunner.gnm2.ann1.LJYJ4M/arahy.Tifrunner.gnm2.ann1…	AFV1R8/1F2DVT/JCYU2I/W19Z82/-/XUAL01/ZEA1CF/VW4TEM/65NT4G/I0TYPH/3RY6J8/LJYJ4M/ZN7Y7A/BC7D9W/FP3Q5V/1D4W9H/EVAW89/G729YX/4B3P55/GW3WU5/74VGR2/EJ82H8/S3AGI0/13YX47/F7CVY8/FZU8AD/B6D6GK/BII4R6/I3UJNP/8U3XLV/GQZA4M/EDW718/KA6YJ2/C14L30/D15G2D/GYR78M/71DGVH/ZES6QF/YS1RTV/49VWUD/091A4A/T3YMAA/A8EX91/VS8GG1/EXJ5K8/F95VPU/-/9ZXH08/NCU4DF/2NFP2H/LKX9XM/V67U6Z/NA5G54/1QJ78E/4L43B4/B8VX3Q/30ZBSQ/7TT8S3/4IR…	73
MF	GO:0051537	2 iron, 2 sulfur cluster binding	10/2125	19/27668	3.38809e-07	6.25103e-05	arahy.Tifrunner.gnm2.ann1.NN0MZU/arahy.Tifrunner.gnm2.ann1.M9KTRI/arahy.Tifrunner.gnm2.ann1.PSIH1X/arahy.Tifrunner.gnm2.ann1.F0UT86/arahy.Tifrunner.gnm2.ann1.V1P8P6/arahy.Tifrunner.gnm2.ann1.39S8LV/arahy.Tifrunner.gnm2.ann1.KD1GVP/arahy.Tifrunner.gnm2.ann1.VKSA8D/arahy.Tifrunner.gnm2.ann1.ZSH2T8/arahy.Tifrunner.gnm2.ann1.S0TT2Y	NN0MZU/M9KTRI/PSIH1X/F0UT86/V1P8P6/39S8LV/KD1GVP/VKSA8D/ZSH2T8/S0TT2Y	10
MF	GO:0016838	carbon-oxygen lyase activity, acting on phosphates	20/2125	97/27668	4.04829e-05	0.0049794	arahy.Tifrunner.gnm2.ann1.X76XU5/arahy.Tifrunner.gnm2.ann1.1B13BQ/arahy.Tifrunner.gnm2.ann1.B41UNZ/arahy.Tifrunner.gnm2.ann1.F7D8SE/arahy.Tifrunner.gnm2.ann1.BCXY77/arahy.Tifrunner.gnm2.ann1.PNDG01/arahy.Tifrunner.gnm2.ann1.CSS19L/arahy.Tifrunner.gnm2.ann1.TUGJ2A/arahy.Tifrunner.gnm2.ann1.L13Y3X/arahy.Tifrunner.gnm2.ann1.V7IKH4/arahy.Tifrunner.gnm2.ann1.95ZZMZ/arahy.Tifrunner.gnm2.ann1.R1BU5M/ara…	X76XU5/1B13BQ/B41UNZ/F7D8SE/BCXY77/PNDG01/CSS19L/TUGJ2A/L13Y3X/V7IKH4/95ZZMZ/R1BU5M/FXE6GW/Q8JEHC/YWY61J/GV0VBM/HN9IMI/RJIK79/KA44CE/SWGC3K	20
MF	GO:0016701	oxidoreductase activity, acting on single donors with incorporation of molecular oxygen	23/2125	126/27668	8.37083e-05	0.00772209	arahy.Tifrunner.gnm2.ann1.B9PVT7/arahy.Tifrunner.gnm2.ann1.F8CF98/arahy.Tifrunner.gnm2.ann1.8YR14Z/arahy.Tifrunner.gnm2.ann1.2M7K4U/arahy.Tifrunner.gnm2.ann1.7U017G/arahy.Tifrunner.gnm2.ann1.TRRP7J/arahy.Tifrunner.gnm2.ann1.GU7FRK/arahy.Tifrunner.gnm2.ann1.ZE2CQ7/arahy.Tifrunner.gnm2.ann1.8D7DUE/arahy.Tifrunner.gnm2.ann1.ELH53L/arahy.Tifrunner.gnm2.ann1.Z1CJI9/arahy.Tifrunner.gnm2.ann1.R0TYU9/ara…	B9PVT7/F8CF98/8YR14Z/2M7K4U/7U017G/TRRP7J/GU7FRK/ZE2CQ7/8D7DUE/ELH53L/Z1CJI9/R0TYU9/NDAY03/V9UCIZ/3MSB0H/KD1GVP/VKSA8D/MU4VHD/VPDB1U/PG0L05/0UNU52/ZSH2T8/J2XU5N	23
MF	GO:0010333	terpene synthase activity	18/2125	91/27668	0.000168538	0.0124381	arahy.Tifrunner.gnm2.ann1.1B13BQ/arahy.Tifrunner.gnm2.ann1.B41UNZ/arahy.Tifrunner.gnm2.ann1.F7D8SE/arahy.Tifrunner.gnm2.ann1.BCXY77/arahy.Tifrunner.gnm2.ann1.PNDG01/arahy.Tifrunner.gnm2.ann1.CSS19L/arahy.Tifrunner.gnm2.ann1.TUGJ2A/arahy.Tifrunner.gnm2.ann1.L13Y3X/arahy.Tifrunner.gnm2.ann1.95ZZMZ/arahy.Tifrunner.gnm2.ann1.R1BU5M/arahy.Tifrunner.gnm2.ann1.FXE6GW/arahy.Tifrunner.gnm2.ann1.Q8JEHC/ara…	1B13BQ/B41UNZ/F7D8SE/BCXY77/PNDG01/CSS19L/TUGJ2A/L13Y3X/95ZZMZ/R1BU5M/FXE6GW/Q8JEHC/YWY61J/GV0VBM/HN9IMI/RJIK79/KA44CE/SWGC3K	18
MF	GO:0016702	oxidoreductase activity, acting on single donors with incorporation of molecular oxygen, incorporation of two atoms of oxygen	17/2125	92/27668	0.000582219	0.0358064	arahy.Tifrunner.gnm2.ann1.B9PVT7/arahy.Tifrunner.gnm2.ann1.F8CF98/arahy.Tifrunner.gnm2.ann1.8YR14Z/arahy.Tifrunner.gnm2.ann1.2M7K4U/arahy.Tifrunner.gnm2.ann1.7U017G/arahy.Tifrunner.gnm2.ann1.TRRP7J/arahy.Tifrunner.gnm2.ann1.GU7FRK/arahy.Tifrunner.gnm2.ann1.ZE2CQ7/arahy.Tifrunner.gnm2.ann1.8D7DUE/arahy.Tifrunner.gnm2.ann1.R0TYU9/arahy.Tifrunner.gnm2.ann1.NDAY03/arahy.Tifrunner.gnm2.ann1.V9UCIZ/ara…	B9PVT7/F8CF98/8YR14Z/2M7K4U/7U017G/TRRP7J/GU7FRK/ZE2CQ7/8D7DUE/R0TYU9/NDAY03/V9UCIZ/3MSB0H/VPDB1U/PG0L05/0UNU52/J2XU5N	17
MF	GO:0005509	calcium ion binding	39/2125	300/27668	0.000880651	0.0443426	arahy.Tifrunner.gnm2.ann1.JYH77Y/novel.840/arahy.Tifrunner.gnm2.ann1.80FISQ/arahy.Tifrunner.gnm2.ann1.MMUF9T/arahy.Tifrunner.gnm2.ann1.Z9K4G4/arahy.Tifrunner.gnm2.ann1.CW2GVZ/novel.4787/arahy.Tifrunner.gnm2.ann1.7AW5Q0/arahy.Tifrunner.gnm2.ann1.Y7HUGW/arahy.Tifrunner.gnm2.ann1.1B2UBR/arahy.Tifrunner.gnm2.ann1.HEPJ9B/arahy.Tifrunner.gnm2.ann1.49ZYT6/arahy.Tifrunner.gnm2.ann1.PH9A9F/arahy.Tifrunner…	JYH77Y/-/80FISQ/MMUF9T/Z9K4G4/CW2GVZ/-/7AW5Q0/Y7HUGW/1B2UBR/HEPJ9B/49ZYT6/PH9A9F/77Y3FG/P2RW1V/22L7FB/I4CVDG/PIZC5V/H7PRHK/27LE56/6KP4CV/09KNS5/1944SK/G1SUYP/W1K19V/FVU0Y6/DN608C/ATM50A/RBYB13/-/05QM7H/H2XQXC/-/H7N144/D3S8RY/Q30J3K/30A6BG/D2U3E6/V7DYZ1	39
MF	GO:0051213	dioxygenase activity	17/2125	96/27668	0.000961358	0.0443426	arahy.Tifrunner.gnm2.ann1.B9PVT7/arahy.Tifrunner.gnm2.ann1.F8CF98/arahy.Tifrunner.gnm2.ann1.8YR14Z/arahy.Tifrunner.gnm2.ann1.2M7K4U/arahy.Tifrunner.gnm2.ann1.7U017G/arahy.Tifrunner.gnm2.ann1.TRRP7J/arahy.Tifrunner.gnm2.ann1.GU7FRK/arahy.Tifrunner.gnm2.ann1.ZE2CQ7/arahy.Tifrunner.gnm2.ann1.8D7DUE/arahy.Tifrunner.gnm2.ann1.R0TYU9/arahy.Tifrunner.gnm2.ann1.NDAY03/arahy.Tifrunner.gnm2.ann1.V9UCIZ/ara…	B9PVT7/F8CF98/8YR14Z/2M7K4U/7U017G/TRRP7J/GU7FRK/ZE2CQ7/8D7DUE/R0TYU9/NDAY03/V9UCIZ/3MSB0H/VPDB1U/PG0L05/0UNU52/J2XU5N	17

## Sheet: LvsD_31_GOenrich_significant
Category	GOID	Description	GeneRatio	BgRatio	pvalue	padj	geneID	geneName	Count
BP	GO:0016567	protein ubiquitination	2/15	86/17493	0.00240623	0.0251763	arahy.Tifrunner.gnm2.ann1.CT4JMD/arahy.Tifrunner.gnm2.ann1.J6YH7R	CT4JMD/J6YH7R	2
BP	GO:0032446	protein modification by small protein conjugation	2/15	88/17493	0.00251763	0.0251763	arahy.Tifrunner.gnm2.ann1.CT4JMD/arahy.Tifrunner.gnm2.ann1.J6YH7R	CT4JMD/J6YH7R	2
BP	GO:0070647	protein modification by small protein conjugation or removal	2/15	145/17493	0.00667543	0.0284801	arahy.Tifrunner.gnm2.ann1.CT4JMD/arahy.Tifrunner.gnm2.ann1.J6YH7R	CT4JMD/J6YH7R	2
BP	GO:0043207	response to external biotic stimulus	1/15	10/17493	0.00854404	0.0284801	arahy.Tifrunner.gnm2.ann1.NJY7IU	NJY7IU	1
BP	GO:0051707	response to other organism	1/15	10/17493	0.00854404	0.0284801	arahy.Tifrunner.gnm2.ann1.NJY7IU	NJY7IU	1
BP	GO:0098542	defense response to other organism	1/15	10/17493	0.00854404	0.0284801	arahy.Tifrunner.gnm2.ann1.NJY7IU	NJY7IU	1
MF	GO:0004842	ubiquitin-protein transferase activity	2/18	127/27668	0.00304803	0.0457205	arahy.Tifrunner.gnm2.ann1.CT4JMD/arahy.Tifrunner.gnm2.ann1.J6YH7R	CT4JMD/J6YH7R	2
MF	GO:0019787	ubiquitin-like protein transferase activity	2/18	127/27668	0.00304803	0.0457205	arahy.Tifrunner.gnm2.ann1.CT4JMD/arahy.Tifrunner.gnm2.ann1.J6YH7R	CT4JMD/J6YH7R	2
