# Supplementary material for: Analysis of the Transcriptional Dynamics of Regulatory Genes During Peanut Pod Development Caused by Darkness and Mechanical Stress
Source: Front Plant Sci. 2022 May 26;13:904162. doi: 10.3389/fpls.2022.904162 (PMC9178256; doi:10.3389/fpls.2022.904162)
Supplement: Supplementary Table 4 — Significant GO terms and KEGG pathways for upregulated or downregulated genes in D vs. DM. The “GeneRatio” means the ratio of the number of DEGs annotated in the GO term/KEGG pathway to the total number of DEGs that can be annotated in the GO/KEGG database. The “BgRatio” means the ratio of the number of background genes annotated in the GO term/KEGG pathway to the total number of background genes that can be annotated in the GO/KEGG database. [file Table_4.XLSX]

## Sheet: D1vsDM_GOenrich_significant
Upregulation_D1vsDM_GOenrich_significant											Downregulation_D1vsDM_GOenrich_significant
Category	GOID	Description	GeneRatio	BgRatio	pvalue	padj	geneID	geneName	Count		Category	GOID	Description	GeneRatio	BgRatio	pvalue	padj	geneID	geneName	Count
BP	GO:0015979	photosynthesis	34/1226	70/13485	1.10106e-17	4.60244e-15	arahy.Tifrunner.gnm2.ann1.49ZYT6/arahy.Tifrunner.gnm2.ann1.1944SK/arahy.Tifrunner.gnm2.ann1.72UZ71/arahy.Tifrunner.gnm2.ann1.30A6BG/arahy.Tifrunner.gnm2.ann1.Y7HUGW/arahy.Tifrunner.gnm2.ann1.FRV526/arahy.Tifrunner.gnm2.ann1.HCTL36/arahy.Tifrunner.gnm2.ann1.RBYB13/arahy.Tifrunner.gnm2.ann1.09KNS5/arahy.Tifrunner.gnm2.ann1.27LE56/arahy.Tifrunner.gnm2.ann1.4PD0PP/arahy.Tifrunner.gnm2.ann1.VHAI7W/ara…	49ZYT6/1944SK/72UZ71/30A6BG/Y7HUGW/FRV526/HCTL36/RBYB13/09KNS5/27LE56/4PD0PP/VHAI7W/9QX17Y/PH9A9F/MMUF9T/KKZ0LN/YBSA05/71HCYD/QW0L8Q/G1SUYP/PI6GK2/DHZ2RQ/9042LP/PX7M3V/MF538D/18YQBF/JYH77Y/ZS1M1K/I4CVDG/XZ54ZU/110G34/22L7FB/H2XQXC/CPCZ9R	34		BP	GO:0006457	protein folding	29/535	196/13485	8.42351e-10	3.15882e-07	arahy.Tifrunner.gnm2.ann1.DU5DWV/arahy.Tifrunner.gnm2.ann1.YQG5EZ/arahy.Tifrunner.gnm2.ann1.GX1P2J/arahy.Tifrunner.gnm2.ann1.H9FJ3E/arahy.Tifrunner.gnm2.ann1.E1KG5K/arahy.Tifrunner.gnm2.ann1.Q1M4CJ/arahy.Tifrunner.gnm2.ann1.B8WNJH/arahy.Tifrunner.gnm2.ann1.H890L5/arahy.Tifrunner.gnm2.ann1.E9M6IW/arahy.Tifrunner.gnm2.ann1.S3X144/arahy.Tifrunner.gnm2.ann1.L8QKWP/arahy.Tifrunner.gnm2.ann1.GJS7Q8/ara…	DU5DWV/YQG5EZ/GX1P2J/H9FJ3E/E1KG5K/Q1M4CJ/B8WNJH/H890L5/E9M6IW/S3X144/L8QKWP/GJS7Q8/XCJ48I/LFBK1H/982YMX/90AC01/LS67LH/Y5QTY6/V8HRRV/TU9PNL/LY71N7/8X4Q28/TY031Z/JHWM2T/AYUH3A/K8JXLT/FVU0Y6/XHNB7E/TEM6YH	29
CC	GO:0009579	thylakoid	35/344	67/4779	3.12972e-23	9.85862e-22	arahy.Tifrunner.gnm2.ann1.49ZYT6/arahy.Tifrunner.gnm2.ann1.1944SK/arahy.Tifrunner.gnm2.ann1.72UZ71/arahy.Tifrunner.gnm2.ann1.30A6BG/arahy.Tifrunner.gnm2.ann1.Y7HUGW/arahy.Tifrunner.gnm2.ann1.FRV526/arahy.Tifrunner.gnm2.ann1.HCTL36/arahy.Tifrunner.gnm2.ann1.RBYB13/arahy.Tifrunner.gnm2.ann1.09KNS5/arahy.Tifrunner.gnm2.ann1.NN0MZU/arahy.Tifrunner.gnm2.ann1.2I4SWN/arahy.Tifrunner.gnm2.ann1.27LE56/ara…	49ZYT6/1944SK/72UZ71/30A6BG/Y7HUGW/FRV526/HCTL36/RBYB13/09KNS5/NN0MZU/2I4SWN/27LE56/4PD0PP/VHAI7W/9QX17Y/PH9A9F/MMUF9T/F0UT86/YBSA05/71HCYD/QW0L8Q/G1SUYP/PI6GK2/DHZ2RQ/39S8LV/9042LP/PX7M3V/MF538D/18YQBF/JYH77Y/ZS1M1K/I4CVDG/110G34/22L7FB/H2XQXC	35		BP	GO:0006260	DNA replication	18/535	96/13485	3.43296e-08	6.4368e-06	arahy.Tifrunner.gnm2.ann1.76Y6MV/arahy.Tifrunner.gnm2.ann1.N8JZ6F/arahy.Tifrunner.gnm2.ann1.R3IAX4/arahy.Tifrunner.gnm2.ann1.QR0DXW/arahy.Tifrunner.gnm2.ann1.1KN0VJ/arahy.Tifrunner.gnm2.ann1.SID920/arahy.Tifrunner.gnm2.ann1.U7GG8I/arahy.Tifrunner.gnm2.ann1.YFDY0T/novel.5026/arahy.Tifrunner.gnm2.ann1.HTD3J8/arahy.Tifrunner.gnm2.ann1.7J68PP/arahy.Tifrunner.gnm2.ann1.J8WCL7/arahy.Tifrunner.gnm2.ann1…	76Y6MV/N8JZ6F/R3IAX4/QR0DXW/1KN0VJ/SID920/U7GG8I/YFDY0T/-/HTD3J8/7J68PP/J8WCL7/KD1TI7/I8W9P3/WNQC8Q/L4PA5N/KRCY3Y/PUR3G8	18
CC	GO:0044436	thylakoid part	35/344	67/4779	3.12972e-23	9.85862e-22	arahy.Tifrunner.gnm2.ann1.49ZYT6/arahy.Tifrunner.gnm2.ann1.1944SK/arahy.Tifrunner.gnm2.ann1.72UZ71/arahy.Tifrunner.gnm2.ann1.30A6BG/arahy.Tifrunner.gnm2.ann1.Y7HUGW/arahy.Tifrunner.gnm2.ann1.FRV526/arahy.Tifrunner.gnm2.ann1.HCTL36/arahy.Tifrunner.gnm2.ann1.RBYB13/arahy.Tifrunner.gnm2.ann1.09KNS5/arahy.Tifrunner.gnm2.ann1.NN0MZU/arahy.Tifrunner.gnm2.ann1.2I4SWN/arahy.Tifrunner.gnm2.ann1.27LE56/ara…	49ZYT6/1944SK/72UZ71/30A6BG/Y7HUGW/FRV526/HCTL36/RBYB13/09KNS5/NN0MZU/2I4SWN/27LE56/4PD0PP/VHAI7W/9QX17Y/PH9A9F/MMUF9T/F0UT86/YBSA05/71HCYD/QW0L8Q/G1SUYP/PI6GK2/DHZ2RQ/39S8LV/9042LP/PX7M3V/MF538D/18YQBF/JYH77Y/ZS1M1K/I4CVDG/110G34/22L7FB/H2XQXC	35		BP	GO:0009719	response to endogenous stimulus	16/535	92/13485	5.8143e-07	4.36072e-05	arahy.Tifrunner.gnm2.ann1.QS7QR3/arahy.Tifrunner.gnm2.ann1.MIX90M/arahy.Tifrunner.gnm2.ann1.BR8TWY/arahy.Tifrunner.gnm2.ann1.32LLN4/arahy.Tifrunner.gnm2.ann1.DWQ8LQ/arahy.Tifrunner.gnm2.ann1.A1HLZR/arahy.Tifrunner.gnm2.ann1.HFN0DS/arahy.Tifrunner.gnm2.ann1.VG982W/arahy.Tifrunner.gnm2.ann1.C5MC3X/arahy.Tifrunner.gnm2.ann1.56MJ2J/arahy.Tifrunner.gnm2.ann1.29DZAQ/arahy.Tifrunner.gnm2.ann1.RD18JJ/ara…	QS7QR3/MIX90M/BR8TWY/32LLN4/DWQ8LQ/A1HLZR/HFN0DS/VG982W/C5MC3X/56MJ2J/29DZAQ/RD18JJ/024UA3/WB7GWZ/-/N8H2W4	16
CC	GO:0034357	photosynthetic membrane	34/344	64/4779	6.57078e-23	1.37986e-21	arahy.Tifrunner.gnm2.ann1.49ZYT6/arahy.Tifrunner.gnm2.ann1.1944SK/arahy.Tifrunner.gnm2.ann1.72UZ71/arahy.Tifrunner.gnm2.ann1.30A6BG/arahy.Tifrunner.gnm2.ann1.Y7HUGW/arahy.Tifrunner.gnm2.ann1.FRV526/arahy.Tifrunner.gnm2.ann1.HCTL36/arahy.Tifrunner.gnm2.ann1.RBYB13/arahy.Tifrunner.gnm2.ann1.09KNS5/arahy.Tifrunner.gnm2.ann1.NN0MZU/arahy.Tifrunner.gnm2.ann1.27LE56/arahy.Tifrunner.gnm2.ann1.4PD0PP/ara…	49ZYT6/1944SK/72UZ71/30A6BG/Y7HUGW/FRV526/HCTL36/RBYB13/09KNS5/NN0MZU/27LE56/4PD0PP/VHAI7W/9QX17Y/PH9A9F/MMUF9T/F0UT86/YBSA05/71HCYD/QW0L8Q/G1SUYP/PI6GK2/DHZ2RQ/39S8LV/9042LP/PX7M3V/MF538D/18YQBF/JYH77Y/ZS1M1K/I4CVDG/110G34/22L7FB/H2XQXC	34		BP	GO:0009725	response to hormone	16/535	92/13485	5.8143e-07	4.36072e-05	arahy.Tifrunner.gnm2.ann1.QS7QR3/arahy.Tifrunner.gnm2.ann1.MIX90M/arahy.Tifrunner.gnm2.ann1.BR8TWY/arahy.Tifrunner.gnm2.ann1.32LLN4/arahy.Tifrunner.gnm2.ann1.DWQ8LQ/arahy.Tifrunner.gnm2.ann1.A1HLZR/arahy.Tifrunner.gnm2.ann1.HFN0DS/arahy.Tifrunner.gnm2.ann1.VG982W/arahy.Tifrunner.gnm2.ann1.C5MC3X/arahy.Tifrunner.gnm2.ann1.56MJ2J/arahy.Tifrunner.gnm2.ann1.29DZAQ/arahy.Tifrunner.gnm2.ann1.RD18JJ/ara…	QS7QR3/MIX90M/BR8TWY/32LLN4/DWQ8LQ/A1HLZR/HFN0DS/VG982W/C5MC3X/56MJ2J/29DZAQ/RD18JJ/024UA3/WB7GWZ/-/N8H2W4	16
CC	GO:0009521	photosystem	31/344	60/4779	1.7252e-20	2.71718e-19	arahy.Tifrunner.gnm2.ann1.49ZYT6/arahy.Tifrunner.gnm2.ann1.1944SK/arahy.Tifrunner.gnm2.ann1.72UZ71/arahy.Tifrunner.gnm2.ann1.30A6BG/arahy.Tifrunner.gnm2.ann1.Y7HUGW/arahy.Tifrunner.gnm2.ann1.FRV526/arahy.Tifrunner.gnm2.ann1.HCTL36/arahy.Tifrunner.gnm2.ann1.RBYB13/arahy.Tifrunner.gnm2.ann1.09KNS5/arahy.Tifrunner.gnm2.ann1.27LE56/arahy.Tifrunner.gnm2.ann1.4PD0PP/arahy.Tifrunner.gnm2.ann1.VHAI7W/ara…	49ZYT6/1944SK/72UZ71/30A6BG/Y7HUGW/FRV526/HCTL36/RBYB13/09KNS5/27LE56/4PD0PP/VHAI7W/9QX17Y/PH9A9F/MMUF9T/YBSA05/71HCYD/QW0L8Q/G1SUYP/PI6GK2/DHZ2RQ/9042LP/PX7M3V/MF538D/18YQBF/JYH77Y/ZS1M1K/I4CVDG/110G34/22L7FB/H2XQXC	31		BP	GO:0010033	response to organic substance	16/535	92/13485	5.8143e-07	4.36072e-05	arahy.Tifrunner.gnm2.ann1.QS7QR3/arahy.Tifrunner.gnm2.ann1.MIX90M/arahy.Tifrunner.gnm2.ann1.BR8TWY/arahy.Tifrunner.gnm2.ann1.32LLN4/arahy.Tifrunner.gnm2.ann1.DWQ8LQ/arahy.Tifrunner.gnm2.ann1.A1HLZR/arahy.Tifrunner.gnm2.ann1.HFN0DS/arahy.Tifrunner.gnm2.ann1.VG982W/arahy.Tifrunner.gnm2.ann1.C5MC3X/arahy.Tifrunner.gnm2.ann1.56MJ2J/arahy.Tifrunner.gnm2.ann1.29DZAQ/arahy.Tifrunner.gnm2.ann1.RD18JJ/ara…	QS7QR3/MIX90M/BR8TWY/32LLN4/DWQ8LQ/A1HLZR/HFN0DS/VG982W/C5MC3X/56MJ2J/29DZAQ/RD18JJ/024UA3/WB7GWZ/-/N8H2W4	16
CC	GO:0042651	thylakoid membrane	21/344	42/4779	7.41092e-14	9.33776e-13	arahy.Tifrunner.gnm2.ann1.49ZYT6/arahy.Tifrunner.gnm2.ann1.1944SK/arahy.Tifrunner.gnm2.ann1.72UZ71/arahy.Tifrunner.gnm2.ann1.30A6BG/arahy.Tifrunner.gnm2.ann1.Y7HUGW/arahy.Tifrunner.gnm2.ann1.FRV526/arahy.Tifrunner.gnm2.ann1.HCTL36/arahy.Tifrunner.gnm2.ann1.RBYB13/arahy.Tifrunner.gnm2.ann1.09KNS5/arahy.Tifrunner.gnm2.ann1.NN0MZU/arahy.Tifrunner.gnm2.ann1.27LE56/arahy.Tifrunner.gnm2.ann1.9QX17Y/ara…	49ZYT6/1944SK/72UZ71/30A6BG/Y7HUGW/FRV526/HCTL36/RBYB13/09KNS5/NN0MZU/27LE56/9QX17Y/PH9A9F/MMUF9T/F0UT86/G1SUYP/39S8LV/JYH77Y/I4CVDG/22L7FB/H2XQXC	21		BP	GO:0009733	response to auxin	10/535	43/13485	5.22108e-06	0.000326318	arahy.Tifrunner.gnm2.ann1.QS7QR3/arahy.Tifrunner.gnm2.ann1.BR8TWY/arahy.Tifrunner.gnm2.ann1.32LLN4/arahy.Tifrunner.gnm2.ann1.DWQ8LQ/arahy.Tifrunner.gnm2.ann1.HFN0DS/arahy.Tifrunner.gnm2.ann1.VG982W/arahy.Tifrunner.gnm2.ann1.C5MC3X/arahy.Tifrunner.gnm2.ann1.WB7GWZ/novel.713/arahy.Tifrunner.gnm2.ann1.N8H2W4	QS7QR3/BR8TWY/32LLN4/DWQ8LQ/HFN0DS/VG982W/C5MC3X/WB7GWZ/-/N8H2W4	10
CC	GO:0009654	photosystem II oxygen evolving complex	18/344	38/4779	1.55203e-11	1.62963e-10	arahy.Tifrunner.gnm2.ann1.49ZYT6/arahy.Tifrunner.gnm2.ann1.1944SK/arahy.Tifrunner.gnm2.ann1.72UZ71/arahy.Tifrunner.gnm2.ann1.30A6BG/arahy.Tifrunner.gnm2.ann1.Y7HUGW/arahy.Tifrunner.gnm2.ann1.FRV526/arahy.Tifrunner.gnm2.ann1.HCTL36/arahy.Tifrunner.gnm2.ann1.RBYB13/arahy.Tifrunner.gnm2.ann1.09KNS5/arahy.Tifrunner.gnm2.ann1.27LE56/arahy.Tifrunner.gnm2.ann1.9QX17Y/arahy.Tifrunner.gnm2.ann1.PH9A9F/ara…	49ZYT6/1944SK/72UZ71/30A6BG/Y7HUGW/FRV526/HCTL36/RBYB13/09KNS5/27LE56/9QX17Y/PH9A9F/MMUF9T/G1SUYP/JYH77Y/I4CVDG/22L7FB/H2XQXC	18		BP	GO:0042221	response to chemical	21/535	179/13485	8.54362e-06	0.000457694	arahy.Tifrunner.gnm2.ann1.QP4M0U/arahy.Tifrunner.gnm2.ann1.QS7QR3/arahy.Tifrunner.gnm2.ann1.MIX90M/arahy.Tifrunner.gnm2.ann1.BR8TWY/arahy.Tifrunner.gnm2.ann1.32LLN4/arahy.Tifrunner.gnm2.ann1.DA1J6X/arahy.Tifrunner.gnm2.ann1.DWQ8LQ/arahy.Tifrunner.gnm2.ann1.09KEBU/arahy.Tifrunner.gnm2.ann1.A1HLZR/arahy.Tifrunner.gnm2.ann1.HFN0DS/arahy.Tifrunner.gnm2.ann1.SMA5HD/arahy.Tifrunner.gnm2.ann1.VG982W/ara…	QP4M0U/QS7QR3/MIX90M/BR8TWY/32LLN4/DA1J6X/DWQ8LQ/09KEBU/A1HLZR/HFN0DS/SMA5HD/VG982W/C5MC3X/56MJ2J/29DZAQ/RD18JJ/L0U7LH/024UA3/WB7GWZ/-/N8H2W4	21
CC	GO:0009522	photosystem I	13/344	19/4779	2.04706e-11	1.84236e-10	arahy.Tifrunner.gnm2.ann1.4PD0PP/arahy.Tifrunner.gnm2.ann1.VHAI7W/arahy.Tifrunner.gnm2.ann1.YBSA05/arahy.Tifrunner.gnm2.ann1.71HCYD/arahy.Tifrunner.gnm2.ann1.QW0L8Q/arahy.Tifrunner.gnm2.ann1.PI6GK2/arahy.Tifrunner.gnm2.ann1.DHZ2RQ/arahy.Tifrunner.gnm2.ann1.9042LP/arahy.Tifrunner.gnm2.ann1.PX7M3V/arahy.Tifrunner.gnm2.ann1.MF538D/arahy.Tifrunner.gnm2.ann1.18YQBF/arahy.Tifrunner.gnm2.ann1.ZS1M1K/ara…	4PD0PP/VHAI7W/YBSA05/71HCYD/QW0L8Q/PI6GK2/DHZ2RQ/9042LP/PX7M3V/MF538D/18YQBF/ZS1M1K/110G34	13		BP	GO:0006259	DNA metabolic process	29/535	303/13485	1.07504e-05	0.000503924	novel.2009/arahy.Tifrunner.gnm2.ann1.V20XH1/arahy.Tifrunner.gnm2.ann1.76Y6MV/arahy.Tifrunner.gnm2.ann1.N8JZ6F/arahy.Tifrunner.gnm2.ann1.R3IAX4/novel.3179/arahy.Tifrunner.gnm2.ann1.QR0DXW/novel.43/arahy.Tifrunner.gnm2.ann1.1KN0VJ/arahy.Tifrunner.gnm2.ann1.SID920/novel.4733/arahy.Tifrunner.gnm2.ann1.U7GG8I/arahy.Tifrunner.gnm2.ann1.681ID1/arahy.Tifrunner.gnm2.ann1.YFDY0T/novel.2578/novel.5026/arahy…	-/V20XH1/76Y6MV/N8JZ6F/R3IAX4/-/QR0DXW/-/1KN0VJ/SID920/-/U7GG8I/681ID1/YFDY0T/-/-/HTD3J8/P0K6XU/7J68PP/-/J8WCL7/KD1TI7/I8W9P3/WNQC8Q/L4PA5N/KRCY3Y/-/-/PUR3G8	29
CC	GO:0009523	photosystem II	18/344	39/4779	2.6954e-11	2.12263e-10	arahy.Tifrunner.gnm2.ann1.49ZYT6/arahy.Tifrunner.gnm2.ann1.1944SK/arahy.Tifrunner.gnm2.ann1.72UZ71/arahy.Tifrunner.gnm2.ann1.30A6BG/arahy.Tifrunner.gnm2.ann1.Y7HUGW/arahy.Tifrunner.gnm2.ann1.FRV526/arahy.Tifrunner.gnm2.ann1.HCTL36/arahy.Tifrunner.gnm2.ann1.RBYB13/arahy.Tifrunner.gnm2.ann1.09KNS5/arahy.Tifrunner.gnm2.ann1.27LE56/arahy.Tifrunner.gnm2.ann1.9QX17Y/arahy.Tifrunner.gnm2.ann1.PH9A9F/ara…	49ZYT6/1944SK/72UZ71/30A6BG/Y7HUGW/FRV526/HCTL36/RBYB13/09KNS5/27LE56/9QX17Y/PH9A9F/MMUF9T/G1SUYP/JYH77Y/I4CVDG/22L7FB/H2XQXC	18		BP	GO:0022613	ribonucleoprotein complex biogenesis	13/535	88/13485	4.08979e-05	0.00170408	arahy.Tifrunner.gnm2.ann1.SANC69/arahy.Tifrunner.gnm2.ann1.26W00C/novel.981/arahy.Tifrunner.gnm2.ann1.28W6CD/arahy.Tifrunner.gnm2.ann1.I5P0FU/arahy.Tifrunner.gnm2.ann1.HQKU7C/arahy.Tifrunner.gnm2.ann1.KZGX7R/arahy.Tifrunner.gnm2.ann1.1JVL6D/arahy.Tifrunner.gnm2.ann1.FC6AAX/arahy.Tifrunner.gnm2.ann1.N364GT/arahy.Tifrunner.gnm2.ann1.9LWV25/arahy.Tifrunner.gnm2.ann1.3GQW45/arahy.Tifrunner.gnm2.ann1.…	SANC69/26W00C/-/28W6CD/I5P0FU/HQKU7C/KZGX7R/1JVL6D/FC6AAX/N364GT/9LWV25/3GQW45/BCQ50G	13
CC	GO:0009538	photosystem I reaction center	10/344	12/4779	1.91152e-10	1.33806e-09	arahy.Tifrunner.gnm2.ann1.VHAI7W/arahy.Tifrunner.gnm2.ann1.YBSA05/arahy.Tifrunner.gnm2.ann1.71HCYD/arahy.Tifrunner.gnm2.ann1.QW0L8Q/arahy.Tifrunner.gnm2.ann1.PI6GK2/arahy.Tifrunner.gnm2.ann1.DHZ2RQ/arahy.Tifrunner.gnm2.ann1.PX7M3V/arahy.Tifrunner.gnm2.ann1.MF538D/arahy.Tifrunner.gnm2.ann1.18YQBF/arahy.Tifrunner.gnm2.ann1.110G34	VHAI7W/YBSA05/71HCYD/QW0L8Q/PI6GK2/DHZ2RQ/PX7M3V/MF538D/18YQBF/110G34	10		BP	GO:0009628	response to abiotic stimulus	5/535	12/13485	6.05939e-05	0.00227227	arahy.Tifrunner.gnm2.ann1.QP4M0U/arahy.Tifrunner.gnm2.ann1.DA1J6X/arahy.Tifrunner.gnm2.ann1.HS5Z9Z/arahy.Tifrunner.gnm2.ann1.T2CQE4/arahy.Tifrunner.gnm2.ann1.NNA8KD	QP4M0U/DA1J6X/HS5Z9Z/T2CQE4/NNA8KD	5
CC	GO:1990204	oxidoreductase complex	18/344	44/4779	3.18242e-10	2.00493e-09	arahy.Tifrunner.gnm2.ann1.49ZYT6/arahy.Tifrunner.gnm2.ann1.1944SK/arahy.Tifrunner.gnm2.ann1.72UZ71/arahy.Tifrunner.gnm2.ann1.30A6BG/arahy.Tifrunner.gnm2.ann1.Y7HUGW/arahy.Tifrunner.gnm2.ann1.FRV526/arahy.Tifrunner.gnm2.ann1.HCTL36/arahy.Tifrunner.gnm2.ann1.RBYB13/arahy.Tifrunner.gnm2.ann1.09KNS5/arahy.Tifrunner.gnm2.ann1.27LE56/arahy.Tifrunner.gnm2.ann1.9QX17Y/arahy.Tifrunner.gnm2.ann1.PH9A9F/ara…	49ZYT6/1944SK/72UZ71/30A6BG/Y7HUGW/FRV526/HCTL36/RBYB13/09KNS5/27LE56/9QX17Y/PH9A9F/MMUF9T/G1SUYP/JYH77Y/I4CVDG/22L7FB/H2XQXC	18		BP	GO:0006396	RNA processing	25/535	278/13485	0.000119019	0.00405747	novel.1866/arahy.Tifrunner.gnm2.ann1.L8ZXQA/arahy.Tifrunner.gnm2.ann1.SP769B/arahy.Tifrunner.gnm2.ann1.26W00C/arahy.Tifrunner.gnm2.ann1.JC0UDE/novel.981/arahy.Tifrunner.gnm2.ann1.28W6CD/arahy.Tifrunner.gnm2.ann1.VI8ZWX/arahy.Tifrunner.gnm2.ann1.I5P0FU/arahy.Tifrunner.gnm2.ann1.W04KXW/novel.1941/arahy.Tifrunner.gnm2.ann1.X2D3U2/arahy.Tifrunner.gnm2.ann1.NQ54M2/arahy.Tifrunner.gnm2.ann1.ZZJI2X/arah…	-/L8ZXQA/SP769B/26W00C/JC0UDE/-/28W6CD/VI8ZWX/I5P0FU/W04KXW/-/X2D3U2/NQ54M2/ZZJI2X/HQKU7C/61N80Q/7X2355/KZGX7R/DCJ864/25S2F8/BY6BY7/9LWV25/3GQW45/BCQ50G/CZ320C	25
CC	GO:0019898	extrinsic component of membrane	14/344	40/4779	3.20157e-07	1.83363e-06	arahy.Tifrunner.gnm2.ann1.49ZYT6/arahy.Tifrunner.gnm2.ann1.1944SK/arahy.Tifrunner.gnm2.ann1.30A6BG/arahy.Tifrunner.gnm2.ann1.Y7HUGW/arahy.Tifrunner.gnm2.ann1.RBYB13/arahy.Tifrunner.gnm2.ann1.09KNS5/arahy.Tifrunner.gnm2.ann1.27LE56/arahy.Tifrunner.gnm2.ann1.PH9A9F/arahy.Tifrunner.gnm2.ann1.MMUF9T/arahy.Tifrunner.gnm2.ann1.G1SUYP/arahy.Tifrunner.gnm2.ann1.JYH77Y/arahy.Tifrunner.gnm2.ann1.I4CVDG/ara…	49ZYT6/1944SK/30A6BG/Y7HUGW/RBYB13/09KNS5/27LE56/PH9A9F/MMUF9T/G1SUYP/JYH77Y/I4CVDG/22L7FB/H2XQXC	14		BP	GO:0008380	RNA splicing	7/535	34/13485	0.000314557	0.0098299	arahy.Tifrunner.gnm2.ann1.26W00C/arahy.Tifrunner.gnm2.ann1.JC0UDE/arahy.Tifrunner.gnm2.ann1.28W6CD/arahy.Tifrunner.gnm2.ann1.X2D3U2/arahy.Tifrunner.gnm2.ann1.NQ54M2/arahy.Tifrunner.gnm2.ann1.61N80Q/arahy.Tifrunner.gnm2.ann1.DCJ864	26W00C/JC0UDE/28W6CD/X2D3U2/NQ54M2/61N80Q/DCJ864	7
CC	GO:0098796	membrane protein complex	36/344	276/4779	0.000276433	0.00145127	arahy.Tifrunner.gnm2.ann1.49ZYT6/arahy.Tifrunner.gnm2.ann1.1944SK/arahy.Tifrunner.gnm2.ann1.72UZ71/arahy.Tifrunner.gnm2.ann1.30A6BG/arahy.Tifrunner.gnm2.ann1.Y7HUGW/arahy.Tifrunner.gnm2.ann1.FRV526/arahy.Tifrunner.gnm2.ann1.HCTL36/arahy.Tifrunner.gnm2.ann1.RBYB13/arahy.Tifrunner.gnm2.ann1.09KNS5/arahy.Tifrunner.gnm2.ann1.F6CLKD/arahy.Tifrunner.gnm2.ann1.VKW613/arahy.Tifrunner.gnm2.ann1.27LE56/ara…	49ZYT6/1944SK/72UZ71/30A6BG/Y7HUGW/FRV526/HCTL36/RBYB13/09KNS5/F6CLKD/VKW613/27LE56/4PD0PP/VHAI7W/9QX17Y/KSV0XM/PH9A9F/MMUF9T/YBSA05/71HCYD/QW0L8Q/G1SUYP/PI6GK2/DHZ2RQ/9042LP/PX7M3V/MF538D/18YQBF/JYH77Y/ZS1M1K/I4CVDG/DN5312/110G34/22L7FB/H2XQXC/4YM5KJ	36		BP	GO:0042254	ribosome biogenesis	11/535	84/13485	0.000465526	0.0134286	arahy.Tifrunner.gnm2.ann1.SANC69/novel.981/arahy.Tifrunner.gnm2.ann1.I5P0FU/arahy.Tifrunner.gnm2.ann1.HQKU7C/arahy.Tifrunner.gnm2.ann1.KZGX7R/arahy.Tifrunner.gnm2.ann1.1JVL6D/arahy.Tifrunner.gnm2.ann1.FC6AAX/arahy.Tifrunner.gnm2.ann1.N364GT/arahy.Tifrunner.gnm2.ann1.9LWV25/arahy.Tifrunner.gnm2.ann1.3GQW45/arahy.Tifrunner.gnm2.ann1.BCQ50G	SANC69/-/I5P0FU/HQKU7C/KZGX7R/1JVL6D/FC6AAX/N364GT/9LWV25/3GQW45/BCQ50G	11
CC	GO:0005576	extracellular region	10/344	43/4779	0.000734048	0.0035012	arahy.Tifrunner.gnm2.ann1.FWQ16B/arahy.Tifrunner.gnm2.ann1.6M4P9K/arahy.Tifrunner.gnm2.ann1.B3UXLR/arahy.Tifrunner.gnm2.ann1.ZJ180B/arahy.Tifrunner.gnm2.ann1.CGU5TI/arahy.Tifrunner.gnm2.ann1.0LE9N4/novel.1158/arahy.Tifrunner.gnm2.ann1.T3CFRI/arahy.Tifrunner.gnm2.ann1.L7JIJ5/arahy.Tifrunner.gnm2.ann1.4M9DN5	FWQ16B/6M4P9K/B3UXLR/ZJ180B/CGU5TI/0LE9N4/-/T3CFRI/L7JIJ5/4M9DN5	10		BP	GO:0015074	DNA integration	6/535	27/13485	0.000550437	0.0147439	novel.2009/novel.3179/novel.4733/novel.2578/novel.3003/novel.3952	-/-/-/-/-/-	6
CC	GO:0009507	chloroplast	6/344	17/4779	0.000833618	0.0035012	arahy.Tifrunner.gnm2.ann1.ZGZX3T/arahy.Tifrunner.gnm2.ann1.F4N1WH/arahy.Tifrunner.gnm2.ann1.H5H05M/arahy.Tifrunner.gnm2.ann1.7243UF/arahy.Tifrunner.gnm2.ann1.FSAK9D/arahy.Tifrunner.gnm2.ann1.L0KK3Q	ZGZX3T/F4N1WH/H5H05M/7243UF/FSAK9D/L0KK3Q	6		CC	GO:0005618	cell wall	14/168	114/4779	3.73654e-05	0.00145675	arahy.Tifrunner.gnm2.ann1.I4AHF2/arahy.Tifrunner.gnm2.ann1.6NV05N/novel.5407/arahy.Tifrunner.gnm2.ann1.Y7SLGU/arahy.Tifrunner.gnm2.ann1.VWTL5B/arahy.Tifrunner.gnm2.ann1.MAC6YY/arahy.Tifrunner.gnm2.ann1.3BDP96/arahy.Tifrunner.gnm2.ann1.4KDK0P/arahy.Tifrunner.gnm2.ann1.DIU0LM/arahy.Tifrunner.gnm2.ann1.9KBV3N/arahy.Tifrunner.gnm2.ann1.SLIY4S/arahy.Tifrunner.gnm2.ann1.BWTU0I/arahy.Tifrunner.gnm2.ann1…	I4AHF2/6NV05N/-/Y7SLGU/VWTL5B/MAC6YY/3BDP96/4KDK0P/DIU0LM/9KBV3N/SLIY4S/BWTU0I/MY5CGZ/RVLE1D	14
CC	GO:0009536	plastid	6/344	17/4779	0.000833618	0.0035012	arahy.Tifrunner.gnm2.ann1.ZGZX3T/arahy.Tifrunner.gnm2.ann1.F4N1WH/arahy.Tifrunner.gnm2.ann1.H5H05M/arahy.Tifrunner.gnm2.ann1.7243UF/arahy.Tifrunner.gnm2.ann1.FSAK9D/arahy.Tifrunner.gnm2.ann1.L0KK3Q	ZGZX3T/F4N1WH/H5H05M/7243UF/FSAK9D/L0KK3Q	6		CC	GO:0030312	external encapsulating structure	14/168	114/4779	3.73654e-05	0.00145675	arahy.Tifrunner.gnm2.ann1.I4AHF2/arahy.Tifrunner.gnm2.ann1.6NV05N/novel.5407/arahy.Tifrunner.gnm2.ann1.Y7SLGU/arahy.Tifrunner.gnm2.ann1.VWTL5B/arahy.Tifrunner.gnm2.ann1.MAC6YY/arahy.Tifrunner.gnm2.ann1.3BDP96/arahy.Tifrunner.gnm2.ann1.4KDK0P/arahy.Tifrunner.gnm2.ann1.DIU0LM/arahy.Tifrunner.gnm2.ann1.9KBV3N/arahy.Tifrunner.gnm2.ann1.SLIY4S/arahy.Tifrunner.gnm2.ann1.BWTU0I/arahy.Tifrunner.gnm2.ann1…	I4AHF2/6NV05N/-/Y7SLGU/VWTL5B/MAC6YY/3BDP96/4KDK0P/DIU0LM/9KBV3N/SLIY4S/BWTU0I/MY5CGZ/RVLE1D	14
MF	GO:0016838	carbon-oxygen lyase activity, acting on phosphates	21/1661	65/20897	1.42475e-08	4.58769e-06	arahy.Tifrunner.gnm2.ann1.RJIK79/arahy.Tifrunner.gnm2.ann1.HN9IMI/arahy.Tifrunner.gnm2.ann1.U9L1JU/arahy.Tifrunner.gnm2.ann1.Q8JEHC/arahy.Tifrunner.gnm2.ann1.B41UNZ/arahy.Tifrunner.gnm2.ann1.YWY61J/arahy.Tifrunner.gnm2.ann1.BCXY77/arahy.Tifrunner.gnm2.ann1.27VNE4/arahy.Tifrunner.gnm2.ann1.FXE6GW/arahy.Tifrunner.gnm2.ann1.F7D8SE/arahy.Tifrunner.gnm2.ann1.V7IKH4/arahy.Tifrunner.gnm2.ann1.1B13BQ/ara…	RJIK79/HN9IMI/U9L1JU/Q8JEHC/B41UNZ/YWY61J/BCXY77/27VNE4/FXE6GW/F7D8SE/V7IKH4/1B13BQ/7F6LIV/X76XU5/SWGC3K/GV0VBM/MDLZ4X/SQ1PU0/R1BU5M/CSS19L/D34PF8	21		CC	GO:0048046	apoplast	7/168	29/4779	4.75027e-05	0.00145675	arahy.Tifrunner.gnm2.ann1.I4AHF2/arahy.Tifrunner.gnm2.ann1.6NV05N/arahy.Tifrunner.gnm2.ann1.VWTL5B/arahy.Tifrunner.gnm2.ann1.MAC6YY/arahy.Tifrunner.gnm2.ann1.3BDP96/arahy.Tifrunner.gnm2.ann1.4KDK0P/arahy.Tifrunner.gnm2.ann1.BWTU0I	I4AHF2/6NV05N/VWTL5B/MAC6YY/3BDP96/4KDK0P/BWTU0I	7
MF	GO:0016835	carbon-oxygen lyase activity	31/1661	132/20897	3.25409e-08	5.23908e-06	arahy.Tifrunner.gnm2.ann1.RJIK79/arahy.Tifrunner.gnm2.ann1.M3YU8S/arahy.Tifrunner.gnm2.ann1.52U0T8/arahy.Tifrunner.gnm2.ann1.HN9IMI/arahy.Tifrunner.gnm2.ann1.U9L1JU/arahy.Tifrunner.gnm2.ann1.Z36GDV/arahy.Tifrunner.gnm2.ann1.Q8JEHC/arahy.Tifrunner.gnm2.ann1.B41UNZ/arahy.Tifrunner.gnm2.ann1.YWY61J/arahy.Tifrunner.gnm2.ann1.BCXY77/arahy.Tifrunner.gnm2.ann1.27VNE4/arahy.Tifrunner.gnm2.ann1.FXE6GW/ara…	RJIK79/M3YU8S/52U0T8/HN9IMI/U9L1JU/Z36GDV/Q8JEHC/B41UNZ/YWY61J/BCXY77/27VNE4/FXE6GW/F7D8SE/V7IKH4/1B13BQ/7F6LIV/X76XU5/533ER3/SWGC3K/GV0VBM/86WGAJ/MDLZ4X/SQ1PU0/R1BU5M/CSS19L/UG7YIF/YB5YRA/D34PF8/LPU4ZQ/9L0MNF/A5D6C6	31		CC	GO:0005576	extracellular region	7/168	43/4779	0.00064738	0.0148897	arahy.Tifrunner.gnm2.ann1.I4AHF2/arahy.Tifrunner.gnm2.ann1.6NV05N/arahy.Tifrunner.gnm2.ann1.VWTL5B/arahy.Tifrunner.gnm2.ann1.MAC6YY/arahy.Tifrunner.gnm2.ann1.3BDP96/arahy.Tifrunner.gnm2.ann1.4KDK0P/arahy.Tifrunner.gnm2.ann1.BWTU0I	I4AHF2/6NV05N/VWTL5B/MAC6YY/3BDP96/4KDK0P/BWTU0I	7
MF	GO:0010333	terpene synthase activity	19/1661	59/20897	7.33252e-08	7.87024e-06	arahy.Tifrunner.gnm2.ann1.RJIK79/arahy.Tifrunner.gnm2.ann1.HN9IMI/arahy.Tifrunner.gnm2.ann1.U9L1JU/arahy.Tifrunner.gnm2.ann1.Q8JEHC/arahy.Tifrunner.gnm2.ann1.B41UNZ/arahy.Tifrunner.gnm2.ann1.YWY61J/arahy.Tifrunner.gnm2.ann1.BCXY77/arahy.Tifrunner.gnm2.ann1.27VNE4/arahy.Tifrunner.gnm2.ann1.FXE6GW/arahy.Tifrunner.gnm2.ann1.F7D8SE/arahy.Tifrunner.gnm2.ann1.1B13BQ/arahy.Tifrunner.gnm2.ann1.7F6LIV/ara…	RJIK79/HN9IMI/U9L1JU/Q8JEHC/B41UNZ/YWY61J/BCXY77/27VNE4/FXE6GW/F7D8SE/1B13BQ/7F6LIV/SWGC3K/GV0VBM/MDLZ4X/SQ1PU0/R1BU5M/CSS19L/D34PF8	19		MF	GO:0051082	unfolded protein binding	23/858	100/20897	1.18644e-11	3.01357e-09	arahy.Tifrunner.gnm2.ann1.YQG5EZ/arahy.Tifrunner.gnm2.ann1.GX1P2J/arahy.Tifrunner.gnm2.ann1.H9FJ3E/arahy.Tifrunner.gnm2.ann1.Q1M4CJ/arahy.Tifrunner.gnm2.ann1.B8WNJH/arahy.Tifrunner.gnm2.ann1.H890L5/arahy.Tifrunner.gnm2.ann1.E9M6IW/arahy.Tifrunner.gnm2.ann1.L8QKWP/arahy.Tifrunner.gnm2.ann1.GJS7Q8/arahy.Tifrunner.gnm2.ann1.XCJ48I/arahy.Tifrunner.gnm2.ann1.LFBK1H/arahy.Tifrunner.gnm2.ann1.982YMX/ara…	YQG5EZ/GX1P2J/H9FJ3E/Q1M4CJ/B8WNJH/H890L5/E9M6IW/L8QKWP/GJS7Q8/XCJ48I/LFBK1H/982YMX/LS67LH/Y5QTY6/V8HRRV/TU9PNL/LY71N7/TY031Z/JHWM2T/AYUH3A/K8JXLT/FVU0Y6/XHNB7E	23
MF	GO:0016701	oxidoreductase activity, acting on single donors with incorporation of molecular oxygen	22/1661	84/20897	4.25302e-07	3.42368e-05	arahy.Tifrunner.gnm2.ann1.NDAY03/arahy.Tifrunner.gnm2.ann1.V9UCIZ/arahy.Tifrunner.gnm2.ann1.0UNU52/arahy.Tifrunner.gnm2.ann1.VPDB1U/arahy.Tifrunner.gnm2.ann1.PG0L05/arahy.Tifrunner.gnm2.ann1.KD1GVP/arahy.Tifrunner.gnm2.ann1.ZSH2T8/arahy.Tifrunner.gnm2.ann1.F8CF98/arahy.Tifrunner.gnm2.ann1.VZ3VQN/arahy.Tifrunner.gnm2.ann1.2M7K4U/arahy.Tifrunner.gnm2.ann1.4U7REM/arahy.Tifrunner.gnm2.ann1.8YR14Z/ara…	NDAY03/V9UCIZ/0UNU52/VPDB1U/PG0L05/KD1GVP/ZSH2T8/F8CF98/VZ3VQN/2M7K4U/4U7REM/8YR14Z/3MSB0H/9LG0C7/TRRP7J/VKSA8D/S68QGU/B9PVT7/R0TYU9/J2XU5N/GU7FRK/XSVY15	22		MF	GO:0016762	xyloglucan:xyloglucosyl transferase activity	7/858	29/20897	0.000135604	0.0172217	arahy.Tifrunner.gnm2.ann1.I4AHF2/arahy.Tifrunner.gnm2.ann1.6NV05N/arahy.Tifrunner.gnm2.ann1.VWTL5B/arahy.Tifrunner.gnm2.ann1.MAC6YY/arahy.Tifrunner.gnm2.ann1.3BDP96/arahy.Tifrunner.gnm2.ann1.4KDK0P/arahy.Tifrunner.gnm2.ann1.BWTU0I	I4AHF2/6NV05N/VWTL5B/MAC6YY/3BDP96/4KDK0P/BWTU0I	7
MF	GO:0004866	endopeptidase inhibitor activity	16/1661	50/20897	8.61767e-07	3.46861e-05	arahy.Tifrunner.gnm2.ann1.K2SWWG/arahy.Tifrunner.gnm2.ann1.Q36S6K/arahy.Tifrunner.gnm2.ann1.U2UX9Q/arahy.Tifrunner.gnm2.ann1.9N9F55/arahy.Tifrunner.gnm2.ann1.6M4P9K/arahy.Tifrunner.gnm2.ann1.5BD9V0/arahy.Tifrunner.gnm2.ann1.CGU5TI/arahy.Tifrunner.gnm2.ann1.TZ4EFW/arahy.Tifrunner.gnm2.ann1.4H9MWH/novel.1195/arahy.Tifrunner.gnm2.ann1.JP9AM4/arahy.Tifrunner.gnm2.ann1.L7JIJ5/arahy.Tifrunner.gnm2.ann1…	K2SWWG/Q36S6K/U2UX9Q/9N9F55/6M4P9K/5BD9V0/CGU5TI/TZ4EFW/4H9MWH/-/JP9AM4/L7JIJ5/CTV7SW/6S81H9/1T55P5/RXWH3W	16
MF	GO:0030414	peptidase inhibitor activity	16/1661	50/20897	8.61767e-07	3.46861e-05	arahy.Tifrunner.gnm2.ann1.K2SWWG/arahy.Tifrunner.gnm2.ann1.Q36S6K/arahy.Tifrunner.gnm2.ann1.U2UX9Q/arahy.Tifrunner.gnm2.ann1.9N9F55/arahy.Tifrunner.gnm2.ann1.6M4P9K/arahy.Tifrunner.gnm2.ann1.5BD9V0/arahy.Tifrunner.gnm2.ann1.CGU5TI/arahy.Tifrunner.gnm2.ann1.TZ4EFW/arahy.Tifrunner.gnm2.ann1.4H9MWH/novel.1195/arahy.Tifrunner.gnm2.ann1.JP9AM4/arahy.Tifrunner.gnm2.ann1.L7JIJ5/arahy.Tifrunner.gnm2.ann1…	K2SWWG/Q36S6K/U2UX9Q/9N9F55/6M4P9K/5BD9V0/CGU5TI/TZ4EFW/4H9MWH/-/JP9AM4/L7JIJ5/CTV7SW/6S81H9/1T55P5/RXWH3W	16
MF	GO:0061134	peptidase regulator activity	16/1661	50/20897	8.61767e-07	3.46861e-05	arahy.Tifrunner.gnm2.ann1.K2SWWG/arahy.Tifrunner.gnm2.ann1.Q36S6K/arahy.Tifrunner.gnm2.ann1.U2UX9Q/arahy.Tifrunner.gnm2.ann1.9N9F55/arahy.Tifrunner.gnm2.ann1.6M4P9K/arahy.Tifrunner.gnm2.ann1.5BD9V0/arahy.Tifrunner.gnm2.ann1.CGU5TI/arahy.Tifrunner.gnm2.ann1.TZ4EFW/arahy.Tifrunner.gnm2.ann1.4H9MWH/novel.1195/arahy.Tifrunner.gnm2.ann1.JP9AM4/arahy.Tifrunner.gnm2.ann1.L7JIJ5/arahy.Tifrunner.gnm2.ann1…	K2SWWG/Q36S6K/U2UX9Q/9N9F55/6M4P9K/5BD9V0/CGU5TI/TZ4EFW/4H9MWH/-/JP9AM4/L7JIJ5/CTV7SW/6S81H9/1T55P5/RXWH3W	16
MF	GO:0061135	endopeptidase regulator activity	16/1661	50/20897	8.61767e-07	3.46861e-05	arahy.Tifrunner.gnm2.ann1.K2SWWG/arahy.Tifrunner.gnm2.ann1.Q36S6K/arahy.Tifrunner.gnm2.ann1.U2UX9Q/arahy.Tifrunner.gnm2.ann1.9N9F55/arahy.Tifrunner.gnm2.ann1.6M4P9K/arahy.Tifrunner.gnm2.ann1.5BD9V0/arahy.Tifrunner.gnm2.ann1.CGU5TI/arahy.Tifrunner.gnm2.ann1.TZ4EFW/arahy.Tifrunner.gnm2.ann1.4H9MWH/novel.1195/arahy.Tifrunner.gnm2.ann1.JP9AM4/arahy.Tifrunner.gnm2.ann1.L7JIJ5/arahy.Tifrunner.gnm2.ann1…	K2SWWG/Q36S6K/U2UX9Q/9N9F55/6M4P9K/5BD9V0/CGU5TI/TZ4EFW/4H9MWH/-/JP9AM4/L7JIJ5/CTV7SW/6S81H9/1T55P5/RXWH3W	16
MF	GO:0016702	oxidoreductase activity, acting on single donors with incorporation of molecular oxygen, incorporation of two atoms of oxygen	19/1661	71/20897	1.80684e-06	6.46447e-05	arahy.Tifrunner.gnm2.ann1.NDAY03/arahy.Tifrunner.gnm2.ann1.V9UCIZ/arahy.Tifrunner.gnm2.ann1.0UNU52/arahy.Tifrunner.gnm2.ann1.VPDB1U/arahy.Tifrunner.gnm2.ann1.PG0L05/arahy.Tifrunner.gnm2.ann1.F8CF98/arahy.Tifrunner.gnm2.ann1.VZ3VQN/arahy.Tifrunner.gnm2.ann1.2M7K4U/arahy.Tifrunner.gnm2.ann1.4U7REM/arahy.Tifrunner.gnm2.ann1.8YR14Z/arahy.Tifrunner.gnm2.ann1.3MSB0H/arahy.Tifrunner.gnm2.ann1.9LG0C7/ara…	NDAY03/V9UCIZ/0UNU52/VPDB1U/PG0L05/F8CF98/VZ3VQN/2M7K4U/4U7REM/8YR14Z/3MSB0H/9LG0C7/TRRP7J/S68QGU/B9PVT7/R0TYU9/J2XU5N/GU7FRK/XSVY15	19
MF	GO:0051213	dioxygenase activity	19/1661	75/20897	4.39812e-06	0.000141619	arahy.Tifrunner.gnm2.ann1.NDAY03/arahy.Tifrunner.gnm2.ann1.V9UCIZ/arahy.Tifrunner.gnm2.ann1.0UNU52/arahy.Tifrunner.gnm2.ann1.VPDB1U/arahy.Tifrunner.gnm2.ann1.PG0L05/arahy.Tifrunner.gnm2.ann1.F8CF98/arahy.Tifrunner.gnm2.ann1.VZ3VQN/arahy.Tifrunner.gnm2.ann1.2M7K4U/arahy.Tifrunner.gnm2.ann1.4U7REM/arahy.Tifrunner.gnm2.ann1.8YR14Z/arahy.Tifrunner.gnm2.ann1.3MSB0H/arahy.Tifrunner.gnm2.ann1.9LG0C7/ara…	NDAY03/V9UCIZ/0UNU52/VPDB1U/PG0L05/F8CF98/VZ3VQN/2M7K4U/4U7REM/8YR14Z/3MSB0H/9LG0C7/TRRP7J/S68QGU/B9PVT7/R0TYU9/J2XU5N/GU7FRK/XSVY15	19
MF	GO:0051537	2 iron, 2 sulfur cluster binding	9/1661	19/20897	5.49424e-06	0.000160831	arahy.Tifrunner.gnm2.ann1.KD1GVP/arahy.Tifrunner.gnm2.ann1.S0TT2Y/arahy.Tifrunner.gnm2.ann1.ZSH2T8/arahy.Tifrunner.gnm2.ann1.NN0MZU/arahy.Tifrunner.gnm2.ann1.VKSA8D/arahy.Tifrunner.gnm2.ann1.F0UT86/arahy.Tifrunner.gnm2.ann1.PSIH1X/arahy.Tifrunner.gnm2.ann1.39S8LV/arahy.Tifrunner.gnm2.ann1.M9KTRI	KD1GVP/S0TT2Y/ZSH2T8/NN0MZU/VKSA8D/F0UT86/PSIH1X/39S8LV/M9KTRI	9
MF	GO:0016705	oxidoreductase activity, acting on paired donors, with incorporation or reduction of molecular oxygen	63/1661	453/20897	9.3602e-06	0.000251165	arahy.Tifrunner.gnm2.ann1.AYA1A5/arahy.Tifrunner.gnm2.ann1.K1LFJJ/arahy.Tifrunner.gnm2.ann1.LXP1WJ/arahy.Tifrunner.gnm2.ann1.CLFR23/arahy.Tifrunner.gnm2.ann1.8EC0VW/arahy.Tifrunner.gnm2.ann1.NWH0QG/arahy.Tifrunner.gnm2.ann1.Q6MIXV/arahy.Tifrunner.gnm2.ann1.3B1CVE/arahy.Tifrunner.gnm2.ann1.2YDG1M/arahy.Tifrunner.gnm2.ann1.X1BDZQ/arahy.Tifrunner.gnm2.ann1.7HFF48/arahy.Tifrunner.gnm2.ann1.D84CI6/ara…	AYA1A5/K1LFJJ/LXP1WJ/CLFR23/8EC0VW/NWH0QG/Q6MIXV/3B1CVE/2YDG1M/X1BDZQ/7HFF48/D84CI6/WLZ7Z3/DBZ9PS/19HT20/722ASC/3475Q7/LYT3KD/0JDQ22/F74L81/IT7QFA/2TV28S/XKY9LP/40PHQK/F73TU2/JCXG2J/TI8LFW/SGZ2CH/Z6EAYS/GI67CA/XX3TAX/9H79HM/9E5BV9/SND7WH/VV0UJ5/1R706V/4YX487/H3NIE5/IYR592/VNK22G/48QVST/8TPQ4A/BY45PL/D0CGVG/5ZM60A/9ET73H/5EDI0X/VN8AVF/1PI95V/8R7WRR/Q9F5SX/E11MFK/GVGT3R/0YP240/SQSQ00/HV242L/B5JY05/…	63
MF	GO:0016829	lyase activity	44/1661	280/20897	1.02714e-05	0.000254416	arahy.Tifrunner.gnm2.ann1.RJIK79/arahy.Tifrunner.gnm2.ann1.M3YU8S/arahy.Tifrunner.gnm2.ann1.52U0T8/arahy.Tifrunner.gnm2.ann1.HN9IMI/arahy.Tifrunner.gnm2.ann1.E8CC8A/arahy.Tifrunner.gnm2.ann1.U9L1JU/arahy.Tifrunner.gnm2.ann1.GKL411/arahy.Tifrunner.gnm2.ann1.Z36GDV/arahy.Tifrunner.gnm2.ann1.Q8JEHC/arahy.Tifrunner.gnm2.ann1.B41UNZ/arahy.Tifrunner.gnm2.ann1.RK7RJ4/arahy.Tifrunner.gnm2.ann1.YWY61J/ara…	RJIK79/M3YU8S/52U0T8/HN9IMI/E8CC8A/U9L1JU/GKL411/Z36GDV/Q8JEHC/B41UNZ/RK7RJ4/YWY61J/P96X61/BCXY77/27VNE4/FXE6GW/F7D8SE/V7IKH4/1B13BQ/7F6LIV/2WK1A7/8KG9MP/FFN37F/LML9QV/X76XU5/533ER3/SWGC3K/GV0VBM/F48FAV/86WGAJ/MDLZ4X/HW5QP5/SQ1PU0/0LZD0Q/R1BU5M/LN4C9Z/CSS19L/UG7YIF/YB5YRA/D34PF8/LPU4ZQ/GVW4KZ/9L0MNF/A5D6C6	44
MF	GO:0016717	oxidoreductase activity, acting on paired donors, with oxidation of a pair of donors resulting in the reduction of molecular oxygen to two molecules of water	8/1661	17/20897	1.98307e-05	0.000456106	arahy.Tifrunner.gnm2.ann1.WLZ7Z3/arahy.Tifrunner.gnm2.ann1.722ASC/arahy.Tifrunner.gnm2.ann1.0JDQ22/arahy.Tifrunner.gnm2.ann1.40PHQK/arahy.Tifrunner.gnm2.ann1.1R706V/arahy.Tifrunner.gnm2.ann1.8TPQ4A/arahy.Tifrunner.gnm2.ann1.BY45PL/arahy.Tifrunner.gnm2.ann1.9ET73H	WLZ7Z3/722ASC/0JDQ22/40PHQK/1R706V/8TPQ4A/BY45PL/9ET73H	8
MF	GO:0004497	monooxygenase activity	10/1661	35/20897	0.000283681	0.00608969	arahy.Tifrunner.gnm2.ann1.KD1GVP/arahy.Tifrunner.gnm2.ann1.CLFR23/arahy.Tifrunner.gnm2.ann1.ZSH2T8/arahy.Tifrunner.gnm2.ann1.7HFF48/arahy.Tifrunner.gnm2.ann1.19HT20/arahy.Tifrunner.gnm2.ann1.LYT3KD/arahy.Tifrunner.gnm2.ann1.F74L81/arahy.Tifrunner.gnm2.ann1.VKSA8D/arahy.Tifrunner.gnm2.ann1.D0CGVG/arahy.Tifrunner.gnm2.ann1.J8Q3D1	KD1GVP/CLFR23/ZSH2T8/7HFF48/19HT20/LYT3KD/F74L81/VKSA8D/D0CGVG/J8Q3D1	10
MF	GO:0016161	beta-amylase activity	6/1661	14/20897	0.000429226	0.0082457	arahy.Tifrunner.gnm2.ann1.TP5BL7/arahy.Tifrunner.gnm2.ann1.3VMA9Y/arahy.Tifrunner.gnm2.ann1.60DV95/arahy.Tifrunner.gnm2.ann1.34GL3D/arahy.Tifrunner.gnm2.ann1.I36EUT/arahy.Tifrunner.gnm2.ann1.NQ88PQ	TP5BL7/3VMA9Y/60DV95/34GL3D/I36EUT/NQ88PQ	6
MF	GO:0008171	O-methyltransferase activity	17/1661	87/20897	0.000435332	0.0082457	arahy.Tifrunner.gnm2.ann1.X9T1C2/arahy.Tifrunner.gnm2.ann1.S7NHY3/arahy.Tifrunner.gnm2.ann1.X181HS/arahy.Tifrunner.gnm2.ann1.99RKF3/arahy.Tifrunner.gnm2.ann1.I1E7E1/arahy.Tifrunner.gnm2.ann1.6EEF97/arahy.Tifrunner.gnm2.ann1.QLKH66/arahy.Tifrunner.gnm2.ann1.W4W576/arahy.Tifrunner.gnm2.ann1.QGH881/arahy.Tifrunner.gnm2.ann1.FW3KJF/arahy.Tifrunner.gnm2.ann1.5G0V08/arahy.Tifrunner.gnm2.ann1.FF49M1/ara…	X9T1C2/S7NHY3/X181HS/99RKF3/I1E7E1/6EEF97/QLKH66/W4W576/QGH881/FW3KJF/5G0V08/FF49M1/XX9FKE/ZEJ9NU/K1UB8T/555M2B/ADRL3L	17
MF	GO:0016747	transferase activity, transferring acyl groups other than amino-acyl groups	38/1661	274/20897	0.000548861	0.00965751	arahy.Tifrunner.gnm2.ann1.WN738C/arahy.Tifrunner.gnm2.ann1.K55J2B/arahy.Tifrunner.gnm2.ann1.HP0DJU/arahy.Tifrunner.gnm2.ann1.2DX304/arahy.Tifrunner.gnm2.ann1.EE1039/arahy.Tifrunner.gnm2.ann1.4V9373/arahy.Tifrunner.gnm2.ann1.8FU3KM/arahy.Tifrunner.gnm2.ann1.NM5DTL/arahy.Tifrunner.gnm2.ann1.WVQY2R/arahy.Tifrunner.gnm2.ann1.5JI0ZF/arahy.Tifrunner.gnm2.ann1.68T47T/arahy.Tifrunner.gnm2.ann1.6JMM3R/ara…	WN738C/K55J2B/HP0DJU/2DX304/EE1039/4V9373/8FU3KM/NM5DTL/WVQY2R/5JI0ZF/68T47T/6JMM3R/GZ7CAY/C5K50D/RYXG2W/QYND6D/16A6WD/43YBTN/94WLVK/PYMC5A/D773D7/3E45N9/AMV68J/2KRB9I/LFZN7F/KFWY3N/-/W8ALCK/KKNM96/M2UAUC/U0HZSX/NDL7Z2/GCG1Y2/31N1MT/PV9TPZ/V4D1ZF/IF8SZ4/B6M0S6	38
MF	GO:0005509	calcium ion binding	34/1661	237/20897	0.000569853	0.00965751	arahy.Tifrunner.gnm2.ann1.49ZYT6/arahy.Tifrunner.gnm2.ann1.1944SK/arahy.Tifrunner.gnm2.ann1.30A6BG/arahy.Tifrunner.gnm2.ann1.Y7HUGW/arahy.Tifrunner.gnm2.ann1.RBYB13/novel.840/arahy.Tifrunner.gnm2.ann1.09KNS5/novel.4787/arahy.Tifrunner.gnm2.ann1.IK01U6/arahy.Tifrunner.gnm2.ann1.P2RW1V/arahy.Tifrunner.gnm2.ann1.D2U3E6/arahy.Tifrunner.gnm2.ann1.PVP2TS/arahy.Tifrunner.gnm2.ann1.4NL1XF/arahy.Tifrunner…	49ZYT6/1944SK/30A6BG/Y7HUGW/RBYB13/-/09KNS5/-/IK01U6/P2RW1V/D2U3E6/PVP2TS/4NL1XF/64516H/27LE56/PH9A9F/-/MMUF9T/H7PRHK/FUP8YM/ATM50A/77Y3FG/G1SUYP/-/-/JYH77Y/V7DYZ1/I4CVDG/AE7BGD/HEPJ9B/CW2GVZ/05QM7H/22L7FB/H2XQXC	34
MF	GO:0071949	FAD binding	6/1661	15/20897	0.000667403	0.0107452	arahy.Tifrunner.gnm2.ann1.5ITW1B/arahy.Tifrunner.gnm2.ann1.S726NC/arahy.Tifrunner.gnm2.ann1.I0S54J/arahy.Tifrunner.gnm2.ann1.H1IQ00/arahy.Tifrunner.gnm2.ann1.ZRDJ5X/arahy.Tifrunner.gnm2.ann1.QX4MR3	5ITW1B/S726NC/I0S54J/H1IQ00/ZRDJ5X/QX4MR3	6
MF	GO:0008374	O-acyltransferase activity	10/1661	42/20897	0.00136368	0.0203969	arahy.Tifrunner.gnm2.ann1.HP0DJU/arahy.Tifrunner.gnm2.ann1.2DX304/arahy.Tifrunner.gnm2.ann1.NM5DTL/arahy.Tifrunner.gnm2.ann1.WVQY2R/arahy.Tifrunner.gnm2.ann1.68T47T/arahy.Tifrunner.gnm2.ann1.6JMM3R/arahy.Tifrunner.gnm2.ann1.16A6WD/arahy.Tifrunner.gnm2.ann1.94WLVK/arahy.Tifrunner.gnm2.ann1.31N1MT/arahy.Tifrunner.gnm2.ann1.PV9TPZ	HP0DJU/2DX304/NM5DTL/WVQY2R/68T47T/6JMM3R/16A6WD/94WLVK/31N1MT/PV9TPZ	10
MF	GO:0000287	magnesium ion binding	21/1661	130/20897	0.00139358	0.0203969	arahy.Tifrunner.gnm2.ann1.RJIK79/arahy.Tifrunner.gnm2.ann1.HN9IMI/arahy.Tifrunner.gnm2.ann1.U9L1JU/arahy.Tifrunner.gnm2.ann1.Q8JEHC/arahy.Tifrunner.gnm2.ann1.B41UNZ/arahy.Tifrunner.gnm2.ann1.YWY61J/arahy.Tifrunner.gnm2.ann1.BCXY77/arahy.Tifrunner.gnm2.ann1.27VNE4/arahy.Tifrunner.gnm2.ann1.FXE6GW/arahy.Tifrunner.gnm2.ann1.F7D8SE/arahy.Tifrunner.gnm2.ann1.1B13BQ/arahy.Tifrunner.gnm2.ann1.7F6LIV/ara…	RJIK79/HN9IMI/U9L1JU/Q8JEHC/B41UNZ/YWY61J/BCXY77/27VNE4/FXE6GW/F7D8SE/1B13BQ/7F6LIV/533ER3/SWGC3K/GV0VBM/MDLZ4X/SQ1PU0/R1BU5M/CSS19L/D34PF8/LPU4ZQ	21
MF	GO:0051536	iron-sulfur cluster binding	16/1661	91/20897	0.00204644	0.0274564	arahy.Tifrunner.gnm2.ann1.KD1GVP/arahy.Tifrunner.gnm2.ann1.S0TT2Y/arahy.Tifrunner.gnm2.ann1.ZSH2T8/arahy.Tifrunner.gnm2.ann1.NN0MZU/arahy.Tifrunner.gnm2.ann1.IM3BGM/arahy.Tifrunner.gnm2.ann1.18R6S7/arahy.Tifrunner.gnm2.ann1.QS0PB5/arahy.Tifrunner.gnm2.ann1.VKSA8D/arahy.Tifrunner.gnm2.ann1.F0UT86/arahy.Tifrunner.gnm2.ann1.0Y1MFM/arahy.Tifrunner.gnm2.ann1.PSIH1X/arahy.Tifrunner.gnm2.ann1.AXQD4Y/ara…	KD1GVP/S0TT2Y/ZSH2T8/NN0MZU/IM3BGM/18R6S7/QS0PB5/VKSA8D/F0UT86/0Y1MFM/PSIH1X/AXQD4Y/39S8LV/M9KTRI/CT1PYC/I0S28J	16
MF	GO:0051540	metal cluster binding	16/1661	91/20897	0.00204644	0.0274564	arahy.Tifrunner.gnm2.ann1.KD1GVP/arahy.Tifrunner.gnm2.ann1.S0TT2Y/arahy.Tifrunner.gnm2.ann1.ZSH2T8/arahy.Tifrunner.gnm2.ann1.NN0MZU/arahy.Tifrunner.gnm2.ann1.IM3BGM/arahy.Tifrunner.gnm2.ann1.18R6S7/arahy.Tifrunner.gnm2.ann1.QS0PB5/arahy.Tifrunner.gnm2.ann1.VKSA8D/arahy.Tifrunner.gnm2.ann1.F0UT86/arahy.Tifrunner.gnm2.ann1.0Y1MFM/arahy.Tifrunner.gnm2.ann1.PSIH1X/arahy.Tifrunner.gnm2.ann1.AXQD4Y/ara…	KD1GVP/S0TT2Y/ZSH2T8/NN0MZU/IM3BGM/18R6S7/QS0PB5/VKSA8D/F0UT86/0Y1MFM/PSIH1X/AXQD4Y/39S8LV/M9KTRI/CT1PYC/I0S28J	16
MF	GO:0004857	enzyme inhibitor activity	22/1661	144/20897	0.00226331	0.0291514	arahy.Tifrunner.gnm2.ann1.K2SWWG/arahy.Tifrunner.gnm2.ann1.Q36S6K/arahy.Tifrunner.gnm2.ann1.U2UX9Q/arahy.Tifrunner.gnm2.ann1.9N9F55/arahy.Tifrunner.gnm2.ann1.6M4P9K/arahy.Tifrunner.gnm2.ann1.5BD9V0/arahy.Tifrunner.gnm2.ann1.CGU5TI/arahy.Tifrunner.gnm2.ann1.TZ4EFW/arahy.Tifrunner.gnm2.ann1.LDSG15/arahy.Tifrunner.gnm2.ann1.4H9MWH/novel.1195/arahy.Tifrunner.gnm2.ann1.42QIIL/arahy.Tifrunner.gnm2.ann1…	K2SWWG/Q36S6K/U2UX9Q/9N9F55/6M4P9K/5BD9V0/CGU5TI/TZ4EFW/LDSG15/4H9MWH/-/42QIIL/JP9AM4/G3J01C/YH0B1H/49H271/L7JIJ5/CTV7SW/-/6S81H9/1T55P5/RXWH3W	22
MF	GO:0015238	drug transmembrane transporter activity	14/1661	77/20897	0.00275645	0.0339829	arahy.Tifrunner.gnm2.ann1.S65VS3/arahy.Tifrunner.gnm2.ann1.J04VDZ/arahy.Tifrunner.gnm2.ann1.KLG2UC/arahy.Tifrunner.gnm2.ann1.IPZ39I/arahy.Tifrunner.gnm2.ann1.FJ2DZD/arahy.Tifrunner.gnm2.ann1.VI8BIT/arahy.Tifrunner.gnm2.ann1.1Y45Q7/arahy.Tifrunner.gnm2.ann1.T29US9/arahy.Tifrunner.gnm2.ann1.B845YX/arahy.Tifrunner.gnm2.ann1.4U2MDP/arahy.Tifrunner.gnm2.ann1.8D4CC7/arahy.Tifrunner.gnm2.ann1.3YRJ0Q/ara…	S65VS3/J04VDZ/KLG2UC/IPZ39I/FJ2DZD/VI8BIT/1Y45Q7/T29US9/B845YX/4U2MDP/8D4CC7/3YRJ0Q/1DJ7XZ/1ERV7Y	14
MF	GO:0043565	sequence-specific DNA binding	45/1661	370/20897	0.0028495	0.0339829	arahy.Tifrunner.gnm2.ann1.13YX47/arahy.Tifrunner.gnm2.ann1.EXJ5K8/arahy.Tifrunner.gnm2.ann1.KK3V44/arahy.Tifrunner.gnm2.ann1.WH6N3S/arahy.Tifrunner.gnm2.ann1.VW4TEM/arahy.Tifrunner.gnm2.ann1.XZ9EX0/arahy.Tifrunner.gnm2.ann1.BII4R6/arahy.Tifrunner.gnm2.ann1.ZEA1CF/arahy.Tifrunner.gnm2.ann1.C14L30/arahy.Tifrunner.gnm2.ann1.EJ82H8/arahy.Tifrunner.gnm2.ann1.G729YX/arahy.Tifrunner.gnm2.ann1.TC7Y0P/ara…	13YX47/EXJ5K8/KK3V44/WH6N3S/VW4TEM/XZ9EX0/BII4R6/ZEA1CF/C14L30/EJ82H8/G729YX/TC7Y0P/2NFP2H/XUAL01/A8EX91/GQZA4M/BC7D9W/ZN7Y7A/FZU8AD/091A4A/S3AGI0/5V6QPU/EDW718/FP3Q5V/XIF53R/S25UJZ/8QX1D7/3RY6J8/99PJJG/D56WMI/GYR78M/W56I62/05P1IU/4Y7J59/I6JZDT/CBXJ5J/FTRM9I/JCYU2I/EQL16Q/6EBR5V/PK48VF/VX60JM/42KS26/4YP4NP/-	45
MF	GO:0005506	iron ion binding	53/1661	454/20897	0.00310319	0.0356867	arahy.Tifrunner.gnm2.ann1.AYA1A5/arahy.Tifrunner.gnm2.ann1.K1LFJJ/arahy.Tifrunner.gnm2.ann1.LXP1WJ/arahy.Tifrunner.gnm2.ann1.8EC0VW/arahy.Tifrunner.gnm2.ann1.NWH0QG/arahy.Tifrunner.gnm2.ann1.Q6MIXV/arahy.Tifrunner.gnm2.ann1.3B1CVE/arahy.Tifrunner.gnm2.ann1.2YDG1M/arahy.Tifrunner.gnm2.ann1.X1BDZQ/arahy.Tifrunner.gnm2.ann1.B2GHU0/arahy.Tifrunner.gnm2.ann1.D84CI6/arahy.Tifrunner.gnm2.ann1.DBZ9PS/ara…	AYA1A5/K1LFJJ/LXP1WJ/8EC0VW/NWH0QG/Q6MIXV/3B1CVE/2YDG1M/X1BDZQ/B2GHU0/D84CI6/DBZ9PS/3475Q7/IT7QFA/2TV28S/XKY9LP/Z544U3/F73TU2/JCXG2J/TI8LFW/SGZ2CH/Z6EAYS/GI67CA/XX3TAX/9H79HM/9E5BV9/SND7WH/VV0UJ5/4YX487/A6HILS/H3NIE5/IYR592/VNK22G/48QVST/QS0PB5/5ZM60A/5EDI0X/VN8AVF/405Q8S/8R7WRR/Q9F5SX/E11MFK/GVGT3R/0YP240/VW98FE/SQSQ00/HV242L/B5JY05/1L1IBW/84B366/X8HWK3/M36XJL/221WPX	53

## Sheet: D1vsDM_KEGGenrich_significant
Upregulation_D1vsDM_KEGGenrich_significant											Downregulation_D1vsDM_KEGGenrich_significant
KEGGID	Description	GeneRatio	BgRatio	pvalue	padj	geneID	geneName	keggID	Count		KEGGID	Description	GeneRatio	BgRatio	pvalue	padj	geneID	geneName	keggID	Count
aip00195	Photosynthesis	21/336	38/4525	9.48303e-15	9.57786e-13	arahy.Tifrunner.gnm2.ann1.49ZYT6/arahy.Tifrunner.gnm2.ann1.ZQ3F6U/arahy.Tifrunner.gnm2.ann1.1944SK/arahy.Tifrunner.gnm2.ann1.Y7HUGW/arahy.Tifrunner.gnm2.ann1.FRV526/arahy.Tifrunner.gnm2.ann1.QP7RRL/arahy.Tifrunner.gnm2.ann1.NN0MZU/arahy.Tifrunner.gnm2.ann1.F6CLKD/arahy.Tifrunner.gnm2.ann1.4PD0PP/arahy.Tifrunner.gnm2.ann1.9QX17Y/arahy.Tifrunner.gnm2.ann1.MMUF9T/arahy.Tifrunner.gnm2.ann1.XEQF22/ara…	49ZYT6/ZQ3F6U/1944SK/Y7HUGW/FRV526/QP7RRL/NN0MZU/F6CLKD/4PD0PP/9QX17Y/MMUF9T/XEQF22/F0UT86/YBSA05/QW0L8Q/PI6GK2/DHZ2RQ/PX7M3V/18YQBF/ZS1M1K/X5CP5W	aip:107607987/aip:107610637/aip:107608659/aip:107623572/aip:107625092/aip:107606055/aip:107614043/aip:107638627/aip:107645061/aip:107613497/aip:107608660/aip:107635638/aip:107629905/aip:107617260/aip:107647983/aip:107609726/aip:107625137/aip:107606010/aip:107635138/aip:107626628/aip:107609311	21		aip04141	Protein processing in endoplasmic reticulum	24/236	201/4525	9.65704e-05	0.00898105	arahy.Tifrunner.gnm2.ann1.2L9WSA/arahy.Tifrunner.gnm2.ann1.TQI4QJ/arahy.Tifrunner.gnm2.ann1.GX1P2J/arahy.Tifrunner.gnm2.ann1.SYZ79T/arahy.Tifrunner.gnm2.ann1.Y4YZQQ/novel.675/arahy.Tifrunner.gnm2.ann1.H890L5/novel.4992/arahy.Tifrunner.gnm2.ann1.E9M6IW/arahy.Tifrunner.gnm2.ann1.E7EREU/arahy.Tifrunner.gnm2.ann1.C4V0VE/arahy.Tifrunner.gnm2.ann1.GJS7Q8/arahy.Tifrunner.gnm2.ann1.Y5QTY6/novel.2114/arah…	2L9WSA/TQI4QJ/GX1P2J/SYZ79T/Y4YZQQ/-/H890L5/-/E9M6IW/E7EREU/C4V0VE/GJS7Q8/Y5QTY6/-/GU6A2U/BF6HL5/TU9PNL/LY71N7/-/FK8434/-/FVU0Y6/-/8AY919	aip:107629112/aip:107629638/aip:107615172/aip:107606291/aip:107618618/aip:107631210/aip:107608709/aip:107619613/aip:107643737/aip:107609603/aip:107635868/aip:107630005/aip:107613236/aip:107619613/aip:107626078/aip:107609174/aip:107624809/aip:107609041/aip:107613405/aip:107613405/aip:107639430/aip:107628970/aip:107613405/aip:107613945	24
aip00591	Linoleic acid metabolism	9/336	20/4525	4.9793e-06	0.000251455	arahy.Tifrunner.gnm2.ann1.NDAY03/arahy.Tifrunner.gnm2.ann1.AIGQ5R/arahy.Tifrunner.gnm2.ann1.04F84Q/arahy.Tifrunner.gnm2.ann1.F8CF98/arahy.Tifrunner.gnm2.ann1.G021HG/arahy.Tifrunner.gnm2.ann1.TRRP7J/arahy.Tifrunner.gnm2.ann1.B9PVT7/arahy.Tifrunner.gnm2.ann1.E4P4QB/arahy.Tifrunner.gnm2.ann1.XSVY15	NDAY03/AIGQ5R/04F84Q/F8CF98/G021HG/TRRP7J/B9PVT7/E4P4QB/XSVY15	aip:107617328/aip:107617549/aip:107631225/aip:107617419/aip:107632005/aip:107617859/aip:107617165/aip:107645532/aip:107617585	9		aip03008	Ribosome biogenesis in eukaryotes	14/236	90/4525	0.000193605	0.00900264	novel.5407/novel.981/novel.294/arahy.Tifrunner.gnm2.ann1.LS5S44/arahy.Tifrunner.gnm2.ann1.B3D1QM/arahy.Tifrunner.gnm2.ann1.VI8ZWX/novel.1941/arahy.Tifrunner.gnm2.ann1.7X2355/arahy.Tifrunner.gnm2.ann1.N364GT/arahy.Tifrunner.gnm2.ann1.T40CTJ/arahy.Tifrunner.gnm2.ann1.3GQW45/arahy.Tifrunner.gnm2.ann1.CZ320C/novel.1874/arahy.Tifrunner.gnm2.ann1.P0DSY3	-/-/-/LS5S44/B3D1QM/VI8ZWX/-/7X2355/N364GT/T40CTJ/3GQW45/CZ320C/-/P0DSY3	aip:107638247/aip:107631956/aip:107608726/aip:107608924/aip:107644307/aip:107623655/aip:107623655/aip:107625416/aip:107644688/aip:107636289/aip:107629163/aip:107604984/aip:107640139/aip:107617588	14
aip00592	alpha-Linolenic acid metabolism	11/336	40/4525	0.000104624	0.00352235	arahy.Tifrunner.gnm2.ann1.K55J2B/arahy.Tifrunner.gnm2.ann1.H5H05M/arahy.Tifrunner.gnm2.ann1.04F84Q/arahy.Tifrunner.gnm2.ann1.FSAK9D/arahy.Tifrunner.gnm2.ann1.G021HG/arahy.Tifrunner.gnm2.ann1.TRRP7J/arahy.Tifrunner.gnm2.ann1.WI4YKF/arahy.Tifrunner.gnm2.ann1.VN8AVF/arahy.Tifrunner.gnm2.ann1.E4P4QB/arahy.Tifrunner.gnm2.ann1.31N1MT/arahy.Tifrunner.gnm2.ann1.5KWE5R	K55J2B/H5H05M/04F84Q/FSAK9D/G021HG/TRRP7J/WI4YKF/VN8AVF/E4P4QB/31N1MT/5KWE5R	aip:107625546/aip:107623642/aip:107631225/aip:107643776/aip:107632005/aip:107617859/aip:107621422/aip:107610169/aip:107645532/aip:107635175/aip:107629758	11		aip03030	DNA replication	9/236	48/4525	0.000687875	0.0213241	arahy.Tifrunner.gnm2.ann1.N8JZ6F/arahy.Tifrunner.gnm2.ann1.1KN0VJ/arahy.Tifrunner.gnm2.ann1.YFDY0T/novel.5026/arahy.Tifrunner.gnm2.ann1.HTD3J8/novel.601/arahy.Tifrunner.gnm2.ann1.I8W9P3/novel.1672/arahy.Tifrunner.gnm2.ann1.PUR3G8	N8JZ6F/1KN0VJ/YFDY0T/-/HTD3J8/-/I8W9P3/-/PUR3G8	aip:107632280/aip:107646079/aip:107640897/aip:107629315/aip:107631977/aip:107612946/aip:107631513/aip:107629315/aip:107610722	9
aip00909	Sesquiterpenoid and triterpenoid biosynthesis	7/336	18/4525	0.000181752	0.00458924	arahy.Tifrunner.gnm2.ann1.3B1CVE/arahy.Tifrunner.gnm2.ann1.7739GT/arahy.Tifrunner.gnm2.ann1.1B13BQ/arahy.Tifrunner.gnm2.ann1.D0CGVG/arahy.Tifrunner.gnm2.ann1.SQ1PU0/arahy.Tifrunner.gnm2.ann1.CSS19L/arahy.Tifrunner.gnm2.ann1.J8Q3D1	3B1CVE/7739GT/1B13BQ/D0CGVG/SQ1PU0/CSS19L/J8Q3D1	aip:107639472/aip:107638387/aip:107612684/aip:107605573/aip:107613526/aip:107623232/aip:107626262	7
aip00196	Photosynthesis - antenna proteins	6/336	16/4525	0.000677184	0.0136791	arahy.Tifrunner.gnm2.ann1.YZ06AV/arahy.Tifrunner.gnm2.ann1.RLTX4G/arahy.Tifrunner.gnm2.ann1.NKTC04/arahy.Tifrunner.gnm2.ann1.JKC32H/arahy.Tifrunner.gnm2.ann1.14YEDZ/arahy.Tifrunner.gnm2.ann1.63GP52	YZ06AV/RLTX4G/NKTC04/JKC32H/14YEDZ/63GP52	aip:107631562/aip:107629493/aip:107625738/aip:107630097/aip:107613430/aip:107623517	6
aip00130	Ubiquinone and other terpenoid-quinone biosynthesis	11/336	50/4525	0.000861871	0.0145082	arahy.Tifrunner.gnm2.ann1.AYA1A5/arahy.Tifrunner.gnm2.ann1.SGZ2CH/arahy.Tifrunner.gnm2.ann1.9C2QS4/arahy.Tifrunner.gnm2.ann1.IMLK5J/arahy.Tifrunner.gnm2.ann1.NC09XL/novel.5519/novel.4450/arahy.Tifrunner.gnm2.ann1.NU2AG4/arahy.Tifrunner.gnm2.ann1.PUHY82/arahy.Tifrunner.gnm2.ann1.DP8G4M/arahy.Tifrunner.gnm2.ann1.U7PRNJ	AYA1A5/SGZ2CH/9C2QS4/IMLK5J/NC09XL/-/-/NU2AG4/PUHY82/DP8G4M/U7PRNJ	aip:107635198/aip:107608857/aip:107630920/aip:107643184/aip:107638370/aip:107623139/aip:107630120/aip:107639614/aip:107625586/aip:107635345/aip:107631655	11
aip00400	Phenylalanine, tyrosine and tryptophan biosynthesis	10/336	47/4525	0.00192953	0.0278404	arahy.Tifrunner.gnm2.ann1.Z36GDV/arahy.Tifrunner.gnm2.ann1.6D88CF/arahy.Tifrunner.gnm2.ann1.EI09ZL/arahy.Tifrunner.gnm2.ann1.VTP8RR/arahy.Tifrunner.gnm2.ann1.PA1DXY/arahy.Tifrunner.gnm2.ann1.X76XU5/arahy.Tifrunner.gnm2.ann1.05U4MR/arahy.Tifrunner.gnm2.ann1.XU68ZZ/arahy.Tifrunner.gnm2.ann1.57RIKC/arahy.Tifrunner.gnm2.ann1.A5D6C6	Z36GDV/6D88CF/EI09ZL/VTP8RR/PA1DXY/X76XU5/05U4MR/XU68ZZ/57RIKC/A5D6C6	aip:107613914/aip:107605400/aip:107623472/aip:107625945/aip:107643273/aip:107617961/aip:107639546/aip:107622164/aip:107605464/aip:107629304	10
aip00906	Carotenoid biosynthesis	7/336	26/4525	0.00223588	0.028228	arahy.Tifrunner.gnm2.ann1.W3GBX7/arahy.Tifrunner.gnm2.ann1.LXP1WJ/arahy.Tifrunner.gnm2.ann1.H1IQ00/arahy.Tifrunner.gnm2.ann1.8YR14Z/arahy.Tifrunner.gnm2.ann1.TUF7J0/arahy.Tifrunner.gnm2.ann1.F8T0MB/arahy.Tifrunner.gnm2.ann1.L0KK3Q	W3GBX7/LXP1WJ/H1IQ00/8YR14Z/TUF7J0/F8T0MB/L0KK3Q	aip:107608999/aip:107623345/aip:107626771/aip:107632055/aip:107638266/aip:107635112/aip:107645737	7
aip00940	Phenylpropanoid biosynthesis	18/336	119/4525	0.00266281	0.0298827	arahy.Tifrunner.gnm2.ann1.AYA1A5/arahy.Tifrunner.gnm2.ann1.XE3XSF/arahy.Tifrunner.gnm2.ann1.WCR287/arahy.Tifrunner.gnm2.ann1.Y7IGXD/arahy.Tifrunner.gnm2.ann1.NXIZ0N/arahy.Tifrunner.gnm2.ann1.EXJG55/arahy.Tifrunner.gnm2.ann1.SGZ2CH/arahy.Tifrunner.gnm2.ann1.NE11RF/arahy.Tifrunner.gnm2.ann1.SY7QJV/arahy.Tifrunner.gnm2.ann1.0XM443/arahy.Tifrunner.gnm2.ann1.J0LYJB/arahy.Tifrunner.gnm2.ann1.IMLK5J/ara…	AYA1A5/XE3XSF/WCR287/Y7IGXD/NXIZ0N/EXJG55/SGZ2CH/NE11RF/SY7QJV/0XM443/J0LYJB/IMLK5J/41CPL5/IE3GQ3/NC09XL/555M2B/ULUR0X/ADRL3L	aip:107635198/aip:107630301/aip:107608947/aip:107637347/aip:107623966/aip:107627586/aip:107608857/aip:107637358/aip:107644362/aip:107644224/aip:107631539/aip:107643184/aip:107609338/aip:107639610/aip:107638370/aip:107622793/aip:107617648/aip:107623043	18

## Sheet: D2vsDM_GOenrich_significant
Upregulation_D2vsDM_GOenrich_significant											Downregulation_D2vsDM_GOenrich_significant
Category	GOID	Description	GeneRatio	BgRatio	pvalue	padj	geneID	geneName	Count		Category	GOID	Description	GeneRatio	BgRatio	pvalue	padj	geneID	geneName	Count
BP	GO:0016567	protein ubiquitination	26/1925	30/4428	1.14492e-06	0.000380112	arahy.Tifrunner.gnm2.ann1.LM2DEJ/arahy.Tifrunner.gnm2.ann1.3VLA0M/arahy.Tifrunner.gnm2.ann1.579CME/arahy.Tifrunner.gnm2.ann1.CT4JMD/arahy.Tifrunner.gnm2.ann1.G5G1MY/arahy.Tifrunner.gnm2.ann1.MGPQ7U/arahy.Tifrunner.gnm2.ann1.5I3HHA/arahy.Tifrunner.gnm2.ann1.6H61SH/arahy.Tifrunner.gnm2.ann1.PHM8DT/arahy.Tifrunner.gnm2.ann1.J6YH7R/arahy.Tifrunner.gnm2.ann1.H7GH5Q/arahy.Tifrunner.gnm2.ann1.718N46/ara…	LM2DEJ/3VLA0M/579CME/CT4JMD/G5G1MY/MGPQ7U/5I3HHA/6H61SH/PHM8DT/J6YH7R/H7GH5Q/718N46/4AP7UE/4J5UF2/NT97EM/L5PHVW/FW0N61/EQ31PG/DFZ2U0/P99R0P/HT20TT/KQ5WJ5/430W4N/K9N9KI/XY0R0H/SWIT4Z	26		BP	GO:0006260	DNA replication	23/469	38/4428	7.68165e-14	2.09709e-11	arahy.Tifrunner.gnm2.ann1.E3U0AR/arahy.Tifrunner.gnm2.ann1.1KN0VJ/arahy.Tifrunner.gnm2.ann1.J8WCL7/arahy.Tifrunner.gnm2.ann1.7J68PP/arahy.Tifrunner.gnm2.ann1.V37JW4/arahy.Tifrunner.gnm2.ann1.KD1TI7/arahy.Tifrunner.gnm2.ann1.QR0DXW/arahy.Tifrunner.gnm2.ann1.YFDY0T/arahy.Tifrunner.gnm2.ann1.I8W9P3/arahy.Tifrunner.gnm2.ann1.K18NKD/arahy.Tifrunner.gnm2.ann1.HTD3J8/arahy.Tifrunner.gnm2.ann1.R3IAX4/ara…	E3U0AR/1KN0VJ/J8WCL7/7J68PP/V37JW4/KD1TI7/QR0DXW/YFDY0T/I8W9P3/K18NKD/HTD3J8/R3IAX4/N8JZ6F/WNQC8Q/D87PD7/UWZ7BN/76Y6MV/V9CB21/FQ0JYV/ITG5Q4/IBNY1Y/NVJW8G/-	23
BP	GO:0032446	protein modification by small protein conjugation	26/1925	32/4428	1.30081e-05	0.00215934	arahy.Tifrunner.gnm2.ann1.LM2DEJ/arahy.Tifrunner.gnm2.ann1.3VLA0M/arahy.Tifrunner.gnm2.ann1.579CME/arahy.Tifrunner.gnm2.ann1.CT4JMD/arahy.Tifrunner.gnm2.ann1.G5G1MY/arahy.Tifrunner.gnm2.ann1.MGPQ7U/arahy.Tifrunner.gnm2.ann1.5I3HHA/arahy.Tifrunner.gnm2.ann1.6H61SH/arahy.Tifrunner.gnm2.ann1.PHM8DT/arahy.Tifrunner.gnm2.ann1.J6YH7R/arahy.Tifrunner.gnm2.ann1.H7GH5Q/arahy.Tifrunner.gnm2.ann1.718N46/ara…	LM2DEJ/3VLA0M/579CME/CT4JMD/G5G1MY/MGPQ7U/5I3HHA/6H61SH/PHM8DT/J6YH7R/H7GH5Q/718N46/4AP7UE/4J5UF2/NT97EM/L5PHVW/FW0N61/EQ31PG/DFZ2U0/P99R0P/HT20TT/KQ5WJ5/430W4N/K9N9KI/XY0R0H/SWIT4Z	26		BP	GO:0006259	DNA metabolic process	31/469	101/4428	1.83824e-08	2.01882e-06	arahy.Tifrunner.gnm2.ann1.E3U0AR/arahy.Tifrunner.gnm2.ann1.1KN0VJ/arahy.Tifrunner.gnm2.ann1.J8WCL7/arahy.Tifrunner.gnm2.ann1.7J68PP/arahy.Tifrunner.gnm2.ann1.V37JW4/arahy.Tifrunner.gnm2.ann1.KD1TI7/arahy.Tifrunner.gnm2.ann1.QR0DXW/arahy.Tifrunner.gnm2.ann1.YFDY0T/arahy.Tifrunner.gnm2.ann1.I8W9P3/arahy.Tifrunner.gnm2.ann1.K18NKD/arahy.Tifrunner.gnm2.ann1.HTD3J8/arahy.Tifrunner.gnm2.ann1.R3IAX4/ara…	E3U0AR/1KN0VJ/J8WCL7/7J68PP/V37JW4/KD1TI7/QR0DXW/YFDY0T/I8W9P3/K18NKD/HTD3J8/R3IAX4/N8JZ6F/WNQC8Q/V20XH1/D87PD7/EA09C8/UWZ7BN/168PWC/76Y6MV/V9CB21/NCP65V/FQ0JYV/VJ5EI6/ITG5Q4/15A7AE/-/TCIE48/IBNY1Y/NVJW8G/-	31
CC	GO:0034357	photosynthetic membrane	28/501	39/1477	1.11147e-06	3.82478e-05	arahy.Tifrunner.gnm2.ann1.1944SK/arahy.Tifrunner.gnm2.ann1.49ZYT6/arahy.Tifrunner.gnm2.ann1.30A6BG/arahy.Tifrunner.gnm2.ann1.Y7HUGW/arahy.Tifrunner.gnm2.ann1.HCTL36/arahy.Tifrunner.gnm2.ann1.NN0MZU/arahy.Tifrunner.gnm2.ann1.MMUF9T/arahy.Tifrunner.gnm2.ann1.09KNS5/arahy.Tifrunner.gnm2.ann1.RBYB13/arahy.Tifrunner.gnm2.ann1.PI6GK2/arahy.Tifrunner.gnm2.ann1.4PD0PP/arahy.Tifrunner.gnm2.ann1.9042LP/ara…	1944SK/49ZYT6/30A6BG/Y7HUGW/HCTL36/NN0MZU/MMUF9T/09KNS5/RBYB13/PI6GK2/4PD0PP/9042LP/72UZ71/9QX17Y/QW0L8Q/V1P8P6/H2XQXC/YBSA05/FRV526/110G34/27LE56/HB1P9N/1B2UBR/39S8LV/PH9A9F/I4CVDG/PIZC5V/ZS1M1K	28		BP	GO:0006457	protein folding	22/469	57/4428	2.21848e-08	2.01882e-06	arahy.Tifrunner.gnm2.ann1.DU5DWV/arahy.Tifrunner.gnm2.ann1.GX1P2J/arahy.Tifrunner.gnm2.ann1.B8WNJH/arahy.Tifrunner.gnm2.ann1.YQG5EZ/arahy.Tifrunner.gnm2.ann1.H890L5/arahy.Tifrunner.gnm2.ann1.E1KG5K/arahy.Tifrunner.gnm2.ann1.90AC01/arahy.Tifrunner.gnm2.ann1.Q1M4CJ/arahy.Tifrunner.gnm2.ann1.T76A9L/arahy.Tifrunner.gnm2.ann1.8X4Q28/arahy.Tifrunner.gnm2.ann1.P8FSM4/arahy.Tifrunner.gnm2.ann1.S3X144/ara…	DU5DWV/GX1P2J/B8WNJH/YQG5EZ/H890L5/E1KG5K/90AC01/Q1M4CJ/T76A9L/8X4Q28/P8FSM4/S3X144/59MIJM/FVU0Y6/TEM6YH/U8M3K9/94UDPX/3FW66N/XCJ48I/L8QKWP/P41VAN/H9FJ3E	22
CC	GO:0009579	thylakoid	29/501	41/1477	1.17085e-06	3.82478e-05	arahy.Tifrunner.gnm2.ann1.1944SK/arahy.Tifrunner.gnm2.ann1.49ZYT6/arahy.Tifrunner.gnm2.ann1.30A6BG/arahy.Tifrunner.gnm2.ann1.Y7HUGW/arahy.Tifrunner.gnm2.ann1.HCTL36/arahy.Tifrunner.gnm2.ann1.NN0MZU/arahy.Tifrunner.gnm2.ann1.MMUF9T/arahy.Tifrunner.gnm2.ann1.09KNS5/arahy.Tifrunner.gnm2.ann1.RBYB13/arahy.Tifrunner.gnm2.ann1.PI6GK2/arahy.Tifrunner.gnm2.ann1.4PD0PP/arahy.Tifrunner.gnm2.ann1.9042LP/ara…	1944SK/49ZYT6/30A6BG/Y7HUGW/HCTL36/NN0MZU/MMUF9T/09KNS5/RBYB13/PI6GK2/4PD0PP/9042LP/72UZ71/9QX17Y/QW0L8Q/V1P8P6/H2XQXC/YBSA05/FRV526/110G34/27LE56/HB1P9N/1B2UBR/39S8LV/PH9A9F/I4CVDG/2I4SWN/PIZC5V/ZS1M1K	29		BP	GO:0005975	carbohydrate metabolic process	64/469	323/4428	2.23725e-07	1.52692e-05	arahy.Tifrunner.gnm2.ann1.23HYFJ/arahy.Tifrunner.gnm2.ann1.7P4FH0/arahy.Tifrunner.gnm2.ann1.WVP9YI/arahy.Tifrunner.gnm2.ann1.5I7RSC/arahy.Tifrunner.gnm2.ann1.L4K1UG/arahy.Tifrunner.gnm2.ann1.NI0LJQ/arahy.Tifrunner.gnm2.ann1.9Z3VQ4/arahy.Tifrunner.gnm2.ann1.L3DN4L/arahy.Tifrunner.gnm2.ann1.578PES/arahy.Tifrunner.gnm2.ann1.7DV1VQ/arahy.Tifrunner.gnm2.ann1.AAGX57/arahy.Tifrunner.gnm2.ann1.P85M38/ara…	23HYFJ/7P4FH0/WVP9YI/5I7RSC/L4K1UG/NI0LJQ/9Z3VQ4/L3DN4L/578PES/7DV1VQ/AAGX57/P85M38/N7392N/I4AHF2/T7YHMF/PKFN9U/HNK90J/MU4VHD/CCG5WH/6GA0DJ/RSDZ0N/NNJC7T/H0GHKL/68RGHK/DR8B4W/V0SD9Z/IQP7TJ/-/X6X5DV/QX73S9/-/SEBE8L/424QFW/1V58TW/Q4BXH8/Q2VG00/A99A55/6NL4FR/Z1D3F7/EPH7QX/YW5LIS/6NV05N/VQ58UF/VE7NYG/9SP9NP/TR0XLC/1Z9DBD/WZ5PI0/MAC6YY/0571R5/FF7RMB/JQI30Y/Y1E6HX/TT25M1/X7EZLC/SZ5KAK/Q3GMD8/K8NXH2/D3G…	64
CC	GO:0044436	thylakoid part	29/501	41/1477	1.17085e-06	3.82478e-05	arahy.Tifrunner.gnm2.ann1.1944SK/arahy.Tifrunner.gnm2.ann1.49ZYT6/arahy.Tifrunner.gnm2.ann1.30A6BG/arahy.Tifrunner.gnm2.ann1.Y7HUGW/arahy.Tifrunner.gnm2.ann1.HCTL36/arahy.Tifrunner.gnm2.ann1.NN0MZU/arahy.Tifrunner.gnm2.ann1.MMUF9T/arahy.Tifrunner.gnm2.ann1.09KNS5/arahy.Tifrunner.gnm2.ann1.RBYB13/arahy.Tifrunner.gnm2.ann1.PI6GK2/arahy.Tifrunner.gnm2.ann1.4PD0PP/arahy.Tifrunner.gnm2.ann1.9042LP/ara…	1944SK/49ZYT6/30A6BG/Y7HUGW/HCTL36/NN0MZU/MMUF9T/09KNS5/RBYB13/PI6GK2/4PD0PP/9042LP/72UZ71/9QX17Y/QW0L8Q/V1P8P6/H2XQXC/YBSA05/FRV526/110G34/27LE56/HB1P9N/1B2UBR/39S8LV/PH9A9F/I4CVDG/2I4SWN/PIZC5V/ZS1M1K	29		BP	GO:0009733	response to auxin	7/469	11/4428	3.23284e-05	0.00176513	arahy.Tifrunner.gnm2.ann1.QS7QR3/arahy.Tifrunner.gnm2.ann1.VG982W/arahy.Tifrunner.gnm2.ann1.N8H2W4/arahy.Tifrunner.gnm2.ann1.DWQ8LQ/arahy.Tifrunner.gnm2.ann1.32LLN4/arahy.Tifrunner.gnm2.ann1.BR8TWY/arahy.Tifrunner.gnm2.ann1.3U3G48	QS7QR3/VG982W/N8H2W4/DWQ8LQ/32LLN4/BR8TWY/3U3G48	7
CC	GO:0009521	photosystem	25/501	36/1477	1.13961e-05	0.000279204	arahy.Tifrunner.gnm2.ann1.1944SK/arahy.Tifrunner.gnm2.ann1.49ZYT6/arahy.Tifrunner.gnm2.ann1.30A6BG/arahy.Tifrunner.gnm2.ann1.Y7HUGW/arahy.Tifrunner.gnm2.ann1.HCTL36/arahy.Tifrunner.gnm2.ann1.MMUF9T/arahy.Tifrunner.gnm2.ann1.09KNS5/arahy.Tifrunner.gnm2.ann1.RBYB13/arahy.Tifrunner.gnm2.ann1.PI6GK2/arahy.Tifrunner.gnm2.ann1.4PD0PP/arahy.Tifrunner.gnm2.ann1.9042LP/arahy.Tifrunner.gnm2.ann1.72UZ71/ara…	1944SK/49ZYT6/30A6BG/Y7HUGW/HCTL36/MMUF9T/09KNS5/RBYB13/PI6GK2/4PD0PP/9042LP/72UZ71/9QX17Y/QW0L8Q/H2XQXC/YBSA05/FRV526/110G34/27LE56/HB1P9N/1B2UBR/PH9A9F/I4CVDG/PIZC5V/ZS1M1K	25		BP	GO:0009719	response to endogenous stimulus	12/469	33/4428	7.64498e-05	0.0021871	arahy.Tifrunner.gnm2.ann1.EY0R4L/arahy.Tifrunner.gnm2.ann1.QS7QR3/arahy.Tifrunner.gnm2.ann1.VG982W/arahy.Tifrunner.gnm2.ann1.N8H2W4/arahy.Tifrunner.gnm2.ann1.DWQ8LQ/arahy.Tifrunner.gnm2.ann1.L6KZS8/arahy.Tifrunner.gnm2.ann1.32LLN4/arahy.Tifrunner.gnm2.ann1.A1HLZR/arahy.Tifrunner.gnm2.ann1.BR8TWY/arahy.Tifrunner.gnm2.ann1.3U3G48/arahy.Tifrunner.gnm2.ann1.024UA3/arahy.Tifrunner.gnm2.ann1.FW6EXK	EY0R4L/QS7QR3/VG982W/N8H2W4/DWQ8LQ/L6KZS8/32LLN4/A1HLZR/BR8TWY/3U3G48/024UA3/FW6EXK	12
CC	GO:0042651	thylakoid membrane	20/501	27/1477	2.00101e-05	0.000392199	arahy.Tifrunner.gnm2.ann1.1944SK/arahy.Tifrunner.gnm2.ann1.49ZYT6/arahy.Tifrunner.gnm2.ann1.30A6BG/arahy.Tifrunner.gnm2.ann1.Y7HUGW/arahy.Tifrunner.gnm2.ann1.HCTL36/arahy.Tifrunner.gnm2.ann1.NN0MZU/arahy.Tifrunner.gnm2.ann1.MMUF9T/arahy.Tifrunner.gnm2.ann1.09KNS5/arahy.Tifrunner.gnm2.ann1.RBYB13/arahy.Tifrunner.gnm2.ann1.72UZ71/arahy.Tifrunner.gnm2.ann1.9QX17Y/arahy.Tifrunner.gnm2.ann1.V1P8P6/ara…	1944SK/49ZYT6/30A6BG/Y7HUGW/HCTL36/NN0MZU/MMUF9T/09KNS5/RBYB13/72UZ71/9QX17Y/V1P8P6/H2XQXC/FRV526/27LE56/1B2UBR/39S8LV/PH9A9F/I4CVDG/PIZC5V	20		BP	GO:0009725	response to hormone	12/469	33/4428	7.64498e-05	0.0021871	arahy.Tifrunner.gnm2.ann1.EY0R4L/arahy.Tifrunner.gnm2.ann1.QS7QR3/arahy.Tifrunner.gnm2.ann1.VG982W/arahy.Tifrunner.gnm2.ann1.N8H2W4/arahy.Tifrunner.gnm2.ann1.DWQ8LQ/arahy.Tifrunner.gnm2.ann1.L6KZS8/arahy.Tifrunner.gnm2.ann1.32LLN4/arahy.Tifrunner.gnm2.ann1.A1HLZR/arahy.Tifrunner.gnm2.ann1.BR8TWY/arahy.Tifrunner.gnm2.ann1.3U3G48/arahy.Tifrunner.gnm2.ann1.024UA3/arahy.Tifrunner.gnm2.ann1.FW6EXK	EY0R4L/QS7QR3/VG982W/N8H2W4/DWQ8LQ/L6KZS8/32LLN4/A1HLZR/BR8TWY/3U3G48/024UA3/FW6EXK	12
CC	GO:0009654	photosystem II oxygen evolving complex	17/501	24/1477	0.000218736	0.00357268	arahy.Tifrunner.gnm2.ann1.1944SK/arahy.Tifrunner.gnm2.ann1.49ZYT6/arahy.Tifrunner.gnm2.ann1.30A6BG/arahy.Tifrunner.gnm2.ann1.Y7HUGW/arahy.Tifrunner.gnm2.ann1.HCTL36/arahy.Tifrunner.gnm2.ann1.MMUF9T/arahy.Tifrunner.gnm2.ann1.09KNS5/arahy.Tifrunner.gnm2.ann1.RBYB13/arahy.Tifrunner.gnm2.ann1.72UZ71/arahy.Tifrunner.gnm2.ann1.9QX17Y/arahy.Tifrunner.gnm2.ann1.H2XQXC/arahy.Tifrunner.gnm2.ann1.FRV526/ara…	1944SK/49ZYT6/30A6BG/Y7HUGW/HCTL36/MMUF9T/09KNS5/RBYB13/72UZ71/9QX17Y/H2XQXC/FRV526/27LE56/1B2UBR/PH9A9F/I4CVDG/PIZC5V	17		BP	GO:0010033	response to organic substance	12/469	33/4428	7.64498e-05	0.0021871	arahy.Tifrunner.gnm2.ann1.EY0R4L/arahy.Tifrunner.gnm2.ann1.QS7QR3/arahy.Tifrunner.gnm2.ann1.VG982W/arahy.Tifrunner.gnm2.ann1.N8H2W4/arahy.Tifrunner.gnm2.ann1.DWQ8LQ/arahy.Tifrunner.gnm2.ann1.L6KZS8/arahy.Tifrunner.gnm2.ann1.32LLN4/arahy.Tifrunner.gnm2.ann1.A1HLZR/arahy.Tifrunner.gnm2.ann1.BR8TWY/arahy.Tifrunner.gnm2.ann1.3U3G48/arahy.Tifrunner.gnm2.ann1.024UA3/arahy.Tifrunner.gnm2.ann1.FW6EXK	EY0R4L/QS7QR3/VG982W/N8H2W4/DWQ8LQ/L6KZS8/32LLN4/A1HLZR/BR8TWY/3U3G48/024UA3/FW6EXK	12
CC	GO:0009523	photosystem II	17/501	25/1477	0.000471024	0.00659433	arahy.Tifrunner.gnm2.ann1.1944SK/arahy.Tifrunner.gnm2.ann1.49ZYT6/arahy.Tifrunner.gnm2.ann1.30A6BG/arahy.Tifrunner.gnm2.ann1.Y7HUGW/arahy.Tifrunner.gnm2.ann1.HCTL36/arahy.Tifrunner.gnm2.ann1.MMUF9T/arahy.Tifrunner.gnm2.ann1.09KNS5/arahy.Tifrunner.gnm2.ann1.RBYB13/arahy.Tifrunner.gnm2.ann1.72UZ71/arahy.Tifrunner.gnm2.ann1.9QX17Y/arahy.Tifrunner.gnm2.ann1.H2XQXC/arahy.Tifrunner.gnm2.ann1.FRV526/ara…	1944SK/49ZYT6/30A6BG/Y7HUGW/HCTL36/MMUF9T/09KNS5/RBYB13/72UZ71/9QX17Y/H2XQXC/FRV526/27LE56/1B2UBR/PH9A9F/I4CVDG/PIZC5V	17		BP	GO:0006928	movement of cell or subcellular component	13/469	38/4428	8.01135e-05	0.0021871	arahy.Tifrunner.gnm2.ann1.DN52HN/arahy.Tifrunner.gnm2.ann1.VG9BQH/arahy.Tifrunner.gnm2.ann1.72AJJX/arahy.Tifrunner.gnm2.ann1.M376CB/arahy.Tifrunner.gnm2.ann1.LDZ3RE/arahy.Tifrunner.gnm2.ann1.NKGI9C/arahy.Tifrunner.gnm2.ann1.I9YSCG/arahy.Tifrunner.gnm2.ann1.R3Y850/arahy.Tifrunner.gnm2.ann1.L9NYSD/arahy.Tifrunner.gnm2.ann1.4K87U1/arahy.Tifrunner.gnm2.ann1.2070QL/arahy.Tifrunner.gnm2.ann1.R4UZW9/ara…	DN52HN/VG9BQH/72AJJX/M376CB/LDZ3RE/NKGI9C/I9YSCG/R3Y850/L9NYSD/4K87U1/2070QL/R4UZW9/SHWV95	13
CC	GO:1990204	oxidoreductase complex	17/501	27/1477	0.00174776	0.02141	arahy.Tifrunner.gnm2.ann1.1944SK/arahy.Tifrunner.gnm2.ann1.49ZYT6/arahy.Tifrunner.gnm2.ann1.30A6BG/arahy.Tifrunner.gnm2.ann1.Y7HUGW/arahy.Tifrunner.gnm2.ann1.HCTL36/arahy.Tifrunner.gnm2.ann1.MMUF9T/arahy.Tifrunner.gnm2.ann1.09KNS5/arahy.Tifrunner.gnm2.ann1.RBYB13/arahy.Tifrunner.gnm2.ann1.72UZ71/arahy.Tifrunner.gnm2.ann1.9QX17Y/arahy.Tifrunner.gnm2.ann1.H2XQXC/arahy.Tifrunner.gnm2.ann1.FRV526/ara…	1944SK/49ZYT6/30A6BG/Y7HUGW/HCTL36/MMUF9T/09KNS5/RBYB13/72UZ71/9QX17Y/H2XQXC/FRV526/27LE56/1B2UBR/PH9A9F/I4CVDG/PIZC5V	17		BP	GO:0007018	microtubule-based movement	13/469	38/4428	8.01135e-05	0.0021871	arahy.Tifrunner.gnm2.ann1.DN52HN/arahy.Tifrunner.gnm2.ann1.VG9BQH/arahy.Tifrunner.gnm2.ann1.72AJJX/arahy.Tifrunner.gnm2.ann1.M376CB/arahy.Tifrunner.gnm2.ann1.LDZ3RE/arahy.Tifrunner.gnm2.ann1.NKGI9C/arahy.Tifrunner.gnm2.ann1.I9YSCG/arahy.Tifrunner.gnm2.ann1.R3Y850/arahy.Tifrunner.gnm2.ann1.L9NYSD/arahy.Tifrunner.gnm2.ann1.4K87U1/arahy.Tifrunner.gnm2.ann1.2070QL/arahy.Tifrunner.gnm2.ann1.R4UZW9/ara…	DN52HN/VG9BQH/72AJJX/M376CB/LDZ3RE/NKGI9C/I9YSCG/R3Y850/L9NYSD/4K87U1/2070QL/R4UZW9/SHWV95	13
CC	GO:0009522	photosystem I	8/501	10/1477	0.00374872	0.0385372	arahy.Tifrunner.gnm2.ann1.PI6GK2/arahy.Tifrunner.gnm2.ann1.4PD0PP/arahy.Tifrunner.gnm2.ann1.9042LP/arahy.Tifrunner.gnm2.ann1.QW0L8Q/arahy.Tifrunner.gnm2.ann1.YBSA05/arahy.Tifrunner.gnm2.ann1.110G34/arahy.Tifrunner.gnm2.ann1.HB1P9N/arahy.Tifrunner.gnm2.ann1.ZS1M1K	PI6GK2/4PD0PP/9042LP/QW0L8Q/YBSA05/110G34/HB1P9N/ZS1M1K	8		BP	GO:0006950	response to stress	35/469	178/4428	0.000174116	0.00432123	arahy.Tifrunner.gnm2.ann1.VFYD46/arahy.Tifrunner.gnm2.ann1.GX1P2J/arahy.Tifrunner.gnm2.ann1.B8WNJH/arahy.Tifrunner.gnm2.ann1.NSTM2K/arahy.Tifrunner.gnm2.ann1.F8T38Z/arahy.Tifrunner.gnm2.ann1.YQG5EZ/arahy.Tifrunner.gnm2.ann1.23LUWH/arahy.Tifrunner.gnm2.ann1.HJY3CU/arahy.Tifrunner.gnm2.ann1.H890L5/arahy.Tifrunner.gnm2.ann1.Q1M4CJ/arahy.Tifrunner.gnm2.ann1.T76A9L/arahy.Tifrunner.gnm2.ann1.1J3RWB/ara…	VFYD46/GX1P2J/B8WNJH/NSTM2K/F8T38Z/YQG5EZ/23LUWH/HJY3CU/H890L5/Q1M4CJ/T76A9L/1J3RWB/ID0B6N/9HGS1L/6W0K3P/V20XH1/P8FSM4/EA09C8/W4SF8H/168PWC/V872M0/624Z3W/J3SX56/I3116U/31U4BG/IDU4K1/15A7AE/5V07QU/TCIE48/IBNY1Y/NVJW8G/TU7XRI/H9FJ3E/C5IBYI/-	35
CC	GO:0019898	extrinsic component of membrane	14/501	22/1477	0.00393237	0.0385372	arahy.Tifrunner.gnm2.ann1.1944SK/arahy.Tifrunner.gnm2.ann1.49ZYT6/arahy.Tifrunner.gnm2.ann1.30A6BG/arahy.Tifrunner.gnm2.ann1.Y7HUGW/arahy.Tifrunner.gnm2.ann1.MMUF9T/arahy.Tifrunner.gnm2.ann1.09KNS5/arahy.Tifrunner.gnm2.ann1.RBYB13/arahy.Tifrunner.gnm2.ann1.H2XQXC/arahy.Tifrunner.gnm2.ann1.27LE56/arahy.Tifrunner.gnm2.ann1.1B2UBR/arahy.Tifrunner.gnm2.ann1.PH9A9F/arahy.Tifrunner.gnm2.ann1.I4CVDG/ara…	1944SK/49ZYT6/30A6BG/Y7HUGW/MMUF9T/09KNS5/RBYB13/H2XQXC/27LE56/1B2UBR/PH9A9F/I4CVDG/ML3LVJ/PIZC5V	14		BP	GO:0042221	response to chemical	14/469	53/4428	0.000897294	0.0204134	arahy.Tifrunner.gnm2.ann1.EY0R4L/arahy.Tifrunner.gnm2.ann1.QS7QR3/arahy.Tifrunner.gnm2.ann1.VG982W/arahy.Tifrunner.gnm2.ann1.N8H2W4/arahy.Tifrunner.gnm2.ann1.DWQ8LQ/arahy.Tifrunner.gnm2.ann1.09KEBU/arahy.Tifrunner.gnm2.ann1.L6KZS8/arahy.Tifrunner.gnm2.ann1.32LLN4/arahy.Tifrunner.gnm2.ann1.A1HLZR/arahy.Tifrunner.gnm2.ann1.SMA5HD/arahy.Tifrunner.gnm2.ann1.BR8TWY/arahy.Tifrunner.gnm2.ann1.3U3G48/ara…	EY0R4L/QS7QR3/VG982W/N8H2W4/DWQ8LQ/09KEBU/L6KZS8/32LLN4/A1HLZR/SMA5HD/BR8TWY/3U3G48/024UA3/FW6EXK	14
MF	GO:0005516	calmodulin binding	20/2807	26/6702	0.000297168	0.0314275	arahy.Tifrunner.gnm2.ann1.35SLR1/novel.1135/arahy.Tifrunner.gnm2.ann1.KXLH0Y/arahy.Tifrunner.gnm2.ann1.GM51F1/arahy.Tifrunner.gnm2.ann1.5CXD2A/arahy.Tifrunner.gnm2.ann1.3T6VK1/arahy.Tifrunner.gnm2.ann1.BY16ED/arahy.Tifrunner.gnm2.ann1.S0X7MM/arahy.Tifrunner.gnm2.ann1.9X98AJ/arahy.Tifrunner.gnm2.ann1.1Y8NUF/arahy.Tifrunner.gnm2.ann1.GJ0FTP/novel.3828/arahy.Tifrunner.gnm2.ann1.T2UMYP/arahy.Tifrunne…	35SLR1/-/KXLH0Y/GM51F1/5CXD2A/3T6VK1/BY16ED/S0X7MM/9X98AJ/1Y8NUF/GJ0FTP/-/T2UMYP/LG7ZS8/HURS1T/HMQ04Z/SYM6HI/R41K8Z/Z0JMUR/13F19V	20		BP	GO:0007017	microtubule-based process	13/469	50/4428	0.00159403	0.0334747	arahy.Tifrunner.gnm2.ann1.DN52HN/arahy.Tifrunner.gnm2.ann1.VG9BQH/arahy.Tifrunner.gnm2.ann1.72AJJX/arahy.Tifrunner.gnm2.ann1.M376CB/arahy.Tifrunner.gnm2.ann1.LDZ3RE/arahy.Tifrunner.gnm2.ann1.NKGI9C/arahy.Tifrunner.gnm2.ann1.I9YSCG/arahy.Tifrunner.gnm2.ann1.R3Y850/arahy.Tifrunner.gnm2.ann1.L9NYSD/arahy.Tifrunner.gnm2.ann1.4K87U1/arahy.Tifrunner.gnm2.ann1.2070QL/arahy.Tifrunner.gnm2.ann1.R4UZW9/ara…	DN52HN/VG9BQH/72AJJX/M376CB/LDZ3RE/NKGI9C/I9YSCG/R3Y850/L9NYSD/4K87U1/2070QL/R4UZW9/SHWV95	13
MF	GO:0004842	ubiquitin-protein transferase activity	26/2807	37/6702	0.000437358	0.0314275	arahy.Tifrunner.gnm2.ann1.LM2DEJ/arahy.Tifrunner.gnm2.ann1.3VLA0M/arahy.Tifrunner.gnm2.ann1.579CME/arahy.Tifrunner.gnm2.ann1.CT4JMD/arahy.Tifrunner.gnm2.ann1.G5G1MY/arahy.Tifrunner.gnm2.ann1.MGPQ7U/arahy.Tifrunner.gnm2.ann1.5I3HHA/arahy.Tifrunner.gnm2.ann1.6H61SH/arahy.Tifrunner.gnm2.ann1.PHM8DT/arahy.Tifrunner.gnm2.ann1.J6YH7R/arahy.Tifrunner.gnm2.ann1.H7GH5Q/arahy.Tifrunner.gnm2.ann1.718N46/ara…	LM2DEJ/3VLA0M/579CME/CT4JMD/G5G1MY/MGPQ7U/5I3HHA/6H61SH/PHM8DT/J6YH7R/H7GH5Q/718N46/4AP7UE/4J5UF2/NT97EM/L5PHVW/FW0N61/EQ31PG/DFZ2U0/P99R0P/HT20TT/KQ5WJ5/430W4N/K9N9KI/XY0R0H/SWIT4Z	26		BP	GO:0006066	alcohol metabolic process	5/469	10/4428	0.00209098	0.0366188	arahy.Tifrunner.gnm2.ann1.23HYFJ/arahy.Tifrunner.gnm2.ann1.HNK90J/arahy.Tifrunner.gnm2.ann1.MU4VHD/arahy.Tifrunner.gnm2.ann1.NNJC7T/arahy.Tifrunner.gnm2.ann1.1V58TW	23HYFJ/HNK90J/MU4VHD/NNJC7T/1V58TW	5
MF	GO:0019787	ubiquitin-like protein transferase activity	26/2807	37/6702	0.000437358	0.0314275	arahy.Tifrunner.gnm2.ann1.LM2DEJ/arahy.Tifrunner.gnm2.ann1.3VLA0M/arahy.Tifrunner.gnm2.ann1.579CME/arahy.Tifrunner.gnm2.ann1.CT4JMD/arahy.Tifrunner.gnm2.ann1.G5G1MY/arahy.Tifrunner.gnm2.ann1.MGPQ7U/arahy.Tifrunner.gnm2.ann1.5I3HHA/arahy.Tifrunner.gnm2.ann1.6H61SH/arahy.Tifrunner.gnm2.ann1.PHM8DT/arahy.Tifrunner.gnm2.ann1.J6YH7R/arahy.Tifrunner.gnm2.ann1.H7GH5Q/arahy.Tifrunner.gnm2.ann1.718N46/ara…	LM2DEJ/3VLA0M/579CME/CT4JMD/G5G1MY/MGPQ7U/5I3HHA/6H61SH/PHM8DT/J6YH7R/H7GH5Q/718N46/4AP7UE/4J5UF2/NT97EM/L5PHVW/FW0N61/EQ31PG/DFZ2U0/P99R0P/HT20TT/KQ5WJ5/430W4N/K9N9KI/XY0R0H/SWIT4Z	26		BP	GO:0019751	polyol metabolic process	5/469	10/4428	0.00209098	0.0366188	arahy.Tifrunner.gnm2.ann1.23HYFJ/arahy.Tifrunner.gnm2.ann1.HNK90J/arahy.Tifrunner.gnm2.ann1.MU4VHD/arahy.Tifrunner.gnm2.ann1.NNJC7T/arahy.Tifrunner.gnm2.ann1.1V58TW	23HYFJ/HNK90J/MU4VHD/NNJC7T/1V58TW	5
MF	GO:0016838	carbon-oxygen lyase activity, acting on phosphates	19/2807	25/6702	0.000553788	0.0314275	arahy.Tifrunner.gnm2.ann1.YWY61J/arahy.Tifrunner.gnm2.ann1.FXE6GW/arahy.Tifrunner.gnm2.ann1.BCXY77/arahy.Tifrunner.gnm2.ann1.Q0W2B6/arahy.Tifrunner.gnm2.ann1.95ZZMZ/arahy.Tifrunner.gnm2.ann1.Q8JEHC/arahy.Tifrunner.gnm2.ann1.R1BU5M/arahy.Tifrunner.gnm2.ann1.SWGC3K/arahy.Tifrunner.gnm2.ann1.HN9IMI/arahy.Tifrunner.gnm2.ann1.B41UNZ/arahy.Tifrunner.gnm2.ann1.F7D8SE/arahy.Tifrunner.gnm2.ann1.CSS19L/ara…	YWY61J/FXE6GW/BCXY77/Q0W2B6/95ZZMZ/Q8JEHC/R1BU5M/SWGC3K/HN9IMI/B41UNZ/F7D8SE/CSS19L/GV0VBM/V7IKH4/BMP4TI/27VNE4/1B13BQ/GA9KAJ/5HZ0SA	19		BP	GO:0050896	response to stimulus	68/469	462/4428	0.00214616	0.0366188	arahy.Tifrunner.gnm2.ann1.IEZ0A8/arahy.Tifrunner.gnm2.ann1.VFYD46/arahy.Tifrunner.gnm2.ann1.GX1P2J/arahy.Tifrunner.gnm2.ann1.B8WNJH/arahy.Tifrunner.gnm2.ann1.87NXW9/arahy.Tifrunner.gnm2.ann1.NSTM2K/arahy.Tifrunner.gnm2.ann1.F8T38Z/arahy.Tifrunner.gnm2.ann1.E4PXPM/arahy.Tifrunner.gnm2.ann1.YQG5EZ/arahy.Tifrunner.gnm2.ann1.23LUWH/arahy.Tifrunner.gnm2.ann1.HJY3CU/arahy.Tifrunner.gnm2.ann1.H890L5/ara…	IEZ0A8/VFYD46/GX1P2J/B8WNJH/87NXW9/NSTM2K/F8T38Z/E4PXPM/YQG5EZ/23LUWH/HJY3CU/H890L5/EY0R4L/Q1M4CJ/FHX76J/T76A9L/QS7QR3/YFY9ZJ/1J3RWB/ID0B6N/2E9LMX/VG982W/9HGS1L/6W0K3P/V20XH1/P8FSM4/TPP8WD/EA09C8/W4SF8H/-/168PWC/N8H2W4/JWG320/3BKB6J/V872M0/624Z3W/6BY8XD/J3SX56/H8JIAA/DWQ8LQ/HIPE3F/I3116U/09KEBU/L6KZS8/32LLN4/31U4BG/IDU4K1/IWZ446/A1HLZR/HS5Z9Z/15A7AE/SMA5HD/BR8TWY/MXC4QP/5V07QU/TCIE48/IBNY1Y/3U3G4…	68
MF	GO:0010333	terpene synthase activity	18/2807	24/6702	0.0010207	0.0463399	arahy.Tifrunner.gnm2.ann1.YWY61J/arahy.Tifrunner.gnm2.ann1.FXE6GW/arahy.Tifrunner.gnm2.ann1.BCXY77/arahy.Tifrunner.gnm2.ann1.Q0W2B6/arahy.Tifrunner.gnm2.ann1.95ZZMZ/arahy.Tifrunner.gnm2.ann1.Q8JEHC/arahy.Tifrunner.gnm2.ann1.R1BU5M/arahy.Tifrunner.gnm2.ann1.SWGC3K/arahy.Tifrunner.gnm2.ann1.HN9IMI/arahy.Tifrunner.gnm2.ann1.B41UNZ/arahy.Tifrunner.gnm2.ann1.F7D8SE/arahy.Tifrunner.gnm2.ann1.CSS19L/ara…	YWY61J/FXE6GW/BCXY77/Q0W2B6/95ZZMZ/Q8JEHC/R1BU5M/SWGC3K/HN9IMI/B41UNZ/F7D8SE/CSS19L/GV0VBM/BMP4TI/27VNE4/1B13BQ/GA9KAJ/5HZ0SA	18		BP	GO:0044262	cellular carbohydrate metabolic process	17/469	78/4428	0.00268513	0.04312	arahy.Tifrunner.gnm2.ann1.23HYFJ/arahy.Tifrunner.gnm2.ann1.I4AHF2/arahy.Tifrunner.gnm2.ann1.HNK90J/arahy.Tifrunner.gnm2.ann1.MU4VHD/arahy.Tifrunner.gnm2.ann1.NNJC7T/arahy.Tifrunner.gnm2.ann1.V0SD9Z/novel.4113/arahy.Tifrunner.gnm2.ann1.X6X5DV/novel.2342/arahy.Tifrunner.gnm2.ann1.1V58TW/arahy.Tifrunner.gnm2.ann1.6NV05N/arahy.Tifrunner.gnm2.ann1.1Z9DBD/arahy.Tifrunner.gnm2.ann1.MAC6YY/arahy.Tifrunne…	23HYFJ/I4AHF2/HNK90J/MU4VHD/NNJC7T/V0SD9Z/-/X6X5DV/-/1V58TW/6NV05N/1Z9DBD/MAC6YY/SZ5KAK/Q3GMD8/D3GWAL/SS1VDK	17
											CC	GO:0005618	cell wall	14/142	43/1477	2.08085e-05	0.000676277	arahy.Tifrunner.gnm2.ann1.AX86KU/arahy.Tifrunner.gnm2.ann1.I4AHF2/arahy.Tifrunner.gnm2.ann1.311ZAG/arahy.Tifrunner.gnm2.ann1.E4N5F8/arahy.Tifrunner.gnm2.ann1.MY5CGZ/arahy.Tifrunner.gnm2.ann1.FJ0G75/arahy.Tifrunner.gnm2.ann1.MR90IT/arahy.Tifrunner.gnm2.ann1.DIU0LM/arahy.Tifrunner.gnm2.ann1.6NV05N/arahy.Tifrunner.gnm2.ann1.RVLE1D/arahy.Tifrunner.gnm2.ann1.MAC6YY/arahy.Tifrunner.gnm2.ann1.Y7SLGU/ara…	AX86KU/I4AHF2/311ZAG/E4N5F8/MY5CGZ/FJ0G75/MR90IT/DIU0LM/6NV05N/RVLE1D/MAC6YY/Y7SLGU/81ICF1/D3GWAL	14
											CC	GO:0030312	external encapsulating structure	14/142	43/1477	2.08085e-05	0.000676277	arahy.Tifrunner.gnm2.ann1.AX86KU/arahy.Tifrunner.gnm2.ann1.I4AHF2/arahy.Tifrunner.gnm2.ann1.311ZAG/arahy.Tifrunner.gnm2.ann1.E4N5F8/arahy.Tifrunner.gnm2.ann1.MY5CGZ/arahy.Tifrunner.gnm2.ann1.FJ0G75/arahy.Tifrunner.gnm2.ann1.MR90IT/arahy.Tifrunner.gnm2.ann1.DIU0LM/arahy.Tifrunner.gnm2.ann1.6NV05N/arahy.Tifrunner.gnm2.ann1.RVLE1D/arahy.Tifrunner.gnm2.ann1.MAC6YY/arahy.Tifrunner.gnm2.ann1.Y7SLGU/ara…	AX86KU/I4AHF2/311ZAG/E4N5F8/MY5CGZ/FJ0G75/MR90IT/DIU0LM/6NV05N/RVLE1D/MAC6YY/Y7SLGU/81ICF1/D3GWAL	14
											CC	GO:0005634	nucleus	41/142	279/1477	0.00155847	0.0337668	arahy.Tifrunner.gnm2.ann1.B8VX3Q/arahy.Tifrunner.gnm2.ann1.GW3WU5/arahy.Tifrunner.gnm2.ann1.5FT298/arahy.Tifrunner.gnm2.ann1.XQ0FA6/arahy.Tifrunner.gnm2.ann1.4L43B4/arahy.Tifrunner.gnm2.ann1.E3U0AR/arahy.Tifrunner.gnm2.ann1.34604J/arahy.Tifrunner.gnm2.ann1.RN6XTC/arahy.Tifrunner.gnm2.ann1.SM3UTK/arahy.Tifrunner.gnm2.ann1.J8WCL7/arahy.Tifrunner.gnm2.ann1.CAW15G/arahy.Tifrunner.gnm2.ann1.Z700ZP/ara…	B8VX3Q/GW3WU5/5FT298/XQ0FA6/4L43B4/E3U0AR/34604J/RN6XTC/SM3UTK/J8WCL7/CAW15G/Z700ZP/EY0R4L/ZUK3ZD/ABBA5Z/1F2DVT/WNQC8Q/V2AQ6U/D87PD7/28S3F6/79TY2T/N2VZ44/M7PLWR/IYUI89/P8YRGA/L6KZS8/PD4MQY/SLF9ZZ/ITG5Q4/A1HLZR/W8JU8M/F753KD/GR2878/7X1Y1S/IBNY1Y/024UA3/6E2RRN/NVJW8G/FW6EXK/H3D12P/-	41
											MF	GO:0016798	hydrolase activity, acting on glycosyl bonds	47/655	197/6702	3.53896e-09	5.87467e-07	arahy.Tifrunner.gnm2.ann1.7P4FH0/arahy.Tifrunner.gnm2.ann1.WVP9YI/arahy.Tifrunner.gnm2.ann1.5I7RSC/arahy.Tifrunner.gnm2.ann1.L4K1UG/arahy.Tifrunner.gnm2.ann1.NI0LJQ/arahy.Tifrunner.gnm2.ann1.9Z3VQ4/arahy.Tifrunner.gnm2.ann1.L3DN4L/arahy.Tifrunner.gnm2.ann1.578PES/arahy.Tifrunner.gnm2.ann1.7DV1VQ/arahy.Tifrunner.gnm2.ann1.P85M38/arahy.Tifrunner.gnm2.ann1.N7392N/arahy.Tifrunner.gnm2.ann1.I4AHF2/ara…	7P4FH0/WVP9YI/5I7RSC/L4K1UG/NI0LJQ/9Z3VQ4/L3DN4L/578PES/7DV1VQ/P85M38/N7392N/I4AHF2/T7YHMF/PKFN9U/CCG5WH/6GA0DJ/RSDZ0N/RJX8W8/68RGHK/DR8B4W/IQP7TJ/EA09C8/QX73S9/SBZM2C/SEBE8L/424QFW/Q4BXH8/Q2VG00/A99A55/6NL4FR/Z1D3F7/6NV05N/VQ58UF/9SP9NP/TR0XLC/WZ5PI0/DFNV57/MAC6YY/0571R5/JQI30Y/Y1E6HX/15A7AE/D3GWAL/0VG9YA/LNQZ69/8SAY1Y/2J0KXT	47
											MF	GO:0004553	hydrolase activity, hydrolyzing O-glycosyl compounds	42/655	184/6702	9.56742e-08	7.94096e-06	arahy.Tifrunner.gnm2.ann1.7P4FH0/arahy.Tifrunner.gnm2.ann1.WVP9YI/arahy.Tifrunner.gnm2.ann1.5I7RSC/arahy.Tifrunner.gnm2.ann1.L4K1UG/arahy.Tifrunner.gnm2.ann1.NI0LJQ/arahy.Tifrunner.gnm2.ann1.9Z3VQ4/arahy.Tifrunner.gnm2.ann1.L3DN4L/arahy.Tifrunner.gnm2.ann1.578PES/arahy.Tifrunner.gnm2.ann1.7DV1VQ/arahy.Tifrunner.gnm2.ann1.P85M38/arahy.Tifrunner.gnm2.ann1.N7392N/arahy.Tifrunner.gnm2.ann1.I4AHF2/ara…	7P4FH0/WVP9YI/5I7RSC/L4K1UG/NI0LJQ/9Z3VQ4/L3DN4L/578PES/7DV1VQ/P85M38/N7392N/I4AHF2/T7YHMF/PKFN9U/CCG5WH/6GA0DJ/RSDZ0N/68RGHK/DR8B4W/IQP7TJ/QX73S9/SBZM2C/SEBE8L/424QFW/Q4BXH8/Q2VG00/A99A55/6NL4FR/Z1D3F7/6NV05N/VQ58UF/9SP9NP/TR0XLC/WZ5PI0/MAC6YY/0571R5/JQI30Y/Y1E6HX/D3GWAL/0VG9YA/LNQZ69/2J0KXT	42
											MF	GO:0051082	unfolded protein binding	14/655	31/6702	3.46122e-07	1.91521e-05	arahy.Tifrunner.gnm2.ann1.GX1P2J/arahy.Tifrunner.gnm2.ann1.B8WNJH/arahy.Tifrunner.gnm2.ann1.YQG5EZ/arahy.Tifrunner.gnm2.ann1.H890L5/arahy.Tifrunner.gnm2.ann1.Q1M4CJ/arahy.Tifrunner.gnm2.ann1.T76A9L/arahy.Tifrunner.gnm2.ann1.P8FSM4/arahy.Tifrunner.gnm2.ann1.59MIJM/arahy.Tifrunner.gnm2.ann1.FVU0Y6/arahy.Tifrunner.gnm2.ann1.U8M3K9/arahy.Tifrunner.gnm2.ann1.94UDPX/arahy.Tifrunner.gnm2.ann1.XCJ48I/ara…	GX1P2J/B8WNJH/YQG5EZ/H890L5/Q1M4CJ/T76A9L/P8FSM4/59MIJM/FVU0Y6/U8M3K9/94UDPX/XCJ48I/L8QKWP/H9FJ3E	14
											MF	GO:0008092	cytoskeletal protein binding	22/655	71/6702	5.21824e-07	2.16557e-05	arahy.Tifrunner.gnm2.ann1.L4E7PU/arahy.Tifrunner.gnm2.ann1.DN52HN/arahy.Tifrunner.gnm2.ann1.10LG66/arahy.Tifrunner.gnm2.ann1.VG9BQH/arahy.Tifrunner.gnm2.ann1.72AJJX/arahy.Tifrunner.gnm2.ann1.SY4M5M/arahy.Tifrunner.gnm2.ann1.M376CB/arahy.Tifrunner.gnm2.ann1.E2679H/arahy.Tifrunner.gnm2.ann1.C4CAJP/arahy.Tifrunner.gnm2.ann1.TEM6YH/arahy.Tifrunner.gnm2.ann1.LDZ3RE/arahy.Tifrunner.gnm2.ann1.NKGI9C/ara…	L4E7PU/DN52HN/10LG66/VG9BQH/72AJJX/SY4M5M/M376CB/E2679H/C4CAJP/TEM6YH/LDZ3RE/NKGI9C/I9YSCG/R3Y850/L9NYSD/4K87U1/2070QL/R4UZW9/354MLN/SHWV95/03EXEF/FW6EXK	22
											MF	GO:0004650	polygalacturonase activity	9/655	15/6702	2.24815e-06	7.46385e-05	arahy.Tifrunner.gnm2.ann1.7P4FH0/arahy.Tifrunner.gnm2.ann1.L4K1UG/arahy.Tifrunner.gnm2.ann1.P85M38/arahy.Tifrunner.gnm2.ann1.CCG5WH/arahy.Tifrunner.gnm2.ann1.DR8B4W/arahy.Tifrunner.gnm2.ann1.Q4BXH8/arahy.Tifrunner.gnm2.ann1.VQ58UF/arahy.Tifrunner.gnm2.ann1.TR0XLC/arahy.Tifrunner.gnm2.ann1.LNQZ69	7P4FH0/L4K1UG/P85M38/CCG5WH/DR8B4W/Q4BXH8/VQ58UF/TR0XLC/LNQZ69	9
											MF	GO:0015631	tubulin binding	16/655	47/6702	4.79749e-06	0.000132731	arahy.Tifrunner.gnm2.ann1.DN52HN/arahy.Tifrunner.gnm2.ann1.VG9BQH/arahy.Tifrunner.gnm2.ann1.72AJJX/arahy.Tifrunner.gnm2.ann1.M376CB/arahy.Tifrunner.gnm2.ann1.E2679H/arahy.Tifrunner.gnm2.ann1.TEM6YH/arahy.Tifrunner.gnm2.ann1.LDZ3RE/arahy.Tifrunner.gnm2.ann1.NKGI9C/arahy.Tifrunner.gnm2.ann1.I9YSCG/arahy.Tifrunner.gnm2.ann1.R3Y850/arahy.Tifrunner.gnm2.ann1.L9NYSD/arahy.Tifrunner.gnm2.ann1.4K87U1/ara…	DN52HN/VG9BQH/72AJJX/M376CB/E2679H/TEM6YH/LDZ3RE/NKGI9C/I9YSCG/R3Y850/L9NYSD/4K87U1/2070QL/R4UZW9/354MLN/SHWV95	16
											MF	GO:0008017	microtubule binding	15/655	45/6702	1.27477e-05	0.000302303	arahy.Tifrunner.gnm2.ann1.DN52HN/arahy.Tifrunner.gnm2.ann1.VG9BQH/arahy.Tifrunner.gnm2.ann1.72AJJX/arahy.Tifrunner.gnm2.ann1.M376CB/arahy.Tifrunner.gnm2.ann1.E2679H/arahy.Tifrunner.gnm2.ann1.LDZ3RE/arahy.Tifrunner.gnm2.ann1.NKGI9C/arahy.Tifrunner.gnm2.ann1.I9YSCG/arahy.Tifrunner.gnm2.ann1.R3Y850/arahy.Tifrunner.gnm2.ann1.L9NYSD/arahy.Tifrunner.gnm2.ann1.4K87U1/arahy.Tifrunner.gnm2.ann1.2070QL/ara…	DN52HN/VG9BQH/72AJJX/M376CB/E2679H/LDZ3RE/NKGI9C/I9YSCG/R3Y850/L9NYSD/4K87U1/2070QL/R4UZW9/354MLN/SHWV95	15
											MF	GO:0003777	microtubule motor activity	13/655	38/6702	3.53869e-05	0.000734278	arahy.Tifrunner.gnm2.ann1.DN52HN/arahy.Tifrunner.gnm2.ann1.VG9BQH/arahy.Tifrunner.gnm2.ann1.72AJJX/arahy.Tifrunner.gnm2.ann1.M376CB/arahy.Tifrunner.gnm2.ann1.LDZ3RE/arahy.Tifrunner.gnm2.ann1.NKGI9C/arahy.Tifrunner.gnm2.ann1.I9YSCG/arahy.Tifrunner.gnm2.ann1.R3Y850/arahy.Tifrunner.gnm2.ann1.L9NYSD/arahy.Tifrunner.gnm2.ann1.4K87U1/arahy.Tifrunner.gnm2.ann1.2070QL/arahy.Tifrunner.gnm2.ann1.R4UZW9/ara…	DN52HN/VG9BQH/72AJJX/M376CB/LDZ3RE/NKGI9C/I9YSCG/R3Y850/L9NYSD/4K87U1/2070QL/R4UZW9/SHWV95	13
											MF	GO:0046982	protein heterodimerization activity	12/655	34/6702	4.97651e-05	0.000917889	arahy.Tifrunner.gnm2.ann1.D0EVJ3/arahy.Tifrunner.gnm2.ann1.UK6EYH/arahy.Tifrunner.gnm2.ann1.JY4CMX/arahy.Tifrunner.gnm2.ann1.FUQ01W/arahy.Tifrunner.gnm2.ann1.DF4V8K/arahy.Tifrunner.gnm2.ann1.KY1P9Y/arahy.Tifrunner.gnm2.ann1.674LAM/arahy.Tifrunner.gnm2.ann1.FT13IX/arahy.Tifrunner.gnm2.ann1.M2R7LU/arahy.Tifrunner.gnm2.ann1.SJW8XV/arahy.Tifrunner.gnm2.ann1.IFK0V2/arahy.Tifrunner.gnm2.ann1.38UJZE	D0EVJ3/UK6EYH/JY4CMX/FUQ01W/DF4V8K/KY1P9Y/674LAM/FT13IX/M2R7LU/SJW8XV/IFK0V2/38UJZE	12
											MF	GO:0017111	nucleoside-triphosphatase activity	34/655	187/6702	0.000243534	0.00404267	arahy.Tifrunner.gnm2.ann1.SQ6FML/arahy.Tifrunner.gnm2.ann1.DN52HN/arahy.Tifrunner.gnm2.ann1.KRJ4S2/arahy.Tifrunner.gnm2.ann1.22FGPV/arahy.Tifrunner.gnm2.ann1.VG9BQH/arahy.Tifrunner.gnm2.ann1.72AJJX/arahy.Tifrunner.gnm2.ann1.WNQC8Q/arahy.Tifrunner.gnm2.ann1.M376CB/arahy.Tifrunner.gnm2.ann1.D87PD7/arahy.Tifrunner.gnm2.ann1.BD5KCN/arahy.Tifrunner.gnm2.ann1.WA13PC/arahy.Tifrunner.gnm2.ann1.LDZ3RE/ara…	SQ6FML/DN52HN/KRJ4S2/22FGPV/VG9BQH/72AJJX/WNQC8Q/M376CB/D87PD7/BD5KCN/WA13PC/LDZ3RE/WT01JD/NKGI9C/5T8U7P/WX55PG/Z1D3F7/JC6E3B/GJF5FH/9SP9NP/NCP65V/FQ0JYV/5A64T9/VJ5EI6/I9YSCG/R3Y850/L9NYSD/TZU5V7/4K87U1/2070QL/R4UZW9/964VMB/SHWV95/LYMQ75	34
											MF	GO:0016462	pyrophosphatase activity	34/655	189/6702	0.000299832	0.00424085	arahy.Tifrunner.gnm2.ann1.SQ6FML/arahy.Tifrunner.gnm2.ann1.DN52HN/arahy.Tifrunner.gnm2.ann1.KRJ4S2/arahy.Tifrunner.gnm2.ann1.22FGPV/arahy.Tifrunner.gnm2.ann1.VG9BQH/arahy.Tifrunner.gnm2.ann1.72AJJX/arahy.Tifrunner.gnm2.ann1.WNQC8Q/arahy.Tifrunner.gnm2.ann1.M376CB/arahy.Tifrunner.gnm2.ann1.D87PD7/arahy.Tifrunner.gnm2.ann1.BD5KCN/arahy.Tifrunner.gnm2.ann1.WA13PC/arahy.Tifrunner.gnm2.ann1.LDZ3RE/ara…	SQ6FML/DN52HN/KRJ4S2/22FGPV/VG9BQH/72AJJX/WNQC8Q/M376CB/D87PD7/BD5KCN/WA13PC/LDZ3RE/WT01JD/NKGI9C/5T8U7P/WX55PG/Z1D3F7/JC6E3B/GJF5FH/9SP9NP/NCP65V/FQ0JYV/5A64T9/VJ5EI6/I9YSCG/R3Y850/L9NYSD/TZU5V7/4K87U1/2070QL/R4UZW9/964VMB/SHWV95/LYMQ75	34
											MF	GO:0003774	motor activity	13/655	46/6702	0.000318396	0.00424085	arahy.Tifrunner.gnm2.ann1.DN52HN/arahy.Tifrunner.gnm2.ann1.VG9BQH/arahy.Tifrunner.gnm2.ann1.72AJJX/arahy.Tifrunner.gnm2.ann1.M376CB/arahy.Tifrunner.gnm2.ann1.LDZ3RE/arahy.Tifrunner.gnm2.ann1.NKGI9C/arahy.Tifrunner.gnm2.ann1.I9YSCG/arahy.Tifrunner.gnm2.ann1.R3Y850/arahy.Tifrunner.gnm2.ann1.L9NYSD/arahy.Tifrunner.gnm2.ann1.4K87U1/arahy.Tifrunner.gnm2.ann1.2070QL/arahy.Tifrunner.gnm2.ann1.R4UZW9/ara…	DN52HN/VG9BQH/72AJJX/M376CB/LDZ3RE/NKGI9C/I9YSCG/R3Y850/L9NYSD/4K87U1/2070QL/R4UZW9/SHWV95	13
											MF	GO:0016818	hydrolase activity, acting on acid anhydrides, in phosphorus-containing anhydrides	34/655	190/6702	0.000332115	0.00424085	arahy.Tifrunner.gnm2.ann1.SQ6FML/arahy.Tifrunner.gnm2.ann1.DN52HN/arahy.Tifrunner.gnm2.ann1.KRJ4S2/arahy.Tifrunner.gnm2.ann1.22FGPV/arahy.Tifrunner.gnm2.ann1.VG9BQH/arahy.Tifrunner.gnm2.ann1.72AJJX/arahy.Tifrunner.gnm2.ann1.WNQC8Q/arahy.Tifrunner.gnm2.ann1.M376CB/arahy.Tifrunner.gnm2.ann1.D87PD7/arahy.Tifrunner.gnm2.ann1.BD5KCN/arahy.Tifrunner.gnm2.ann1.WA13PC/arahy.Tifrunner.gnm2.ann1.LDZ3RE/ara…	SQ6FML/DN52HN/KRJ4S2/22FGPV/VG9BQH/72AJJX/WNQC8Q/M376CB/D87PD7/BD5KCN/WA13PC/LDZ3RE/WT01JD/NKGI9C/5T8U7P/WX55PG/Z1D3F7/JC6E3B/GJF5FH/9SP9NP/NCP65V/FQ0JYV/5A64T9/VJ5EI6/I9YSCG/R3Y850/L9NYSD/TZU5V7/4K87U1/2070QL/R4UZW9/964VMB/SHWV95/LYMQ75	34
											MF	GO:0016817	hydrolase activity, acting on acid anhydrides	34/655	195/6702	0.000544607	0.00645748	arahy.Tifrunner.gnm2.ann1.SQ6FML/arahy.Tifrunner.gnm2.ann1.DN52HN/arahy.Tifrunner.gnm2.ann1.KRJ4S2/arahy.Tifrunner.gnm2.ann1.22FGPV/arahy.Tifrunner.gnm2.ann1.VG9BQH/arahy.Tifrunner.gnm2.ann1.72AJJX/arahy.Tifrunner.gnm2.ann1.WNQC8Q/arahy.Tifrunner.gnm2.ann1.M376CB/arahy.Tifrunner.gnm2.ann1.D87PD7/arahy.Tifrunner.gnm2.ann1.BD5KCN/arahy.Tifrunner.gnm2.ann1.WA13PC/arahy.Tifrunner.gnm2.ann1.LDZ3RE/ara…	SQ6FML/DN52HN/KRJ4S2/22FGPV/VG9BQH/72AJJX/WNQC8Q/M376CB/D87PD7/BD5KCN/WA13PC/LDZ3RE/WT01JD/NKGI9C/5T8U7P/WX55PG/Z1D3F7/JC6E3B/GJF5FH/9SP9NP/NCP65V/FQ0JYV/5A64T9/VJ5EI6/I9YSCG/R3Y850/L9NYSD/TZU5V7/4K87U1/2070QL/R4UZW9/964VMB/SHWV95/LYMQ75	34
											MF	GO:0016853	isomerase activity	15/655	68/6702	0.00194976	0.0215774	arahy.Tifrunner.gnm2.ann1.23HYFJ/arahy.Tifrunner.gnm2.ann1.HNK90J/arahy.Tifrunner.gnm2.ann1.NNJC7T/arahy.Tifrunner.gnm2.ann1.V0SD9Z/arahy.Tifrunner.gnm2.ann1.EPH7QX/arahy.Tifrunner.gnm2.ann1.VE7NYG/arahy.Tifrunner.gnm2.ann1.NCP65V/arahy.Tifrunner.gnm2.ann1.VJ5EI6/arahy.Tifrunner.gnm2.ann1.FF7RMB/arahy.Tifrunner.gnm2.ann1.TT25M1/arahy.Tifrunner.gnm2.ann1.X7EZLC/arahy.Tifrunner.gnm2.ann1.K8NXH2/ara…	23HYFJ/HNK90J/NNJC7T/V0SD9Z/EPH7QX/VE7NYG/NCP65V/VJ5EI6/FF7RMB/TT25M1/X7EZLC/K8NXH2/6JHV2K/P41VAN/L7YHKS	15
											MF	GO:0005507	copper ion binding	10/655	39/6702	0.00342605	0.0355452	arahy.Tifrunner.gnm2.ann1.KPK81W/arahy.Tifrunner.gnm2.ann1.PU1FVJ/arahy.Tifrunner.gnm2.ann1.8SQ1RZ/arahy.Tifrunner.gnm2.ann1.X6CF9Y/arahy.Tifrunner.gnm2.ann1.L85FTG/arahy.Tifrunner.gnm2.ann1.0X0ILC/arahy.Tifrunner.gnm2.ann1.52TI3X/arahy.Tifrunner.gnm2.ann1.VHB05R/arahy.Tifrunner.gnm2.ann1.DEQ3WR/arahy.Tifrunner.gnm2.ann1.M24PNR	KPK81W/PU1FVJ/8SQ1RZ/X6CF9Y/L85FTG/0X0ILC/52TI3X/VHB05R/DEQ3WR/M24PNR	10

## Sheet: D2vsDM_KEGGenrich_significant
Upregulation_D2vsDM_KEGGenrich_significant											Downregulation_D2vsDM_KEGGenrich_significant
KEGGID	Description	GeneRatio	BgRatio	pvalue	padj	geneID	geneName	keggID	Count		KEGGID	Description	GeneRatio	BgRatio	pvalue	padj	geneID	geneName	keggID	Count
aip00195	Photosynthesis	21/477	38/4521	1.05519e-11	1.15015e-09	arahy.Tifrunner.gnm2.ann1.1944SK/arahy.Tifrunner.gnm2.ann1.49ZYT6/arahy.Tifrunner.gnm2.ann1.ZQ3F6U/arahy.Tifrunner.gnm2.ann1.Y7HUGW/arahy.Tifrunner.gnm2.ann1.NN0MZU/arahy.Tifrunner.gnm2.ann1.X5CP5W/arahy.Tifrunner.gnm2.ann1.MMUF9T/arahy.Tifrunner.gnm2.ann1.F6CLKD/arahy.Tifrunner.gnm2.ann1.PI6GK2/arahy.Tifrunner.gnm2.ann1.QP7RRL/arahy.Tifrunner.gnm2.ann1.4PD0PP/arahy.Tifrunner.gnm2.ann1.9QX17Y/ara…	1944SK/49ZYT6/ZQ3F6U/Y7HUGW/NN0MZU/X5CP5W/MMUF9T/F6CLKD/PI6GK2/QP7RRL/4PD0PP/9QX17Y/QW0L8Q/YBSA05/FRV526/1B2UBR/ZS1M1K/DHZ2RQ/18YQBF/F0UT86/I8TN6N	aip:107608659/aip:107607987/aip:107610637/aip:107623572/aip:107614043/aip:107609311/aip:107608660/aip:107638627/aip:107609726/aip:107606055/aip:107645061/aip:107613497/aip:107647983/aip:107617260/aip:107625092/aip:107624794/aip:107626628/aip:107625137/aip:107635138/aip:107629905/aip:107612013	21		aip03030	DNA replication	12/354	46/4521	0.000149082	0.0169953	arahy.Tifrunner.gnm2.ann1.1KN0VJ/arahy.Tifrunner.gnm2.ann1.YFDY0T/arahy.Tifrunner.gnm2.ann1.I8W9P3/arahy.Tifrunner.gnm2.ann1.HTD3J8/arahy.Tifrunner.gnm2.ann1.N8JZ6F/novel.1672/arahy.Tifrunner.gnm2.ann1.D87PD7/novel.601/novel.5092/arahy.Tifrunner.gnm2.ann1.SV5NHS/arahy.Tifrunner.gnm2.ann1.F25EMM/novel.2316	1KN0VJ/YFDY0T/I8W9P3/HTD3J8/N8JZ6F/-/D87PD7/-/-/SV5NHS/F25EMM/-	aip:107646079/aip:107640897/aip:107631513/aip:107631977/aip:107632280/aip:107629315/aip:107639296/aip:107612946/aip:107617824/aip:107644073/aip:107629315/aip:107617824	12
aip00941	Flavonoid biosynthesis	21/477	50/4521	7.28925e-09	3.12784e-07	arahy.Tifrunner.gnm2.ann1.YS6PIM/arahy.Tifrunner.gnm2.ann1.303ZYM/arahy.Tifrunner.gnm2.ann1.3WH5A3/arahy.Tifrunner.gnm2.ann1.R1Z4C8/arahy.Tifrunner.gnm2.ann1.UKNP9M/arahy.Tifrunner.gnm2.ann1.SGZ2CH/arahy.Tifrunner.gnm2.ann1.HE8J5U/arahy.Tifrunner.gnm2.ann1.I6S6H6/arahy.Tifrunner.gnm2.ann1.V739AW/arahy.Tifrunner.gnm2.ann1.9Q60JN/arahy.Tifrunner.gnm2.ann1.WYW97W/arahy.Tifrunner.gnm2.ann1.AYA1A5/ara…	YS6PIM/303ZYM/3WH5A3/R1Z4C8/UKNP9M/SGZ2CH/HE8J5U/I6S6H6/V739AW/9Q60JN/WYW97W/AYA1A5/M1C18U/MI4Z30/PUDN4D/K9QGVV/F4M9UE/ADRL3L/AXL13P/QZ74IT/5I9T0U	aip:107638908/aip:107638245/aip:107605371/aip:107638896/aip:107638244/aip:107608857/aip:107622822/aip:107638914/aip:107623037/aip:107638918/aip:107624010/aip:107635198/aip:107638898/aip:107638929/aip:107605370/aip:107616560/aip:107638897/aip:107623043/aip:107604697/aip:107608429/aip:107644361	21		aip04145	Phagosome	15/354	74/4521	0.000480029	0.0273616	arahy.Tifrunner.gnm2.ann1.KRJ4S2/arahy.Tifrunner.gnm2.ann1.22FGPV/arahy.Tifrunner.gnm2.ann1.NH5LZK/arahy.Tifrunner.gnm2.ann1.FVU0Y6/arahy.Tifrunner.gnm2.ann1.94UDPX/arahy.Tifrunner.gnm2.ann1.IWZ446/arahy.Tifrunner.gnm2.ann1.H4RKER/arahy.Tifrunner.gnm2.ann1.X7UXQY/arahy.Tifrunner.gnm2.ann1.KQL3B9/novel.3506/arahy.Tifrunner.gnm2.ann1.P17M1H/arahy.Tifrunner.gnm2.ann1.4VL9ZK/arahy.Tifrunner.gnm2.ann1…	KRJ4S2/22FGPV/NH5LZK/FVU0Y6/94UDPX/IWZ446/H4RKER/X7UXQY/KQL3B9/-/P17M1H/4VL9ZK/SB0DTV/M83GCC/8JE5KI	aip:107606260/aip:107642666/aip:107643351/aip:107628970/aip:107617877/aip:107612081/aip:107617258/aip:107644846/aip:107642563/aip:107634042/aip:107617670/aip:107645317/aip:107617792/aip:107630797/aip:107644988	15
aip04626	Plant-pathogen interaction	44/477	173/4521	1.12061e-08	3.12784e-07	arahy.Tifrunner.gnm2.ann1.VGZ3RK/arahy.Tifrunner.gnm2.ann1.XUAL01/arahy.Tifrunner.gnm2.ann1.R5RNX8/arahy.Tifrunner.gnm2.ann1.EJ82H8/arahy.Tifrunner.gnm2.ann1.RRC04T/arahy.Tifrunner.gnm2.ann1.AF4FIK/novel.4404/novel.840/arahy.Tifrunner.gnm2.ann1.P2RW1V/novel.4395/arahy.Tifrunner.gnm2.ann1.IK01U6/arahy.Tifrunner.gnm2.ann1.A2IS88/arahy.Tifrunner.gnm2.ann1.L6WGFW/arahy.Tifrunner.gnm2.ann1.1645LU/arah…	VGZ3RK/XUAL01/R5RNX8/EJ82H8/RRC04T/AF4FIK/-/-/P2RW1V/-/IK01U6/A2IS88/L6WGFW/1645LU/WQJ971/B6D6GK/-/XI5WK7/-/BL385Q/P95M2R/5G1Q9A/H47VCY/H7PRHK/J8HGUJ/Y7XFN8/90BUAB/QAEN9C/L410JY/T9PLK1/AYAJ7Z/64516H/TEYT15/YT02HX/JE2YM9/L44J93/HK0XZ1/FVU3TQ/I0TYPH/CW6LLE/D3D30P/JMIG5W/RI4L2F/U91BEN	aip:107643919/aip:107609203/aip:107643920/aip:107605097/aip:107645909/aip:107629170/aip:107609502/aip:107631752/aip:107623623/aip:107609660/aip:107645682/aip:107643922/aip:107635423/aip:107631945/aip:107631522/aip:107635103/aip:107612059/aip:107618328/aip:107631752/aip:107618936/aip:107629234/aip:107645702/aip:107605934/aip:107645534/aip:107633698/aip:107635685/aip:107606098/aip:107619561/aip:107…	44
aip04712	Circadian rhythm - plant	23/477	60/4521	1.14783e-08	3.12784e-07	arahy.Tifrunner.gnm2.ann1.YS6PIM/arahy.Tifrunner.gnm2.ann1.PF3CMY/arahy.Tifrunner.gnm2.ann1.2F1UPX/arahy.Tifrunner.gnm2.ann1.303ZYM/arahy.Tifrunner.gnm2.ann1.3WH5A3/arahy.Tifrunner.gnm2.ann1.R1Z4C8/arahy.Tifrunner.gnm2.ann1.UKNP9M/arahy.Tifrunner.gnm2.ann1.00JV9G/arahy.Tifrunner.gnm2.ann1.A9G6ZW/arahy.Tifrunner.gnm2.ann1.I6S6H6/arahy.Tifrunner.gnm2.ann1.V739AW/arahy.Tifrunner.gnm2.ann1.9Q60JN/ara…	YS6PIM/PF3CMY/2F1UPX/303ZYM/3WH5A3/R1Z4C8/UKNP9M/00JV9G/A9G6ZW/I6S6H6/V739AW/9Q60JN/M1C18U/MI4Z30/PUDN4D/5NL3D9/F4M9UE/SZWP5S/Y6ILE8/W24P9U/NA6SJF/NZI24B/S6JTSH	aip:107638908/aip:107623097/aip:107633888/aip:107638245/aip:107605371/aip:107638896/aip:107638244/aip:107619574/aip:107623338/aip:107638914/aip:107623037/aip:107638918/aip:107638898/aip:107638929/aip:107605370/aip:107617449/aip:107638897/aip:107644978/aip:107646126/aip:107618453/aip:107608981/aip:107630714/aip:107643112	23
aip04016	MAPK signaling pathway - plant	33/477	130/4521	8.74438e-07	1.90627e-05	arahy.Tifrunner.gnm2.ann1.Y2W1T6/arahy.Tifrunner.gnm2.ann1.XUAL01/arahy.Tifrunner.gnm2.ann1.EJ82H8/arahy.Tifrunner.gnm2.ann1.RRC04T/arahy.Tifrunner.gnm2.ann1.AF4FIK/arahy.Tifrunner.gnm2.ann1.2H77W4/arahy.Tifrunner.gnm2.ann1.JEK05P/arahy.Tifrunner.gnm2.ann1.WQJ971/arahy.Tifrunner.gnm2.ann1.B6D6GK/novel.2280/arahy.Tifrunner.gnm2.ann1.68T27Q/arahy.Tifrunner.gnm2.ann1.X6L8L6/arahy.Tifrunner.gnm2.ann1…	Y2W1T6/XUAL01/EJ82H8/RRC04T/AF4FIK/2H77W4/JEK05P/WQJ971/B6D6GK/-/68T27Q/X6L8L6/ISVC9H/52QCLV/C06U18/45B7J4/90BUAB/65J58R/L410JY/8K9FRI/96VLZ9/G0QKVL/JE2YM9/VQ5KVR/ALH963/798WTR/I0TYPH/8T0CRQ/CW6LLE/5K20PQ/RI4L2F/0HE1Z7/5CZ8DH	aip:107639692/aip:107609203/aip:107605097/aip:107645909/aip:107629170/aip:107617935/aip:107626414/aip:107631522/aip:107635103/aip:107616586/aip:107632201/aip:107645666/aip:107635917/aip:107631296/aip:107630805/aip:107605358/aip:107606098/aip:107609169/aip:107635053/aip:107623014/aip:107630556/aip:107619480/aip:107622364/aip:107609548/aip:107623018/aip:107613604/aip:107630752/aip:107631637/aip:107…	33
aip00591	Linoleic acid metabolism	11/477	20/4521	1.11723e-06	2.02963e-05	arahy.Tifrunner.gnm2.ann1.04F84Q/arahy.Tifrunner.gnm2.ann1.AIGQ5R/arahy.Tifrunner.gnm2.ann1.TRRP7J/arahy.Tifrunner.gnm2.ann1.B9PVT7/arahy.Tifrunner.gnm2.ann1.NDAY03/arahy.Tifrunner.gnm2.ann1.ZS7YSR/arahy.Tifrunner.gnm2.ann1.E4P4QB/arahy.Tifrunner.gnm2.ann1.F8CF98/arahy.Tifrunner.gnm2.ann1.G021HG/arahy.Tifrunner.gnm2.ann1.6TJ5BP/arahy.Tifrunner.gnm2.ann1.0TX3JS	04F84Q/AIGQ5R/TRRP7J/B9PVT7/NDAY03/ZS7YSR/E4P4QB/F8CF98/G021HG/6TJ5BP/0TX3JS	aip:107631225/aip:107617549/aip:107617859/aip:107617165/aip:107617328/aip:107645896/aip:107645532/aip:107617419/aip:107632005/aip:107646151/aip:107617884	11
aip00592	alpha-Linolenic acid metabolism	16/477	42/4521	2.26226e-06	3.52267e-05	arahy.Tifrunner.gnm2.ann1.04F84Q/arahy.Tifrunner.gnm2.ann1.H5H05M/arahy.Tifrunner.gnm2.ann1.K55J2B/arahy.Tifrunner.gnm2.ann1.TRRP7J/arahy.Tifrunner.gnm2.ann1.5A3JDR/arahy.Tifrunner.gnm2.ann1.WI4YKF/arahy.Tifrunner.gnm2.ann1.E4P4QB/arahy.Tifrunner.gnm2.ann1.03WWG0/arahy.Tifrunner.gnm2.ann1.QLS1U0/arahy.Tifrunner.gnm2.ann1.G021HG/arahy.Tifrunner.gnm2.ann1.VN8AVF/arahy.Tifrunner.gnm2.ann1.FSAK9D/ara…	04F84Q/H5H05M/K55J2B/TRRP7J/5A3JDR/WI4YKF/E4P4QB/03WWG0/QLS1U0/G021HG/VN8AVF/FSAK9D/6TJ5BP/DB4GMR/I2ECPT/4VGG9Y	aip:107631225/aip:107623642/aip:107625546/aip:107617859/aip:107605447/aip:107621422/aip:107645532/aip:107643226/aip:107643225/aip:107632005/aip:107610169/aip:107643776/aip:107646151/aip:107620751/aip:107605716/aip:107627493	16
aip00940	Phenylpropanoid biosynthesis	28/477	117/4521	2.00862e-05	0.000273675	arahy.Tifrunner.gnm2.ann1.VGN2GE/arahy.Tifrunner.gnm2.ann1.NXIZ0N/arahy.Tifrunner.gnm2.ann1.IMLK5J/arahy.Tifrunner.gnm2.ann1.NC09XL/arahy.Tifrunner.gnm2.ann1.D92ENK/arahy.Tifrunner.gnm2.ann1.SGZ2CH/arahy.Tifrunner.gnm2.ann1.FFL3CR/arahy.Tifrunner.gnm2.ann1.AYA1A5/arahy.Tifrunner.gnm2.ann1.6G1FH3/arahy.Tifrunner.gnm2.ann1.FWY8EA/arahy.Tifrunner.gnm2.ann1.W7Q4YE/arahy.Tifrunner.gnm2.ann1.7YZ5GE/ara…	VGN2GE/NXIZ0N/IMLK5J/NC09XL/D92ENK/SGZ2CH/FFL3CR/AYA1A5/6G1FH3/FWY8EA/W7Q4YE/7YZ5GE/J0LYJB/I3Z6BS/K9QGVV/EXJG55/ADRL3L/AXL13P/SMYQ1X/T73DV5/Y7IGXD/NB2RRK/FW0QWP/555M2B/GT3Y0M/5I9T0U/IE3GQ3/XE3XSF	aip:107642241/aip:107623966/aip:107643184/aip:107638370/aip:107625271/aip:107608857/aip:107622387/aip:107635198/aip:107639611/aip:107619040/aip:107622386/aip:107645326/aip:107631539/aip:107605008/aip:107616560/aip:107627586/aip:107623043/aip:107604697/aip:107622841/aip:107637955/aip:107637347/aip:107617800/aip:107618046/aip:107622793/aip:107643769/aip:107644361/aip:107639610/aip:107630301	28
aip00130	Ubiquinone and other terpenoid-quinone biosynthesis	13/477	50/4521	0.00154022	0.0186537	arahy.Tifrunner.gnm2.ann1.VGN2GE/arahy.Tifrunner.gnm2.ann1.IMLK5J/arahy.Tifrunner.gnm2.ann1.NC09XL/arahy.Tifrunner.gnm2.ann1.SGZ2CH/arahy.Tifrunner.gnm2.ann1.AYA1A5/arahy.Tifrunner.gnm2.ann1.K9QGVV/arahy.Tifrunner.gnm2.ann1.DP8G4M/novel.4450/arahy.Tifrunner.gnm2.ann1.R6A5BY/arahy.Tifrunner.gnm2.ann1.86NI01/arahy.Tifrunner.gnm2.ann1.L5LHX1/arahy.Tifrunner.gnm2.ann1.W60QVJ/arahy.Tifrunner.gnm2.ann1…	VGN2GE/IMLK5J/NC09XL/SGZ2CH/AYA1A5/K9QGVV/DP8G4M/-/R6A5BY/86NI01/L5LHX1/W60QVJ/PUHY82	aip:107642241/aip:107643184/aip:107638370/aip:107608857/aip:107635198/aip:107616560/aip:107635345/aip:107630120/aip:107623139/aip:107630573/aip:107630223/aip:107628918/aip:107625586	13
aip00945	Stilbenoid, diarylheptanoid and gingerol biosynthesis	6/477	16/4521	0.0042454	0.0462749	arahy.Tifrunner.gnm2.ann1.SGZ2CH/arahy.Tifrunner.gnm2.ann1.AYA1A5/arahy.Tifrunner.gnm2.ann1.K9QGVV/arahy.Tifrunner.gnm2.ann1.ADRL3L/arahy.Tifrunner.gnm2.ann1.AXL13P/arahy.Tifrunner.gnm2.ann1.5I9T0U	SGZ2CH/AYA1A5/K9QGVV/ADRL3L/AXL13P/5I9T0U	aip:107608857/aip:107635198/aip:107616560/aip:107623043/aip:107604697/aip:107644361	6

## Sheet: D3vsDM_GOenrich_significant
Upregulation_D3vsDM_GOenrich_significant											Downregulation_D3vsDM_GOenrich_significant
Category	GOID	Description	GeneRatio	BgRatio	pvalue	padj	geneID	geneName	Count		Category	GOID	Description	GeneRatio	BgRatio	pvalue	padj	geneID	geneName	Count
BP	GO:0015979	photosynthesis	30/1500	53/7864	1.27948e-09	4.98996e-07	arahy.Tifrunner.gnm2.ann1.1944SK/arahy.Tifrunner.gnm2.ann1.30A6BG/arahy.Tifrunner.gnm2.ann1.49ZYT6/arahy.Tifrunner.gnm2.ann1.Y7HUGW/arahy.Tifrunner.gnm2.ann1.MMUF9T/arahy.Tifrunner.gnm2.ann1.HCTL36/arahy.Tifrunner.gnm2.ann1.09KNS5/arahy.Tifrunner.gnm2.ann1.QW0L8Q/arahy.Tifrunner.gnm2.ann1.4PD0PP/arahy.Tifrunner.gnm2.ann1.RBYB13/arahy.Tifrunner.gnm2.ann1.PI6GK2/arahy.Tifrunner.gnm2.ann1.H2XQXC/ara…	1944SK/30A6BG/49ZYT6/Y7HUGW/MMUF9T/HCTL36/09KNS5/QW0L8Q/4PD0PP/RBYB13/PI6GK2/H2XQXC/G1SUYP/XZ54ZU/9042LP/TN6DUA/9QX17Y/27LE56/PH9A9F/DHZ2RQ/1B2UBR/110G34/HB1P9N/V5WWJ8/I4CVDG/ZS1M1K/YBSA05/18YQBF/72UZ71/DJM1RY	30		BP	GO:0006412	translation	96/542	346/7864	6.47287e-35	2.04543e-32	arahy.Tifrunner.gnm2.ann1.Y9M9U1/arahy.Tifrunner.gnm2.ann1.IIR79L/arahy.Tifrunner.gnm2.ann1.NY8EEB/arahy.Tifrunner.gnm2.ann1.P9J5FJ/arahy.Tifrunner.gnm2.ann1.GLN9RQ/arahy.Tifrunner.gnm2.ann1.10NZ15/arahy.Tifrunner.gnm2.ann1.B4L9Q8/arahy.Tifrunner.gnm2.ann1.59W7TL/arahy.Tifrunner.gnm2.ann1.QF6RLP/arahy.Tifrunner.gnm2.ann1.03VPIQ/arahy.Tifrunner.gnm2.ann1.22NCG0/arahy.Tifrunner.gnm2.ann1.RR7AK4/ara…	Y9M9U1/IIR79L/NY8EEB/P9J5FJ/GLN9RQ/10NZ15/B4L9Q8/59W7TL/QF6RLP/03VPIQ/22NCG0/RR7AK4/RPA6KE/F3YBRW/7Y677Z/E0UWWU/-/LYRG6E/6A5V28/2SL2GJ/-/RK9T7W/MJ19SS/X4YWGS/RPH28Q/S0X8F9/QAA1TN/C4IA98/UN3WEE/2FU6SJ/RM6JLQ/Z3ML6G/F5FKV3/FH1S6D/BWZ3C4/32UYYJ/FL0Q4N/01YPVW/B6RQCR/5DQ8NN/QQ6LTJ/CJPQ3L/2F8MA2/PVV2JM/ERZH2H/S80HYQ/LG575R/3G8586/U59V20/4HN5I7/1WCS7I/-/6N2UFZ/V1PUB9/FU4JSI/K0XUKT/UETA4G/CRWB8Z/J8QFHP/C…	96
BP	GO:0007154	cell communication	129/1500	449/7864	2.16187e-07	4.21565e-05	arahy.Tifrunner.gnm2.ann1.T6DCA5/arahy.Tifrunner.gnm2.ann1.2GR8KM/arahy.Tifrunner.gnm2.ann1.MDSJ3Y/arahy.Tifrunner.gnm2.ann1.KHQI9Q/arahy.Tifrunner.gnm2.ann1.WXJ9GG/arahy.Tifrunner.gnm2.ann1.NEML9D/arahy.Tifrunner.gnm2.ann1.B86L8S/arahy.Tifrunner.gnm2.ann1.2XR4L9/arahy.Tifrunner.gnm2.ann1.R8KUIR/arahy.Tifrunner.gnm2.ann1.NW9GXH/arahy.Tifrunner.gnm2.ann1.RGS8GS/arahy.Tifrunner.gnm2.ann1.G02YMJ/ara…	T6DCA5/2GR8KM/MDSJ3Y/KHQI9Q/WXJ9GG/NEML9D/B86L8S/2XR4L9/R8KUIR/NW9GXH/RGS8GS/G02YMJ/PJ1Z6Q/I18EKR/I28IWP/T7TSKU/FKG4Y0/I16N60/M9ABLH/27BWBV/MY0F6Q/H0A24T/SH37QY/BB34IZ/L0AIUK/S5VFF6/FUW0JF/JED1KU/SM1KCJ/ABX7CL/M38AUV/7VUN8S/RCBN0E/7US5GV/C3UMJG/VF12WF/1PK53M/F5ZG0R/BWKC5Z/V4JZWV/-/VY9V4D/6RPF32/618SXF/DIS81S/1C185Z/Q37FSL/V960AN/QZS0X1/ZWY028/PABD0G/A9G6ZW/LS6X36/R526DL/02TVGL/MT49G4/U5FUH1/39T2M…	129		BP	GO:0043043	peptide biosynthetic process	96/542	353/7864	4.00148e-34	6.32233e-32	arahy.Tifrunner.gnm2.ann1.Y9M9U1/arahy.Tifrunner.gnm2.ann1.IIR79L/arahy.Tifrunner.gnm2.ann1.NY8EEB/arahy.Tifrunner.gnm2.ann1.P9J5FJ/arahy.Tifrunner.gnm2.ann1.GLN9RQ/arahy.Tifrunner.gnm2.ann1.10NZ15/arahy.Tifrunner.gnm2.ann1.B4L9Q8/arahy.Tifrunner.gnm2.ann1.59W7TL/arahy.Tifrunner.gnm2.ann1.QF6RLP/arahy.Tifrunner.gnm2.ann1.03VPIQ/arahy.Tifrunner.gnm2.ann1.22NCG0/arahy.Tifrunner.gnm2.ann1.RR7AK4/ara…	Y9M9U1/IIR79L/NY8EEB/P9J5FJ/GLN9RQ/10NZ15/B4L9Q8/59W7TL/QF6RLP/03VPIQ/22NCG0/RR7AK4/RPA6KE/F3YBRW/7Y677Z/E0UWWU/-/LYRG6E/6A5V28/2SL2GJ/-/RK9T7W/MJ19SS/X4YWGS/RPH28Q/S0X8F9/QAA1TN/C4IA98/UN3WEE/2FU6SJ/RM6JLQ/Z3ML6G/F5FKV3/FH1S6D/BWZ3C4/32UYYJ/FL0Q4N/01YPVW/B6RQCR/5DQ8NN/QQ6LTJ/CJPQ3L/2F8MA2/PVV2JM/ERZH2H/S80HYQ/LG575R/3G8586/U59V20/4HN5I7/1WCS7I/-/6N2UFZ/V1PUB9/FU4JSI/K0XUKT/UETA4G/CRWB8Z/J8QFHP/C…	96
BP	GO:0016567	protein ubiquitination	23/1500	48/7864	5.35805e-06	0.000696547	arahy.Tifrunner.gnm2.ann1.CT4JMD/arahy.Tifrunner.gnm2.ann1.FW0N61/arahy.Tifrunner.gnm2.ann1.KQ5WJ5/arahy.Tifrunner.gnm2.ann1.XY0R0H/arahy.Tifrunner.gnm2.ann1.LM2DEJ/arahy.Tifrunner.gnm2.ann1.HT20TT/arahy.Tifrunner.gnm2.ann1.L5PHVW/arahy.Tifrunner.gnm2.ann1.G5G1MY/arahy.Tifrunner.gnm2.ann1.PHM8DT/arahy.Tifrunner.gnm2.ann1.579CME/arahy.Tifrunner.gnm2.ann1.4J5UF2/arahy.Tifrunner.gnm2.ann1.6H61SH/ara…	CT4JMD/FW0N61/KQ5WJ5/XY0R0H/LM2DEJ/HT20TT/L5PHVW/G5G1MY/PHM8DT/579CME/4J5UF2/6H61SH/MGPQ7U/430W4N/3VLA0M/5I3HHA/4AP7UE/SWIT4Z/NT97EM/718N46/CDHX4V/J6YH7R/P99R0P	23		BP	GO:0006518	peptide metabolic process	96/542	356/7864	8.59588e-34	9.05433e-32	arahy.Tifrunner.gnm2.ann1.Y9M9U1/arahy.Tifrunner.gnm2.ann1.IIR79L/arahy.Tifrunner.gnm2.ann1.NY8EEB/arahy.Tifrunner.gnm2.ann1.P9J5FJ/arahy.Tifrunner.gnm2.ann1.GLN9RQ/arahy.Tifrunner.gnm2.ann1.10NZ15/arahy.Tifrunner.gnm2.ann1.B4L9Q8/arahy.Tifrunner.gnm2.ann1.59W7TL/arahy.Tifrunner.gnm2.ann1.QF6RLP/arahy.Tifrunner.gnm2.ann1.03VPIQ/arahy.Tifrunner.gnm2.ann1.22NCG0/arahy.Tifrunner.gnm2.ann1.RR7AK4/ara…	Y9M9U1/IIR79L/NY8EEB/P9J5FJ/GLN9RQ/10NZ15/B4L9Q8/59W7TL/QF6RLP/03VPIQ/22NCG0/RR7AK4/RPA6KE/F3YBRW/7Y677Z/E0UWWU/-/LYRG6E/6A5V28/2SL2GJ/-/RK9T7W/MJ19SS/X4YWGS/RPH28Q/S0X8F9/QAA1TN/C4IA98/UN3WEE/2FU6SJ/RM6JLQ/Z3ML6G/F5FKV3/FH1S6D/BWZ3C4/32UYYJ/FL0Q4N/01YPVW/B6RQCR/5DQ8NN/QQ6LTJ/CJPQ3L/2F8MA2/PVV2JM/ERZH2H/S80HYQ/LG575R/3G8586/U59V20/4HN5I7/1WCS7I/-/6N2UFZ/V1PUB9/FU4JSI/K0XUKT/UETA4G/CRWB8Z/J8QFHP/C…	96
BP	GO:0032446	protein modification by small protein conjugation	23/1500	49/7864	8.29114e-06	0.000808387	arahy.Tifrunner.gnm2.ann1.CT4JMD/arahy.Tifrunner.gnm2.ann1.FW0N61/arahy.Tifrunner.gnm2.ann1.KQ5WJ5/arahy.Tifrunner.gnm2.ann1.XY0R0H/arahy.Tifrunner.gnm2.ann1.LM2DEJ/arahy.Tifrunner.gnm2.ann1.HT20TT/arahy.Tifrunner.gnm2.ann1.L5PHVW/arahy.Tifrunner.gnm2.ann1.G5G1MY/arahy.Tifrunner.gnm2.ann1.PHM8DT/arahy.Tifrunner.gnm2.ann1.579CME/arahy.Tifrunner.gnm2.ann1.4J5UF2/arahy.Tifrunner.gnm2.ann1.6H61SH/ara…	CT4JMD/FW0N61/KQ5WJ5/XY0R0H/LM2DEJ/HT20TT/L5PHVW/G5G1MY/PHM8DT/579CME/4J5UF2/6H61SH/MGPQ7U/430W4N/3VLA0M/5I3HHA/4AP7UE/SWIT4Z/NT97EM/718N46/CDHX4V/J6YH7R/P99R0P	23		BP	GO:0043604	amide biosynthetic process	96/542	370/7864	2.70018e-32	2.13314e-30	arahy.Tifrunner.gnm2.ann1.Y9M9U1/arahy.Tifrunner.gnm2.ann1.IIR79L/arahy.Tifrunner.gnm2.ann1.NY8EEB/arahy.Tifrunner.gnm2.ann1.P9J5FJ/arahy.Tifrunner.gnm2.ann1.GLN9RQ/arahy.Tifrunner.gnm2.ann1.10NZ15/arahy.Tifrunner.gnm2.ann1.B4L9Q8/arahy.Tifrunner.gnm2.ann1.59W7TL/arahy.Tifrunner.gnm2.ann1.QF6RLP/arahy.Tifrunner.gnm2.ann1.03VPIQ/arahy.Tifrunner.gnm2.ann1.22NCG0/arahy.Tifrunner.gnm2.ann1.RR7AK4/ara…	Y9M9U1/IIR79L/NY8EEB/P9J5FJ/GLN9RQ/10NZ15/B4L9Q8/59W7TL/QF6RLP/03VPIQ/22NCG0/RR7AK4/RPA6KE/F3YBRW/7Y677Z/E0UWWU/-/LYRG6E/6A5V28/2SL2GJ/-/RK9T7W/MJ19SS/X4YWGS/RPH28Q/S0X8F9/QAA1TN/C4IA98/UN3WEE/2FU6SJ/RM6JLQ/Z3ML6G/F5FKV3/FH1S6D/BWZ3C4/32UYYJ/FL0Q4N/01YPVW/B6RQCR/5DQ8NN/QQ6LTJ/CJPQ3L/2F8MA2/PVV2JM/ERZH2H/S80HYQ/LG575R/3G8586/U59V20/4HN5I7/1WCS7I/-/6N2UFZ/V1PUB9/FU4JSI/K0XUKT/UETA4G/CRWB8Z/J8QFHP/C…	96
BP	GO:0007165	signal transduction	99/1500	357/7864	2.96397e-05	0.00192658	arahy.Tifrunner.gnm2.ann1.T6DCA5/arahy.Tifrunner.gnm2.ann1.MDSJ3Y/arahy.Tifrunner.gnm2.ann1.KHQI9Q/arahy.Tifrunner.gnm2.ann1.WXJ9GG/arahy.Tifrunner.gnm2.ann1.NEML9D/arahy.Tifrunner.gnm2.ann1.B86L8S/arahy.Tifrunner.gnm2.ann1.2XR4L9/arahy.Tifrunner.gnm2.ann1.R8KUIR/arahy.Tifrunner.gnm2.ann1.NW9GXH/arahy.Tifrunner.gnm2.ann1.RGS8GS/arahy.Tifrunner.gnm2.ann1.G02YMJ/arahy.Tifrunner.gnm2.ann1.PJ1Z6Q/ara…	T6DCA5/MDSJ3Y/KHQI9Q/WXJ9GG/NEML9D/B86L8S/2XR4L9/R8KUIR/NW9GXH/RGS8GS/G02YMJ/PJ1Z6Q/I18EKR/I28IWP/T7TSKU/FKG4Y0/M9ABLH/27BWBV/MY0F6Q/BB34IZ/L0AIUK/S5VFF6/FUW0JF/JED1KU/SM1KCJ/ABX7CL/M38AUV/RCBN0E/C3UMJG/1PK53M/F5ZG0R/-/VY9V4D/618SXF/DIS81S/1C185Z/V960AN/QZS0X1/ZWY028/PABD0G/A9G6ZW/LS6X36/02TVGL/U5FUH1/39T2MF/LDQ9TP/4ZIH53/27KESB/-/4FG6XW/CT51YV/5U4NCD/EG26MQ/797BBR/ZKLX85/2F6V15/IH9T3K/BC3717/42B…	99		BP	GO:0043603	cellular amide metabolic process	96/542	379/7864	2.24163e-31	1.41671e-29	arahy.Tifrunner.gnm2.ann1.Y9M9U1/arahy.Tifrunner.gnm2.ann1.IIR79L/arahy.Tifrunner.gnm2.ann1.NY8EEB/arahy.Tifrunner.gnm2.ann1.P9J5FJ/arahy.Tifrunner.gnm2.ann1.GLN9RQ/arahy.Tifrunner.gnm2.ann1.10NZ15/arahy.Tifrunner.gnm2.ann1.B4L9Q8/arahy.Tifrunner.gnm2.ann1.59W7TL/arahy.Tifrunner.gnm2.ann1.QF6RLP/arahy.Tifrunner.gnm2.ann1.03VPIQ/arahy.Tifrunner.gnm2.ann1.22NCG0/arahy.Tifrunner.gnm2.ann1.RR7AK4/ara…	Y9M9U1/IIR79L/NY8EEB/P9J5FJ/GLN9RQ/10NZ15/B4L9Q8/59W7TL/QF6RLP/03VPIQ/22NCG0/RR7AK4/RPA6KE/F3YBRW/7Y677Z/E0UWWU/-/LYRG6E/6A5V28/2SL2GJ/-/RK9T7W/MJ19SS/X4YWGS/RPH28Q/S0X8F9/QAA1TN/C4IA98/UN3WEE/2FU6SJ/RM6JLQ/Z3ML6G/F5FKV3/FH1S6D/BWZ3C4/32UYYJ/FL0Q4N/01YPVW/B6RQCR/5DQ8NN/QQ6LTJ/CJPQ3L/2F8MA2/PVV2JM/ERZH2H/S80HYQ/LG575R/3G8586/U59V20/4HN5I7/1WCS7I/-/6N2UFZ/V1PUB9/FU4JSI/K0XUKT/UETA4G/CRWB8Z/J8QFHP/C…	96
BP	GO:0023052	signaling	99/1500	357/7864	2.96397e-05	0.00192658	arahy.Tifrunner.gnm2.ann1.T6DCA5/arahy.Tifrunner.gnm2.ann1.MDSJ3Y/arahy.Tifrunner.gnm2.ann1.KHQI9Q/arahy.Tifrunner.gnm2.ann1.WXJ9GG/arahy.Tifrunner.gnm2.ann1.NEML9D/arahy.Tifrunner.gnm2.ann1.B86L8S/arahy.Tifrunner.gnm2.ann1.2XR4L9/arahy.Tifrunner.gnm2.ann1.R8KUIR/arahy.Tifrunner.gnm2.ann1.NW9GXH/arahy.Tifrunner.gnm2.ann1.RGS8GS/arahy.Tifrunner.gnm2.ann1.G02YMJ/arahy.Tifrunner.gnm2.ann1.PJ1Z6Q/ara…	T6DCA5/MDSJ3Y/KHQI9Q/WXJ9GG/NEML9D/B86L8S/2XR4L9/R8KUIR/NW9GXH/RGS8GS/G02YMJ/PJ1Z6Q/I18EKR/I28IWP/T7TSKU/FKG4Y0/M9ABLH/27BWBV/MY0F6Q/BB34IZ/L0AIUK/S5VFF6/FUW0JF/JED1KU/SM1KCJ/ABX7CL/M38AUV/RCBN0E/C3UMJG/1PK53M/F5ZG0R/-/VY9V4D/618SXF/DIS81S/1C185Z/V960AN/QZS0X1/ZWY028/PABD0G/A9G6ZW/LS6X36/02TVGL/U5FUH1/39T2MF/LDQ9TP/4ZIH53/27KESB/-/4FG6XW/CT51YV/5U4NCD/EG26MQ/797BBR/ZKLX85/2F6V15/IH9T3K/BC3717/42B…	99		BP	GO:0006260	DNA replication	24/542	50/7864	1.80344e-15	9.49814e-14	arahy.Tifrunner.gnm2.ann1.YFDY0T/arahy.Tifrunner.gnm2.ann1.N8JZ6F/arahy.Tifrunner.gnm2.ann1.WNQC8Q/arahy.Tifrunner.gnm2.ann1.R3IAX4/arahy.Tifrunner.gnm2.ann1.V37JW4/arahy.Tifrunner.gnm2.ann1.7J68PP/arahy.Tifrunner.gnm2.ann1.KD1TI7/arahy.Tifrunner.gnm2.ann1.1KN0VJ/arahy.Tifrunner.gnm2.ann1.J8WCL7/arahy.Tifrunner.gnm2.ann1.E3U0AR/arahy.Tifrunner.gnm2.ann1.K18NKD/arahy.Tifrunner.gnm2.ann1.D87PD7/ara…	YFDY0T/N8JZ6F/WNQC8Q/R3IAX4/V37JW4/7J68PP/KD1TI7/1KN0VJ/J8WCL7/E3U0AR/K18NKD/D87PD7/76Y6MV/I8W9P3/QR0DXW/HTD3J8/UWZ7BN/V9CB21/SV5NHS/F25EMM/R57YID/IBNY1Y/H9ZTXG/-	24
BP	GO:0000003	reproduction	30/1500	82/7864	0.000142674	0.00428022	arahy.Tifrunner.gnm2.ann1.2GR8KM/arahy.Tifrunner.gnm2.ann1.I16N60/arahy.Tifrunner.gnm2.ann1.H0A24T/arahy.Tifrunner.gnm2.ann1.SH37QY/arahy.Tifrunner.gnm2.ann1.7VUN8S/arahy.Tifrunner.gnm2.ann1.7US5GV/arahy.Tifrunner.gnm2.ann1.VF12WF/arahy.Tifrunner.gnm2.ann1.BWKC5Z/arahy.Tifrunner.gnm2.ann1.V4JZWV/arahy.Tifrunner.gnm2.ann1.6RPF32/arahy.Tifrunner.gnm2.ann1.Q37FSL/arahy.Tifrunner.gnm2.ann1.R526DL/ara…	2GR8KM/I16N60/H0A24T/SH37QY/7VUN8S/7US5GV/VF12WF/BWKC5Z/V4JZWV/6RPF32/Q37FSL/R526DL/MT49G4/I1TJ3H/N9ERRY/1VY1KX/WE5WNX/D2YYPY/F8EDYM/AUSP9T/SQF377/EQP4AY/B473LU/58NQ7F/M23BVA/NVX4NR/60WI8V/UCU9VL/GCH8EX/UUH4DG	30		BP	GO:0006928	movement of cell or subcellular component	18/542	58/7864	3.12319e-08	1.23366e-06	arahy.Tifrunner.gnm2.ann1.DN52HN/arahy.Tifrunner.gnm2.ann1.72AJJX/arahy.Tifrunner.gnm2.ann1.R3Y850/arahy.Tifrunner.gnm2.ann1.VG9BQH/arahy.Tifrunner.gnm2.ann1.RA398F/arahy.Tifrunner.gnm2.ann1.I9YSCG/arahy.Tifrunner.gnm2.ann1.LDZ3RE/arahy.Tifrunner.gnm2.ann1.R4UZW9/arahy.Tifrunner.gnm2.ann1.V9SGYL/arahy.Tifrunner.gnm2.ann1.SHWV95/arahy.Tifrunner.gnm2.ann1.GT6U7J/arahy.Tifrunner.gnm2.ann1.L9NYSD/ara…	DN52HN/72AJJX/R3Y850/VG9BQH/RA398F/I9YSCG/LDZ3RE/R4UZW9/V9SGYL/SHWV95/GT6U7J/L9NYSD/KY6G5X/2070QL/M376CB/IRA02K/V43IMF/S11XWG	18
BP	GO:0008037	cell recognition	30/1500	82/7864	0.000142674	0.00428022	arahy.Tifrunner.gnm2.ann1.2GR8KM/arahy.Tifrunner.gnm2.ann1.I16N60/arahy.Tifrunner.gnm2.ann1.H0A24T/arahy.Tifrunner.gnm2.ann1.SH37QY/arahy.Tifrunner.gnm2.ann1.7VUN8S/arahy.Tifrunner.gnm2.ann1.7US5GV/arahy.Tifrunner.gnm2.ann1.VF12WF/arahy.Tifrunner.gnm2.ann1.BWKC5Z/arahy.Tifrunner.gnm2.ann1.V4JZWV/arahy.Tifrunner.gnm2.ann1.6RPF32/arahy.Tifrunner.gnm2.ann1.Q37FSL/arahy.Tifrunner.gnm2.ann1.R526DL/ara…	2GR8KM/I16N60/H0A24T/SH37QY/7VUN8S/7US5GV/VF12WF/BWKC5Z/V4JZWV/6RPF32/Q37FSL/R526DL/MT49G4/I1TJ3H/N9ERRY/1VY1KX/WE5WNX/D2YYPY/F8EDYM/AUSP9T/SQF377/EQP4AY/B473LU/58NQ7F/M23BVA/NVX4NR/60WI8V/UCU9VL/GCH8EX/UUH4DG	30		BP	GO:0007018	microtubule-based movement	18/542	58/7864	3.12319e-08	1.23366e-06	arahy.Tifrunner.gnm2.ann1.DN52HN/arahy.Tifrunner.gnm2.ann1.72AJJX/arahy.Tifrunner.gnm2.ann1.R3Y850/arahy.Tifrunner.gnm2.ann1.VG9BQH/arahy.Tifrunner.gnm2.ann1.RA398F/arahy.Tifrunner.gnm2.ann1.I9YSCG/arahy.Tifrunner.gnm2.ann1.LDZ3RE/arahy.Tifrunner.gnm2.ann1.R4UZW9/arahy.Tifrunner.gnm2.ann1.V9SGYL/arahy.Tifrunner.gnm2.ann1.SHWV95/arahy.Tifrunner.gnm2.ann1.GT6U7J/arahy.Tifrunner.gnm2.ann1.L9NYSD/ara…	DN52HN/72AJJX/R3Y850/VG9BQH/RA398F/I9YSCG/LDZ3RE/R4UZW9/V9SGYL/SHWV95/GT6U7J/L9NYSD/KY6G5X/2070QL/M376CB/IRA02K/V43IMF/S11XWG	18
BP	GO:0009856	pollination	30/1500	82/7864	0.000142674	0.00428022	arahy.Tifrunner.gnm2.ann1.2GR8KM/arahy.Tifrunner.gnm2.ann1.I16N60/arahy.Tifrunner.gnm2.ann1.H0A24T/arahy.Tifrunner.gnm2.ann1.SH37QY/arahy.Tifrunner.gnm2.ann1.7VUN8S/arahy.Tifrunner.gnm2.ann1.7US5GV/arahy.Tifrunner.gnm2.ann1.VF12WF/arahy.Tifrunner.gnm2.ann1.BWKC5Z/arahy.Tifrunner.gnm2.ann1.V4JZWV/arahy.Tifrunner.gnm2.ann1.6RPF32/arahy.Tifrunner.gnm2.ann1.Q37FSL/arahy.Tifrunner.gnm2.ann1.R526DL/ara…	2GR8KM/I16N60/H0A24T/SH37QY/7VUN8S/7US5GV/VF12WF/BWKC5Z/V4JZWV/6RPF32/Q37FSL/R526DL/MT49G4/I1TJ3H/N9ERRY/1VY1KX/WE5WNX/D2YYPY/F8EDYM/AUSP9T/SQF377/EQP4AY/B473LU/58NQ7F/M23BVA/NVX4NR/60WI8V/UCU9VL/GCH8EX/UUH4DG	30		BP	GO:0006259	DNA metabolic process	35/542	187/7864	3.97891e-08	1.39704e-06	arahy.Tifrunner.gnm2.ann1.YFDY0T/arahy.Tifrunner.gnm2.ann1.N8JZ6F/arahy.Tifrunner.gnm2.ann1.WNQC8Q/arahy.Tifrunner.gnm2.ann1.R3IAX4/arahy.Tifrunner.gnm2.ann1.V37JW4/arahy.Tifrunner.gnm2.ann1.7J68PP/arahy.Tifrunner.gnm2.ann1.KD1TI7/arahy.Tifrunner.gnm2.ann1.1KN0VJ/arahy.Tifrunner.gnm2.ann1.J8WCL7/arahy.Tifrunner.gnm2.ann1.E3U0AR/arahy.Tifrunner.gnm2.ann1.K18NKD/arahy.Tifrunner.gnm2.ann1.D87PD7/ara…	YFDY0T/N8JZ6F/WNQC8Q/R3IAX4/V37JW4/7J68PP/KD1TI7/1KN0VJ/J8WCL7/E3U0AR/K18NKD/D87PD7/76Y6MV/I8W9P3/QR0DXW/HTD3J8/NCP65V/168PWC/UWZ7BN/VJ5EI6/V9CB21/SV5NHS/F25EMM/R57YID/Z70S0B/D3QW6U/IBNY1Y/ES5MTE/K2HVP1/XVSB6Y/XPQW08/SP1H5F/H9ZTXG/-/-	35
BP	GO:0009875	pollen-pistil interaction	30/1500	82/7864	0.000142674	0.00428022	arahy.Tifrunner.gnm2.ann1.2GR8KM/arahy.Tifrunner.gnm2.ann1.I16N60/arahy.Tifrunner.gnm2.ann1.H0A24T/arahy.Tifrunner.gnm2.ann1.SH37QY/arahy.Tifrunner.gnm2.ann1.7VUN8S/arahy.Tifrunner.gnm2.ann1.7US5GV/arahy.Tifrunner.gnm2.ann1.VF12WF/arahy.Tifrunner.gnm2.ann1.BWKC5Z/arahy.Tifrunner.gnm2.ann1.V4JZWV/arahy.Tifrunner.gnm2.ann1.6RPF32/arahy.Tifrunner.gnm2.ann1.Q37FSL/arahy.Tifrunner.gnm2.ann1.R526DL/ara…	2GR8KM/I16N60/H0A24T/SH37QY/7VUN8S/7US5GV/VF12WF/BWKC5Z/V4JZWV/6RPF32/Q37FSL/R526DL/MT49G4/I1TJ3H/N9ERRY/1VY1KX/WE5WNX/D2YYPY/F8EDYM/AUSP9T/SQF377/EQP4AY/B473LU/58NQ7F/M23BVA/NVX4NR/60WI8V/UCU9VL/GCH8EX/UUH4DG	30		BP	GO:0007017	microtubule-based process	18/542	78/7864	4.01942e-06	0.000127014	arahy.Tifrunner.gnm2.ann1.DN52HN/arahy.Tifrunner.gnm2.ann1.72AJJX/arahy.Tifrunner.gnm2.ann1.R3Y850/arahy.Tifrunner.gnm2.ann1.VG9BQH/arahy.Tifrunner.gnm2.ann1.RA398F/arahy.Tifrunner.gnm2.ann1.I9YSCG/arahy.Tifrunner.gnm2.ann1.LDZ3RE/arahy.Tifrunner.gnm2.ann1.R4UZW9/arahy.Tifrunner.gnm2.ann1.V9SGYL/arahy.Tifrunner.gnm2.ann1.SHWV95/arahy.Tifrunner.gnm2.ann1.GT6U7J/arahy.Tifrunner.gnm2.ann1.L9NYSD/ara…	DN52HN/72AJJX/R3Y850/VG9BQH/RA398F/I9YSCG/LDZ3RE/R4UZW9/V9SGYL/SHWV95/GT6U7J/L9NYSD/KY6G5X/2070QL/M376CB/IRA02K/V43IMF/S11XWG	18
BP	GO:0022414	reproductive process	30/1500	82/7864	0.000142674	0.00428022	arahy.Tifrunner.gnm2.ann1.2GR8KM/arahy.Tifrunner.gnm2.ann1.I16N60/arahy.Tifrunner.gnm2.ann1.H0A24T/arahy.Tifrunner.gnm2.ann1.SH37QY/arahy.Tifrunner.gnm2.ann1.7VUN8S/arahy.Tifrunner.gnm2.ann1.7US5GV/arahy.Tifrunner.gnm2.ann1.VF12WF/arahy.Tifrunner.gnm2.ann1.BWKC5Z/arahy.Tifrunner.gnm2.ann1.V4JZWV/arahy.Tifrunner.gnm2.ann1.6RPF32/arahy.Tifrunner.gnm2.ann1.Q37FSL/arahy.Tifrunner.gnm2.ann1.R526DL/ara…	2GR8KM/I16N60/H0A24T/SH37QY/7VUN8S/7US5GV/VF12WF/BWKC5Z/V4JZWV/6RPF32/Q37FSL/R526DL/MT49G4/I1TJ3H/N9ERRY/1VY1KX/WE5WNX/D2YYPY/F8EDYM/AUSP9T/SQF377/EQP4AY/B473LU/58NQ7F/M23BVA/NVX4NR/60WI8V/UCU9VL/GCH8EX/UUH4DG	30		BP	GO:0045229	external encapsulating structure organization	15/542	61/7864	1.12507e-05	0.000296268	arahy.Tifrunner.gnm2.ann1.LDSG15/arahy.Tifrunner.gnm2.ann1.RVLE1D/arahy.Tifrunner.gnm2.ann1.E4N5F8/arahy.Tifrunner.gnm2.ann1.9U7L2M/arahy.Tifrunner.gnm2.ann1.MR90IT/arahy.Tifrunner.gnm2.ann1.26R06I/arahy.Tifrunner.gnm2.ann1.ERJN8A/arahy.Tifrunner.gnm2.ann1.HU828B/novel.5407/arahy.Tifrunner.gnm2.ann1.Y7SLGU/arahy.Tifrunner.gnm2.ann1.DIU0LM/arahy.Tifrunner.gnm2.ann1.59WLWN/arahy.Tifrunner.gnm2.ann1…	LDSG15/RVLE1D/E4N5F8/9U7L2M/MR90IT/26R06I/ERJN8A/HU828B/-/Y7SLGU/DIU0LM/59WLWN/MY5CGZ/K12VEC/0LT2FK	15
BP	GO:0044706	multi-multicellular organism process	30/1500	82/7864	0.000142674	0.00428022	arahy.Tifrunner.gnm2.ann1.2GR8KM/arahy.Tifrunner.gnm2.ann1.I16N60/arahy.Tifrunner.gnm2.ann1.H0A24T/arahy.Tifrunner.gnm2.ann1.SH37QY/arahy.Tifrunner.gnm2.ann1.7VUN8S/arahy.Tifrunner.gnm2.ann1.7US5GV/arahy.Tifrunner.gnm2.ann1.VF12WF/arahy.Tifrunner.gnm2.ann1.BWKC5Z/arahy.Tifrunner.gnm2.ann1.V4JZWV/arahy.Tifrunner.gnm2.ann1.6RPF32/arahy.Tifrunner.gnm2.ann1.Q37FSL/arahy.Tifrunner.gnm2.ann1.R526DL/ara…	2GR8KM/I16N60/H0A24T/SH37QY/7VUN8S/7US5GV/VF12WF/BWKC5Z/V4JZWV/6RPF32/Q37FSL/R526DL/MT49G4/I1TJ3H/N9ERRY/1VY1KX/WE5WNX/D2YYPY/F8EDYM/AUSP9T/SQF377/EQP4AY/B473LU/58NQ7F/M23BVA/NVX4NR/60WI8V/UCU9VL/GCH8EX/UUH4DG	30		BP	GO:0071555	cell wall organization	15/542	61/7864	1.12507e-05	0.000296268	arahy.Tifrunner.gnm2.ann1.LDSG15/arahy.Tifrunner.gnm2.ann1.RVLE1D/arahy.Tifrunner.gnm2.ann1.E4N5F8/arahy.Tifrunner.gnm2.ann1.9U7L2M/arahy.Tifrunner.gnm2.ann1.MR90IT/arahy.Tifrunner.gnm2.ann1.26R06I/arahy.Tifrunner.gnm2.ann1.ERJN8A/arahy.Tifrunner.gnm2.ann1.HU828B/novel.5407/arahy.Tifrunner.gnm2.ann1.Y7SLGU/arahy.Tifrunner.gnm2.ann1.DIU0LM/arahy.Tifrunner.gnm2.ann1.59WLWN/arahy.Tifrunner.gnm2.ann1…	LDSG15/RVLE1D/E4N5F8/9U7L2M/MR90IT/26R06I/ERJN8A/HU828B/-/Y7SLGU/DIU0LM/59WLWN/MY5CGZ/K12VEC/0LT2FK	15
BP	GO:0048544	recognition of pollen	30/1500	82/7864	0.000142674	0.00428022	arahy.Tifrunner.gnm2.ann1.2GR8KM/arahy.Tifrunner.gnm2.ann1.I16N60/arahy.Tifrunner.gnm2.ann1.H0A24T/arahy.Tifrunner.gnm2.ann1.SH37QY/arahy.Tifrunner.gnm2.ann1.7VUN8S/arahy.Tifrunner.gnm2.ann1.7US5GV/arahy.Tifrunner.gnm2.ann1.VF12WF/arahy.Tifrunner.gnm2.ann1.BWKC5Z/arahy.Tifrunner.gnm2.ann1.V4JZWV/arahy.Tifrunner.gnm2.ann1.6RPF32/arahy.Tifrunner.gnm2.ann1.Q37FSL/arahy.Tifrunner.gnm2.ann1.R526DL/ara…	2GR8KM/I16N60/H0A24T/SH37QY/7VUN8S/7US5GV/VF12WF/BWKC5Z/V4JZWV/6RPF32/Q37FSL/R526DL/MT49G4/I1TJ3H/N9ERRY/1VY1KX/WE5WNX/D2YYPY/F8EDYM/AUSP9T/SQF377/EQP4AY/B473LU/58NQ7F/M23BVA/NVX4NR/60WI8V/UCU9VL/GCH8EX/UUH4DG	30		BP	GO:0022900	electron transport chain	6/542	10/7864	1.72448e-05	0.000419182	arahy.Tifrunner.gnm2.ann1.R03NAB/arahy.Tifrunner.gnm2.ann1.HKZ8UA/arahy.Tifrunner.gnm2.ann1.QBT3FB/arahy.Tifrunner.gnm2.ann1.KW5FX2/novel.1622/arahy.Tifrunner.gnm2.ann1.SB31NP	R03NAB/HKZ8UA/QBT3FB/KW5FX2/-/SB31NP	6
BP	GO:0051704	multi-organism process	30/1500	85/7864	0.00029679	0.00826772	arahy.Tifrunner.gnm2.ann1.2GR8KM/arahy.Tifrunner.gnm2.ann1.I16N60/arahy.Tifrunner.gnm2.ann1.H0A24T/arahy.Tifrunner.gnm2.ann1.SH37QY/arahy.Tifrunner.gnm2.ann1.7VUN8S/arahy.Tifrunner.gnm2.ann1.7US5GV/arahy.Tifrunner.gnm2.ann1.VF12WF/arahy.Tifrunner.gnm2.ann1.BWKC5Z/arahy.Tifrunner.gnm2.ann1.V4JZWV/arahy.Tifrunner.gnm2.ann1.6RPF32/arahy.Tifrunner.gnm2.ann1.Q37FSL/arahy.Tifrunner.gnm2.ann1.R526DL/ara…	2GR8KM/I16N60/H0A24T/SH37QY/7VUN8S/7US5GV/VF12WF/BWKC5Z/V4JZWV/6RPF32/Q37FSL/R526DL/MT49G4/I1TJ3H/N9ERRY/1VY1KX/WE5WNX/D2YYPY/F8EDYM/AUSP9T/SQF377/EQP4AY/B473LU/58NQ7F/M23BVA/NVX4NR/60WI8V/UCU9VL/GCH8EX/UUH4DG	30		BP	GO:0006091	generation of precursor metabolites and energy	15/542	64/7864	2.0973e-05	0.000473391	arahy.Tifrunner.gnm2.ann1.YW5LIS/arahy.Tifrunner.gnm2.ann1.GMWI1E/arahy.Tifrunner.gnm2.ann1.4G3XR6/arahy.Tifrunner.gnm2.ann1.R03NAB/arahy.Tifrunner.gnm2.ann1.9XY3DG/arahy.Tifrunner.gnm2.ann1.H5UTXB/arahy.Tifrunner.gnm2.ann1.HKZ8UA/arahy.Tifrunner.gnm2.ann1.SFW5N9/arahy.Tifrunner.gnm2.ann1.QBT3FB/arahy.Tifrunner.gnm2.ann1.86EPEX/arahy.Tifrunner.gnm2.ann1.LI5GRW/arahy.Tifrunner.gnm2.ann1.KW5FX2/nov…	YW5LIS/GMWI1E/4G3XR6/R03NAB/9XY3DG/H5UTXB/HKZ8UA/SFW5N9/QBT3FB/86EPEX/LI5GRW/KW5FX2/-/7I0ZXT/SB31NP	15
BP	GO:0032501	multicellular organismal process	32/1500	101/7864	0.00159897	0.0415733	arahy.Tifrunner.gnm2.ann1.2GR8KM/arahy.Tifrunner.gnm2.ann1.I16N60/arahy.Tifrunner.gnm2.ann1.H0A24T/arahy.Tifrunner.gnm2.ann1.SH37QY/arahy.Tifrunner.gnm2.ann1.7VUN8S/arahy.Tifrunner.gnm2.ann1.7US5GV/arahy.Tifrunner.gnm2.ann1.VF12WF/arahy.Tifrunner.gnm2.ann1.BWKC5Z/arahy.Tifrunner.gnm2.ann1.V4JZWV/arahy.Tifrunner.gnm2.ann1.6RPF32/arahy.Tifrunner.gnm2.ann1.Q37FSL/arahy.Tifrunner.gnm2.ann1.R526DL/ara…	2GR8KM/I16N60/H0A24T/SH37QY/7VUN8S/7US5GV/VF12WF/BWKC5Z/V4JZWV/6RPF32/Q37FSL/R526DL/MT49G4/I1TJ3H/N9ERRY/1VY1KX/WE5WNX/D2YYPY/F8EDYM/AUSP9T/SQF377/EQP4AY/Y6I14R/B473LU/58NQ7F/M23BVA/NVX4NR/60WI8V/UCU9VL/GCH8EX/UUH4DG/9VZJ2N	32		BP	GO:0006457	protein folding	20/542	109/7864	4.52841e-05	0.000953985	arahy.Tifrunner.gnm2.ann1.DU5DWV/arahy.Tifrunner.gnm2.ann1.E1KG5K/arahy.Tifrunner.gnm2.ann1.GX1P2J/arahy.Tifrunner.gnm2.ann1.Q1M4CJ/arahy.Tifrunner.gnm2.ann1.P8FSM4/arahy.Tifrunner.gnm2.ann1.T76A9L/arahy.Tifrunner.gnm2.ann1.B8WNJH/arahy.Tifrunner.gnm2.ann1.I2X0XY/arahy.Tifrunner.gnm2.ann1.U8M3K9/arahy.Tifrunner.gnm2.ann1.94UDPX/arahy.Tifrunner.gnm2.ann1.H890L5/arahy.Tifrunner.gnm2.ann1.90AC01/ara…	DU5DWV/E1KG5K/GX1P2J/Q1M4CJ/P8FSM4/T76A9L/B8WNJH/I2X0XY/U8M3K9/94UDPX/H890L5/90AC01/YQG5EZ/FVU0Y6/S3X144/4803WV/0JX5VM/Y5QTY6/-/59MIJM	20
CC	GO:0034357	photosynthetic membrane	31/378	51/2817	1.78604e-15	1.82176e-13	arahy.Tifrunner.gnm2.ann1.1944SK/arahy.Tifrunner.gnm2.ann1.30A6BG/arahy.Tifrunner.gnm2.ann1.49ZYT6/arahy.Tifrunner.gnm2.ann1.Y7HUGW/arahy.Tifrunner.gnm2.ann1.NN0MZU/arahy.Tifrunner.gnm2.ann1.MMUF9T/arahy.Tifrunner.gnm2.ann1.HCTL36/arahy.Tifrunner.gnm2.ann1.09KNS5/arahy.Tifrunner.gnm2.ann1.QW0L8Q/arahy.Tifrunner.gnm2.ann1.4PD0PP/arahy.Tifrunner.gnm2.ann1.RBYB13/arahy.Tifrunner.gnm2.ann1.PI6GK2/ara…	1944SK/30A6BG/49ZYT6/Y7HUGW/NN0MZU/MMUF9T/HCTL36/09KNS5/QW0L8Q/4PD0PP/RBYB13/PI6GK2/H2XQXC/G1SUYP/9042LP/TN6DUA/9QX17Y/27LE56/PH9A9F/DHZ2RQ/1B2UBR/110G34/HB1P9N/V1P8P6/V5WWJ8/I4CVDG/ZS1M1K/YBSA05/18YQBF/72UZ71/DJM1RY	31		BP	GO:0042545	cell wall modification	12/542	49/7864	8.87405e-05	0.00175262	arahy.Tifrunner.gnm2.ann1.LDSG15/arahy.Tifrunner.gnm2.ann1.RVLE1D/arahy.Tifrunner.gnm2.ann1.E4N5F8/arahy.Tifrunner.gnm2.ann1.MR90IT/arahy.Tifrunner.gnm2.ann1.26R06I/arahy.Tifrunner.gnm2.ann1.ERJN8A/arahy.Tifrunner.gnm2.ann1.HU828B/novel.5407/arahy.Tifrunner.gnm2.ann1.Y7SLGU/arahy.Tifrunner.gnm2.ann1.DIU0LM/arahy.Tifrunner.gnm2.ann1.MY5CGZ/arahy.Tifrunner.gnm2.ann1.0LT2FK	LDSG15/RVLE1D/E4N5F8/MR90IT/26R06I/ERJN8A/HU828B/-/Y7SLGU/DIU0LM/MY5CGZ/0LT2FK	12
CC	GO:0009579	thylakoid	31/378	53/2817	8.22908e-15	2.79789e-13	arahy.Tifrunner.gnm2.ann1.1944SK/arahy.Tifrunner.gnm2.ann1.30A6BG/arahy.Tifrunner.gnm2.ann1.49ZYT6/arahy.Tifrunner.gnm2.ann1.Y7HUGW/arahy.Tifrunner.gnm2.ann1.NN0MZU/arahy.Tifrunner.gnm2.ann1.MMUF9T/arahy.Tifrunner.gnm2.ann1.HCTL36/arahy.Tifrunner.gnm2.ann1.09KNS5/arahy.Tifrunner.gnm2.ann1.QW0L8Q/arahy.Tifrunner.gnm2.ann1.4PD0PP/arahy.Tifrunner.gnm2.ann1.RBYB13/arahy.Tifrunner.gnm2.ann1.PI6GK2/ara…	1944SK/30A6BG/49ZYT6/Y7HUGW/NN0MZU/MMUF9T/HCTL36/09KNS5/QW0L8Q/4PD0PP/RBYB13/PI6GK2/H2XQXC/G1SUYP/9042LP/TN6DUA/9QX17Y/27LE56/PH9A9F/DHZ2RQ/1B2UBR/110G34/HB1P9N/V1P8P6/V5WWJ8/I4CVDG/ZS1M1K/YBSA05/18YQBF/72UZ71/DJM1RY	31		BP	GO:0071554	cell wall organization or biogenesis	15/542	79/7864	0.00027051	0.00502831	arahy.Tifrunner.gnm2.ann1.LDSG15/arahy.Tifrunner.gnm2.ann1.RVLE1D/arahy.Tifrunner.gnm2.ann1.E4N5F8/arahy.Tifrunner.gnm2.ann1.9U7L2M/arahy.Tifrunner.gnm2.ann1.MR90IT/arahy.Tifrunner.gnm2.ann1.26R06I/arahy.Tifrunner.gnm2.ann1.ERJN8A/arahy.Tifrunner.gnm2.ann1.HU828B/novel.5407/arahy.Tifrunner.gnm2.ann1.Y7SLGU/arahy.Tifrunner.gnm2.ann1.DIU0LM/arahy.Tifrunner.gnm2.ann1.59WLWN/arahy.Tifrunner.gnm2.ann1…	LDSG15/RVLE1D/E4N5F8/9U7L2M/MR90IT/26R06I/ERJN8A/HU828B/-/Y7SLGU/DIU0LM/59WLWN/MY5CGZ/K12VEC/0LT2FK	15
CC	GO:0044436	thylakoid part	31/378	53/2817	8.22908e-15	2.79789e-13	arahy.Tifrunner.gnm2.ann1.1944SK/arahy.Tifrunner.gnm2.ann1.30A6BG/arahy.Tifrunner.gnm2.ann1.49ZYT6/arahy.Tifrunner.gnm2.ann1.Y7HUGW/arahy.Tifrunner.gnm2.ann1.NN0MZU/arahy.Tifrunner.gnm2.ann1.MMUF9T/arahy.Tifrunner.gnm2.ann1.HCTL36/arahy.Tifrunner.gnm2.ann1.09KNS5/arahy.Tifrunner.gnm2.ann1.QW0L8Q/arahy.Tifrunner.gnm2.ann1.4PD0PP/arahy.Tifrunner.gnm2.ann1.RBYB13/arahy.Tifrunner.gnm2.ann1.PI6GK2/ara…	1944SK/30A6BG/49ZYT6/Y7HUGW/NN0MZU/MMUF9T/HCTL36/09KNS5/QW0L8Q/4PD0PP/RBYB13/PI6GK2/H2XQXC/G1SUYP/9042LP/TN6DUA/9QX17Y/27LE56/PH9A9F/DHZ2RQ/1B2UBR/110G34/HB1P9N/V1P8P6/V5WWJ8/I4CVDG/ZS1M1K/YBSA05/18YQBF/72UZ71/DJM1RY	31		BP	GO:0006754	ATP biosynthetic process	10/542	52/7864	0.0025246	0.0359353	arahy.Tifrunner.gnm2.ann1.YW5LIS/arahy.Tifrunner.gnm2.ann1.GMWI1E/arahy.Tifrunner.gnm2.ann1.SLS97V/arahy.Tifrunner.gnm2.ann1.9XY3DG/arahy.Tifrunner.gnm2.ann1.H5UTXB/arahy.Tifrunner.gnm2.ann1.SFW5N9/arahy.Tifrunner.gnm2.ann1.86EPEX/arahy.Tifrunner.gnm2.ann1.LI5GRW/arahy.Tifrunner.gnm2.ann1.9ZAP4M/arahy.Tifrunner.gnm2.ann1.7I0ZXT	YW5LIS/GMWI1E/SLS97V/9XY3DG/H5UTXB/SFW5N9/86EPEX/LI5GRW/9ZAP4M/7I0ZXT	10
CC	GO:0009521	photosystem	29/378	48/2817	1.92183e-14	4.90067e-13	arahy.Tifrunner.gnm2.ann1.1944SK/arahy.Tifrunner.gnm2.ann1.30A6BG/arahy.Tifrunner.gnm2.ann1.49ZYT6/arahy.Tifrunner.gnm2.ann1.Y7HUGW/arahy.Tifrunner.gnm2.ann1.MMUF9T/arahy.Tifrunner.gnm2.ann1.HCTL36/arahy.Tifrunner.gnm2.ann1.09KNS5/arahy.Tifrunner.gnm2.ann1.QW0L8Q/arahy.Tifrunner.gnm2.ann1.4PD0PP/arahy.Tifrunner.gnm2.ann1.RBYB13/arahy.Tifrunner.gnm2.ann1.PI6GK2/arahy.Tifrunner.gnm2.ann1.H2XQXC/ara…	1944SK/30A6BG/49ZYT6/Y7HUGW/MMUF9T/HCTL36/09KNS5/QW0L8Q/4PD0PP/RBYB13/PI6GK2/H2XQXC/G1SUYP/9042LP/TN6DUA/9QX17Y/27LE56/PH9A9F/DHZ2RQ/1B2UBR/110G34/HB1P9N/V5WWJ8/I4CVDG/ZS1M1K/YBSA05/18YQBF/72UZ71/DJM1RY	29		BP	GO:0072524	pyridine-containing compound metabolic process	11/542	61/7864	0.00267457	0.0359353	arahy.Tifrunner.gnm2.ann1.YW5LIS/arahy.Tifrunner.gnm2.ann1.GMWI1E/arahy.Tifrunner.gnm2.ann1.ZW54SW/arahy.Tifrunner.gnm2.ann1.9XY3DG/arahy.Tifrunner.gnm2.ann1.H5UTXB/arahy.Tifrunner.gnm2.ann1.SFW5N9/arahy.Tifrunner.gnm2.ann1.D99XSD/arahy.Tifrunner.gnm2.ann1.86EPEX/arahy.Tifrunner.gnm2.ann1.LI5GRW/arahy.Tifrunner.gnm2.ann1.DXI2WM/arahy.Tifrunner.gnm2.ann1.7I0ZXT	YW5LIS/GMWI1E/ZW54SW/9XY3DG/H5UTXB/SFW5N9/D99XSD/86EPEX/LI5GRW/DXI2WM/7I0ZXT	11
CC	GO:0009522	photosystem I	13/378	16/2817	1.4521e-09	2.96229e-08	arahy.Tifrunner.gnm2.ann1.QW0L8Q/arahy.Tifrunner.gnm2.ann1.4PD0PP/arahy.Tifrunner.gnm2.ann1.PI6GK2/arahy.Tifrunner.gnm2.ann1.9042LP/arahy.Tifrunner.gnm2.ann1.TN6DUA/arahy.Tifrunner.gnm2.ann1.DHZ2RQ/arahy.Tifrunner.gnm2.ann1.110G34/arahy.Tifrunner.gnm2.ann1.HB1P9N/arahy.Tifrunner.gnm2.ann1.V5WWJ8/arahy.Tifrunner.gnm2.ann1.ZS1M1K/arahy.Tifrunner.gnm2.ann1.YBSA05/arahy.Tifrunner.gnm2.ann1.18YQBF/ara…	QW0L8Q/4PD0PP/PI6GK2/9042LP/TN6DUA/DHZ2RQ/110G34/HB1P9N/V5WWJ8/ZS1M1K/YBSA05/18YQBF/DJM1RY	13		BP	GO:0009142	nucleoside triphosphate biosynthetic process	10/542	53/7864	0.00292458	0.0359353	arahy.Tifrunner.gnm2.ann1.YW5LIS/arahy.Tifrunner.gnm2.ann1.GMWI1E/arahy.Tifrunner.gnm2.ann1.SLS97V/arahy.Tifrunner.gnm2.ann1.9XY3DG/arahy.Tifrunner.gnm2.ann1.H5UTXB/arahy.Tifrunner.gnm2.ann1.SFW5N9/arahy.Tifrunner.gnm2.ann1.86EPEX/arahy.Tifrunner.gnm2.ann1.LI5GRW/arahy.Tifrunner.gnm2.ann1.9ZAP4M/arahy.Tifrunner.gnm2.ann1.7I0ZXT	YW5LIS/GMWI1E/SLS97V/9XY3DG/H5UTXB/SFW5N9/86EPEX/LI5GRW/9ZAP4M/7I0ZXT	10
CC	GO:0042651	thylakoid membrane	18/378	33/2817	2.05881e-08	3.49997e-07	arahy.Tifrunner.gnm2.ann1.1944SK/arahy.Tifrunner.gnm2.ann1.30A6BG/arahy.Tifrunner.gnm2.ann1.49ZYT6/arahy.Tifrunner.gnm2.ann1.Y7HUGW/arahy.Tifrunner.gnm2.ann1.NN0MZU/arahy.Tifrunner.gnm2.ann1.MMUF9T/arahy.Tifrunner.gnm2.ann1.HCTL36/arahy.Tifrunner.gnm2.ann1.09KNS5/arahy.Tifrunner.gnm2.ann1.RBYB13/arahy.Tifrunner.gnm2.ann1.H2XQXC/arahy.Tifrunner.gnm2.ann1.G1SUYP/arahy.Tifrunner.gnm2.ann1.9QX17Y/ara…	1944SK/30A6BG/49ZYT6/Y7HUGW/NN0MZU/MMUF9T/HCTL36/09KNS5/RBYB13/H2XQXC/G1SUYP/9QX17Y/27LE56/PH9A9F/1B2UBR/V1P8P6/I4CVDG/72UZ71	18		BP	GO:0009145	purine nucleoside triphosphate biosynthetic process	10/542	53/7864	0.00292458	0.0359353	arahy.Tifrunner.gnm2.ann1.YW5LIS/arahy.Tifrunner.gnm2.ann1.GMWI1E/arahy.Tifrunner.gnm2.ann1.SLS97V/arahy.Tifrunner.gnm2.ann1.9XY3DG/arahy.Tifrunner.gnm2.ann1.H5UTXB/arahy.Tifrunner.gnm2.ann1.SFW5N9/arahy.Tifrunner.gnm2.ann1.86EPEX/arahy.Tifrunner.gnm2.ann1.LI5GRW/arahy.Tifrunner.gnm2.ann1.9ZAP4M/arahy.Tifrunner.gnm2.ann1.7I0ZXT	YW5LIS/GMWI1E/SLS97V/9XY3DG/H5UTXB/SFW5N9/86EPEX/LI5GRW/9ZAP4M/7I0ZXT	10
CC	GO:0009654	photosystem II oxygen evolving complex	16/378	30/2817	1.98178e-07	2.88773e-06	arahy.Tifrunner.gnm2.ann1.1944SK/arahy.Tifrunner.gnm2.ann1.30A6BG/arahy.Tifrunner.gnm2.ann1.49ZYT6/arahy.Tifrunner.gnm2.ann1.Y7HUGW/arahy.Tifrunner.gnm2.ann1.MMUF9T/arahy.Tifrunner.gnm2.ann1.HCTL36/arahy.Tifrunner.gnm2.ann1.09KNS5/arahy.Tifrunner.gnm2.ann1.RBYB13/arahy.Tifrunner.gnm2.ann1.H2XQXC/arahy.Tifrunner.gnm2.ann1.G1SUYP/arahy.Tifrunner.gnm2.ann1.9QX17Y/arahy.Tifrunner.gnm2.ann1.27LE56/ara…	1944SK/30A6BG/49ZYT6/Y7HUGW/MMUF9T/HCTL36/09KNS5/RBYB13/H2XQXC/G1SUYP/9QX17Y/27LE56/PH9A9F/1B2UBR/I4CVDG/72UZ71	16		BP	GO:0009201	ribonucleoside triphosphate biosynthetic process	10/542	53/7864	0.00292458	0.0359353	arahy.Tifrunner.gnm2.ann1.YW5LIS/arahy.Tifrunner.gnm2.ann1.GMWI1E/arahy.Tifrunner.gnm2.ann1.SLS97V/arahy.Tifrunner.gnm2.ann1.9XY3DG/arahy.Tifrunner.gnm2.ann1.H5UTXB/arahy.Tifrunner.gnm2.ann1.SFW5N9/arahy.Tifrunner.gnm2.ann1.86EPEX/arahy.Tifrunner.gnm2.ann1.LI5GRW/arahy.Tifrunner.gnm2.ann1.9ZAP4M/arahy.Tifrunner.gnm2.ann1.7I0ZXT	YW5LIS/GMWI1E/SLS97V/9XY3DG/H5UTXB/SFW5N9/86EPEX/LI5GRW/9ZAP4M/7I0ZXT	10
CC	GO:0009523	photosystem II	16/378	32/2817	6.32488e-07	8.06422e-06	arahy.Tifrunner.gnm2.ann1.1944SK/arahy.Tifrunner.gnm2.ann1.30A6BG/arahy.Tifrunner.gnm2.ann1.49ZYT6/arahy.Tifrunner.gnm2.ann1.Y7HUGW/arahy.Tifrunner.gnm2.ann1.MMUF9T/arahy.Tifrunner.gnm2.ann1.HCTL36/arahy.Tifrunner.gnm2.ann1.09KNS5/arahy.Tifrunner.gnm2.ann1.RBYB13/arahy.Tifrunner.gnm2.ann1.H2XQXC/arahy.Tifrunner.gnm2.ann1.G1SUYP/arahy.Tifrunner.gnm2.ann1.9QX17Y/arahy.Tifrunner.gnm2.ann1.27LE56/ara…	1944SK/30A6BG/49ZYT6/Y7HUGW/MMUF9T/HCTL36/09KNS5/RBYB13/H2XQXC/G1SUYP/9QX17Y/27LE56/PH9A9F/1B2UBR/I4CVDG/72UZ71	16		BP	GO:0009206	purine ribonucleoside triphosphate biosynthetic process	10/542	53/7864	0.00292458	0.0359353	arahy.Tifrunner.gnm2.ann1.YW5LIS/arahy.Tifrunner.gnm2.ann1.GMWI1E/arahy.Tifrunner.gnm2.ann1.SLS97V/arahy.Tifrunner.gnm2.ann1.9XY3DG/arahy.Tifrunner.gnm2.ann1.H5UTXB/arahy.Tifrunner.gnm2.ann1.SFW5N9/arahy.Tifrunner.gnm2.ann1.86EPEX/arahy.Tifrunner.gnm2.ann1.LI5GRW/arahy.Tifrunner.gnm2.ann1.9ZAP4M/arahy.Tifrunner.gnm2.ann1.7I0ZXT	YW5LIS/GMWI1E/SLS97V/9XY3DG/H5UTXB/SFW5N9/86EPEX/LI5GRW/9ZAP4M/7I0ZXT	10
CC	GO:1990204	oxidoreductase complex	16/378	35/2817	2.89939e-06	3.28598e-05	arahy.Tifrunner.gnm2.ann1.1944SK/arahy.Tifrunner.gnm2.ann1.30A6BG/arahy.Tifrunner.gnm2.ann1.49ZYT6/arahy.Tifrunner.gnm2.ann1.Y7HUGW/arahy.Tifrunner.gnm2.ann1.MMUF9T/arahy.Tifrunner.gnm2.ann1.HCTL36/arahy.Tifrunner.gnm2.ann1.09KNS5/arahy.Tifrunner.gnm2.ann1.RBYB13/arahy.Tifrunner.gnm2.ann1.H2XQXC/arahy.Tifrunner.gnm2.ann1.G1SUYP/arahy.Tifrunner.gnm2.ann1.9QX17Y/arahy.Tifrunner.gnm2.ann1.27LE56/ara…	1944SK/30A6BG/49ZYT6/Y7HUGW/MMUF9T/HCTL36/09KNS5/RBYB13/H2XQXC/G1SUYP/9QX17Y/27LE56/PH9A9F/1B2UBR/I4CVDG/72UZ71	16		BP	GO:0006310	DNA recombination	4/542	10/7864	0.00335197	0.0359353	arahy.Tifrunner.gnm2.ann1.168PWC/arahy.Tifrunner.gnm2.ann1.Z70S0B/arahy.Tifrunner.gnm2.ann1.XPQW08/novel.2316	168PWC/Z70S0B/XPQW08/-	4
CC	GO:0019898	extrinsic component of membrane	14/378	32/2817	2.30494e-05	0.000235104	arahy.Tifrunner.gnm2.ann1.1944SK/arahy.Tifrunner.gnm2.ann1.30A6BG/arahy.Tifrunner.gnm2.ann1.49ZYT6/arahy.Tifrunner.gnm2.ann1.Y7HUGW/arahy.Tifrunner.gnm2.ann1.MMUF9T/arahy.Tifrunner.gnm2.ann1.09KNS5/arahy.Tifrunner.gnm2.ann1.RBYB13/arahy.Tifrunner.gnm2.ann1.H2XQXC/arahy.Tifrunner.gnm2.ann1.G1SUYP/arahy.Tifrunner.gnm2.ann1.27LE56/arahy.Tifrunner.gnm2.ann1.PH9A9F/arahy.Tifrunner.gnm2.ann1.1B2UBR/ara…	1944SK/30A6BG/49ZYT6/Y7HUGW/MMUF9T/09KNS5/RBYB13/H2XQXC/G1SUYP/27LE56/PH9A9F/1B2UBR/I4CVDG/ML3LVJ	14		BP	GO:0006096	glycolytic process	8/542	38/7864	0.00373794	0.0359353	arahy.Tifrunner.gnm2.ann1.YW5LIS/arahy.Tifrunner.gnm2.ann1.GMWI1E/arahy.Tifrunner.gnm2.ann1.9XY3DG/arahy.Tifrunner.gnm2.ann1.H5UTXB/arahy.Tifrunner.gnm2.ann1.SFW5N9/arahy.Tifrunner.gnm2.ann1.86EPEX/arahy.Tifrunner.gnm2.ann1.LI5GRW/arahy.Tifrunner.gnm2.ann1.7I0ZXT	YW5LIS/GMWI1E/9XY3DG/H5UTXB/SFW5N9/86EPEX/LI5GRW/7I0ZXT	8
CC	GO:0098796	membrane protein complex	38/378	162/2817	0.000241227	0.00218427	arahy.Tifrunner.gnm2.ann1.1944SK/arahy.Tifrunner.gnm2.ann1.30A6BG/arahy.Tifrunner.gnm2.ann1.49ZYT6/arahy.Tifrunner.gnm2.ann1.Y7HUGW/arahy.Tifrunner.gnm2.ann1.MMUF9T/arahy.Tifrunner.gnm2.ann1.HCTL36/arahy.Tifrunner.gnm2.ann1.VKW613/arahy.Tifrunner.gnm2.ann1.09KNS5/arahy.Tifrunner.gnm2.ann1.QW0L8Q/arahy.Tifrunner.gnm2.ann1.4PD0PP/arahy.Tifrunner.gnm2.ann1.F6CLKD/arahy.Tifrunner.gnm2.ann1.RBYB13/ara…	1944SK/30A6BG/49ZYT6/Y7HUGW/MMUF9T/HCTL36/VKW613/09KNS5/QW0L8Q/4PD0PP/F6CLKD/RBYB13/PI6GK2/H2XQXC/G1SUYP/9042LP/TN6DUA/9QX17Y/KSV0XM/27LE56/PH9A9F/DHZ2RQ/1B2UBR/Q5NV21/XUW287/110G34/HB1P9N/V5WWJ8/I4CVDG/ML3LVJ/ZS1M1K/YBSA05/51DFL0/AAXI8T/18YQBF/72UZ71/D8DD79/DJM1RY	38		BP	GO:0006757	ATP generation from ADP	8/542	38/7864	0.00373794	0.0359353	arahy.Tifrunner.gnm2.ann1.YW5LIS/arahy.Tifrunner.gnm2.ann1.GMWI1E/arahy.Tifrunner.gnm2.ann1.9XY3DG/arahy.Tifrunner.gnm2.ann1.H5UTXB/arahy.Tifrunner.gnm2.ann1.SFW5N9/arahy.Tifrunner.gnm2.ann1.86EPEX/arahy.Tifrunner.gnm2.ann1.LI5GRW/arahy.Tifrunner.gnm2.ann1.7I0ZXT	YW5LIS/GMWI1E/9XY3DG/H5UTXB/SFW5N9/86EPEX/LI5GRW/7I0ZXT	8
CC	GO:0005576	extracellular region	11/378	26/2817	0.000256973	0.00218427	arahy.Tifrunner.gnm2.ann1.FWQ16B/arahy.Tifrunner.gnm2.ann1.B3UXLR/arahy.Tifrunner.gnm2.ann1.68HMAV/novel.1158/arahy.Tifrunner.gnm2.ann1.0PHB1J/arahy.Tifrunner.gnm2.ann1.3BDP96/arahy.Tifrunner.gnm2.ann1.BLVJ4U/arahy.Tifrunner.gnm2.ann1.VDQ89P/arahy.Tifrunner.gnm2.ann1.BWTU0I/arahy.Tifrunner.gnm2.ann1.L7JIJ5/arahy.Tifrunner.gnm2.ann1.N9VL7S	FWQ16B/B3UXLR/68HMAV/-/0PHB1J/3BDP96/BLVJ4U/VDQ89P/BWTU0I/L7JIJ5/N9VL7S	11		BP	GO:0009135	purine nucleoside diphosphate metabolic process	8/542	38/7864	0.00373794	0.0359353	arahy.Tifrunner.gnm2.ann1.YW5LIS/arahy.Tifrunner.gnm2.ann1.GMWI1E/arahy.Tifrunner.gnm2.ann1.9XY3DG/arahy.Tifrunner.gnm2.ann1.H5UTXB/arahy.Tifrunner.gnm2.ann1.SFW5N9/arahy.Tifrunner.gnm2.ann1.86EPEX/arahy.Tifrunner.gnm2.ann1.LI5GRW/arahy.Tifrunner.gnm2.ann1.7I0ZXT	YW5LIS/GMWI1E/9XY3DG/H5UTXB/SFW5N9/86EPEX/LI5GRW/7I0ZXT	8
CC	GO:0048046	apoplast	9/378	20/2817	0.000550471	0.0033303	arahy.Tifrunner.gnm2.ann1.FWQ16B/arahy.Tifrunner.gnm2.ann1.B3UXLR/arahy.Tifrunner.gnm2.ann1.68HMAV/arahy.Tifrunner.gnm2.ann1.0PHB1J/arahy.Tifrunner.gnm2.ann1.3BDP96/arahy.Tifrunner.gnm2.ann1.BLVJ4U/arahy.Tifrunner.gnm2.ann1.VDQ89P/arahy.Tifrunner.gnm2.ann1.BWTU0I/arahy.Tifrunner.gnm2.ann1.N9VL7S	FWQ16B/B3UXLR/68HMAV/0PHB1J/3BDP96/BLVJ4U/VDQ89P/BWTU0I/N9VL7S	9		BP	GO:0009179	purine ribonucleoside diphosphate metabolic process	8/542	38/7864	0.00373794	0.0359353	arahy.Tifrunner.gnm2.ann1.YW5LIS/arahy.Tifrunner.gnm2.ann1.GMWI1E/arahy.Tifrunner.gnm2.ann1.9XY3DG/arahy.Tifrunner.gnm2.ann1.H5UTXB/arahy.Tifrunner.gnm2.ann1.SFW5N9/arahy.Tifrunner.gnm2.ann1.86EPEX/arahy.Tifrunner.gnm2.ann1.LI5GRW/arahy.Tifrunner.gnm2.ann1.7I0ZXT	YW5LIS/GMWI1E/9XY3DG/H5UTXB/SFW5N9/86EPEX/LI5GRW/7I0ZXT	8
CC	GO:0000145	exocyst	11/378	28/2817	0.000555051	0.0033303	arahy.Tifrunner.gnm2.ann1.NW6N51/arahy.Tifrunner.gnm2.ann1.0Q6B9J/arahy.Tifrunner.gnm2.ann1.8NT8TY/arahy.Tifrunner.gnm2.ann1.9GG7V0/arahy.Tifrunner.gnm2.ann1.X9R2CE/arahy.Tifrunner.gnm2.ann1.DF7IVU/arahy.Tifrunner.gnm2.ann1.9MX0BI/novel.2088/arahy.Tifrunner.gnm2.ann1.MWQM2H/arahy.Tifrunner.gnm2.ann1.ZNXS72/novel.4965	NW6N51/0Q6B9J/8NT8TY/9GG7V0/X9R2CE/DF7IVU/9MX0BI/-/MWQM2H/ZNXS72/-	11		BP	GO:0009185	ribonucleoside diphosphate metabolic process	8/542	38/7864	0.00373794	0.0359353	arahy.Tifrunner.gnm2.ann1.YW5LIS/arahy.Tifrunner.gnm2.ann1.GMWI1E/arahy.Tifrunner.gnm2.ann1.9XY3DG/arahy.Tifrunner.gnm2.ann1.H5UTXB/arahy.Tifrunner.gnm2.ann1.SFW5N9/arahy.Tifrunner.gnm2.ann1.86EPEX/arahy.Tifrunner.gnm2.ann1.LI5GRW/arahy.Tifrunner.gnm2.ann1.7I0ZXT	YW5LIS/GMWI1E/9XY3DG/H5UTXB/SFW5N9/86EPEX/LI5GRW/7I0ZXT	8
CC	GO:0005938	cell cortex	11/378	28/2817	0.000555051	0.0033303	arahy.Tifrunner.gnm2.ann1.NW6N51/arahy.Tifrunner.gnm2.ann1.0Q6B9J/arahy.Tifrunner.gnm2.ann1.8NT8TY/arahy.Tifrunner.gnm2.ann1.9GG7V0/arahy.Tifrunner.gnm2.ann1.X9R2CE/arahy.Tifrunner.gnm2.ann1.DF7IVU/arahy.Tifrunner.gnm2.ann1.9MX0BI/novel.2088/arahy.Tifrunner.gnm2.ann1.MWQM2H/arahy.Tifrunner.gnm2.ann1.ZNXS72/novel.4965	NW6N51/0Q6B9J/8NT8TY/9GG7V0/X9R2CE/DF7IVU/9MX0BI/-/MWQM2H/ZNXS72/-	11		BP	GO:0042866	pyruvate biosynthetic process	8/542	38/7864	0.00373794	0.0359353	arahy.Tifrunner.gnm2.ann1.YW5LIS/arahy.Tifrunner.gnm2.ann1.GMWI1E/arahy.Tifrunner.gnm2.ann1.9XY3DG/arahy.Tifrunner.gnm2.ann1.H5UTXB/arahy.Tifrunner.gnm2.ann1.SFW5N9/arahy.Tifrunner.gnm2.ann1.86EPEX/arahy.Tifrunner.gnm2.ann1.LI5GRW/arahy.Tifrunner.gnm2.ann1.7I0ZXT	YW5LIS/GMWI1E/9XY3DG/H5UTXB/SFW5N9/86EPEX/LI5GRW/7I0ZXT	8
CC	GO:0044448	cell cortex part	11/378	28/2817	0.000555051	0.0033303	arahy.Tifrunner.gnm2.ann1.NW6N51/arahy.Tifrunner.gnm2.ann1.0Q6B9J/arahy.Tifrunner.gnm2.ann1.8NT8TY/arahy.Tifrunner.gnm2.ann1.9GG7V0/arahy.Tifrunner.gnm2.ann1.X9R2CE/arahy.Tifrunner.gnm2.ann1.DF7IVU/arahy.Tifrunner.gnm2.ann1.9MX0BI/novel.2088/arahy.Tifrunner.gnm2.ann1.MWQM2H/arahy.Tifrunner.gnm2.ann1.ZNXS72/novel.4965	NW6N51/0Q6B9J/8NT8TY/9GG7V0/X9R2CE/DF7IVU/9MX0BI/-/MWQM2H/ZNXS72/-	11		BP	GO:0046031	ADP metabolic process	8/542	38/7864	0.00373794	0.0359353	arahy.Tifrunner.gnm2.ann1.YW5LIS/arahy.Tifrunner.gnm2.ann1.GMWI1E/arahy.Tifrunner.gnm2.ann1.9XY3DG/arahy.Tifrunner.gnm2.ann1.H5UTXB/arahy.Tifrunner.gnm2.ann1.SFW5N9/arahy.Tifrunner.gnm2.ann1.86EPEX/arahy.Tifrunner.gnm2.ann1.LI5GRW/arahy.Tifrunner.gnm2.ann1.7I0ZXT	YW5LIS/GMWI1E/9XY3DG/H5UTXB/SFW5N9/86EPEX/LI5GRW/7I0ZXT	8
CC	GO:0099568	cytoplasmic region	11/378	28/2817	0.000555051	0.0033303	arahy.Tifrunner.gnm2.ann1.NW6N51/arahy.Tifrunner.gnm2.ann1.0Q6B9J/arahy.Tifrunner.gnm2.ann1.8NT8TY/arahy.Tifrunner.gnm2.ann1.9GG7V0/arahy.Tifrunner.gnm2.ann1.X9R2CE/arahy.Tifrunner.gnm2.ann1.DF7IVU/arahy.Tifrunner.gnm2.ann1.9MX0BI/novel.2088/arahy.Tifrunner.gnm2.ann1.MWQM2H/arahy.Tifrunner.gnm2.ann1.ZNXS72/novel.4965	NW6N51/0Q6B9J/8NT8TY/9GG7V0/X9R2CE/DF7IVU/9MX0BI/-/MWQM2H/ZNXS72/-	11		BP	GO:0006090	pyruvate metabolic process	8/542	39/7864	0.00442551	0.0359353	arahy.Tifrunner.gnm2.ann1.YW5LIS/arahy.Tifrunner.gnm2.ann1.GMWI1E/arahy.Tifrunner.gnm2.ann1.9XY3DG/arahy.Tifrunner.gnm2.ann1.H5UTXB/arahy.Tifrunner.gnm2.ann1.SFW5N9/arahy.Tifrunner.gnm2.ann1.86EPEX/arahy.Tifrunner.gnm2.ann1.LI5GRW/arahy.Tifrunner.gnm2.ann1.7I0ZXT	YW5LIS/GMWI1E/9XY3DG/H5UTXB/SFW5N9/86EPEX/LI5GRW/7I0ZXT	8
CC	GO:0071944	cell periphery	30/378	132/2817	0.0019003	0.0107684	arahy.Tifrunner.gnm2.ann1.FWQ16B/arahy.Tifrunner.gnm2.ann1.NW6N51/arahy.Tifrunner.gnm2.ann1.0Q6B9J/arahy.Tifrunner.gnm2.ann1.B3UXLR/arahy.Tifrunner.gnm2.ann1.68HMAV/arahy.Tifrunner.gnm2.ann1.0PHB1J/arahy.Tifrunner.gnm2.ann1.8NT8TY/arahy.Tifrunner.gnm2.ann1.42QIIL/arahy.Tifrunner.gnm2.ann1.3BDP96/arahy.Tifrunner.gnm2.ann1.BLVJ4U/arahy.Tifrunner.gnm2.ann1.9GG7V0/arahy.Tifrunner.gnm2.ann1.VDQ89P/ara…	FWQ16B/NW6N51/0Q6B9J/B3UXLR/68HMAV/0PHB1J/8NT8TY/42QIIL/3BDP96/BLVJ4U/9GG7V0/VDQ89P/BWTU0I/X9R2CE/DF7IVU/9MX0BI/Q5NV21/N9VL7S/-/QNFW7J/MWQM2H/ML3LVJ/323PP5/98CSRD/ZNXS72/SZ46LY/SZ745P/-/N95DZF/D8DD79	30		BP	GO:0006165	nucleoside diphosphate phosphorylation	8/542	39/7864	0.00442551	0.0359353	arahy.Tifrunner.gnm2.ann1.YW5LIS/arahy.Tifrunner.gnm2.ann1.GMWI1E/arahy.Tifrunner.gnm2.ann1.9XY3DG/arahy.Tifrunner.gnm2.ann1.H5UTXB/arahy.Tifrunner.gnm2.ann1.SFW5N9/arahy.Tifrunner.gnm2.ann1.86EPEX/arahy.Tifrunner.gnm2.ann1.LI5GRW/arahy.Tifrunner.gnm2.ann1.7I0ZXT	YW5LIS/GMWI1E/9XY3DG/H5UTXB/SFW5N9/86EPEX/LI5GRW/7I0ZXT	8
CC	GO:0099023	tethering complex	11/378	33/2817	0.00266959	0.0143315	arahy.Tifrunner.gnm2.ann1.NW6N51/arahy.Tifrunner.gnm2.ann1.0Q6B9J/arahy.Tifrunner.gnm2.ann1.8NT8TY/arahy.Tifrunner.gnm2.ann1.9GG7V0/arahy.Tifrunner.gnm2.ann1.X9R2CE/arahy.Tifrunner.gnm2.ann1.DF7IVU/arahy.Tifrunner.gnm2.ann1.9MX0BI/novel.2088/arahy.Tifrunner.gnm2.ann1.MWQM2H/arahy.Tifrunner.gnm2.ann1.ZNXS72/novel.4965	NW6N51/0Q6B9J/8NT8TY/9GG7V0/X9R2CE/DF7IVU/9MX0BI/-/MWQM2H/ZNXS72/-	11		BP	GO:0009166	nucleotide catabolic process	8/542	39/7864	0.00442551	0.0359353	arahy.Tifrunner.gnm2.ann1.YW5LIS/arahy.Tifrunner.gnm2.ann1.GMWI1E/arahy.Tifrunner.gnm2.ann1.9XY3DG/arahy.Tifrunner.gnm2.ann1.H5UTXB/arahy.Tifrunner.gnm2.ann1.SFW5N9/arahy.Tifrunner.gnm2.ann1.86EPEX/arahy.Tifrunner.gnm2.ann1.LI5GRW/arahy.Tifrunner.gnm2.ann1.7I0ZXT	YW5LIS/GMWI1E/9XY3DG/H5UTXB/SFW5N9/86EPEX/LI5GRW/7I0ZXT	8
MF	GO:0003700	DNA binding transcription factor activity	105/2051	350/12251	3.22036e-10	9.08142e-08	arahy.Tifrunner.gnm2.ann1.13YX47/arahy.Tifrunner.gnm2.ann1.EXJ5K8/novel.574/arahy.Tifrunner.gnm2.ann1.KK3V44/novel.450/arahy.Tifrunner.gnm2.ann1.WH6N3S/arahy.Tifrunner.gnm2.ann1.HGAZ7D/arahy.Tifrunner.gnm2.ann1.A8EX91/arahy.Tifrunner.gnm2.ann1.ZEA1CF/arahy.Tifrunner.gnm2.ann1.EJ82H8/arahy.Tifrunner.gnm2.ann1.XUAL01/arahy.Tifrunner.gnm2.ann1.TC7Y0P/arahy.Tifrunner.gnm2.ann1.5V6QPU/novel.4404/arahy…	13YX47/EXJ5K8/-/KK3V44/-/WH6N3S/HGAZ7D/A8EX91/ZEA1CF/EJ82H8/XUAL01/TC7Y0P/5V6QPU/-/G729YX/QGFJ76/PDF2MW/AS0C7C/ZN7Y7A/FZU8AD/091A4A/S25UJZ/QDL5QZ/EDW718/88B2ED/5KI8FH/JCYU2I/R3D0LA/73DHZN/20C5U6/IJ6373/PZJ7B1/LJYJ4M/VS8GG1/3S8P0L/GP7L65/KF0N62/W56I62/FP3Q5V/3RY6J8/45NR7C/I6JZDT/B4MGNH/JEZR1W/-/BDR3J7/ER44IM/S3AGI0/GYR78M/TQ1MU5/KDI7TH/9ZXH08/YSN9W3/BII4R6/UUW3MN/4XS3FZ/CBXJ5J/GQZA4M/8ZPK8F/C14L30…	105		BP	GO:0046939	nucleotide phosphorylation	8/542	39/7864	0.00442551	0.0359353	arahy.Tifrunner.gnm2.ann1.YW5LIS/arahy.Tifrunner.gnm2.ann1.GMWI1E/arahy.Tifrunner.gnm2.ann1.9XY3DG/arahy.Tifrunner.gnm2.ann1.H5UTXB/arahy.Tifrunner.gnm2.ann1.SFW5N9/arahy.Tifrunner.gnm2.ann1.86EPEX/arahy.Tifrunner.gnm2.ann1.LI5GRW/arahy.Tifrunner.gnm2.ann1.7I0ZXT	YW5LIS/GMWI1E/9XY3DG/H5UTXB/SFW5N9/86EPEX/LI5GRW/7I0ZXT	8
MF	GO:0140110	transcription regulator activity	106/2051	378/12251	1.61623e-08	2.27889e-06	arahy.Tifrunner.gnm2.ann1.13YX47/arahy.Tifrunner.gnm2.ann1.EXJ5K8/novel.574/arahy.Tifrunner.gnm2.ann1.KK3V44/novel.450/arahy.Tifrunner.gnm2.ann1.WH6N3S/arahy.Tifrunner.gnm2.ann1.HGAZ7D/arahy.Tifrunner.gnm2.ann1.A8EX91/arahy.Tifrunner.gnm2.ann1.ZEA1CF/arahy.Tifrunner.gnm2.ann1.EJ82H8/arahy.Tifrunner.gnm2.ann1.XUAL01/arahy.Tifrunner.gnm2.ann1.TC7Y0P/arahy.Tifrunner.gnm2.ann1.5V6QPU/novel.4404/arahy…	13YX47/EXJ5K8/-/KK3V44/-/WH6N3S/HGAZ7D/A8EX91/ZEA1CF/EJ82H8/XUAL01/TC7Y0P/5V6QPU/-/G729YX/QGFJ76/PDF2MW/AS0C7C/ZN7Y7A/FZU8AD/091A4A/S25UJZ/QDL5QZ/EDW718/88B2ED/5KI8FH/JCYU2I/R3D0LA/73DHZN/20C5U6/IJ6373/PZJ7B1/LJYJ4M/VS8GG1/3S8P0L/GP7L65/KF0N62/W56I62/FP3Q5V/3RY6J8/45NR7C/I6JZDT/B4MGNH/JEZR1W/-/BDR3J7/ER44IM/S3AGI0/GYR78M/TQ1MU5/KDI7TH/9ZXH08/YSN9W3/BII4R6/UUW3MN/4XS3FZ/CBXJ5J/GQZA4M/8ZPK8F/C14L30…	106		BP	GO:1901292	nucleoside phosphate catabolic process	8/542	39/7864	0.00442551	0.0359353	arahy.Tifrunner.gnm2.ann1.YW5LIS/arahy.Tifrunner.gnm2.ann1.GMWI1E/arahy.Tifrunner.gnm2.ann1.9XY3DG/arahy.Tifrunner.gnm2.ann1.H5UTXB/arahy.Tifrunner.gnm2.ann1.SFW5N9/arahy.Tifrunner.gnm2.ann1.86EPEX/arahy.Tifrunner.gnm2.ann1.LI5GRW/arahy.Tifrunner.gnm2.ann1.7I0ZXT	YW5LIS/GMWI1E/9XY3DG/H5UTXB/SFW5N9/86EPEX/LI5GRW/7I0ZXT	8
MF	GO:0005516	calmodulin binding	18/2051	29/12251	5.29618e-08	4.9784e-06	novel.1135/arahy.Tifrunner.gnm2.ann1.5CXD2A/arahy.Tifrunner.gnm2.ann1.35SLR1/arahy.Tifrunner.gnm2.ann1.GM51F1/arahy.Tifrunner.gnm2.ann1.KXLH0Y/arahy.Tifrunner.gnm2.ann1.3T6VK1/arahy.Tifrunner.gnm2.ann1.PIMJ0B/arahy.Tifrunner.gnm2.ann1.LG7ZS8/arahy.Tifrunner.gnm2.ann1.R2NPVK/arahy.Tifrunner.gnm2.ann1.9X98AJ/arahy.Tifrunner.gnm2.ann1.T2UMYP/arahy.Tifrunner.gnm2.ann1.13F19V/arahy.Tifrunner.gnm2.ann1…	-/5CXD2A/35SLR1/GM51F1/KXLH0Y/3T6VK1/PIMJ0B/LG7ZS8/R2NPVK/9X98AJ/T2UMYP/13F19V/SYM6HI/R41K8Z/NSK5D4/GJ0FTP/1Y8NUF/HURS1T	18		BP	GO:0009127	purine nucleoside monophosphate biosynthetic process	10/542	56/7864	0.00443505	0.0359353	arahy.Tifrunner.gnm2.ann1.YW5LIS/arahy.Tifrunner.gnm2.ann1.GMWI1E/arahy.Tifrunner.gnm2.ann1.SLS97V/arahy.Tifrunner.gnm2.ann1.9XY3DG/arahy.Tifrunner.gnm2.ann1.H5UTXB/arahy.Tifrunner.gnm2.ann1.SFW5N9/arahy.Tifrunner.gnm2.ann1.86EPEX/arahy.Tifrunner.gnm2.ann1.LI5GRW/arahy.Tifrunner.gnm2.ann1.9ZAP4M/arahy.Tifrunner.gnm2.ann1.7I0ZXT	YW5LIS/GMWI1E/SLS97V/9XY3DG/H5UTXB/SFW5N9/86EPEX/LI5GRW/9ZAP4M/7I0ZXT	10
MF	GO:0043565	sequence-specific DNA binding	65/2051	214/12251	4.71983e-07	3.32748e-05	arahy.Tifrunner.gnm2.ann1.13YX47/arahy.Tifrunner.gnm2.ann1.EXJ5K8/arahy.Tifrunner.gnm2.ann1.KK3V44/arahy.Tifrunner.gnm2.ann1.WH6N3S/arahy.Tifrunner.gnm2.ann1.A8EX91/arahy.Tifrunner.gnm2.ann1.ZEA1CF/arahy.Tifrunner.gnm2.ann1.EJ82H8/arahy.Tifrunner.gnm2.ann1.XUAL01/arahy.Tifrunner.gnm2.ann1.TC7Y0P/arahy.Tifrunner.gnm2.ann1.5V6QPU/arahy.Tifrunner.gnm2.ann1.G729YX/arahy.Tifrunner.gnm2.ann1.ZN7Y7A/ara…	13YX47/EXJ5K8/KK3V44/WH6N3S/A8EX91/ZEA1CF/EJ82H8/XUAL01/TC7Y0P/5V6QPU/G729YX/ZN7Y7A/FZU8AD/091A4A/S25UJZ/EDW718/JCYU2I/20C5U6/LJYJ4M/VS8GG1/3S8P0L/W56I62/FP3Q5V/3RY6J8/I6JZDT/B4MGNH/S3AGI0/GYR78M/BC7D9W/9ZXH08/BII4R6/CBXJ5J/GQZA4M/C14L30/VW4TEM/3M73WP/-/VX60JM/V7E7MG/206U1W/ALL85F/2NFP2H/9C1IJD/XZ9EX0/PK48VF/EQL16Q/Y5X1TE/99PJJG/V4I8CJ/Q5BT9L/QVC0B1/YFKM11/KQ4R6B/8QX1D7/AVA03Z/8F1G3L/6EBR5V/05P1I…	65		BP	GO:0009156	ribonucleoside monophosphate biosynthetic process	10/542	56/7864	0.00443505	0.0359353	arahy.Tifrunner.gnm2.ann1.YW5LIS/arahy.Tifrunner.gnm2.ann1.GMWI1E/arahy.Tifrunner.gnm2.ann1.SLS97V/arahy.Tifrunner.gnm2.ann1.9XY3DG/arahy.Tifrunner.gnm2.ann1.H5UTXB/arahy.Tifrunner.gnm2.ann1.SFW5N9/arahy.Tifrunner.gnm2.ann1.86EPEX/arahy.Tifrunner.gnm2.ann1.LI5GRW/arahy.Tifrunner.gnm2.ann1.9ZAP4M/arahy.Tifrunner.gnm2.ann1.7I0ZXT	YW5LIS/GMWI1E/SLS97V/9XY3DG/H5UTXB/SFW5N9/86EPEX/LI5GRW/9ZAP4M/7I0ZXT	10
MF	GO:0005509	calcium ion binding	49/2051	157/12251	5.12689e-06	0.000289157	arahy.Tifrunner.gnm2.ann1.1944SK/arahy.Tifrunner.gnm2.ann1.P2RW1V/arahy.Tifrunner.gnm2.ann1.D2U3E6/arahy.Tifrunner.gnm2.ann1.30A6BG/arahy.Tifrunner.gnm2.ann1.49ZYT6/arahy.Tifrunner.gnm2.ann1.Y7HUGW/arahy.Tifrunner.gnm2.ann1.H7N144/novel.4395/novel.840/arahy.Tifrunner.gnm2.ann1.MMUF9T/arahy.Tifrunner.gnm2.ann1.HEPJ9B/arahy.Tifrunner.gnm2.ann1.09KNS5/novel.4787/arahy.Tifrunner.gnm2.ann1.SPQ4E9/arah…	1944SK/P2RW1V/D2U3E6/30A6BG/49ZYT6/Y7HUGW/H7N144/-/-/MMUF9T/HEPJ9B/09KNS5/-/SPQ4E9/IK01U6/ZECT0Q/RBYB13/5MT86C/J8TUD1/H2XQXC/G1SUYP/U91BEN/V7DYZ1/1645LU/ZS5EQ8/-/HK0XZ1/-/D2QNFF/H7PRHK/27LE56/64516H/PH9A9F/Q30J3K/1B2UBR/4NL1XF/Q9X278/77Y3FG/DSV9VH/5SXX56/6QX9MQ/I4CVDG/J270P7/D3D30P/3U4A0B/D3S8RY/RPPF3H/80FISQ/PVP2TS	49		BP	GO:0009168	purine ribonucleoside monophosphate biosynthetic process	10/542	56/7864	0.00443505	0.0359353	arahy.Tifrunner.gnm2.ann1.YW5LIS/arahy.Tifrunner.gnm2.ann1.GMWI1E/arahy.Tifrunner.gnm2.ann1.SLS97V/arahy.Tifrunner.gnm2.ann1.9XY3DG/arahy.Tifrunner.gnm2.ann1.H5UTXB/arahy.Tifrunner.gnm2.ann1.SFW5N9/arahy.Tifrunner.gnm2.ann1.86EPEX/arahy.Tifrunner.gnm2.ann1.LI5GRW/arahy.Tifrunner.gnm2.ann1.9ZAP4M/arahy.Tifrunner.gnm2.ann1.7I0ZXT	YW5LIS/GMWI1E/SLS97V/9XY3DG/H5UTXB/SFW5N9/86EPEX/LI5GRW/9ZAP4M/7I0ZXT	10
MF	GO:0001871	pattern binding	21/2051	49/12251	1.47221e-05	0.000593089	arahy.Tifrunner.gnm2.ann1.C5XSWP/arahy.Tifrunner.gnm2.ann1.SMIY5J/arahy.Tifrunner.gnm2.ann1.H7N144/arahy.Tifrunner.gnm2.ann1.MQ5PPI/arahy.Tifrunner.gnm2.ann1.ZECT0Q/arahy.Tifrunner.gnm2.ann1.TJT6BT/arahy.Tifrunner.gnm2.ann1.5MT86C/arahy.Tifrunner.gnm2.ann1.JH9VB6/arahy.Tifrunner.gnm2.ann1.KD88GI/arahy.Tifrunner.gnm2.ann1.ZS5EQ8/arahy.Tifrunner.gnm2.ann1.N0HV1Z/arahy.Tifrunner.gnm2.ann1.R8EBSD/ara…	C5XSWP/SMIY5J/H7N144/MQ5PPI/ZECT0Q/TJT6BT/5MT86C/JH9VB6/KD88GI/ZS5EQ8/N0HV1Z/R8EBSD/0V36VB/B473LU/V3P7C9/KS1HEQ/BM1T67/RPPF3H/GCH8EX/ZI7XC2/WWN7PJ	21		BP	GO:0072525	pyridine-containing compound biosynthetic process	10/542	58/7864	0.00574349	0.0453736	arahy.Tifrunner.gnm2.ann1.YW5LIS/arahy.Tifrunner.gnm2.ann1.GMWI1E/arahy.Tifrunner.gnm2.ann1.ZW54SW/arahy.Tifrunner.gnm2.ann1.9XY3DG/arahy.Tifrunner.gnm2.ann1.H5UTXB/arahy.Tifrunner.gnm2.ann1.SFW5N9/arahy.Tifrunner.gnm2.ann1.86EPEX/arahy.Tifrunner.gnm2.ann1.LI5GRW/arahy.Tifrunner.gnm2.ann1.DXI2WM/arahy.Tifrunner.gnm2.ann1.7I0ZXT	YW5LIS/GMWI1E/ZW54SW/9XY3DG/H5UTXB/SFW5N9/86EPEX/LI5GRW/DXI2WM/7I0ZXT	10
MF	GO:0030247	polysaccharide binding	21/2051	49/12251	1.47221e-05	0.000593089	arahy.Tifrunner.gnm2.ann1.C5XSWP/arahy.Tifrunner.gnm2.ann1.SMIY5J/arahy.Tifrunner.gnm2.ann1.H7N144/arahy.Tifrunner.gnm2.ann1.MQ5PPI/arahy.Tifrunner.gnm2.ann1.ZECT0Q/arahy.Tifrunner.gnm2.ann1.TJT6BT/arahy.Tifrunner.gnm2.ann1.5MT86C/arahy.Tifrunner.gnm2.ann1.JH9VB6/arahy.Tifrunner.gnm2.ann1.KD88GI/arahy.Tifrunner.gnm2.ann1.ZS5EQ8/arahy.Tifrunner.gnm2.ann1.N0HV1Z/arahy.Tifrunner.gnm2.ann1.R8EBSD/ara…	C5XSWP/SMIY5J/H7N144/MQ5PPI/ZECT0Q/TJT6BT/5MT86C/JH9VB6/KD88GI/ZS5EQ8/N0HV1Z/R8EBSD/0V36VB/B473LU/V3P7C9/KS1HEQ/BM1T67/RPPF3H/GCH8EX/ZI7XC2/WWN7PJ	21		BP	GO:0009132	nucleoside diphosphate metabolic process	8/542	41/7864	0.00608812	0.0469231	arahy.Tifrunner.gnm2.ann1.YW5LIS/arahy.Tifrunner.gnm2.ann1.GMWI1E/arahy.Tifrunner.gnm2.ann1.9XY3DG/arahy.Tifrunner.gnm2.ann1.H5UTXB/arahy.Tifrunner.gnm2.ann1.SFW5N9/arahy.Tifrunner.gnm2.ann1.86EPEX/arahy.Tifrunner.gnm2.ann1.LI5GRW/arahy.Tifrunner.gnm2.ann1.7I0ZXT	YW5LIS/GMWI1E/9XY3DG/H5UTXB/SFW5N9/86EPEX/LI5GRW/7I0ZXT	8
MF	GO:0004842	ubiquitin-protein transferase activity	23/2051	60/12251	5.09667e-05	0.00159696	arahy.Tifrunner.gnm2.ann1.CT4JMD/arahy.Tifrunner.gnm2.ann1.FW0N61/arahy.Tifrunner.gnm2.ann1.KQ5WJ5/arahy.Tifrunner.gnm2.ann1.XY0R0H/arahy.Tifrunner.gnm2.ann1.LM2DEJ/arahy.Tifrunner.gnm2.ann1.HT20TT/arahy.Tifrunner.gnm2.ann1.L5PHVW/arahy.Tifrunner.gnm2.ann1.G5G1MY/arahy.Tifrunner.gnm2.ann1.PHM8DT/arahy.Tifrunner.gnm2.ann1.579CME/arahy.Tifrunner.gnm2.ann1.4J5UF2/arahy.Tifrunner.gnm2.ann1.6H61SH/ara…	CT4JMD/FW0N61/KQ5WJ5/XY0R0H/LM2DEJ/HT20TT/L5PHVW/G5G1MY/PHM8DT/579CME/4J5UF2/6H61SH/MGPQ7U/430W4N/3VLA0M/5I3HHA/4AP7UE/SWIT4Z/NT97EM/718N46/CDHX4V/J6YH7R/P99R0P	23		BP	GO:0009124	nucleoside monophosphate biosynthetic process	10/542	59/7864	0.00650161	0.0477792	arahy.Tifrunner.gnm2.ann1.YW5LIS/arahy.Tifrunner.gnm2.ann1.GMWI1E/arahy.Tifrunner.gnm2.ann1.SLS97V/arahy.Tifrunner.gnm2.ann1.9XY3DG/arahy.Tifrunner.gnm2.ann1.H5UTXB/arahy.Tifrunner.gnm2.ann1.SFW5N9/arahy.Tifrunner.gnm2.ann1.86EPEX/arahy.Tifrunner.gnm2.ann1.LI5GRW/arahy.Tifrunner.gnm2.ann1.9ZAP4M/arahy.Tifrunner.gnm2.ann1.7I0ZXT	YW5LIS/GMWI1E/SLS97V/9XY3DG/H5UTXB/SFW5N9/86EPEX/LI5GRW/9ZAP4M/7I0ZXT	10
MF	GO:0019787	ubiquitin-like protein transferase activity	23/2051	60/12251	5.09667e-05	0.00159696	arahy.Tifrunner.gnm2.ann1.CT4JMD/arahy.Tifrunner.gnm2.ann1.FW0N61/arahy.Tifrunner.gnm2.ann1.KQ5WJ5/arahy.Tifrunner.gnm2.ann1.XY0R0H/arahy.Tifrunner.gnm2.ann1.LM2DEJ/arahy.Tifrunner.gnm2.ann1.HT20TT/arahy.Tifrunner.gnm2.ann1.L5PHVW/arahy.Tifrunner.gnm2.ann1.G5G1MY/arahy.Tifrunner.gnm2.ann1.PHM8DT/arahy.Tifrunner.gnm2.ann1.579CME/arahy.Tifrunner.gnm2.ann1.4J5UF2/arahy.Tifrunner.gnm2.ann1.6H61SH/ara…	CT4JMD/FW0N61/KQ5WJ5/XY0R0H/LM2DEJ/HT20TT/L5PHVW/G5G1MY/PHM8DT/579CME/4J5UF2/6H61SH/MGPQ7U/430W4N/3VLA0M/5I3HHA/4AP7UE/SWIT4Z/NT97EM/718N46/CDHX4V/J6YH7R/P99R0P	23		BP	GO:0046034	ATP metabolic process	10/542	59/7864	0.00650161	0.0477792	arahy.Tifrunner.gnm2.ann1.YW5LIS/arahy.Tifrunner.gnm2.ann1.GMWI1E/arahy.Tifrunner.gnm2.ann1.SLS97V/arahy.Tifrunner.gnm2.ann1.9XY3DG/arahy.Tifrunner.gnm2.ann1.H5UTXB/arahy.Tifrunner.gnm2.ann1.SFW5N9/arahy.Tifrunner.gnm2.ann1.86EPEX/arahy.Tifrunner.gnm2.ann1.LI5GRW/arahy.Tifrunner.gnm2.ann1.9ZAP4M/arahy.Tifrunner.gnm2.ann1.7I0ZXT	YW5LIS/GMWI1E/SLS97V/9XY3DG/H5UTXB/SFW5N9/86EPEX/LI5GRW/9ZAP4M/7I0ZXT	10
MF	GO:0043531	ADP binding	103/2051	430/12251	6.12492e-05	0.00172723	arahy.Tifrunner.gnm2.ann1.T6DCA5/arahy.Tifrunner.gnm2.ann1.MDSJ3Y/arahy.Tifrunner.gnm2.ann1.BQ15Q3/arahy.Tifrunner.gnm2.ann1.KHQI9Q/arahy.Tifrunner.gnm2.ann1.MIV8ZD/arahy.Tifrunner.gnm2.ann1.81Z5PH/arahy.Tifrunner.gnm2.ann1.FT124Y/arahy.Tifrunner.gnm2.ann1.HV9GRN/arahy.Tifrunner.gnm2.ann1.R8KUIR/arahy.Tifrunner.gnm2.ann1.NW9GXH/arahy.Tifrunner.gnm2.ann1.RGS8GS/arahy.Tifrunner.gnm2.ann1.8IB5J3/ara…	T6DCA5/MDSJ3Y/BQ15Q3/KHQI9Q/MIV8ZD/81Z5PH/FT124Y/HV9GRN/R8KUIR/NW9GXH/RGS8GS/8IB5J3/G02YMJ/PJ1Z6Q/M35DT6/I18EKR/I28IWP/T7TSKU/FKG4Y0/M9ABLH/27BWBV/MY0F6Q/BB34IZ/S5VFF6/FUW0JF/73AA2K/SM1KCJ/ABX7CL/M38AUV/CQ0716/-/C3UMJG/3L0H24/1PK53M/618SXF/EI55Q9/DIS81S/1C185Z/QZS0X1/JNR4LI/A8VW0N/YJUR3Z/332RDU/M8WZ4K/-/02TVGL/U5FUH1/39T2MF/LDQ9TP/4ZIH53/4FG6XW/A52RDS/EG26MQ/797BBR/X3YUGG/10RJVF/VH1L3J/A58C4F/D9P…	103		BP	GO:0009144	purine nucleoside triphosphate metabolic process	10/542	60/7864	0.00733521	0.0489962	arahy.Tifrunner.gnm2.ann1.YW5LIS/arahy.Tifrunner.gnm2.ann1.GMWI1E/arahy.Tifrunner.gnm2.ann1.SLS97V/arahy.Tifrunner.gnm2.ann1.9XY3DG/arahy.Tifrunner.gnm2.ann1.H5UTXB/arahy.Tifrunner.gnm2.ann1.SFW5N9/arahy.Tifrunner.gnm2.ann1.86EPEX/arahy.Tifrunner.gnm2.ann1.LI5GRW/arahy.Tifrunner.gnm2.ann1.9ZAP4M/arahy.Tifrunner.gnm2.ann1.7I0ZXT	YW5LIS/GMWI1E/SLS97V/9XY3DG/H5UTXB/SFW5N9/86EPEX/LI5GRW/9ZAP4M/7I0ZXT	10
MF	GO:0030246	carbohydrate binding	44/2051	159/12251	0.000343864	0.00881542	arahy.Tifrunner.gnm2.ann1.C5XSWP/arahy.Tifrunner.gnm2.ann1.2UMJ73/arahy.Tifrunner.gnm2.ann1.SMIY5J/arahy.Tifrunner.gnm2.ann1.16M659/arahy.Tifrunner.gnm2.ann1.00B185/arahy.Tifrunner.gnm2.ann1.UP75CU/arahy.Tifrunner.gnm2.ann1.H7N144/arahy.Tifrunner.gnm2.ann1.MQ5PPI/arahy.Tifrunner.gnm2.ann1.XV6HX4/arahy.Tifrunner.gnm2.ann1.C6ELU8/arahy.Tifrunner.gnm2.ann1.MX1YNE/arahy.Tifrunner.gnm2.ann1.RIM3FC/ara…	C5XSWP/2UMJ73/SMIY5J/16M659/00B185/UP75CU/H7N144/MQ5PPI/XV6HX4/C6ELU8/MX1YNE/RIM3FC/ZECT0Q/TJT6BT/5MT86C/JH9VB6/KD88GI/55VZFW/ZS5EQ8/IQ3ZPK/X5CH90/2X39TD/N0HV1Z/F78ZQ2/R8EBSD/0V36VB/G6P4F8/D51UBJ/-/U03MUX/B473LU/V3P7C9/KS1HEQ/27FFWB/BM1T67/45XZWW/CX678H/RPPF3H/9ST09W/1PFK72/GCH8EX/ZI7XC2/Z1NGKZ/WWN7PJ	44		BP	GO:0009199	ribonucleoside triphosphate metabolic process	10/542	60/7864	0.00733521	0.0489962	arahy.Tifrunner.gnm2.ann1.YW5LIS/arahy.Tifrunner.gnm2.ann1.GMWI1E/arahy.Tifrunner.gnm2.ann1.SLS97V/arahy.Tifrunner.gnm2.ann1.9XY3DG/arahy.Tifrunner.gnm2.ann1.H5UTXB/arahy.Tifrunner.gnm2.ann1.SFW5N9/arahy.Tifrunner.gnm2.ann1.86EPEX/arahy.Tifrunner.gnm2.ann1.LI5GRW/arahy.Tifrunner.gnm2.ann1.9ZAP4M/arahy.Tifrunner.gnm2.ann1.7I0ZXT	YW5LIS/GMWI1E/SLS97V/9XY3DG/H5UTXB/SFW5N9/86EPEX/LI5GRW/9ZAP4M/7I0ZXT	10
											BP	GO:0009205	purine ribonucleoside triphosphate metabolic process	10/542	60/7864	0.00733521	0.0489962	arahy.Tifrunner.gnm2.ann1.YW5LIS/arahy.Tifrunner.gnm2.ann1.GMWI1E/arahy.Tifrunner.gnm2.ann1.SLS97V/arahy.Tifrunner.gnm2.ann1.9XY3DG/arahy.Tifrunner.gnm2.ann1.H5UTXB/arahy.Tifrunner.gnm2.ann1.SFW5N9/arahy.Tifrunner.gnm2.ann1.86EPEX/arahy.Tifrunner.gnm2.ann1.LI5GRW/arahy.Tifrunner.gnm2.ann1.9ZAP4M/arahy.Tifrunner.gnm2.ann1.7I0ZXT	YW5LIS/GMWI1E/SLS97V/9XY3DG/H5UTXB/SFW5N9/86EPEX/LI5GRW/9ZAP4M/7I0ZXT	10
											BP	GO:0019693	ribose phosphate metabolic process	12/542	79/7864	0.00743831	0.0489962	arahy.Tifrunner.gnm2.ann1.YW5LIS/arahy.Tifrunner.gnm2.ann1.GMWI1E/arahy.Tifrunner.gnm2.ann1.SLS97V/arahy.Tifrunner.gnm2.ann1.9XY3DG/arahy.Tifrunner.gnm2.ann1.H5UTXB/arahy.Tifrunner.gnm2.ann1.SFW5N9/arahy.Tifrunner.gnm2.ann1.D99XSD/arahy.Tifrunner.gnm2.ann1.86EPEX/arahy.Tifrunner.gnm2.ann1.LI5GRW/arahy.Tifrunner.gnm2.ann1.9ZAP4M/novel.3018/arahy.Tifrunner.gnm2.ann1.7I0ZXT	YW5LIS/GMWI1E/SLS97V/9XY3DG/H5UTXB/SFW5N9/D99XSD/86EPEX/LI5GRW/9ZAP4M/-/7I0ZXT	12
											BP	GO:0071840	cellular component organization or biogenesis	32/542	297/7864	0.00744245	0.0489962	arahy.Tifrunner.gnm2.ann1.H1K325/arahy.Tifrunner.gnm2.ann1.NCP65V/arahy.Tifrunner.gnm2.ann1.LDSG15/arahy.Tifrunner.gnm2.ann1.RVLE1D/arahy.Tifrunner.gnm2.ann1.BTDY3I/arahy.Tifrunner.gnm2.ann1.E4N5F8/arahy.Tifrunner.gnm2.ann1.4D79G7/arahy.Tifrunner.gnm2.ann1.SY4M5M/arahy.Tifrunner.gnm2.ann1.AS107A/arahy.Tifrunner.gnm2.ann1.VJ5EI6/arahy.Tifrunner.gnm2.ann1.KZGX7R/arahy.Tifrunner.gnm2.ann1.8XLM1I/ara…	H1K325/NCP65V/LDSG15/RVLE1D/BTDY3I/E4N5F8/4D79G7/SY4M5M/AS107A/VJ5EI6/KZGX7R/8XLM1I/9U7L2M/MR90IT/KY2C7R/JDMG7B/3GQW45/26R06I/ERJN8A/PLSY77/HU828B/-/Y7SLGU/DIU0LM/ES5MTE/59WLWN/K0W0HW/XVSB6Y/01A9SY/MY5CGZ/K12VEC/0LT2FK	32
											CC	GO:0005840	ribosome	95/241	244/2817	6.4943e-45	4.80578e-43	arahy.Tifrunner.gnm2.ann1.Y9M9U1/arahy.Tifrunner.gnm2.ann1.IIR79L/arahy.Tifrunner.gnm2.ann1.NY8EEB/arahy.Tifrunner.gnm2.ann1.P9J5FJ/arahy.Tifrunner.gnm2.ann1.GLN9RQ/arahy.Tifrunner.gnm2.ann1.10NZ15/arahy.Tifrunner.gnm2.ann1.B4L9Q8/arahy.Tifrunner.gnm2.ann1.59W7TL/arahy.Tifrunner.gnm2.ann1.QF6RLP/arahy.Tifrunner.gnm2.ann1.03VPIQ/arahy.Tifrunner.gnm2.ann1.22NCG0/arahy.Tifrunner.gnm2.ann1.RR7AK4/ara…	Y9M9U1/IIR79L/NY8EEB/P9J5FJ/GLN9RQ/10NZ15/B4L9Q8/59W7TL/QF6RLP/03VPIQ/22NCG0/RR7AK4/RPA6KE/F3YBRW/7Y677Z/E0UWWU/-/LYRG6E/6A5V28/2SL2GJ/-/RK9T7W/MJ19SS/X4YWGS/RPH28Q/S0X8F9/QAA1TN/C4IA98/UN3WEE/2FU6SJ/RM6JLQ/Z3ML6G/F5FKV3/FH1S6D/BWZ3C4/32UYYJ/FL0Q4N/01YPVW/B6RQCR/5DQ8NN/QQ6LTJ/CJPQ3L/2F8MA2/PVV2JM/ERZH2H/S80HYQ/LG575R/3G8586/U59V20/4HN5I7/1WCS7I/-/6N2UFZ/V1PUB9/FU4JSI/K0XUKT/UETA4G/CRWB8Z/J8QFHP/C…	95
											CC	GO:1990904	ribonucleoprotein complex	95/241	286/2817	7.20191e-38	2.66471e-36	arahy.Tifrunner.gnm2.ann1.Y9M9U1/arahy.Tifrunner.gnm2.ann1.IIR79L/arahy.Tifrunner.gnm2.ann1.NY8EEB/arahy.Tifrunner.gnm2.ann1.P9J5FJ/arahy.Tifrunner.gnm2.ann1.GLN9RQ/arahy.Tifrunner.gnm2.ann1.10NZ15/arahy.Tifrunner.gnm2.ann1.B4L9Q8/arahy.Tifrunner.gnm2.ann1.59W7TL/arahy.Tifrunner.gnm2.ann1.QF6RLP/arahy.Tifrunner.gnm2.ann1.03VPIQ/arahy.Tifrunner.gnm2.ann1.22NCG0/arahy.Tifrunner.gnm2.ann1.RR7AK4/ara…	Y9M9U1/IIR79L/NY8EEB/P9J5FJ/GLN9RQ/10NZ15/B4L9Q8/59W7TL/QF6RLP/03VPIQ/22NCG0/RR7AK4/RPA6KE/F3YBRW/7Y677Z/E0UWWU/-/LYRG6E/6A5V28/2SL2GJ/-/RK9T7W/MJ19SS/X4YWGS/RPH28Q/S0X8F9/QAA1TN/C4IA98/UN3WEE/2FU6SJ/RM6JLQ/Z3ML6G/F5FKV3/FH1S6D/BWZ3C4/32UYYJ/FL0Q4N/01YPVW/B6RQCR/5DQ8NN/QQ6LTJ/CJPQ3L/2F8MA2/PVV2JM/ERZH2H/S80HYQ/LG575R/3G8586/U59V20/4HN5I7/1WCS7I/-/6N2UFZ/V1PUB9/FU4JSI/K0XUKT/UETA4G/CRWB8Z/J8QFHP/C…	95
											CC	GO:0043228	non-membrane-bounded organelle	99/241	345/2817	2.13238e-33	3.9449e-32	arahy.Tifrunner.gnm2.ann1.Y9M9U1/arahy.Tifrunner.gnm2.ann1.IIR79L/arahy.Tifrunner.gnm2.ann1.NY8EEB/arahy.Tifrunner.gnm2.ann1.P9J5FJ/arahy.Tifrunner.gnm2.ann1.GLN9RQ/arahy.Tifrunner.gnm2.ann1.10NZ15/arahy.Tifrunner.gnm2.ann1.B4L9Q8/arahy.Tifrunner.gnm2.ann1.59W7TL/arahy.Tifrunner.gnm2.ann1.QF6RLP/arahy.Tifrunner.gnm2.ann1.03VPIQ/arahy.Tifrunner.gnm2.ann1.22NCG0/arahy.Tifrunner.gnm2.ann1.RR7AK4/ara…	Y9M9U1/IIR79L/NY8EEB/P9J5FJ/GLN9RQ/10NZ15/B4L9Q8/59W7TL/QF6RLP/03VPIQ/22NCG0/RR7AK4/RPA6KE/F3YBRW/7Y677Z/E0UWWU/6E2RRN/BTDY3I/-/LYRG6E/6A5V28/2SL2GJ/-/RK9T7W/MJ19SS/X4YWGS/RPH28Q/S0X8F9/4D79G7/QAA1TN/C4IA98/UN3WEE/2FU6SJ/RM6JLQ/Z3ML6G/F5FKV3/FH1S6D/BWZ3C4/32UYYJ/FL0Q4N/01YPVW/B6RQCR/5DQ8NN/QQ6LTJ/CJPQ3L/2F8MA2/PVV2JM/ERZH2H/S80HYQ/LG575R/3G8586/U59V20/4HN5I7/1WCS7I/-/6N2UFZ/V1PUB9/FU4JSI/K0XUKT/U…	99
											CC	GO:0043232	intracellular non-membrane-bounded organelle	99/241	345/2817	2.13238e-33	3.9449e-32	arahy.Tifrunner.gnm2.ann1.Y9M9U1/arahy.Tifrunner.gnm2.ann1.IIR79L/arahy.Tifrunner.gnm2.ann1.NY8EEB/arahy.Tifrunner.gnm2.ann1.P9J5FJ/arahy.Tifrunner.gnm2.ann1.GLN9RQ/arahy.Tifrunner.gnm2.ann1.10NZ15/arahy.Tifrunner.gnm2.ann1.B4L9Q8/arahy.Tifrunner.gnm2.ann1.59W7TL/arahy.Tifrunner.gnm2.ann1.QF6RLP/arahy.Tifrunner.gnm2.ann1.03VPIQ/arahy.Tifrunner.gnm2.ann1.22NCG0/arahy.Tifrunner.gnm2.ann1.RR7AK4/ara…	Y9M9U1/IIR79L/NY8EEB/P9J5FJ/GLN9RQ/10NZ15/B4L9Q8/59W7TL/QF6RLP/03VPIQ/22NCG0/RR7AK4/RPA6KE/F3YBRW/7Y677Z/E0UWWU/6E2RRN/BTDY3I/-/LYRG6E/6A5V28/2SL2GJ/-/RK9T7W/MJ19SS/X4YWGS/RPH28Q/S0X8F9/4D79G7/QAA1TN/C4IA98/UN3WEE/2FU6SJ/RM6JLQ/Z3ML6G/F5FKV3/FH1S6D/BWZ3C4/32UYYJ/FL0Q4N/01YPVW/B6RQCR/5DQ8NN/QQ6LTJ/CJPQ3L/2F8MA2/PVV2JM/ERZH2H/S80HYQ/LG575R/3G8586/U59V20/4HN5I7/1WCS7I/-/6N2UFZ/V1PUB9/FU4JSI/K0XUKT/U…	99
											CC	GO:0005618	cell wall	18/241	72/2817	1.96936e-05	0.000242888	arahy.Tifrunner.gnm2.ann1.311ZAG/arahy.Tifrunner.gnm2.ann1.AX86KU/arahy.Tifrunner.gnm2.ann1.6NV05N/arahy.Tifrunner.gnm2.ann1.LDSG15/arahy.Tifrunner.gnm2.ann1.FJ0G75/arahy.Tifrunner.gnm2.ann1.RVLE1D/arahy.Tifrunner.gnm2.ann1.E4N5F8/arahy.Tifrunner.gnm2.ann1.I4AHF2/arahy.Tifrunner.gnm2.ann1.MR90IT/arahy.Tifrunner.gnm2.ann1.26R06I/arahy.Tifrunner.gnm2.ann1.ERJN8A/arahy.Tifrunner.gnm2.ann1.HU828B/ara…	311ZAG/AX86KU/6NV05N/LDSG15/FJ0G75/RVLE1D/E4N5F8/I4AHF2/MR90IT/26R06I/ERJN8A/HU828B/4KDK0P/-/Y7SLGU/DIU0LM/MY5CGZ/0LT2FK	18
											CC	GO:0030312	external encapsulating structure	18/241	72/2817	1.96936e-05	0.000242888	arahy.Tifrunner.gnm2.ann1.311ZAG/arahy.Tifrunner.gnm2.ann1.AX86KU/arahy.Tifrunner.gnm2.ann1.6NV05N/arahy.Tifrunner.gnm2.ann1.LDSG15/arahy.Tifrunner.gnm2.ann1.FJ0G75/arahy.Tifrunner.gnm2.ann1.RVLE1D/arahy.Tifrunner.gnm2.ann1.E4N5F8/arahy.Tifrunner.gnm2.ann1.I4AHF2/arahy.Tifrunner.gnm2.ann1.MR90IT/arahy.Tifrunner.gnm2.ann1.26R06I/arahy.Tifrunner.gnm2.ann1.ERJN8A/arahy.Tifrunner.gnm2.ann1.HU828B/ara…	311ZAG/AX86KU/6NV05N/LDSG15/FJ0G75/RVLE1D/E4N5F8/I4AHF2/MR90IT/26R06I/ERJN8A/HU828B/4KDK0P/-/Y7SLGU/DIU0LM/MY5CGZ/0LT2FK	18
											CC	GO:0005743	mitochondrial inner membrane	7/241	13/2817	3.377e-05	0.000312372	arahy.Tifrunner.gnm2.ann1.SLS97V/arahy.Tifrunner.gnm2.ann1.R03NAB/arahy.Tifrunner.gnm2.ann1.HKZ8UA/arahy.Tifrunner.gnm2.ann1.QBT3FB/arahy.Tifrunner.gnm2.ann1.9ZAP4M/novel.1622/arahy.Tifrunner.gnm2.ann1.SB31NP	SLS97V/R03NAB/HKZ8UA/QBT3FB/9ZAP4M/-/SB31NP	7
											CC	GO:0019866	organelle inner membrane	7/241	13/2817	3.377e-05	0.000312372	arahy.Tifrunner.gnm2.ann1.SLS97V/arahy.Tifrunner.gnm2.ann1.R03NAB/arahy.Tifrunner.gnm2.ann1.HKZ8UA/arahy.Tifrunner.gnm2.ann1.QBT3FB/arahy.Tifrunner.gnm2.ann1.9ZAP4M/novel.1622/arahy.Tifrunner.gnm2.ann1.SB31NP	SLS97V/R03NAB/HKZ8UA/QBT3FB/9ZAP4M/-/SB31NP	7
											CC	GO:0098800	inner mitochondrial membrane protein complex	5/241	10/2817	0.000774701	0.00636976	arahy.Tifrunner.gnm2.ann1.SLS97V/arahy.Tifrunner.gnm2.ann1.HKZ8UA/arahy.Tifrunner.gnm2.ann1.QBT3FB/arahy.Tifrunner.gnm2.ann1.9ZAP4M/novel.1622	SLS97V/HKZ8UA/QBT3FB/9ZAP4M/-	5
											CC	GO:0071944	cell periphery	21/241	132/2817	0.00335635	0.024837	arahy.Tifrunner.gnm2.ann1.311ZAG/arahy.Tifrunner.gnm2.ann1.AX86KU/arahy.Tifrunner.gnm2.ann1.T2M1NX/arahy.Tifrunner.gnm2.ann1.IXET8P/arahy.Tifrunner.gnm2.ann1.6NV05N/arahy.Tifrunner.gnm2.ann1.LDSG15/arahy.Tifrunner.gnm2.ann1.FJ0G75/arahy.Tifrunner.gnm2.ann1.RVLE1D/arahy.Tifrunner.gnm2.ann1.E4N5F8/arahy.Tifrunner.gnm2.ann1.I4AHF2/arahy.Tifrunner.gnm2.ann1.MR90IT/arahy.Tifrunner.gnm2.ann1.26R06I/ara…	311ZAG/AX86KU/T2M1NX/IXET8P/6NV05N/LDSG15/FJ0G75/RVLE1D/E4N5F8/I4AHF2/MR90IT/26R06I/ERJN8A/HU828B/4KDK0P/-/Y7SLGU/DIU0LM/AM2AK0/MY5CGZ/0LT2FK	21
											MF	GO:0003735	structural constituent of ribosome	96/719	248/12251	1.5963e-54	3.48693e-52	arahy.Tifrunner.gnm2.ann1.Y9M9U1/arahy.Tifrunner.gnm2.ann1.IIR79L/arahy.Tifrunner.gnm2.ann1.NY8EEB/arahy.Tifrunner.gnm2.ann1.P9J5FJ/arahy.Tifrunner.gnm2.ann1.GLN9RQ/arahy.Tifrunner.gnm2.ann1.10NZ15/arahy.Tifrunner.gnm2.ann1.B4L9Q8/arahy.Tifrunner.gnm2.ann1.59W7TL/arahy.Tifrunner.gnm2.ann1.QF6RLP/arahy.Tifrunner.gnm2.ann1.03VPIQ/arahy.Tifrunner.gnm2.ann1.22NCG0/arahy.Tifrunner.gnm2.ann1.RR7AK4/ara…	Y9M9U1/IIR79L/NY8EEB/P9J5FJ/GLN9RQ/10NZ15/B4L9Q8/59W7TL/QF6RLP/03VPIQ/22NCG0/RR7AK4/RPA6KE/F3YBRW/7Y677Z/E0UWWU/-/LYRG6E/6A5V28/2SL2GJ/-/RK9T7W/MJ19SS/X4YWGS/RPH28Q/S0X8F9/QAA1TN/C4IA98/UN3WEE/2FU6SJ/RM6JLQ/Z3ML6G/F5FKV3/FH1S6D/BWZ3C4/32UYYJ/FL0Q4N/01YPVW/B6RQCR/5DQ8NN/QQ6LTJ/CJPQ3L/2F8MA2/PVV2JM/ERZH2H/S80HYQ/LG575R/3G8586/U59V20/4HN5I7/1WCS7I/-/6N2UFZ/V1PUB9/FU4JSI/K0XUKT/UETA4G/CRWB8Z/J8QFHP/C…	96
											MF	GO:0005198	structural molecule activity	98/719	261/12251	3.18441e-54	3.48693e-52	arahy.Tifrunner.gnm2.ann1.Y9M9U1/arahy.Tifrunner.gnm2.ann1.IIR79L/arahy.Tifrunner.gnm2.ann1.NY8EEB/arahy.Tifrunner.gnm2.ann1.P9J5FJ/arahy.Tifrunner.gnm2.ann1.GLN9RQ/arahy.Tifrunner.gnm2.ann1.10NZ15/arahy.Tifrunner.gnm2.ann1.B4L9Q8/arahy.Tifrunner.gnm2.ann1.59W7TL/arahy.Tifrunner.gnm2.ann1.QF6RLP/arahy.Tifrunner.gnm2.ann1.03VPIQ/arahy.Tifrunner.gnm2.ann1.22NCG0/arahy.Tifrunner.gnm2.ann1.RR7AK4/ara…	Y9M9U1/IIR79L/NY8EEB/P9J5FJ/GLN9RQ/10NZ15/B4L9Q8/59W7TL/QF6RLP/03VPIQ/22NCG0/RR7AK4/RPA6KE/F3YBRW/7Y677Z/E0UWWU/-/LYRG6E/6A5V28/2SL2GJ/-/RK9T7W/MJ19SS/X4YWGS/RPH28Q/S0X8F9/QAA1TN/C4IA98/UN3WEE/2FU6SJ/RM6JLQ/Z3ML6G/F5FKV3/FH1S6D/BWZ3C4/32UYYJ/FL0Q4N/01YPVW/B6RQCR/5DQ8NN/QQ6LTJ/CJPQ3L/2F8MA2/PVV2JM/ERZH2H/S80HYQ/LG575R/3G8586/U59V20/4HN5I7/1WCS7I/-/6N2UFZ/V1PUB9/FU4JSI/K0XUKT/UETA4G/CRWB8Z/J8QFHP/P…	98
											MF	GO:0003777	microtubule motor activity	18/719	58/12251	2.7018e-09	1.97231e-07	arahy.Tifrunner.gnm2.ann1.DN52HN/arahy.Tifrunner.gnm2.ann1.72AJJX/arahy.Tifrunner.gnm2.ann1.R3Y850/arahy.Tifrunner.gnm2.ann1.VG9BQH/arahy.Tifrunner.gnm2.ann1.RA398F/arahy.Tifrunner.gnm2.ann1.I9YSCG/arahy.Tifrunner.gnm2.ann1.LDZ3RE/arahy.Tifrunner.gnm2.ann1.R4UZW9/arahy.Tifrunner.gnm2.ann1.V9SGYL/arahy.Tifrunner.gnm2.ann1.SHWV95/arahy.Tifrunner.gnm2.ann1.GT6U7J/arahy.Tifrunner.gnm2.ann1.L9NYSD/ara…	DN52HN/72AJJX/R3Y850/VG9BQH/RA398F/I9YSCG/LDZ3RE/R4UZW9/V9SGYL/SHWV95/GT6U7J/L9NYSD/KY6G5X/2070QL/M376CB/IRA02K/V43IMF/S11XWG	18
											MF	GO:0017111	nucleoside-triphosphatase activity	46/719	319/12251	1.21099e-08	6.63019e-07	arahy.Tifrunner.gnm2.ann1.KRJ4S2/arahy.Tifrunner.gnm2.ann1.WNQC8Q/arahy.Tifrunner.gnm2.ann1.X7UXQY/arahy.Tifrunner.gnm2.ann1.3M8WGZ/arahy.Tifrunner.gnm2.ann1.22FGPV/arahy.Tifrunner.gnm2.ann1.WA13PC/arahy.Tifrunner.gnm2.ann1.JS2UUQ/arahy.Tifrunner.gnm2.ann1.DN52HN/arahy.Tifrunner.gnm2.ann1.72AJJX/arahy.Tifrunner.gnm2.ann1.R3Y850/arahy.Tifrunner.gnm2.ann1.D87PD7/arahy.Tifrunner.gnm2.ann1.VG9BQH/ara…	KRJ4S2/WNQC8Q/X7UXQY/3M8WGZ/22FGPV/WA13PC/JS2UUQ/DN52HN/72AJJX/R3Y850/D87PD7/VG9BQH/1HBP31/4VL9ZK/5A64T9/NCP65V/Q7S17V/F91YHM/RA398F/VJ5EI6/I9YSCG/LDZ3RE/R4UZW9/M83GCC/V9SGYL/TU458D/SHWV95/DIS46Y/TZU5V7/GT6U7J/GJF5FH/SB0DTV/L9NYSD/KY6G5X/JC6E3B/WT01JD/2070QL/M376CB/9ZAP4M/ES5MTE/IRA02K/6RPN1M/Z1D3F7/IY45VR/V43IMF/S11XWG	46
											MF	GO:0016818	hydrolase activity, acting on acid anhydrides, in phosphorus-containing anhydrides	47/719	337/12251	2.43592e-08	1.05818e-06	arahy.Tifrunner.gnm2.ann1.KRJ4S2/arahy.Tifrunner.gnm2.ann1.WNQC8Q/arahy.Tifrunner.gnm2.ann1.X7UXQY/arahy.Tifrunner.gnm2.ann1.3M8WGZ/arahy.Tifrunner.gnm2.ann1.22FGPV/arahy.Tifrunner.gnm2.ann1.WA13PC/arahy.Tifrunner.gnm2.ann1.JS2UUQ/arahy.Tifrunner.gnm2.ann1.DN52HN/arahy.Tifrunner.gnm2.ann1.72AJJX/arahy.Tifrunner.gnm2.ann1.R3Y850/arahy.Tifrunner.gnm2.ann1.D87PD7/arahy.Tifrunner.gnm2.ann1.VG9BQH/ara…	KRJ4S2/WNQC8Q/X7UXQY/3M8WGZ/22FGPV/WA13PC/JS2UUQ/DN52HN/72AJJX/R3Y850/D87PD7/VG9BQH/1HBP31/4VL9ZK/5A64T9/NCP65V/Q7S17V/F91YHM/RA398F/VJ5EI6/I9YSCG/LDZ3RE/8XLM1I/R4UZW9/M83GCC/V9SGYL/TU458D/SHWV95/DIS46Y/TZU5V7/GT6U7J/GJF5FH/SB0DTV/L9NYSD/KY6G5X/JC6E3B/WT01JD/2070QL/M376CB/9ZAP4M/ES5MTE/IRA02K/6RPN1M/Z1D3F7/IY45VR/V43IMF/S11XWG	47
											MF	GO:0016462	pyrophosphatase activity	46/719	328/12251	2.89913e-08	1.05818e-06	arahy.Tifrunner.gnm2.ann1.KRJ4S2/arahy.Tifrunner.gnm2.ann1.WNQC8Q/arahy.Tifrunner.gnm2.ann1.X7UXQY/arahy.Tifrunner.gnm2.ann1.3M8WGZ/arahy.Tifrunner.gnm2.ann1.22FGPV/arahy.Tifrunner.gnm2.ann1.WA13PC/arahy.Tifrunner.gnm2.ann1.JS2UUQ/arahy.Tifrunner.gnm2.ann1.DN52HN/arahy.Tifrunner.gnm2.ann1.72AJJX/arahy.Tifrunner.gnm2.ann1.R3Y850/arahy.Tifrunner.gnm2.ann1.D87PD7/arahy.Tifrunner.gnm2.ann1.VG9BQH/ara…	KRJ4S2/WNQC8Q/X7UXQY/3M8WGZ/22FGPV/WA13PC/JS2UUQ/DN52HN/72AJJX/R3Y850/D87PD7/VG9BQH/1HBP31/4VL9ZK/5A64T9/NCP65V/Q7S17V/F91YHM/RA398F/VJ5EI6/I9YSCG/LDZ3RE/R4UZW9/M83GCC/V9SGYL/TU458D/SHWV95/DIS46Y/TZU5V7/GT6U7J/GJF5FH/SB0DTV/L9NYSD/KY6G5X/JC6E3B/WT01JD/2070QL/M376CB/9ZAP4M/ES5MTE/IRA02K/6RPN1M/Z1D3F7/IY45VR/V43IMF/S11XWG	46
											MF	GO:0008017	microtubule binding	18/719	68/12251	4.38779e-08	1.20116e-06	arahy.Tifrunner.gnm2.ann1.DN52HN/arahy.Tifrunner.gnm2.ann1.72AJJX/arahy.Tifrunner.gnm2.ann1.R3Y850/arahy.Tifrunner.gnm2.ann1.VG9BQH/arahy.Tifrunner.gnm2.ann1.RA398F/arahy.Tifrunner.gnm2.ann1.I9YSCG/arahy.Tifrunner.gnm2.ann1.LDZ3RE/arahy.Tifrunner.gnm2.ann1.R4UZW9/arahy.Tifrunner.gnm2.ann1.V9SGYL/arahy.Tifrunner.gnm2.ann1.SHWV95/arahy.Tifrunner.gnm2.ann1.GT6U7J/arahy.Tifrunner.gnm2.ann1.L9NYSD/ara…	DN52HN/72AJJX/R3Y850/VG9BQH/RA398F/I9YSCG/LDZ3RE/R4UZW9/V9SGYL/SHWV95/GT6U7J/L9NYSD/KY6G5X/2070QL/M376CB/IRA02K/V43IMF/S11XWG	18
											MF	GO:0015631	tubulin binding	18/719	68/12251	4.38779e-08	1.20116e-06	arahy.Tifrunner.gnm2.ann1.DN52HN/arahy.Tifrunner.gnm2.ann1.72AJJX/arahy.Tifrunner.gnm2.ann1.R3Y850/arahy.Tifrunner.gnm2.ann1.VG9BQH/arahy.Tifrunner.gnm2.ann1.RA398F/arahy.Tifrunner.gnm2.ann1.I9YSCG/arahy.Tifrunner.gnm2.ann1.LDZ3RE/arahy.Tifrunner.gnm2.ann1.R4UZW9/arahy.Tifrunner.gnm2.ann1.V9SGYL/arahy.Tifrunner.gnm2.ann1.SHWV95/arahy.Tifrunner.gnm2.ann1.GT6U7J/arahy.Tifrunner.gnm2.ann1.L9NYSD/ara…	DN52HN/72AJJX/R3Y850/VG9BQH/RA398F/I9YSCG/LDZ3RE/R4UZW9/V9SGYL/SHWV95/GT6U7J/L9NYSD/KY6G5X/2070QL/M376CB/IRA02K/V43IMF/S11XWG	18
											MF	GO:0016817	hydrolase activity, acting on acid anhydrides	47/719	345/12251	5.08264e-08	1.23677e-06	arahy.Tifrunner.gnm2.ann1.KRJ4S2/arahy.Tifrunner.gnm2.ann1.WNQC8Q/arahy.Tifrunner.gnm2.ann1.X7UXQY/arahy.Tifrunner.gnm2.ann1.3M8WGZ/arahy.Tifrunner.gnm2.ann1.22FGPV/arahy.Tifrunner.gnm2.ann1.WA13PC/arahy.Tifrunner.gnm2.ann1.JS2UUQ/arahy.Tifrunner.gnm2.ann1.DN52HN/arahy.Tifrunner.gnm2.ann1.72AJJX/arahy.Tifrunner.gnm2.ann1.R3Y850/arahy.Tifrunner.gnm2.ann1.D87PD7/arahy.Tifrunner.gnm2.ann1.VG9BQH/ara…	KRJ4S2/WNQC8Q/X7UXQY/3M8WGZ/22FGPV/WA13PC/JS2UUQ/DN52HN/72AJJX/R3Y850/D87PD7/VG9BQH/1HBP31/4VL9ZK/5A64T9/NCP65V/Q7S17V/F91YHM/RA398F/VJ5EI6/I9YSCG/LDZ3RE/8XLM1I/R4UZW9/M83GCC/V9SGYL/TU458D/SHWV95/DIS46Y/TZU5V7/GT6U7J/GJF5FH/SB0DTV/L9NYSD/KY6G5X/JC6E3B/WT01JD/2070QL/M376CB/9ZAP4M/ES5MTE/IRA02K/6RPN1M/Z1D3F7/IY45VR/V43IMF/S11XWG	47
											MF	GO:0003924	GTPase activity	16/719	55/12251	5.7879e-08	1.26755e-06	arahy.Tifrunner.gnm2.ann1.KRJ4S2/arahy.Tifrunner.gnm2.ann1.X7UXQY/arahy.Tifrunner.gnm2.ann1.3M8WGZ/arahy.Tifrunner.gnm2.ann1.22FGPV/arahy.Tifrunner.gnm2.ann1.WA13PC/arahy.Tifrunner.gnm2.ann1.JS2UUQ/arahy.Tifrunner.gnm2.ann1.1HBP31/arahy.Tifrunner.gnm2.ann1.4VL9ZK/arahy.Tifrunner.gnm2.ann1.5A64T9/arahy.Tifrunner.gnm2.ann1.Q7S17V/arahy.Tifrunner.gnm2.ann1.F91YHM/arahy.Tifrunner.gnm2.ann1.M83GCC/ara…	KRJ4S2/X7UXQY/3M8WGZ/22FGPV/WA13PC/JS2UUQ/1HBP31/4VL9ZK/5A64T9/Q7S17V/F91YHM/M83GCC/DIS46Y/SB0DTV/JC6E3B/6RPN1M	16
											MF	GO:0016798	hydrolase activity, acting on glycosyl bonds	45/719	337/12251	1.77822e-07	3.54027e-06	arahy.Tifrunner.gnm2.ann1.WVP9YI/arahy.Tifrunner.gnm2.ann1.NI0LJQ/arahy.Tifrunner.gnm2.ann1.68RGHK/arahy.Tifrunner.gnm2.ann1.5I7RSC/arahy.Tifrunner.gnm2.ann1.578PES/arahy.Tifrunner.gnm2.ann1.CCG5WH/arahy.Tifrunner.gnm2.ann1.7DV1VQ/arahy.Tifrunner.gnm2.ann1.J31KW7/arahy.Tifrunner.gnm2.ann1.0VG9YA/arahy.Tifrunner.gnm2.ann1.A99A55/arahy.Tifrunner.gnm2.ann1.L4K1UG/arahy.Tifrunner.gnm2.ann1.XL3619/ara…	WVP9YI/NI0LJQ/68RGHK/5I7RSC/578PES/CCG5WH/7DV1VQ/J31KW7/0VG9YA/A99A55/L4K1UG/XL3619/424QFW/Y1E6HX/Q4BXH8/CAL6M2/09DD91/6NV05N/SEBE8L/VQ58UF/48KEPM/0571R5/RJX8W8/9Z3VQ4/DFNV57/9E9N8A/T2VPZC/JM79CB/5V2Y5E/6NL4FR/T87YCG/I4AHF2/IQP7TJ/TR0XLC/41CPL5/EL0VSN/48A5Q0/4KDK0P/WZ5PI0/6H6BBQ/XQK7KQ/YS5S6S/Q2VG00/Z1D3F7/CZGL8I	45
											MF	GO:0008092	cytoskeletal protein binding	22/719	107/12251	1.98797e-07	3.62805e-06	arahy.Tifrunner.gnm2.ann1.DN52HN/arahy.Tifrunner.gnm2.ann1.72AJJX/arahy.Tifrunner.gnm2.ann1.R3Y850/arahy.Tifrunner.gnm2.ann1.VG9BQH/arahy.Tifrunner.gnm2.ann1.03EXEF/arahy.Tifrunner.gnm2.ann1.RA398F/arahy.Tifrunner.gnm2.ann1.SY4M5M/arahy.Tifrunner.gnm2.ann1.I9YSCG/arahy.Tifrunner.gnm2.ann1.LDZ3RE/arahy.Tifrunner.gnm2.ann1.R4UZW9/arahy.Tifrunner.gnm2.ann1.C1QDUR/arahy.Tifrunner.gnm2.ann1.L4E7PU/ara…	DN52HN/72AJJX/R3Y850/VG9BQH/03EXEF/RA398F/SY4M5M/I9YSCG/LDZ3RE/R4UZW9/C1QDUR/L4E7PU/V9SGYL/SHWV95/GT6U7J/L9NYSD/KY6G5X/2070QL/M376CB/IRA02K/V43IMF/S11XWG	22
											MF	GO:0003774	motor activity	18/719	75/12251	2.2338e-07	3.76309e-06	arahy.Tifrunner.gnm2.ann1.DN52HN/arahy.Tifrunner.gnm2.ann1.72AJJX/arahy.Tifrunner.gnm2.ann1.R3Y850/arahy.Tifrunner.gnm2.ann1.VG9BQH/arahy.Tifrunner.gnm2.ann1.RA398F/arahy.Tifrunner.gnm2.ann1.I9YSCG/arahy.Tifrunner.gnm2.ann1.LDZ3RE/arahy.Tifrunner.gnm2.ann1.R4UZW9/arahy.Tifrunner.gnm2.ann1.V9SGYL/arahy.Tifrunner.gnm2.ann1.SHWV95/arahy.Tifrunner.gnm2.ann1.GT6U7J/arahy.Tifrunner.gnm2.ann1.L9NYSD/ara…	DN52HN/72AJJX/R3Y850/VG9BQH/RA398F/I9YSCG/LDZ3RE/R4UZW9/V9SGYL/SHWV95/GT6U7J/L9NYSD/KY6G5X/2070QL/M376CB/IRA02K/V43IMF/S11XWG	18
											MF	GO:0004553	hydrolase activity, hydrolyzing O-glycosyl compounds	43/719	321/12251	3.06519e-07	4.79484e-06	arahy.Tifrunner.gnm2.ann1.WVP9YI/arahy.Tifrunner.gnm2.ann1.NI0LJQ/arahy.Tifrunner.gnm2.ann1.68RGHK/arahy.Tifrunner.gnm2.ann1.5I7RSC/arahy.Tifrunner.gnm2.ann1.578PES/arahy.Tifrunner.gnm2.ann1.CCG5WH/arahy.Tifrunner.gnm2.ann1.7DV1VQ/arahy.Tifrunner.gnm2.ann1.J31KW7/arahy.Tifrunner.gnm2.ann1.0VG9YA/arahy.Tifrunner.gnm2.ann1.A99A55/arahy.Tifrunner.gnm2.ann1.L4K1UG/arahy.Tifrunner.gnm2.ann1.XL3619/ara…	WVP9YI/NI0LJQ/68RGHK/5I7RSC/578PES/CCG5WH/7DV1VQ/J31KW7/0VG9YA/A99A55/L4K1UG/XL3619/424QFW/Y1E6HX/Q4BXH8/CAL6M2/09DD91/6NV05N/SEBE8L/VQ58UF/48KEPM/0571R5/9Z3VQ4/9E9N8A/T2VPZC/JM79CB/5V2Y5E/6NL4FR/T87YCG/I4AHF2/IQP7TJ/TR0XLC/41CPL5/EL0VSN/48A5Q0/4KDK0P/WZ5PI0/6H6BBQ/XQK7KQ/YS5S6S/Q2VG00/Z1D3F7/CZGL8I	43
											MF	GO:0030599	pectinesterase activity	12/719	49/12251	1.88011e-05	0.000274496	arahy.Tifrunner.gnm2.ann1.LDSG15/arahy.Tifrunner.gnm2.ann1.RVLE1D/arahy.Tifrunner.gnm2.ann1.E4N5F8/arahy.Tifrunner.gnm2.ann1.MR90IT/arahy.Tifrunner.gnm2.ann1.26R06I/arahy.Tifrunner.gnm2.ann1.ERJN8A/arahy.Tifrunner.gnm2.ann1.HU828B/novel.5407/arahy.Tifrunner.gnm2.ann1.Y7SLGU/arahy.Tifrunner.gnm2.ann1.DIU0LM/arahy.Tifrunner.gnm2.ann1.MY5CGZ/arahy.Tifrunner.gnm2.ann1.0LT2FK	LDSG15/RVLE1D/E4N5F8/MR90IT/26R06I/ERJN8A/HU828B/-/Y7SLGU/DIU0LM/MY5CGZ/0LT2FK	12
											MF	GO:0046982	protein heterodimerization activity	11/719	48/12251	8.07254e-05	0.00110493	arahy.Tifrunner.gnm2.ann1.FUQ01W/arahy.Tifrunner.gnm2.ann1.38UJZE/arahy.Tifrunner.gnm2.ann1.JY4CMX/arahy.Tifrunner.gnm2.ann1.DF4V8K/arahy.Tifrunner.gnm2.ann1.674LAM/arahy.Tifrunner.gnm2.ann1.UK6EYH/arahy.Tifrunner.gnm2.ann1.FT13IX/arahy.Tifrunner.gnm2.ann1.D0EVJ3/arahy.Tifrunner.gnm2.ann1.IFK0V2/arahy.Tifrunner.gnm2.ann1.M2R7LU/arahy.Tifrunner.gnm2.ann1.KY1P9Y	FUQ01W/38UJZE/JY4CMX/DF4V8K/674LAM/UK6EYH/FT13IX/D0EVJ3/IFK0V2/M2R7LU/KY1P9Y	11
											MF	GO:0051082	unfolded protein binding	12/719	65/12251	0.00034597	0.00445691	arahy.Tifrunner.gnm2.ann1.GX1P2J/arahy.Tifrunner.gnm2.ann1.Q1M4CJ/arahy.Tifrunner.gnm2.ann1.P8FSM4/arahy.Tifrunner.gnm2.ann1.T76A9L/arahy.Tifrunner.gnm2.ann1.B8WNJH/arahy.Tifrunner.gnm2.ann1.U8M3K9/arahy.Tifrunner.gnm2.ann1.94UDPX/arahy.Tifrunner.gnm2.ann1.H890L5/arahy.Tifrunner.gnm2.ann1.YQG5EZ/arahy.Tifrunner.gnm2.ann1.FVU0Y6/arahy.Tifrunner.gnm2.ann1.Y5QTY6/arahy.Tifrunner.gnm2.ann1.59MIJM	GX1P2J/Q1M4CJ/P8FSM4/T76A9L/B8WNJH/U8M3K9/94UDPX/H890L5/YQG5EZ/FVU0Y6/Y5QTY6/59MIJM	12
											MF	GO:0140097	catalytic activity, acting on DNA	10/719	52/12251	0.000761438	0.00926416	arahy.Tifrunner.gnm2.ann1.WNQC8Q/arahy.Tifrunner.gnm2.ann1.D87PD7/arahy.Tifrunner.gnm2.ann1.NCP65V/arahy.Tifrunner.gnm2.ann1.VJ5EI6/arahy.Tifrunner.gnm2.ann1.SV5NHS/arahy.Tifrunner.gnm2.ann1.F25EMM/arahy.Tifrunner.gnm2.ann1.R57YID/arahy.Tifrunner.gnm2.ann1.Z70S0B/arahy.Tifrunner.gnm2.ann1.ES5MTE/arahy.Tifrunner.gnm2.ann1.XVSB6Y	WNQC8Q/D87PD7/NCP65V/VJ5EI6/SV5NHS/F25EMM/R57YID/Z70S0B/ES5MTE/XVSB6Y	10
											MF	GO:0052689	carboxylic ester hydrolase activity	12/719	74/12251	0.00116246	0.0133988	arahy.Tifrunner.gnm2.ann1.LDSG15/arahy.Tifrunner.gnm2.ann1.RVLE1D/arahy.Tifrunner.gnm2.ann1.E4N5F8/arahy.Tifrunner.gnm2.ann1.MR90IT/arahy.Tifrunner.gnm2.ann1.26R06I/arahy.Tifrunner.gnm2.ann1.ERJN8A/arahy.Tifrunner.gnm2.ann1.HU828B/novel.5407/arahy.Tifrunner.gnm2.ann1.Y7SLGU/arahy.Tifrunner.gnm2.ann1.DIU0LM/arahy.Tifrunner.gnm2.ann1.MY5CGZ/arahy.Tifrunner.gnm2.ann1.0LT2FK	LDSG15/RVLE1D/E4N5F8/MR90IT/26R06I/ERJN8A/HU828B/-/Y7SLGU/DIU0LM/MY5CGZ/0LT2FK	12
											MF	GO:0009055	electron transfer activity	14/719	100/12251	0.00204045	0.0223429	arahy.Tifrunner.gnm2.ann1.7Y0VRH/arahy.Tifrunner.gnm2.ann1.8P32VS/arahy.Tifrunner.gnm2.ann1.WAM2FY/arahy.Tifrunner.gnm2.ann1.LYRN80/arahy.Tifrunner.gnm2.ann1.VJF7LG/arahy.Tifrunner.gnm2.ann1.KV74NT/arahy.Tifrunner.gnm2.ann1.H6YETZ/arahy.Tifrunner.gnm2.ann1.Z50VDZ/arahy.Tifrunner.gnm2.ann1.EL9HDY/arahy.Tifrunner.gnm2.ann1.FTG0F4/arahy.Tifrunner.gnm2.ann1.8C5ESF/arahy.Tifrunner.gnm2.ann1.XVX6ST/ara…	7Y0VRH/8P32VS/WAM2FY/LYRN80/VJF7LG/KV74NT/H6YETZ/Z50VDZ/EL9HDY/FTG0F4/8C5ESF/XVX6ST/B6TC73/CQ14AB	14
											MF	GO:0004650	polygalacturonase activity	6/719	24/12251	0.00216459	0.0225736	arahy.Tifrunner.gnm2.ann1.CCG5WH/arahy.Tifrunner.gnm2.ann1.L4K1UG/arahy.Tifrunner.gnm2.ann1.Q4BXH8/arahy.Tifrunner.gnm2.ann1.VQ58UF/arahy.Tifrunner.gnm2.ann1.TR0XLC/arahy.Tifrunner.gnm2.ann1.EL0VSN	CCG5WH/L4K1UG/Q4BXH8/VQ58UF/TR0XLC/EL0VSN	6
											MF	GO:0005544	calcium-dependent phospholipid binding	4/719	12/12251	0.00398508	0.0396696	arahy.Tifrunner.gnm2.ann1.47PCZJ/arahy.Tifrunner.gnm2.ann1.KS7J3Q/arahy.Tifrunner.gnm2.ann1.8V8U4B/arahy.Tifrunner.gnm2.ann1.FUP8YM	47PCZJ/KS7J3Q/8V8U4B/FUP8YM	4
											MF	GO:0005507	copper ion binding	9/719	55/12251	0.00439216	0.041821	arahy.Tifrunner.gnm2.ann1.PU1FVJ/arahy.Tifrunner.gnm2.ann1.KPK81W/arahy.Tifrunner.gnm2.ann1.0X0ILC/arahy.Tifrunner.gnm2.ann1.L85FTG/arahy.Tifrunner.gnm2.ann1.VHB05R/arahy.Tifrunner.gnm2.ann1.UC0Y85/arahy.Tifrunner.gnm2.ann1.DEQ3WR/arahy.Tifrunner.gnm2.ann1.52TI3X/arahy.Tifrunner.gnm2.ann1.ESZ0IC	PU1FVJ/KPK81W/0X0ILC/L85FTG/VHB05R/UC0Y85/DEQ3WR/52TI3X/ESZ0IC	9
											MF	GO:0003682	chromatin binding	6/719	28/12251	0.00495971	0.0452574	arahy.Tifrunner.gnm2.ann1.FW39NC/arahy.Tifrunner.gnm2.ann1.VQI5ED/arahy.Tifrunner.gnm2.ann1.M4FG4U/arahy.Tifrunner.gnm2.ann1.5512QZ/arahy.Tifrunner.gnm2.ann1.8XLM1I/arahy.Tifrunner.gnm2.ann1.1VP9U3	FW39NC/VQI5ED/M4FG4U/5512QZ/8XLM1I/1VP9U3	6
											MF	GO:0016853	isomerase activity	14/719	111/12251	0.00536876	0.0470304	arahy.Tifrunner.gnm2.ann1.L7YHKS/arahy.Tifrunner.gnm2.ann1.I2X0XY/arahy.Tifrunner.gnm2.ann1.V0SD9Z/arahy.Tifrunner.gnm2.ann1.NCP65V/arahy.Tifrunner.gnm2.ann1.1NMA8N/arahy.Tifrunner.gnm2.ann1.EPH7QX/arahy.Tifrunner.gnm2.ann1.FF7RMB/arahy.Tifrunner.gnm2.ann1.VJ5EI6/arahy.Tifrunner.gnm2.ann1.54ZV2T/arahy.Tifrunner.gnm2.ann1.D99XSD/novel.4260/arahy.Tifrunner.gnm2.ann1.ES5MTE/arahy.Tifrunner.gnm2.ann1…	L7YHKS/I2X0XY/V0SD9Z/NCP65V/1NMA8N/EPH7QX/FF7RMB/VJ5EI6/54ZV2T/D99XSD/-/ES5MTE/VI8ZWX/XVSB6Y	14

## Sheet: D3vsDM_KEGGenrich_significant
Upregulation_D3vsDM_GOenrich_significant											Downregulation_D3vsDM_KEGGenrich_significant
KEGGID	Description	GeneRatio	BgRatio	pvalue	padj	geneID	geneName	keggID	Count		KEGGID	Description	GeneRatio	BgRatio	pvalue	padj	geneID	geneName	keggID	Count
aip00195	Photosynthesis	20/345	37/4527	1.23226e-13	1.21994e-11	arahy.Tifrunner.gnm2.ann1.1944SK/arahy.Tifrunner.gnm2.ann1.49ZYT6/arahy.Tifrunner.gnm2.ann1.Y7HUGW/arahy.Tifrunner.gnm2.ann1.X5CP5W/arahy.Tifrunner.gnm2.ann1.NN0MZU/arahy.Tifrunner.gnm2.ann1.MMUF9T/arahy.Tifrunner.gnm2.ann1.ZQ3F6U/arahy.Tifrunner.gnm2.ann1.QW0L8Q/arahy.Tifrunner.gnm2.ann1.4PD0PP/arahy.Tifrunner.gnm2.ann1.F6CLKD/arahy.Tifrunner.gnm2.ann1.PI6GK2/arahy.Tifrunner.gnm2.ann1.9QX17Y/ara…	1944SK/49ZYT6/Y7HUGW/X5CP5W/NN0MZU/MMUF9T/ZQ3F6U/QW0L8Q/4PD0PP/F6CLKD/PI6GK2/9QX17Y/DHZ2RQ/1B2UBR/QP7RRL/ZS1M1K/YBSA05/18YQBF/DJM1RY/F0UT86	aip:107608659/aip:107607987/aip:107623572/aip:107609311/aip:107614043/aip:107608660/aip:107610637/aip:107647983/aip:107645061/aip:107638627/aip:107609726/aip:107613497/aip:107625137/aip:107624794/aip:107606055/aip:107626628/aip:107617260/aip:107635138/aip:107624090/aip:107629905	20		aip03010	Ribosome	73/322	245/4527	7.04312e-29	6.90225e-27	arahy.Tifrunner.gnm2.ann1.NY8EEB/arahy.Tifrunner.gnm2.ann1.GLN9RQ/arahy.Tifrunner.gnm2.ann1.B4L9Q8/arahy.Tifrunner.gnm2.ann1.T43LTL/arahy.Tifrunner.gnm2.ann1.BH8J5B/arahy.Tifrunner.gnm2.ann1.D10BJJ/arahy.Tifrunner.gnm2.ann1.RR7AK4/arahy.Tifrunner.gnm2.ann1.RPA6KE/arahy.Tifrunner.gnm2.ann1.2YK8S2/novel.3445/novel.693/arahy.Tifrunner.gnm2.ann1.RK9T7W/arahy.Tifrunner.gnm2.ann1.MJ19SS/arahy.Tifrunner…	NY8EEB/GLN9RQ/B4L9Q8/T43LTL/BH8J5B/D10BJJ/RR7AK4/RPA6KE/2YK8S2/-/-/RK9T7W/MJ19SS/X4YWGS/C1V79H/XNR1AK/QAA1TN/C4IA98/3EP68E/UN3WEE/Z3ML6G/F5FKV3/FH1S6D/32UYYJ/5DQ8NN/2F8MA2/PVV2JM/QQZY3Q/4HN5I7/-/V1PUB9/CRWB8Z/J8QFHP/P9EW5D/S1YA7W/T7LP77/GP38YL/GWDR8P/JE3SS2/387ULC/IW9YU9/G0VFWB/24ZAAH/XZI9IJ/0IR6V9/E1XCZG/F1HK63/6D2WZW/U66G19/8YRY2D/B9T1G9/9V6DPJ/9WTJ6Z/077R6R/-/HY6ZXD/V6RPLX/882I6B/5Q9WIJ/8LR0MX…	aip:107645431/aip:107608940/aip:107629463/aip:107619188/aip:107630137/aip:107613993/aip:107635324/aip:107638570/aip:107620327/aip:107631788/aip:107631788/aip:107625526/aip:107619114/aip:107643514/aip:107611814/aip:107624052/aip:107617981/aip:107643238/aip:107617927/aip:107647836/aip:107625907/aip:107645953/aip:107625436/aip:107625233/aip:107622904/aip:107629756/aip:107622815/aip:107623441/aip:107…	73
aip04712	Circadian rhythm - plant	20/345	62/4527	1.20281e-08	5.95391e-07	arahy.Tifrunner.gnm2.ann1.YS6PIM/arahy.Tifrunner.gnm2.ann1.PF3CMY/arahy.Tifrunner.gnm2.ann1.2F1UPX/arahy.Tifrunner.gnm2.ann1.3WH5A3/arahy.Tifrunner.gnm2.ann1.303ZYM/arahy.Tifrunner.gnm2.ann1.A9G6ZW/arahy.Tifrunner.gnm2.ann1.R1Z4C8/arahy.Tifrunner.gnm2.ann1.V739AW/arahy.Tifrunner.gnm2.ann1.W24P9U/arahy.Tifrunner.gnm2.ann1.PUDN4D/arahy.Tifrunner.gnm2.ann1.9Q60JN/arahy.Tifrunner.gnm2.ann1.I6S6H6/ara…	YS6PIM/PF3CMY/2F1UPX/3WH5A3/303ZYM/A9G6ZW/R1Z4C8/V739AW/W24P9U/PUDN4D/9Q60JN/I6S6H6/UKNP9M/MI4Z30/5NL3D9/F4M9UE/00JV9G/S6JTSH/84UTM8/VU1QU6	aip:107638908/aip:107623097/aip:107633888/aip:107605371/aip:107638245/aip:107623338/aip:107638896/aip:107623037/aip:107618453/aip:107605370/aip:107638918/aip:107638914/aip:107638244/aip:107638929/aip:107617449/aip:107638897/aip:107619574/aip:107643112/aip:107642615/aip:107638892	20		aip03030	DNA replication	15/322	48/4527	5.52511e-07	2.7073e-05	arahy.Tifrunner.gnm2.ann1.YFDY0T/arahy.Tifrunner.gnm2.ann1.N8JZ6F/arahy.Tifrunner.gnm2.ann1.1KN0VJ/arahy.Tifrunner.gnm2.ann1.D87PD7/arahy.Tifrunner.gnm2.ann1.I8W9P3/arahy.Tifrunner.gnm2.ann1.HTD3J8/arahy.Tifrunner.gnm2.ann1.R81B49/arahy.Tifrunner.gnm2.ann1.SV5NHS/arahy.Tifrunner.gnm2.ann1.F25EMM/novel.1672/novel.2316/novel.5092/novel.704/novel.601/arahy.Tifrunner.gnm2.ann1.UG6V14	YFDY0T/N8JZ6F/1KN0VJ/D87PD7/I8W9P3/HTD3J8/R81B49/SV5NHS/F25EMM/-/-/-/-/-/UG6V14	aip:107640897/aip:107632280/aip:107646079/aip:107639296/aip:107631513/aip:107631977/aip:107605148/aip:107644073/aip:107629315/aip:107629315/aip:107617824/aip:107617824/aip:107629315/aip:107612946/aip:107629334	15
aip04626	Plant-pathogen interaction	35/345	169/4527	2.42887e-08	8.01526e-07	arahy.Tifrunner.gnm2.ann1.EJ82H8/arahy.Tifrunner.gnm2.ann1.R5RNX8/arahy.Tifrunner.gnm2.ann1.XUAL01/arahy.Tifrunner.gnm2.ann1.VGZ3RK/novel.4404/arahy.Tifrunner.gnm2.ann1.P2RW1V/arahy.Tifrunner.gnm2.ann1.RRC04T/arahy.Tifrunner.gnm2.ann1.AF4FIK/arahy.Tifrunner.gnm2.ann1.5G1Q9A/arahy.Tifrunner.gnm2.ann1.L6WGFW/novel.4395/novel.840/arahy.Tifrunner.gnm2.ann1.BL385Q/novel.4787/arahy.Tifrunner.gnm2.ann1.…	EJ82H8/R5RNX8/XUAL01/VGZ3RK/-/P2RW1V/RRC04T/AF4FIK/5G1Q9A/L6WGFW/-/-/BL385Q/-/IK01U6/P95M2R/U91BEN/1645LU/H47VCY/-/HK0XZ1/90BUAB/H7PRHK/64516H/YT02HX/L410JY/0IH89K/6QX9MQ/D3D30P/WQJ971/FVU3TQ/XI5WK7/T9PLK1/A2IS88/J8HGUJ	aip:107605097/aip:107643920/aip:107609203/aip:107643919/aip:107609502/aip:107623623/aip:107645909/aip:107629170/aip:107645702/aip:107635423/aip:107609660/aip:107631752/aip:107618936/aip:107612059/aip:107645682/aip:107629234/aip:107624350/aip:107631945/aip:107605934/aip:107631752/aip:107645466/aip:107606098/aip:107645534/aip:107608218/aip:107625332/aip:107635053/aip:107643100/aip:107628011/aip:107…	35
aip00941	Flavonoid biosynthesis	17/345	51/4527	8.96588e-08	2.21906e-06	arahy.Tifrunner.gnm2.ann1.YS6PIM/arahy.Tifrunner.gnm2.ann1.3WH5A3/arahy.Tifrunner.gnm2.ann1.303ZYM/arahy.Tifrunner.gnm2.ann1.R1Z4C8/arahy.Tifrunner.gnm2.ann1.V739AW/arahy.Tifrunner.gnm2.ann1.PUDN4D/arahy.Tifrunner.gnm2.ann1.9Q60JN/arahy.Tifrunner.gnm2.ann1.I6S6H6/arahy.Tifrunner.gnm2.ann1.UKNP9M/arahy.Tifrunner.gnm2.ann1.MI4Z30/arahy.Tifrunner.gnm2.ann1.K9QGVV/arahy.Tifrunner.gnm2.ann1.F4M9UE/ara…	YS6PIM/3WH5A3/303ZYM/R1Z4C8/V739AW/PUDN4D/9Q60JN/I6S6H6/UKNP9M/MI4Z30/K9QGVV/F4M9UE/QZ74IT/JB63H4/VU1QU6/AQ6B1J/425ZXH	aip:107638908/aip:107605371/aip:107638245/aip:107638896/aip:107623037/aip:107605370/aip:107638918/aip:107638914/aip:107638244/aip:107638929/aip:107616560/aip:107638897/aip:107608429/aip:107626903/aip:107638892/aip:107642984/aip:107617317	17

## Sheet: D2vsD1_GOenrich_significant
Upregulation_D2vsD1_GOenrich_significant											Downregulation_D2vsD1_GOenrich_significant
Category	GOID	Description	GeneRatio	BgRatio	pvalue	padj	geneID	geneName	Count		Category	GOID	Description	GeneRatio	BgRatio	pvalue	padj	geneID	geneName	Count
BP	GO:0016567	protein ubiquitination	19/1105	75/13509	6.48637e-06	0.000948346	arahy.Tifrunner.gnm2.ann1.5I3HHA/arahy.Tifrunner.gnm2.ann1.FW0N61/arahy.Tifrunner.gnm2.ann1.PHM8DT/arahy.Tifrunner.gnm2.ann1.6H61SH/arahy.Tifrunner.gnm2.ann1.K9N9KI/arahy.Tifrunner.gnm2.ann1.LM2DEJ/arahy.Tifrunner.gnm2.ann1.4AP7UE/arahy.Tifrunner.gnm2.ann1.EQ31PG/arahy.Tifrunner.gnm2.ann1.0GZ16Q/arahy.Tifrunner.gnm2.ann1.AAED67/arahy.Tifrunner.gnm2.ann1.H7GH5Q/arahy.Tifrunner.gnm2.ann1.579CME/ara…	5I3HHA/FW0N61/PHM8DT/6H61SH/K9N9KI/LM2DEJ/4AP7UE/EQ31PG/0GZ16Q/AAED67/H7GH5Q/579CME/NT97EM/DFZ2U0/P99R0P/LGD3I1/4J5UF2/ZH3B41/XIXK1E	19		BP	GO:0006928	movement of cell or subcellular component	31/967	116/13509	7.91633e-11	1.84846e-08	arahy.Tifrunner.gnm2.ann1.FG1WAN/arahy.Tifrunner.gnm2.ann1.L9NYSD/arahy.Tifrunner.gnm2.ann1.43WYWC/arahy.Tifrunner.gnm2.ann1.SMPN38/arahy.Tifrunner.gnm2.ann1.XRS16L/arahy.Tifrunner.gnm2.ann1.KY6G5X/arahy.Tifrunner.gnm2.ann1.DN52HN/arahy.Tifrunner.gnm2.ann1.WBR7EV/arahy.Tifrunner.gnm2.ann1.9E1YVZ/arahy.Tifrunner.gnm2.ann1.80N2SK/arahy.Tifrunner.gnm2.ann1.8PC3NJ/arahy.Tifrunner.gnm2.ann1.R4UZW9/ara…	FG1WAN/L9NYSD/43WYWC/SMPN38/XRS16L/KY6G5X/DN52HN/WBR7EV/9E1YVZ/80N2SK/8PC3NJ/R4UZW9/T2EC32/2070QL/NH8KX3/I9YSCG/K6T9FH/VG9BQH/V9SGYL/X6V3MP/GJ51RN/3F07X6/LDZ3RE/GT6U7J/S7JP6V/NKGI9C/RXP99Y/S11XWG/85G940/8YW9LY/FW92KJ	31
BP	GO:0032446	protein modification by small protein conjugation	19/1105	77/13509	9.80992e-06	0.000948346	arahy.Tifrunner.gnm2.ann1.5I3HHA/arahy.Tifrunner.gnm2.ann1.FW0N61/arahy.Tifrunner.gnm2.ann1.PHM8DT/arahy.Tifrunner.gnm2.ann1.6H61SH/arahy.Tifrunner.gnm2.ann1.K9N9KI/arahy.Tifrunner.gnm2.ann1.LM2DEJ/arahy.Tifrunner.gnm2.ann1.4AP7UE/arahy.Tifrunner.gnm2.ann1.EQ31PG/arahy.Tifrunner.gnm2.ann1.0GZ16Q/arahy.Tifrunner.gnm2.ann1.AAED67/arahy.Tifrunner.gnm2.ann1.H7GH5Q/arahy.Tifrunner.gnm2.ann1.579CME/ara…	5I3HHA/FW0N61/PHM8DT/6H61SH/K9N9KI/LM2DEJ/4AP7UE/EQ31PG/0GZ16Q/AAED67/H7GH5Q/579CME/NT97EM/DFZ2U0/P99R0P/LGD3I1/4J5UF2/ZH3B41/XIXK1E	19		BP	GO:0007018	microtubule-based movement	31/967	116/13509	7.91633e-11	1.84846e-08	arahy.Tifrunner.gnm2.ann1.FG1WAN/arahy.Tifrunner.gnm2.ann1.L9NYSD/arahy.Tifrunner.gnm2.ann1.43WYWC/arahy.Tifrunner.gnm2.ann1.SMPN38/arahy.Tifrunner.gnm2.ann1.XRS16L/arahy.Tifrunner.gnm2.ann1.KY6G5X/arahy.Tifrunner.gnm2.ann1.DN52HN/arahy.Tifrunner.gnm2.ann1.WBR7EV/arahy.Tifrunner.gnm2.ann1.9E1YVZ/arahy.Tifrunner.gnm2.ann1.80N2SK/arahy.Tifrunner.gnm2.ann1.8PC3NJ/arahy.Tifrunner.gnm2.ann1.R4UZW9/ara…	FG1WAN/L9NYSD/43WYWC/SMPN38/XRS16L/KY6G5X/DN52HN/WBR7EV/9E1YVZ/80N2SK/8PC3NJ/R4UZW9/T2EC32/2070QL/NH8KX3/I9YSCG/K6T9FH/VG9BQH/V9SGYL/X6V3MP/GJ51RN/3F07X6/LDZ3RE/GT6U7J/S7JP6V/NKGI9C/RXP99Y/S11XWG/85G940/8YW9LY/FW92KJ	31
BP	GO:0008037	cell recognition	27/1105	138/13509	1.65547e-05	0.000948346	arahy.Tifrunner.gnm2.ann1.B473LU/arahy.Tifrunner.gnm2.ann1.I1TJ3H/arahy.Tifrunner.gnm2.ann1.Q37FSL/arahy.Tifrunner.gnm2.ann1.MT49G4/arahy.Tifrunner.gnm2.ann1.GCH8EX/arahy.Tifrunner.gnm2.ann1.BV9JUH/arahy.Tifrunner.gnm2.ann1.VF12WF/arahy.Tifrunner.gnm2.ann1.V4JZWV/arahy.Tifrunner.gnm2.ann1.1VY1KX/arahy.Tifrunner.gnm2.ann1.F8EDYM/arahy.Tifrunner.gnm2.ann1.I91RQE/arahy.Tifrunner.gnm2.ann1.BWKC5Z/ara…	B473LU/I1TJ3H/Q37FSL/MT49G4/GCH8EX/BV9JUH/VF12WF/V4JZWV/1VY1KX/F8EDYM/I91RQE/BWKC5Z/H0A24T/6RPF32/SH37QY/7VUN8S/T4CH38/7US5GV/S9URI0/NVX4NR/C3FV90/BX7IVG/UCU9VL/R526DL/6S25R2/WE5WNX/BVQE0A	27		BP	GO:0007017	microtubule-based process	33/967	157/13509	1.545e-08	2.40505e-06	arahy.Tifrunner.gnm2.ann1.FG1WAN/arahy.Tifrunner.gnm2.ann1.L9NYSD/arahy.Tifrunner.gnm2.ann1.43WYWC/arahy.Tifrunner.gnm2.ann1.SMPN38/arahy.Tifrunner.gnm2.ann1.PCAY5Y/arahy.Tifrunner.gnm2.ann1.XRS16L/arahy.Tifrunner.gnm2.ann1.KY6G5X/arahy.Tifrunner.gnm2.ann1.DN52HN/arahy.Tifrunner.gnm2.ann1.WBR7EV/arahy.Tifrunner.gnm2.ann1.9E1YVZ/arahy.Tifrunner.gnm2.ann1.80N2SK/arahy.Tifrunner.gnm2.ann1.8PC3NJ/ara…	FG1WAN/L9NYSD/43WYWC/SMPN38/PCAY5Y/XRS16L/KY6G5X/DN52HN/WBR7EV/9E1YVZ/80N2SK/8PC3NJ/R4UZW9/T2EC32/2070QL/NH8KX3/I9YSCG/K6T9FH/VG9BQH/V9SGYL/X6V3MP/GJ51RN/3F07X6/LDZ3RE/GT6U7J/8XZZ1K/S7JP6V/NKGI9C/RXP99Y/S11XWG/85G940/8YW9LY/FW92KJ	33
BP	GO:0009856	pollination	27/1105	138/13509	1.65547e-05	0.000948346	arahy.Tifrunner.gnm2.ann1.B473LU/arahy.Tifrunner.gnm2.ann1.I1TJ3H/arahy.Tifrunner.gnm2.ann1.Q37FSL/arahy.Tifrunner.gnm2.ann1.MT49G4/arahy.Tifrunner.gnm2.ann1.GCH8EX/arahy.Tifrunner.gnm2.ann1.BV9JUH/arahy.Tifrunner.gnm2.ann1.VF12WF/arahy.Tifrunner.gnm2.ann1.V4JZWV/arahy.Tifrunner.gnm2.ann1.1VY1KX/arahy.Tifrunner.gnm2.ann1.F8EDYM/arahy.Tifrunner.gnm2.ann1.I91RQE/arahy.Tifrunner.gnm2.ann1.BWKC5Z/ara…	B473LU/I1TJ3H/Q37FSL/MT49G4/GCH8EX/BV9JUH/VF12WF/V4JZWV/1VY1KX/F8EDYM/I91RQE/BWKC5Z/H0A24T/6RPF32/SH37QY/7VUN8S/T4CH38/7US5GV/S9URI0/NVX4NR/C3FV90/BX7IVG/UCU9VL/R526DL/6S25R2/WE5WNX/BVQE0A	27		MF	GO:0008092	cytoskeletal protein binding	44/1275	202/20918	9.26762e-14	2.95637e-11	arahy.Tifrunner.gnm2.ann1.FG1WAN/arahy.Tifrunner.gnm2.ann1.L9NYSD/arahy.Tifrunner.gnm2.ann1.SY4M5M/arahy.Tifrunner.gnm2.ann1.43WYWC/arahy.Tifrunner.gnm2.ann1.SMPN38/arahy.Tifrunner.gnm2.ann1.T1VH32/arahy.Tifrunner.gnm2.ann1.03EXEF/arahy.Tifrunner.gnm2.ann1.XRS16L/arahy.Tifrunner.gnm2.ann1.KY6G5X/arahy.Tifrunner.gnm2.ann1.C4CAJP/arahy.Tifrunner.gnm2.ann1.AFV0LT/arahy.Tifrunner.gnm2.ann1.DN52HN/ara…	FG1WAN/L9NYSD/SY4M5M/43WYWC/SMPN38/T1VH32/03EXEF/XRS16L/KY6G5X/C4CAJP/AFV0LT/DN52HN/8V97K8/10LG66/WBR7EV/L4E7PU/9E1YVZ/80N2SK/8PC3NJ/R4UZW9/T2EC32/2070QL/ML916E/NH8KX3/I9YSCG/K6T9FH/UCE8LX/VG9BQH/SE8RA9/C1QDUR/V9SGYL/X6V3MP/GJ51RN/HI90ZC/3F07X6/LDZ3RE/GT6U7J/S7JP6V/NKGI9C/RXP99Y/S11XWG/85G940/8YW9LY/FW92KJ	44
BP	GO:0009875	pollen-pistil interaction	27/1105	138/13509	1.65547e-05	0.000948346	arahy.Tifrunner.gnm2.ann1.B473LU/arahy.Tifrunner.gnm2.ann1.I1TJ3H/arahy.Tifrunner.gnm2.ann1.Q37FSL/arahy.Tifrunner.gnm2.ann1.MT49G4/arahy.Tifrunner.gnm2.ann1.GCH8EX/arahy.Tifrunner.gnm2.ann1.BV9JUH/arahy.Tifrunner.gnm2.ann1.VF12WF/arahy.Tifrunner.gnm2.ann1.V4JZWV/arahy.Tifrunner.gnm2.ann1.1VY1KX/arahy.Tifrunner.gnm2.ann1.F8EDYM/arahy.Tifrunner.gnm2.ann1.I91RQE/arahy.Tifrunner.gnm2.ann1.BWKC5Z/ara…	B473LU/I1TJ3H/Q37FSL/MT49G4/GCH8EX/BV9JUH/VF12WF/V4JZWV/1VY1KX/F8EDYM/I91RQE/BWKC5Z/H0A24T/6RPF32/SH37QY/7VUN8S/T4CH38/7US5GV/S9URI0/NVX4NR/C3FV90/BX7IVG/UCU9VL/R526DL/6S25R2/WE5WNX/BVQE0A	27		MF	GO:0003777	microtubule motor activity	31/1275	116/20918	1.44069e-12	2.2979e-10	arahy.Tifrunner.gnm2.ann1.FG1WAN/arahy.Tifrunner.gnm2.ann1.L9NYSD/arahy.Tifrunner.gnm2.ann1.43WYWC/arahy.Tifrunner.gnm2.ann1.SMPN38/arahy.Tifrunner.gnm2.ann1.XRS16L/arahy.Tifrunner.gnm2.ann1.KY6G5X/arahy.Tifrunner.gnm2.ann1.DN52HN/arahy.Tifrunner.gnm2.ann1.WBR7EV/arahy.Tifrunner.gnm2.ann1.9E1YVZ/arahy.Tifrunner.gnm2.ann1.80N2SK/arahy.Tifrunner.gnm2.ann1.8PC3NJ/arahy.Tifrunner.gnm2.ann1.R4UZW9/ara…	FG1WAN/L9NYSD/43WYWC/SMPN38/XRS16L/KY6G5X/DN52HN/WBR7EV/9E1YVZ/80N2SK/8PC3NJ/R4UZW9/T2EC32/2070QL/NH8KX3/I9YSCG/K6T9FH/VG9BQH/V9SGYL/X6V3MP/GJ51RN/3F07X6/LDZ3RE/GT6U7J/S7JP6V/NKGI9C/RXP99Y/S11XWG/85G940/8YW9LY/FW92KJ	31
BP	GO:0044706	multi-multicellular organism process	27/1105	138/13509	1.65547e-05	0.000948346	arahy.Tifrunner.gnm2.ann1.B473LU/arahy.Tifrunner.gnm2.ann1.I1TJ3H/arahy.Tifrunner.gnm2.ann1.Q37FSL/arahy.Tifrunner.gnm2.ann1.MT49G4/arahy.Tifrunner.gnm2.ann1.GCH8EX/arahy.Tifrunner.gnm2.ann1.BV9JUH/arahy.Tifrunner.gnm2.ann1.VF12WF/arahy.Tifrunner.gnm2.ann1.V4JZWV/arahy.Tifrunner.gnm2.ann1.1VY1KX/arahy.Tifrunner.gnm2.ann1.F8EDYM/arahy.Tifrunner.gnm2.ann1.I91RQE/arahy.Tifrunner.gnm2.ann1.BWKC5Z/ara…	B473LU/I1TJ3H/Q37FSL/MT49G4/GCH8EX/BV9JUH/VF12WF/V4JZWV/1VY1KX/F8EDYM/I91RQE/BWKC5Z/H0A24T/6RPF32/SH37QY/7VUN8S/T4CH38/7US5GV/S9URI0/NVX4NR/C3FV90/BX7IVG/UCU9VL/R526DL/6S25R2/WE5WNX/BVQE0A	27		MF	GO:0015631	tubulin binding	34/1275	140/20918	2.35782e-12	2.50715e-10	arahy.Tifrunner.gnm2.ann1.FG1WAN/arahy.Tifrunner.gnm2.ann1.L9NYSD/arahy.Tifrunner.gnm2.ann1.43WYWC/arahy.Tifrunner.gnm2.ann1.SMPN38/arahy.Tifrunner.gnm2.ann1.T1VH32/arahy.Tifrunner.gnm2.ann1.XRS16L/arahy.Tifrunner.gnm2.ann1.KY6G5X/arahy.Tifrunner.gnm2.ann1.DN52HN/arahy.Tifrunner.gnm2.ann1.8V97K8/arahy.Tifrunner.gnm2.ann1.WBR7EV/arahy.Tifrunner.gnm2.ann1.9E1YVZ/arahy.Tifrunner.gnm2.ann1.80N2SK/ara…	FG1WAN/L9NYSD/43WYWC/SMPN38/T1VH32/XRS16L/KY6G5X/DN52HN/8V97K8/WBR7EV/9E1YVZ/80N2SK/8PC3NJ/R4UZW9/T2EC32/2070QL/NH8KX3/I9YSCG/K6T9FH/VG9BQH/V9SGYL/X6V3MP/GJ51RN/HI90ZC/3F07X6/LDZ3RE/GT6U7J/S7JP6V/NKGI9C/RXP99Y/S11XWG/85G940/8YW9LY/FW92KJ	34
BP	GO:0048544	recognition of pollen	27/1105	138/13509	1.65547e-05	0.000948346	arahy.Tifrunner.gnm2.ann1.B473LU/arahy.Tifrunner.gnm2.ann1.I1TJ3H/arahy.Tifrunner.gnm2.ann1.Q37FSL/arahy.Tifrunner.gnm2.ann1.MT49G4/arahy.Tifrunner.gnm2.ann1.GCH8EX/arahy.Tifrunner.gnm2.ann1.BV9JUH/arahy.Tifrunner.gnm2.ann1.VF12WF/arahy.Tifrunner.gnm2.ann1.V4JZWV/arahy.Tifrunner.gnm2.ann1.1VY1KX/arahy.Tifrunner.gnm2.ann1.F8EDYM/arahy.Tifrunner.gnm2.ann1.I91RQE/arahy.Tifrunner.gnm2.ann1.BWKC5Z/ara…	B473LU/I1TJ3H/Q37FSL/MT49G4/GCH8EX/BV9JUH/VF12WF/V4JZWV/1VY1KX/F8EDYM/I91RQE/BWKC5Z/H0A24T/6RPF32/SH37QY/7VUN8S/T4CH38/7US5GV/S9URI0/NVX4NR/C3FV90/BX7IVG/UCU9VL/R526DL/6S25R2/WE5WNX/BVQE0A	27		MF	GO:0008017	microtubule binding	33/1275	137/20918	6.30315e-12	5.02676e-10	arahy.Tifrunner.gnm2.ann1.FG1WAN/arahy.Tifrunner.gnm2.ann1.L9NYSD/arahy.Tifrunner.gnm2.ann1.43WYWC/arahy.Tifrunner.gnm2.ann1.SMPN38/arahy.Tifrunner.gnm2.ann1.T1VH32/arahy.Tifrunner.gnm2.ann1.XRS16L/arahy.Tifrunner.gnm2.ann1.KY6G5X/arahy.Tifrunner.gnm2.ann1.DN52HN/arahy.Tifrunner.gnm2.ann1.WBR7EV/arahy.Tifrunner.gnm2.ann1.9E1YVZ/arahy.Tifrunner.gnm2.ann1.80N2SK/arahy.Tifrunner.gnm2.ann1.8PC3NJ/ara…	FG1WAN/L9NYSD/43WYWC/SMPN38/T1VH32/XRS16L/KY6G5X/DN52HN/WBR7EV/9E1YVZ/80N2SK/8PC3NJ/R4UZW9/T2EC32/2070QL/NH8KX3/I9YSCG/K6T9FH/VG9BQH/V9SGYL/X6V3MP/GJ51RN/HI90ZC/3F07X6/LDZ3RE/GT6U7J/S7JP6V/NKGI9C/RXP99Y/S11XWG/85G940/8YW9LY/FW92KJ	33
BP	GO:0000003	reproduction	27/1105	143/13509	3.2211e-05	0.00143518	arahy.Tifrunner.gnm2.ann1.B473LU/arahy.Tifrunner.gnm2.ann1.I1TJ3H/arahy.Tifrunner.gnm2.ann1.Q37FSL/arahy.Tifrunner.gnm2.ann1.MT49G4/arahy.Tifrunner.gnm2.ann1.GCH8EX/arahy.Tifrunner.gnm2.ann1.BV9JUH/arahy.Tifrunner.gnm2.ann1.VF12WF/arahy.Tifrunner.gnm2.ann1.V4JZWV/arahy.Tifrunner.gnm2.ann1.1VY1KX/arahy.Tifrunner.gnm2.ann1.F8EDYM/arahy.Tifrunner.gnm2.ann1.I91RQE/arahy.Tifrunner.gnm2.ann1.BWKC5Z/ara…	B473LU/I1TJ3H/Q37FSL/MT49G4/GCH8EX/BV9JUH/VF12WF/V4JZWV/1VY1KX/F8EDYM/I91RQE/BWKC5Z/H0A24T/6RPF32/SH37QY/7VUN8S/T4CH38/7US5GV/S9URI0/NVX4NR/C3FV90/BX7IVG/UCU9VL/R526DL/6S25R2/WE5WNX/BVQE0A	27		MF	GO:0003774	motor activity	34/1275	155/20918	4.87657e-11	3.11125e-09	arahy.Tifrunner.gnm2.ann1.FG1WAN/arahy.Tifrunner.gnm2.ann1.L9NYSD/arahy.Tifrunner.gnm2.ann1.43WYWC/arahy.Tifrunner.gnm2.ann1.SMPN38/arahy.Tifrunner.gnm2.ann1.XRS16L/arahy.Tifrunner.gnm2.ann1.KY6G5X/arahy.Tifrunner.gnm2.ann1.DN52HN/arahy.Tifrunner.gnm2.ann1.WBR7EV/arahy.Tifrunner.gnm2.ann1.9E1YVZ/arahy.Tifrunner.gnm2.ann1.80N2SK/arahy.Tifrunner.gnm2.ann1.8PC3NJ/arahy.Tifrunner.gnm2.ann1.R4UZW9/ara…	FG1WAN/L9NYSD/43WYWC/SMPN38/XRS16L/KY6G5X/DN52HN/WBR7EV/9E1YVZ/80N2SK/8PC3NJ/R4UZW9/T2EC32/2070QL/NH8KX3/I9YSCG/K6T9FH/VG9BQH/-/V9SGYL/X6V3MP/GJ51RN/Q6MAYS/JXHR5Z/3F07X6/LDZ3RE/GT6U7J/S7JP6V/NKGI9C/RXP99Y/S11XWG/85G940/8YW9LY/FW92KJ	34
BP	GO:0022414	reproductive process	27/1105	143/13509	3.2211e-05	0.00143518	arahy.Tifrunner.gnm2.ann1.B473LU/arahy.Tifrunner.gnm2.ann1.I1TJ3H/arahy.Tifrunner.gnm2.ann1.Q37FSL/arahy.Tifrunner.gnm2.ann1.MT49G4/arahy.Tifrunner.gnm2.ann1.GCH8EX/arahy.Tifrunner.gnm2.ann1.BV9JUH/arahy.Tifrunner.gnm2.ann1.VF12WF/arahy.Tifrunner.gnm2.ann1.V4JZWV/arahy.Tifrunner.gnm2.ann1.1VY1KX/arahy.Tifrunner.gnm2.ann1.F8EDYM/arahy.Tifrunner.gnm2.ann1.I91RQE/arahy.Tifrunner.gnm2.ann1.BWKC5Z/ara…	B473LU/I1TJ3H/Q37FSL/MT49G4/GCH8EX/BV9JUH/VF12WF/V4JZWV/1VY1KX/F8EDYM/I91RQE/BWKC5Z/H0A24T/6RPF32/SH37QY/7VUN8S/T4CH38/7US5GV/S9URI0/NVX4NR/C3FV90/BX7IVG/UCU9VL/R526DL/6S25R2/WE5WNX/BVQE0A	27		MF	GO:0004252	serine-type endopeptidase activity	23/1275	131/20918	4.03074e-06	0.000214301	arahy.Tifrunner.gnm2.ann1.AX86KU/arahy.Tifrunner.gnm2.ann1.311ZAG/arahy.Tifrunner.gnm2.ann1.5T8U7P/arahy.Tifrunner.gnm2.ann1.56PS60/arahy.Tifrunner.gnm2.ann1.7CU32D/arahy.Tifrunner.gnm2.ann1.HYR7NZ/arahy.Tifrunner.gnm2.ann1.GLW41G/arahy.Tifrunner.gnm2.ann1.HV5BK9/arahy.Tifrunner.gnm2.ann1.V9TZWK/arahy.Tifrunner.gnm2.ann1.KLZ79N/arahy.Tifrunner.gnm2.ann1.033Y78/arahy.Tifrunner.gnm2.ann1.VC2YE4/ara…	AX86KU/311ZAG/5T8U7P/56PS60/7CU32D/HYR7NZ/GLW41G/HV5BK9/V9TZWK/KLZ79N/033Y78/VC2YE4/M3PRP5/HZL4S5/Z3CHX1/DZTW61/H08RUB/FJ0G75/6S4II0/IRGN7H/48D0S2/95WSNN/IGG4H7	23
BP	GO:0051704	multi-organism process	27/1105	146/13509	4.70988e-05	0.00188866	arahy.Tifrunner.gnm2.ann1.B473LU/arahy.Tifrunner.gnm2.ann1.I1TJ3H/arahy.Tifrunner.gnm2.ann1.Q37FSL/arahy.Tifrunner.gnm2.ann1.MT49G4/arahy.Tifrunner.gnm2.ann1.GCH8EX/arahy.Tifrunner.gnm2.ann1.BV9JUH/arahy.Tifrunner.gnm2.ann1.VF12WF/arahy.Tifrunner.gnm2.ann1.V4JZWV/arahy.Tifrunner.gnm2.ann1.1VY1KX/arahy.Tifrunner.gnm2.ann1.F8EDYM/arahy.Tifrunner.gnm2.ann1.I91RQE/arahy.Tifrunner.gnm2.ann1.BWKC5Z/ara…	B473LU/I1TJ3H/Q37FSL/MT49G4/GCH8EX/BV9JUH/VF12WF/V4JZWV/1VY1KX/F8EDYM/I91RQE/BWKC5Z/H0A24T/6RPF32/SH37QY/7VUN8S/T4CH38/7US5GV/S9URI0/NVX4NR/C3FV90/BX7IVG/UCU9VL/R526DL/6S25R2/WE5WNX/BVQE0A	27		MF	GO:0016853	isomerase activity	28/1275	202/20918	4.02505e-05	0.00183427	arahy.Tifrunner.gnm2.ann1.23HYFJ/arahy.Tifrunner.gnm2.ann1.HNK90J/arahy.Tifrunner.gnm2.ann1.VJQ7J1/arahy.Tifrunner.gnm2.ann1.22EHF3/arahy.Tifrunner.gnm2.ann1.6JHV2K/arahy.Tifrunner.gnm2.ann1.4HU4LR/arahy.Tifrunner.gnm2.ann1.RKCE2V/arahy.Tifrunner.gnm2.ann1.4539Z2/arahy.Tifrunner.gnm2.ann1.SNS0I7/arahy.Tifrunner.gnm2.ann1.V9BYJB/arahy.Tifrunner.gnm2.ann1.R1F113/arahy.Tifrunner.gnm2.ann1.1NMA8N/ara…	23HYFJ/HNK90J/VJQ7J1/22EHF3/6JHV2K/4HU4LR/RKCE2V/4539Z2/SNS0I7/V9BYJB/R1F113/1NMA8N/8ZV6UW/X7EZLC/NCP65V/P41VAN/K8NXH2/EPH7QX/WYW97W/7243UF/VJ5EI6/U7GRH4/V0SD9Z/8Y3CFZ/S79ATY/I71V0M/3RC294/LM8BDD	28
BP	GO:0032501	multicellular organismal process	27/1105	169/13509	0.000572145	0.0204855	arahy.Tifrunner.gnm2.ann1.B473LU/arahy.Tifrunner.gnm2.ann1.I1TJ3H/arahy.Tifrunner.gnm2.ann1.Q37FSL/arahy.Tifrunner.gnm2.ann1.MT49G4/arahy.Tifrunner.gnm2.ann1.GCH8EX/arahy.Tifrunner.gnm2.ann1.BV9JUH/arahy.Tifrunner.gnm2.ann1.VF12WF/arahy.Tifrunner.gnm2.ann1.V4JZWV/arahy.Tifrunner.gnm2.ann1.1VY1KX/arahy.Tifrunner.gnm2.ann1.F8EDYM/arahy.Tifrunner.gnm2.ann1.I91RQE/arahy.Tifrunner.gnm2.ann1.BWKC5Z/ara…	B473LU/I1TJ3H/Q37FSL/MT49G4/GCH8EX/BV9JUH/VF12WF/V4JZWV/1VY1KX/F8EDYM/I91RQE/BWKC5Z/H0A24T/6RPF32/SH37QY/7VUN8S/T4CH38/7US5GV/S9URI0/NVX4NR/C3FV90/BX7IVG/UCU9VL/R526DL/6S25R2/WE5WNX/BVQE0A	27		MF	GO:0008236	serine-type peptidase activity	32/1275	256/20918	9.17205e-05	0.00325098	arahy.Tifrunner.gnm2.ann1.L88N0U/arahy.Tifrunner.gnm2.ann1.AX86KU/arahy.Tifrunner.gnm2.ann1.311ZAG/arahy.Tifrunner.gnm2.ann1.B8EIHK/arahy.Tifrunner.gnm2.ann1.5T8U7P/arahy.Tifrunner.gnm2.ann1.56PS60/arahy.Tifrunner.gnm2.ann1.7CU32D/arahy.Tifrunner.gnm2.ann1.52F34X/arahy.Tifrunner.gnm2.ann1.HYR7NZ/arahy.Tifrunner.gnm2.ann1.GLW41G/arahy.Tifrunner.gnm2.ann1.HV5BK9/arahy.Tifrunner.gnm2.ann1.LGUH4A/ara…	L88N0U/AX86KU/311ZAG/B8EIHK/5T8U7P/56PS60/7CU32D/52F34X/HYR7NZ/GLW41G/HV5BK9/LGUH4A/5YJ9DX/V9TZWK/KLZ79N/033Y78/VC2YE4/M3PRP5/HZL4S5/Z3CHX1/DZTW61/V50231/H08RUB/C8Z92C/FJ0G75/E27NQH/6S4II0/IRGN7H/45LQ32/48D0S2/95WSNN/IGG4H7	32
BP	GO:0005992	trehalose biosynthetic process	9/1105	31/13509	0.000613032	0.0204855	arahy.Tifrunner.gnm2.ann1.CM68RF/arahy.Tifrunner.gnm2.ann1.51Y4LP/arahy.Tifrunner.gnm2.ann1.FIK9JS/arahy.Tifrunner.gnm2.ann1.FZMU71/arahy.Tifrunner.gnm2.ann1.IE8W25/arahy.Tifrunner.gnm2.ann1.PWAA2D/arahy.Tifrunner.gnm2.ann1.YY1VWG/arahy.Tifrunner.gnm2.ann1.E48PAY/arahy.Tifrunner.gnm2.ann1.5Q8BGE	CM68RF/51Y4LP/FIK9JS/FZMU71/IE8W25/PWAA2D/YY1VWG/E48PAY/5Q8BGE	9		MF	GO:0017171	serine hydrolase activity	32/1275	256/20918	9.17205e-05	0.00325098	arahy.Tifrunner.gnm2.ann1.L88N0U/arahy.Tifrunner.gnm2.ann1.AX86KU/arahy.Tifrunner.gnm2.ann1.311ZAG/arahy.Tifrunner.gnm2.ann1.B8EIHK/arahy.Tifrunner.gnm2.ann1.5T8U7P/arahy.Tifrunner.gnm2.ann1.56PS60/arahy.Tifrunner.gnm2.ann1.7CU32D/arahy.Tifrunner.gnm2.ann1.52F34X/arahy.Tifrunner.gnm2.ann1.HYR7NZ/arahy.Tifrunner.gnm2.ann1.GLW41G/arahy.Tifrunner.gnm2.ann1.HV5BK9/arahy.Tifrunner.gnm2.ann1.LGUH4A/ara…	L88N0U/AX86KU/311ZAG/B8EIHK/5T8U7P/56PS60/7CU32D/52F34X/HYR7NZ/GLW41G/HV5BK9/LGUH4A/5YJ9DX/V9TZWK/KLZ79N/033Y78/VC2YE4/M3PRP5/HZL4S5/Z3CHX1/DZTW61/V50231/H08RUB/C8Z92C/FJ0G75/E27NQH/6S4II0/IRGN7H/45LQ32/48D0S2/95WSNN/IGG4H7	32
BP	GO:0009312	oligosaccharide biosynthetic process	10/1105	41/13509	0.00138128	0.0426071	arahy.Tifrunner.gnm2.ann1.CM68RF/arahy.Tifrunner.gnm2.ann1.51Y4LP/arahy.Tifrunner.gnm2.ann1.FIK9JS/arahy.Tifrunner.gnm2.ann1.FZMU71/arahy.Tifrunner.gnm2.ann1.IE8W25/arahy.Tifrunner.gnm2.ann1.PWAA2D/arahy.Tifrunner.gnm2.ann1.YY1VWG/novel.571/arahy.Tifrunner.gnm2.ann1.E48PAY/arahy.Tifrunner.gnm2.ann1.5Q8BGE	CM68RF/51Y4LP/FIK9JS/FZMU71/IE8W25/PWAA2D/YY1VWG/-/E48PAY/5Q8BGE	10		MF	GO:0016872	intramolecular lyase activity	6/1275	16/20918	0.000238723	0.00761526	arahy.Tifrunner.gnm2.ann1.23HYFJ/arahy.Tifrunner.gnm2.ann1.HNK90J/arahy.Tifrunner.gnm2.ann1.VJQ7J1/arahy.Tifrunner.gnm2.ann1.6JHV2K/arahy.Tifrunner.gnm2.ann1.SNS0I7/arahy.Tifrunner.gnm2.ann1.WYW97W	23HYFJ/HNK90J/VJQ7J1/6JHV2K/SNS0I7/WYW97W	6
BP	GO:0005991	trehalose metabolic process	9/1105	35/13509	0.001595	0.0426397	arahy.Tifrunner.gnm2.ann1.CM68RF/arahy.Tifrunner.gnm2.ann1.51Y4LP/arahy.Tifrunner.gnm2.ann1.FIK9JS/arahy.Tifrunner.gnm2.ann1.FZMU71/arahy.Tifrunner.gnm2.ann1.IE8W25/arahy.Tifrunner.gnm2.ann1.PWAA2D/arahy.Tifrunner.gnm2.ann1.YY1VWG/arahy.Tifrunner.gnm2.ann1.E48PAY/arahy.Tifrunner.gnm2.ann1.5Q8BGE	CM68RF/51Y4LP/FIK9JS/FZMU71/IE8W25/PWAA2D/YY1VWG/E48PAY/5Q8BGE	9		MF	GO:0016638	oxidoreductase activity, acting on the CH-NH2 group of donors	7/1275	26/20918	0.000724726	0.0210171	arahy.Tifrunner.gnm2.ann1.640VZ5/arahy.Tifrunner.gnm2.ann1.UPN45K/arahy.Tifrunner.gnm2.ann1.8DR635/arahy.Tifrunner.gnm2.ann1.W9U8CY/arahy.Tifrunner.gnm2.ann1.9IV7G6/arahy.Tifrunner.gnm2.ann1.JV3LD5/arahy.Tifrunner.gnm2.ann1.2WN1K3	640VZ5/UPN45K/8DR635/W9U8CY/9IV7G6/JV3LD5/2WN1K3	7
BP	GO:0046351	disaccharide biosynthetic process	9/1105	35/13509	0.001595	0.0426397	arahy.Tifrunner.gnm2.ann1.CM68RF/arahy.Tifrunner.gnm2.ann1.51Y4LP/arahy.Tifrunner.gnm2.ann1.FIK9JS/arahy.Tifrunner.gnm2.ann1.FZMU71/arahy.Tifrunner.gnm2.ann1.IE8W25/arahy.Tifrunner.gnm2.ann1.PWAA2D/arahy.Tifrunner.gnm2.ann1.YY1VWG/arahy.Tifrunner.gnm2.ann1.E48PAY/arahy.Tifrunner.gnm2.ann1.5Q8BGE	CM68RF/51Y4LP/FIK9JS/FZMU71/IE8W25/PWAA2D/YY1VWG/E48PAY/5Q8BGE	9		MF	GO:0004175	endopeptidase activity	30/1275	269/20918	0.00103786	0.0275897	arahy.Tifrunner.gnm2.ann1.AX86KU/arahy.Tifrunner.gnm2.ann1.311ZAG/arahy.Tifrunner.gnm2.ann1.5T8U7P/arahy.Tifrunner.gnm2.ann1.56PS60/arahy.Tifrunner.gnm2.ann1.7CU32D/arahy.Tifrunner.gnm2.ann1.HYR7NZ/arahy.Tifrunner.gnm2.ann1.4M9DN5/arahy.Tifrunner.gnm2.ann1.GLW41G/arahy.Tifrunner.gnm2.ann1.A3R4VN/arahy.Tifrunner.gnm2.ann1.2M0S5R/arahy.Tifrunner.gnm2.ann1.HV5BK9/arahy.Tifrunner.gnm2.ann1.V9TZWK/ara…	AX86KU/311ZAG/5T8U7P/56PS60/7CU32D/HYR7NZ/4M9DN5/GLW41G/A3R4VN/2M0S5R/HV5BK9/V9TZWK/AGKE2S/KLZ79N/033Y78/VC2YE4/M3PRP5/HZL4S5/Z3CHX1/DZTW61/YG1L25/H08RUB/R6C3XD/U4N2LF/FJ0G75/6S4II0/IRGN7H/48D0S2/95WSNN/IGG4H7	30
MF	GO:0005516	calmodulin binding	17/1695	50/20918	1.91646e-07	5.51941e-05	arahy.Tifrunner.gnm2.ann1.KXLH0Y/arahy.Tifrunner.gnm2.ann1.S0X7MM/arahy.Tifrunner.gnm2.ann1.BY16ED/arahy.Tifrunner.gnm2.ann1.GJ0FTP/arahy.Tifrunner.gnm2.ann1.T2UMYP/arahy.Tifrunner.gnm2.ann1.9X98AJ/arahy.Tifrunner.gnm2.ann1.35SLR1/arahy.Tifrunner.gnm2.ann1.HURS1T/novel.1135/arahy.Tifrunner.gnm2.ann1.HMQ04Z/novel.3828/arahy.Tifrunner.gnm2.ann1.5CXD2A/arahy.Tifrunner.gnm2.ann1.Z0JMUR/arahy.Tifrunne…	KXLH0Y/S0X7MM/BY16ED/GJ0FTP/T2UMYP/9X98AJ/35SLR1/HURS1T/-/HMQ04Z/-/5CXD2A/Z0JMUR/1Y8NUF/-/MP0IU4/RV2MLL	17		MF	GO:0071949	FAD binding	5/1275	15/20918	0.00149746	0.0367454	arahy.Tifrunner.gnm2.ann1.S726NC/arahy.Tifrunner.gnm2.ann1.H1IQ00/arahy.Tifrunner.gnm2.ann1.5ITW1B/arahy.Tifrunner.gnm2.ann1.I0S54J/arahy.Tifrunner.gnm2.ann1.TK5DM0	S726NC/H1IQ00/5ITW1B/I0S54J/TK5DM0	5
MF	GO:0043565	sequence-specific DNA binding	56/1695	376/20918	6.64177e-06	0.000956414	arahy.Tifrunner.gnm2.ann1.77CZVH/arahy.Tifrunner.gnm2.ann1.206U1W/arahy.Tifrunner.gnm2.ann1.JCYU2I/arahy.Tifrunner.gnm2.ann1.VX60JM/arahy.Tifrunner.gnm2.ann1.9C1IJD/arahy.Tifrunner.gnm2.ann1.5V6QPU/arahy.Tifrunner.gnm2.ann1.B4MGNH/arahy.Tifrunner.gnm2.ann1.65NT4G/arahy.Tifrunner.gnm2.ann1.LLK29R/arahy.Tifrunner.gnm2.ann1.G729YX/arahy.Tifrunner.gnm2.ann1.IC6AW7/arahy.Tifrunner.gnm2.ann1.XUAL01/ara…	77CZVH/206U1W/JCYU2I/VX60JM/9C1IJD/5V6QPU/B4MGNH/65NT4G/LLK29R/G729YX/IC6AW7/XUAL01/4B3P55/54XSGH/B6D6GK/ZEA1CF/TC7Y0P/5U2LX3/EVAW89/W479GS/GQZA4M/Q5BT9L/4TST71/SGU002/1D4W9H/9ZXH08/JRMF73/KQ4R6B/CVA9UE/VS8GG1/2161LW/QLUK9J/9332AS/W19Z82/ZS6XNI/R3I5KY/-/D3ZAML/XNB059/2G4BRW/VPG7BH/A8EX91/380HSJ/ALL85F/091A4A/I0TYPH/42KS26/96XQBG/9PR62B/7TT8S3/PK48VF/RW7TM2/G7PB2P/HSJ5V9/0V6YW0/DZR6VW	56		MF	GO:0051539	4 iron, 4 sulfur cluster binding	4/1275	10/20918	0.00214335	0.0488378	arahy.Tifrunner.gnm2.ann1.IM3BGM/arahy.Tifrunner.gnm2.ann1.VZW0IR/arahy.Tifrunner.gnm2.ann1.CH6R50/arahy.Tifrunner.gnm2.ann1.2QU4I0	IM3BGM/VZW0IR/CH6R50/2QU4I0	4
MF	GO:0001871	pattern binding	17/1695	87/20918	0.000543008	0.0305503	arahy.Tifrunner.gnm2.ann1.B473LU/arahy.Tifrunner.gnm2.ann1.ZS5EQ8/arahy.Tifrunner.gnm2.ann1.H7N144/arahy.Tifrunner.gnm2.ann1.GCH8EX/arahy.Tifrunner.gnm2.ann1.JH9VB6/arahy.Tifrunner.gnm2.ann1.MQ5PPI/arahy.Tifrunner.gnm2.ann1.S7AZH9/arahy.Tifrunner.gnm2.ann1.0V36VB/arahy.Tifrunner.gnm2.ann1.TJT6BT/arahy.Tifrunner.gnm2.ann1.7NBA20/arahy.Tifrunner.gnm2.ann1.KD88GI/arahy.Tifrunner.gnm2.ann1.Q6PWNF/ara…	B473LU/ZS5EQ8/H7N144/GCH8EX/JH9VB6/MQ5PPI/S7AZH9/0V36VB/TJT6BT/7NBA20/KD88GI/Q6PWNF/5MT86C/ZI7XC2/V4NB8N/6LHP8D/LSE3HU	17
MF	GO:0030247	polysaccharide binding	17/1695	87/20918	0.000543008	0.0305503	arahy.Tifrunner.gnm2.ann1.B473LU/arahy.Tifrunner.gnm2.ann1.ZS5EQ8/arahy.Tifrunner.gnm2.ann1.H7N144/arahy.Tifrunner.gnm2.ann1.GCH8EX/arahy.Tifrunner.gnm2.ann1.JH9VB6/arahy.Tifrunner.gnm2.ann1.MQ5PPI/arahy.Tifrunner.gnm2.ann1.S7AZH9/arahy.Tifrunner.gnm2.ann1.0V36VB/arahy.Tifrunner.gnm2.ann1.TJT6BT/arahy.Tifrunner.gnm2.ann1.7NBA20/arahy.Tifrunner.gnm2.ann1.KD88GI/arahy.Tifrunner.gnm2.ann1.Q6PWNF/ara…	B473LU/ZS5EQ8/H7N144/GCH8EX/JH9VB6/MQ5PPI/S7AZH9/0V36VB/TJT6BT/7NBA20/KD88GI/Q6PWNF/5MT86C/ZI7XC2/V4NB8N/6LHP8D/LSE3HU	17
MF	GO:0004842	ubiquitin-protein transferase activity	19/1695	104/20918	0.000636464	0.0305503	arahy.Tifrunner.gnm2.ann1.5I3HHA/arahy.Tifrunner.gnm2.ann1.FW0N61/arahy.Tifrunner.gnm2.ann1.PHM8DT/arahy.Tifrunner.gnm2.ann1.6H61SH/arahy.Tifrunner.gnm2.ann1.K9N9KI/arahy.Tifrunner.gnm2.ann1.LM2DEJ/arahy.Tifrunner.gnm2.ann1.4AP7UE/arahy.Tifrunner.gnm2.ann1.EQ31PG/arahy.Tifrunner.gnm2.ann1.0GZ16Q/arahy.Tifrunner.gnm2.ann1.AAED67/arahy.Tifrunner.gnm2.ann1.H7GH5Q/arahy.Tifrunner.gnm2.ann1.579CME/ara…	5I3HHA/FW0N61/PHM8DT/6H61SH/K9N9KI/LM2DEJ/4AP7UE/EQ31PG/0GZ16Q/AAED67/H7GH5Q/579CME/NT97EM/DFZ2U0/P99R0P/LGD3I1/4J5UF2/ZH3B41/XIXK1E	19
MF	GO:0019787	ubiquitin-like protein transferase activity	19/1695	104/20918	0.000636464	0.0305503	arahy.Tifrunner.gnm2.ann1.5I3HHA/arahy.Tifrunner.gnm2.ann1.FW0N61/arahy.Tifrunner.gnm2.ann1.PHM8DT/arahy.Tifrunner.gnm2.ann1.6H61SH/arahy.Tifrunner.gnm2.ann1.K9N9KI/arahy.Tifrunner.gnm2.ann1.LM2DEJ/arahy.Tifrunner.gnm2.ann1.4AP7UE/arahy.Tifrunner.gnm2.ann1.EQ31PG/arahy.Tifrunner.gnm2.ann1.0GZ16Q/arahy.Tifrunner.gnm2.ann1.AAED67/arahy.Tifrunner.gnm2.ann1.H7GH5Q/arahy.Tifrunner.gnm2.ann1.579CME/ara…	5I3HHA/FW0N61/PHM8DT/6H61SH/K9N9KI/LM2DEJ/4AP7UE/EQ31PG/0GZ16Q/AAED67/H7GH5Q/579CME/NT97EM/DFZ2U0/P99R0P/LGD3I1/4J5UF2/ZH3B41/XIXK1E	19
MF	GO:0000155	phosphorelay sensor kinase activity	8/1695	27/20918	0.00100141	0.0317675	arahy.Tifrunner.gnm2.ann1.NK5JY0/arahy.Tifrunner.gnm2.ann1.2H77W4/arahy.Tifrunner.gnm2.ann1.X6L8L6/arahy.Tifrunner.gnm2.ann1.0MYI9I/arahy.Tifrunner.gnm2.ann1.C3DRVP/arahy.Tifrunner.gnm2.ann1.IH9T3K/arahy.Tifrunner.gnm2.ann1.8K9FRI/arahy.Tifrunner.gnm2.ann1.SY3F7W	NK5JY0/2H77W4/X6L8L6/0MYI9I/C3DRVP/IH9T3K/8K9FRI/SY3F7W	8
MF	GO:0004673	protein histidine kinase activity	8/1695	27/20918	0.00100141	0.0317675	arahy.Tifrunner.gnm2.ann1.NK5JY0/arahy.Tifrunner.gnm2.ann1.2H77W4/arahy.Tifrunner.gnm2.ann1.X6L8L6/arahy.Tifrunner.gnm2.ann1.0MYI9I/arahy.Tifrunner.gnm2.ann1.C3DRVP/arahy.Tifrunner.gnm2.ann1.IH9T3K/arahy.Tifrunner.gnm2.ann1.8K9FRI/arahy.Tifrunner.gnm2.ann1.SY3F7W	NK5JY0/2H77W4/X6L8L6/0MYI9I/C3DRVP/IH9T3K/8K9FRI/SY3F7W	8
MF	GO:0016775	phosphotransferase activity, nitrogenous group as acceptor	8/1695	27/20918	0.00100141	0.0317675	arahy.Tifrunner.gnm2.ann1.NK5JY0/arahy.Tifrunner.gnm2.ann1.2H77W4/arahy.Tifrunner.gnm2.ann1.X6L8L6/arahy.Tifrunner.gnm2.ann1.0MYI9I/arahy.Tifrunner.gnm2.ann1.C3DRVP/arahy.Tifrunner.gnm2.ann1.IH9T3K/arahy.Tifrunner.gnm2.ann1.8K9FRI/arahy.Tifrunner.gnm2.ann1.SY3F7W	NK5JY0/2H77W4/X6L8L6/0MYI9I/C3DRVP/IH9T3K/8K9FRI/SY3F7W	8
MF	GO:0050664	oxidoreductase activity, acting on NAD(P)H, oxygen as acceptor	6/1695	16/20918	0.00110304	0.0317675	arahy.Tifrunner.gnm2.ann1.RRC04T/arahy.Tifrunner.gnm2.ann1.IY723J/arahy.Tifrunner.gnm2.ann1.CW6LLE/arahy.Tifrunner.gnm2.ann1.0IH89K/arahy.Tifrunner.gnm2.ann1.ZJGI0U/arahy.Tifrunner.gnm2.ann1.NY0GHN	RRC04T/IY723J/CW6LLE/0IH89K/ZJGI0U/NY0GHN	6
MF	GO:0038023	signaling receptor activity	12/1695	57/20918	0.00176361	0.0423267	arahy.Tifrunner.gnm2.ann1.NK5JY0/arahy.Tifrunner.gnm2.ann1.2H77W4/arahy.Tifrunner.gnm2.ann1.X6L8L6/arahy.Tifrunner.gnm2.ann1.0MYI9I/arahy.Tifrunner.gnm2.ann1.U5CYT6/arahy.Tifrunner.gnm2.ann1.DIVU4S/arahy.Tifrunner.gnm2.ann1.C3DRVP/arahy.Tifrunner.gnm2.ann1.WV9N0T/arahy.Tifrunner.gnm2.ann1.IH9T3K/arahy.Tifrunner.gnm2.ann1.8K9FRI/arahy.Tifrunner.gnm2.ann1.026BRM/arahy.Tifrunner.gnm2.ann1.SY3F7W	NK5JY0/2H77W4/X6L8L6/0MYI9I/U5CYT6/DIVU4S/C3DRVP/WV9N0T/IH9T3K/8K9FRI/026BRM/SY3F7W	12
MF	GO:0060089	molecular transducer activity	12/1695	57/20918	0.00176361	0.0423267	arahy.Tifrunner.gnm2.ann1.NK5JY0/arahy.Tifrunner.gnm2.ann1.2H77W4/arahy.Tifrunner.gnm2.ann1.X6L8L6/arahy.Tifrunner.gnm2.ann1.0MYI9I/arahy.Tifrunner.gnm2.ann1.U5CYT6/arahy.Tifrunner.gnm2.ann1.DIVU4S/arahy.Tifrunner.gnm2.ann1.C3DRVP/arahy.Tifrunner.gnm2.ann1.WV9N0T/arahy.Tifrunner.gnm2.ann1.IH9T3K/arahy.Tifrunner.gnm2.ann1.8K9FRI/arahy.Tifrunner.gnm2.ann1.026BRM/arahy.Tifrunner.gnm2.ann1.SY3F7W	NK5JY0/2H77W4/X6L8L6/0MYI9I/U5CYT6/DIVU4S/C3DRVP/WV9N0T/IH9T3K/8K9FRI/026BRM/SY3F7W	12
MF	GO:0005216	ion channel activity	16/1695	91/20918	0.00248704	0.0447667	arahy.Tifrunner.gnm2.ann1.Y8TUYE/arahy.Tifrunner.gnm2.ann1.L1V5WQ/arahy.Tifrunner.gnm2.ann1.QVT58A/arahy.Tifrunner.gnm2.ann1.WJL4H1/arahy.Tifrunner.gnm2.ann1.S0FI4D/arahy.Tifrunner.gnm2.ann1.XJX4UN/arahy.Tifrunner.gnm2.ann1.U5CYT6/arahy.Tifrunner.gnm2.ann1.DIVU4S/arahy.Tifrunner.gnm2.ann1.WV9N0T/arahy.Tifrunner.gnm2.ann1.T65EYX/arahy.Tifrunner.gnm2.ann1.5G1Q9A/arahy.Tifrunner.gnm2.ann1.026BRM/ara…	Y8TUYE/L1V5WQ/QVT58A/WJL4H1/S0FI4D/XJX4UN/U5CYT6/DIVU4S/WV9N0T/T65EYX/5G1Q9A/026BRM/I0UEI5/8H6DGU/7WV7S8/P95M2R	16
MF	GO:0015267	channel activity	16/1695	91/20918	0.00248704	0.0447667	arahy.Tifrunner.gnm2.ann1.Y8TUYE/arahy.Tifrunner.gnm2.ann1.L1V5WQ/arahy.Tifrunner.gnm2.ann1.QVT58A/arahy.Tifrunner.gnm2.ann1.WJL4H1/arahy.Tifrunner.gnm2.ann1.S0FI4D/arahy.Tifrunner.gnm2.ann1.XJX4UN/arahy.Tifrunner.gnm2.ann1.U5CYT6/arahy.Tifrunner.gnm2.ann1.DIVU4S/arahy.Tifrunner.gnm2.ann1.WV9N0T/arahy.Tifrunner.gnm2.ann1.T65EYX/arahy.Tifrunner.gnm2.ann1.5G1Q9A/arahy.Tifrunner.gnm2.ann1.026BRM/ara…	Y8TUYE/L1V5WQ/QVT58A/WJL4H1/S0FI4D/XJX4UN/U5CYT6/DIVU4S/WV9N0T/T65EYX/5G1Q9A/026BRM/I0UEI5/8H6DGU/7WV7S8/P95M2R	16
MF	GO:0022803	passive transmembrane transporter activity	16/1695	91/20918	0.00248704	0.0447667	arahy.Tifrunner.gnm2.ann1.Y8TUYE/arahy.Tifrunner.gnm2.ann1.L1V5WQ/arahy.Tifrunner.gnm2.ann1.QVT58A/arahy.Tifrunner.gnm2.ann1.WJL4H1/arahy.Tifrunner.gnm2.ann1.S0FI4D/arahy.Tifrunner.gnm2.ann1.XJX4UN/arahy.Tifrunner.gnm2.ann1.U5CYT6/arahy.Tifrunner.gnm2.ann1.DIVU4S/arahy.Tifrunner.gnm2.ann1.WV9N0T/arahy.Tifrunner.gnm2.ann1.T65EYX/arahy.Tifrunner.gnm2.ann1.5G1Q9A/arahy.Tifrunner.gnm2.ann1.026BRM/ara…	Y8TUYE/L1V5WQ/QVT58A/WJL4H1/S0FI4D/XJX4UN/U5CYT6/DIVU4S/WV9N0T/T65EYX/5G1Q9A/026BRM/I0UEI5/8H6DGU/7WV7S8/P95M2R	16
MF	GO:0022838	substrate-specific channel activity	16/1695	91/20918	0.00248704	0.0447667	arahy.Tifrunner.gnm2.ann1.Y8TUYE/arahy.Tifrunner.gnm2.ann1.L1V5WQ/arahy.Tifrunner.gnm2.ann1.QVT58A/arahy.Tifrunner.gnm2.ann1.WJL4H1/arahy.Tifrunner.gnm2.ann1.S0FI4D/arahy.Tifrunner.gnm2.ann1.XJX4UN/arahy.Tifrunner.gnm2.ann1.U5CYT6/arahy.Tifrunner.gnm2.ann1.DIVU4S/arahy.Tifrunner.gnm2.ann1.WV9N0T/arahy.Tifrunner.gnm2.ann1.T65EYX/arahy.Tifrunner.gnm2.ann1.5G1Q9A/arahy.Tifrunner.gnm2.ann1.026BRM/ara…	Y8TUYE/L1V5WQ/QVT58A/WJL4H1/S0FI4D/XJX4UN/U5CYT6/DIVU4S/WV9N0T/T65EYX/5G1Q9A/026BRM/I0UEI5/8H6DGU/7WV7S8/P95M2R	16

## Sheet: D2vsD1_KEGGenrich_significant
Upregulation_D2vsD1_KEGGenrich_significant											Downregulation_D2vsD1_KEGGenrich_significant
KEGGID	Description	GeneRatio	BgRatio	pvalue	padj	geneID	geneName	keggID	Count		KEGGID	Description	GeneRatio	BgRatio	pvalue	padj	geneID	geneName	keggID	Count
aip00941	Flavonoid biosynthesis	20/284	52/4520	9.65797e-12	9.36823e-10	arahy.Tifrunner.gnm2.ann1.YS6PIM/arahy.Tifrunner.gnm2.ann1.UKNP9M/arahy.Tifrunner.gnm2.ann1.MI4Z30/arahy.Tifrunner.gnm2.ann1.3WH5A3/arahy.Tifrunner.gnm2.ann1.M1C18U/arahy.Tifrunner.gnm2.ann1.R1Z4C8/arahy.Tifrunner.gnm2.ann1.V739AW/arahy.Tifrunner.gnm2.ann1.I6S6H6/arahy.Tifrunner.gnm2.ann1.9Q60JN/arahy.Tifrunner.gnm2.ann1.YZ4W1Q/arahy.Tifrunner.gnm2.ann1.PUDN4D/arahy.Tifrunner.gnm2.ann1.K9QGVV/ara…	YS6PIM/UKNP9M/MI4Z30/3WH5A3/M1C18U/R1Z4C8/V739AW/I6S6H6/9Q60JN/YZ4W1Q/PUDN4D/K9QGVV/F4M9UE/HE8J5U/QZ74IT/VU1QU6/HC1E0U/425ZXH/H6K3LP/9YR5UX	aip:107638908/aip:107638244/aip:107638929/aip:107605371/aip:107638898/aip:107638896/aip:107623037/aip:107638914/aip:107638918/aip:107638895/aip:107605370/aip:107616560/aip:107638897/aip:107622822/aip:107608429/aip:107638892/aip:107638921/aip:107617317/aip:107638919/aip:107617937	20		aip00100	Steroid biosynthesis	11/322	33/4520	9.43957e-06	0.000934517	arahy.Tifrunner.gnm2.ann1.H077MW/arahy.Tifrunner.gnm2.ann1.ZH6VX0/arahy.Tifrunner.gnm2.ann1.D2V5IT/arahy.Tifrunner.gnm2.ann1.D0CGVG/arahy.Tifrunner.gnm2.ann1.8F47NR/arahy.Tifrunner.gnm2.ann1.8BL5SS/arahy.Tifrunner.gnm2.ann1.IBW8RK/arahy.Tifrunner.gnm2.ann1.WP2HM7/arahy.Tifrunner.gnm2.ann1.TJSZ1F/arahy.Tifrunner.gnm2.ann1.J8Q3D1/arahy.Tifrunner.gnm2.ann1.C1A3DY	H077MW/ZH6VX0/D2V5IT/D0CGVG/8F47NR/8BL5SS/IBW8RK/WP2HM7/TJSZ1F/J8Q3D1/C1A3DY	aip:107618100/aip:107622756/aip:107623531/aip:107605573/aip:107631446/aip:107630475/aip:107643518/aip:107609146/aip:107624804/aip:107626262/aip:107626417	11
aip04016	MAPK signaling pathway - plant	30/284	130/4520	1.7837e-10	8.65095e-09	arahy.Tifrunner.gnm2.ann1.Y2W1T6/arahy.Tifrunner.gnm2.ann1.45B7J4/arahy.Tifrunner.gnm2.ann1.2H77W4/arahy.Tifrunner.gnm2.ann1.HN94BD/arahy.Tifrunner.gnm2.ann1.X6L8L6/arahy.Tifrunner.gnm2.ann1.RRC04T/arahy.Tifrunner.gnm2.ann1.WQJ971/arahy.Tifrunner.gnm2.ann1.XUAL01/arahy.Tifrunner.gnm2.ann1.VQ5KVR/arahy.Tifrunner.gnm2.ann1.5CZ8DH/arahy.Tifrunner.gnm2.ann1.B6D6GK/arahy.Tifrunner.gnm2.ann1.AF4FIK/nov…	Y2W1T6/45B7J4/2H77W4/HN94BD/X6L8L6/RRC04T/WQJ971/XUAL01/VQ5KVR/5CZ8DH/B6D6GK/AF4FIK/-/C3DRVP/8K9FRI/90BUAB/798WTR/CW6LLE/96VLZ9/5K20PQ/RI4L2F/0IH89K/65J58R/VH2Q87/I0TYPH/CNS53F/ISVC9H/G0QKVL/0HE1Z7/C06U18	aip:107639692/aip:107605358/aip:107617935/aip:107612838/aip:107645666/aip:107645909/aip:107631522/aip:107609203/aip:107609548/aip:107628487/aip:107635103/aip:107629170/aip:107616586/aip:107618522/aip:107623014/aip:107606098/aip:107613604/aip:107630745/aip:107630556/aip:107630503/aip:107638369/aip:107643100/aip:107609169/aip:107622637/aip:107630752/aip:107630502/aip:107635917/aip:107619480/aip:107…	30		aip00190	Oxidative phosphorylation	20/322	105/4520	3.70193e-05	0.00183245	arahy.Tifrunner.gnm2.ann1.IM3BGM/arahy.Tifrunner.gnm2.ann1.9ZAP4M/arahy.Tifrunner.gnm2.ann1.WYWU3M/arahy.Tifrunner.gnm2.ann1.ED147J/arahy.Tifrunner.gnm2.ann1.HI5GUI/arahy.Tifrunner.gnm2.ann1.0F4L5T/arahy.Tifrunner.gnm2.ann1.EDW5DG/arahy.Tifrunner.gnm2.ann1.0NDH2Q/arahy.Tifrunner.gnm2.ann1.W9Z0UK/arahy.Tifrunner.gnm2.ann1.Q5T5LU/arahy.Tifrunner.gnm2.ann1.D7TB4J/arahy.Tifrunner.gnm2.ann1.0WZ6H1/ara…	IM3BGM/9ZAP4M/WYWU3M/ED147J/HI5GUI/0F4L5T/EDW5DG/0NDH2Q/W9Z0UK/Q5T5LU/D7TB4J/0WZ6H1/BQ3MLV/Q5FMS0/LYA50U/ZQ7RI8/77WSFP/J6YKXI/J8E67M/61QVL1	aip:107625794/aip:107638364/aip:107625094/aip:107638285/aip:107644314/aip:107606282/aip:107618594/aip:107623447/aip:107623672/aip:107631521/aip:107631600/aip:107638890/aip:107629966/aip:107641687/aip:107635192/aip:107639739/aip:107628218/aip:107628277/aip:107625992/aip:107609432	20
aip04626	Plant-pathogen interaction	31/284	175/4520	7.80396e-08	2.41626e-06	arahy.Tifrunner.gnm2.ann1.XI5WK7/arahy.Tifrunner.gnm2.ann1.L6WGFW/arahy.Tifrunner.gnm2.ann1.A2IS88/arahy.Tifrunner.gnm2.ann1.RRC04T/arahy.Tifrunner.gnm2.ann1.J8HGUJ/arahy.Tifrunner.gnm2.ann1.QAEN9C/arahy.Tifrunner.gnm2.ann1.WQJ971/arahy.Tifrunner.gnm2.ann1.1645LU/arahy.Tifrunner.gnm2.ann1.XUAL01/arahy.Tifrunner.gnm2.ann1.VGZ3RK/arahy.Tifrunner.gnm2.ann1.B6D6GK/arahy.Tifrunner.gnm2.ann1.AF4FIK/ara…	XI5WK7/L6WGFW/A2IS88/RRC04T/J8HGUJ/QAEN9C/WQJ971/1645LU/XUAL01/VGZ3RK/B6D6GK/AF4FIK/WJL4H1/YT02HX/TEYT15/Y7XFN8/UUK80H/-/5G1Q9A/90BUAB/CW6LLE/RI4L2F/0IH89K/BGR17W/VH2Q87/BL385Q/-/I0TYPH/L44J93/L65DKI/P95M2R	aip:107618328/aip:107635423/aip:107643922/aip:107645909/aip:107633698/aip:107619561/aip:107631522/aip:107631945/aip:107609203/aip:107643919/aip:107635103/aip:107629170/aip:107644064/aip:107625332/aip:107618887/aip:107635685/aip:107625418/aip:107609660/aip:107645702/aip:107606098/aip:107630745/aip:107638369/aip:107643100/aip:107622291/aip:107622637/aip:107618936/aip:107609502/aip:107630752/aip:107…	31		aip00520	Amino sugar and nucleotide sugar metabolism	20/322	128/4520	0.00061528	0.0177877	arahy.Tifrunner.gnm2.ann1.RUK088/arahy.Tifrunner.gnm2.ann1.W9J1TW/arahy.Tifrunner.gnm2.ann1.K5JQSH/arahy.Tifrunner.gnm2.ann1.EB8TWM/arahy.Tifrunner.gnm2.ann1.R1F113/arahy.Tifrunner.gnm2.ann1.1NMA8N/arahy.Tifrunner.gnm2.ann1.YZT8QC/arahy.Tifrunner.gnm2.ann1.W3XDQ4/arahy.Tifrunner.gnm2.ann1.ZNHH9V/arahy.Tifrunner.gnm2.ann1.4MRL1E/arahy.Tifrunner.gnm2.ann1.LNBI6T/arahy.Tifrunner.gnm2.ann1.7DV1VQ/ara…	RUK088/W9J1TW/K5JQSH/EB8TWM/R1F113/1NMA8N/YZT8QC/W3XDQ4/ZNHH9V/4MRL1E/LNBI6T/7DV1VQ/1VD7QP/X8NFG9/P271UT/Y7NYXA/SNDR2D/V0SD9Z/Y8RRZC/A3F71V	aip:107642975/aip:107604756/aip:107629018/aip:107638438/aip:107606199/aip:107643711/aip:107622866/aip:107639344/aip:107643927/aip:107631410/aip:107645673/aip:107618525/aip:107616743/aip:107630643/aip:107604776/aip:107608961/aip:107624674/aip:107635469/aip:107635636/aip:107645731	20
aip04712	Circadian rhythm - plant	17/284	61/4520	9.96395e-08	2.41626e-06	arahy.Tifrunner.gnm2.ann1.YS6PIM/arahy.Tifrunner.gnm2.ann1.UKNP9M/arahy.Tifrunner.gnm2.ann1.MI4Z30/arahy.Tifrunner.gnm2.ann1.3WH5A3/arahy.Tifrunner.gnm2.ann1.M1C18U/arahy.Tifrunner.gnm2.ann1.R1Z4C8/arahy.Tifrunner.gnm2.ann1.V739AW/arahy.Tifrunner.gnm2.ann1.I6S6H6/arahy.Tifrunner.gnm2.ann1.9Q60JN/arahy.Tifrunner.gnm2.ann1.YZ4W1Q/arahy.Tifrunner.gnm2.ann1.A9G6ZW/arahy.Tifrunner.gnm2.ann1.PUDN4D/ara…	YS6PIM/UKNP9M/MI4Z30/3WH5A3/M1C18U/R1Z4C8/V739AW/I6S6H6/9Q60JN/YZ4W1Q/A9G6ZW/PUDN4D/J7VJ5I/F4M9UE/VU1QU6/HC1E0U/H6K3LP	aip:107638908/aip:107638244/aip:107638929/aip:107605371/aip:107638898/aip:107638896/aip:107623037/aip:107638914/aip:107638918/aip:107638895/aip:107623338/aip:107605370/aip:107624537/aip:107638897/aip:107638892/aip:107638921/aip:107638919	17		aip00040	Pentose and glucuronate interconversions	13/322	67/4520	0.000718695	0.0177877	arahy.Tifrunner.gnm2.ann1.LDSG15/arahy.Tifrunner.gnm2.ann1.606BFT/arahy.Tifrunner.gnm2.ann1.392SEK/arahy.Tifrunner.gnm2.ann1.4MRL1E/arahy.Tifrunner.gnm2.ann1.VNPE8R/arahy.Tifrunner.gnm2.ann1.R1IICI/arahy.Tifrunner.gnm2.ann1.QHXU4T/arahy.Tifrunner.gnm2.ann1.UN376R/arahy.Tifrunner.gnm2.ann1.1WT5S9/arahy.Tifrunner.gnm2.ann1.H92112/arahy.Tifrunner.gnm2.ann1.DNVP1U/arahy.Tifrunner.gnm2.ann1.65LEM9/ara…	LDSG15/606BFT/392SEK/4MRL1E/VNPE8R/R1IICI/QHXU4T/UN376R/1WT5S9/H92112/DNVP1U/65LEM9/4L4LDY	aip:107626187/aip:107630952/aip:107622791/aip:107631410/aip:107643277/aip:107625601/aip:107625551/aip:107606261/aip:107648751/aip:107624759/aip:107618421/aip:107629354/aip:107624008	13
aip04075	Plant hormone signal transduction	33/284	232/4520	5.43263e-06	0.000105393	arahy.Tifrunner.gnm2.ann1.Y2W1T6/arahy.Tifrunner.gnm2.ann1.45B7J4/arahy.Tifrunner.gnm2.ann1.2H77W4/arahy.Tifrunner.gnm2.ann1.WDRD4S/arahy.Tifrunner.gnm2.ann1.HN94BD/arahy.Tifrunner.gnm2.ann1.47SLDE/arahy.Tifrunner.gnm2.ann1.X6L8L6/arahy.Tifrunner.gnm2.ann1.VQ5KVR/arahy.Tifrunner.gnm2.ann1.5CZ8DH/arahy.Tifrunner.gnm2.ann1.VK3CXU/arahy.Tifrunner.gnm2.ann1.5P5CS5/arahy.Tifrunner.gnm2.ann1.YZWE7C/ara…	Y2W1T6/45B7J4/2H77W4/WDRD4S/HN94BD/47SLDE/X6L8L6/VQ5KVR/5CZ8DH/VK3CXU/5P5CS5/YZWE7C/DL5MW3/76C240/KE7AMS/W1F2QM/-/C3DRVP/5RC9P7/NLIW19/R60CUW/6B39MA/8K9FRI/798WTR/96VLZ9/5K20PQ/RI4L2F/65J58R/J64Z1K/5PTI62/56MJ2J/04TCW6/K6ZRIQ	aip:107639692/aip:107605358/aip:107617935/aip:107625587/aip:107612838/aip:107645717/aip:107645666/aip:107609548/aip:107628487/aip:107608932/aip:107618597/aip:107643753/aip:107624045/aip:107638408/aip:107630796/aip:107630441/aip:107616586/aip:107618522/aip:107613900/aip:107618658/aip:107638803/aip:107630513/aip:107623014/aip:107613604/aip:107630556/aip:107630503/aip:107638369/aip:107609169/aip:107…	33		aip00460	Cyanoamino acid metabolism	8/322	34/4520	0.00214258	0.042423	arahy.Tifrunner.gnm2.ann1.41CPL5/arahy.Tifrunner.gnm2.ann1.H2CSA7/arahy.Tifrunner.gnm2.ann1.BCZ98G/arahy.Tifrunner.gnm2.ann1.QX73S9/arahy.Tifrunner.gnm2.ann1.0XM443/arahy.Tifrunner.gnm2.ann1.NE11RF/arahy.Tifrunner.gnm2.ann1.L1CXX4/arahy.Tifrunner.gnm2.ann1.Y7IGXD	41CPL5/H2CSA7/BCZ98G/QX73S9/0XM443/NE11RF/L1CXX4/Y7IGXD	aip:107609338/aip:107623228/aip:107609164/aip:107638610/aip:107644224/aip:107637358/aip:107611401/aip:107637347	8
aip00592	alpha-Linolenic acid metabolism	10/284	42/4520	0.000199015	0.00321741	arahy.Tifrunner.gnm2.ann1.04F84Q/arahy.Tifrunner.gnm2.ann1.5A3JDR/arahy.Tifrunner.gnm2.ann1.TRRP7J/arahy.Tifrunner.gnm2.ann1.H5H05M/arahy.Tifrunner.gnm2.ann1.K55J2B/arahy.Tifrunner.gnm2.ann1.WI4YKF/arahy.Tifrunner.gnm2.ann1.E4P4QB/arahy.Tifrunner.gnm2.ann1.03WWG0/arahy.Tifrunner.gnm2.ann1.DB4GMR/arahy.Tifrunner.gnm2.ann1.QLS1U0	04F84Q/5A3JDR/TRRP7J/H5H05M/K55J2B/WI4YKF/E4P4QB/03WWG0/DB4GMR/QLS1U0	aip:107631225/aip:107605447/aip:107617859/aip:107623642/aip:107625546/aip:107621422/aip:107645532/aip:107643226/aip:107620751/aip:107643225	10		aip00500	Starch and sucrose metabolism	19/322	135/4520	0.00295885	0.048821	arahy.Tifrunner.gnm2.ann1.41CPL5/arahy.Tifrunner.gnm2.ann1.GJKP1U/arahy.Tifrunner.gnm2.ann1.UANN5Y/arahy.Tifrunner.gnm2.ann1.QX73S9/arahy.Tifrunner.gnm2.ann1.YS5S6S/arahy.Tifrunner.gnm2.ann1.0XM443/arahy.Tifrunner.gnm2.ann1.NE11RF/arahy.Tifrunner.gnm2.ann1.R1F113/arahy.Tifrunner.gnm2.ann1.L1CXX4/arahy.Tifrunner.gnm2.ann1.5I7RSC/arahy.Tifrunner.gnm2.ann1.4MRL1E/arahy.Tifrunner.gnm2.ann1.Y7IGXD/ara…	41CPL5/GJKP1U/UANN5Y/QX73S9/YS5S6S/0XM443/NE11RF/R1F113/L1CXX4/5I7RSC/4MRL1E/Y7IGXD/HZCB2X/HZT27V/34GL3D/Y7NYXA/DE1BNK/KKSD5Z/X49QW6	aip:107609338/aip:107630591/aip:107634998/aip:107638610/aip:107643036/aip:107644224/aip:107637358/aip:107606199/aip:107611401/aip:107631825/aip:107631410/aip:107637347/aip:107604704/aip:107626189/aip:107628882/aip:107608961/aip:107629462/aip:107638772/aip:107631254	19
aip00591	Linoleic acid metabolism	6/284	20/4520	0.0010674	0.0147912	arahy.Tifrunner.gnm2.ann1.04F84Q/arahy.Tifrunner.gnm2.ann1.TRRP7J/arahy.Tifrunner.gnm2.ann1.B9PVT7/arahy.Tifrunner.gnm2.ann1.ZS7YSR/arahy.Tifrunner.gnm2.ann1.E4P4QB/arahy.Tifrunner.gnm2.ann1.0TX3JS	04F84Q/TRRP7J/B9PVT7/ZS7YSR/E4P4QB/0TX3JS	aip:107631225/aip:107617859/aip:107617165/aip:107645896/aip:107645532/aip:107617884	6

## Sheet: D3vsD2_GOenrich_significant
Upregulation_D3vsD2_GOenrich_significant											Downregulation_D3vsD2_GOenrich_significant
Category	GOID	Description	GeneRatio	BgRatio	pvalue	padj	geneID	geneName	Count		Category	GOID	Description	GeneRatio	BgRatio	pvalue	padj	geneID	geneName	Count
BP	GO:0044262	cellular carbohydrate metabolic process	19/365	200/13443	2.20574e-06	0.00058622	arahy.Tifrunner.gnm2.ann1.0PHB1J/arahy.Tifrunner.gnm2.ann1.68HMAV/arahy.Tifrunner.gnm2.ann1.3BDP96/arahy.Tifrunner.gnm2.ann1.B3UXLR/arahy.Tifrunner.gnm2.ann1.BWTU0I/arahy.Tifrunner.gnm2.ann1.VDQ89P/arahy.Tifrunner.gnm2.ann1.BLVJ4U/arahy.Tifrunner.gnm2.ann1.FWQ16B/arahy.Tifrunner.gnm2.ann1.MAC6YY/arahy.Tifrunner.gnm2.ann1.Q3GMD8/arahy.Tifrunner.gnm2.ann1.N9VL7S/arahy.Tifrunner.gnm2.ann1.JNS4CJ/ara…	0PHB1J/68HMAV/3BDP96/B3UXLR/BWTU0I/VDQ89P/BLVJ4U/FWQ16B/MAC6YY/Q3GMD8/N9VL7S/JNS4CJ/FP7P7G/6M56FL/FTDL1P/-/X6X5DV/MU4VHD/S3991D	19		BP	GO:0009073	aromatic amino acid family biosynthetic process	8/468	28/13443	3.41738e-06	0.00112774	arahy.Tifrunner.gnm2.ann1.A5D6C6/arahy.Tifrunner.gnm2.ann1.V7IKH4/arahy.Tifrunner.gnm2.ann1.EI09ZL/arahy.Tifrunner.gnm2.ann1.S4MIP0/arahy.Tifrunner.gnm2.ann1.X76XU5/arahy.Tifrunner.gnm2.ann1.CY60UM/arahy.Tifrunner.gnm2.ann1.3S4WCE/arahy.Tifrunner.gnm2.ann1.YB5YRA	A5D6C6/V7IKH4/EI09ZL/S4MIP0/X76XU5/CY60UM/3S4WCE/YB5YRA	8
BP	GO:0006073	cellular glucan metabolic process	14/365	125/13443	7.37384e-06	0.00058622	arahy.Tifrunner.gnm2.ann1.0PHB1J/arahy.Tifrunner.gnm2.ann1.68HMAV/arahy.Tifrunner.gnm2.ann1.3BDP96/arahy.Tifrunner.gnm2.ann1.B3UXLR/arahy.Tifrunner.gnm2.ann1.BWTU0I/arahy.Tifrunner.gnm2.ann1.VDQ89P/arahy.Tifrunner.gnm2.ann1.BLVJ4U/arahy.Tifrunner.gnm2.ann1.FWQ16B/arahy.Tifrunner.gnm2.ann1.MAC6YY/arahy.Tifrunner.gnm2.ann1.N9VL7S/arahy.Tifrunner.gnm2.ann1.JNS4CJ/arahy.Tifrunner.gnm2.ann1.6M56FL/ara…	0PHB1J/68HMAV/3BDP96/B3UXLR/BWTU0I/VDQ89P/BLVJ4U/FWQ16B/MAC6YY/N9VL7S/JNS4CJ/6M56FL/X6X5DV/S3991D	14		BP	GO:0009072	aromatic amino acid family metabolic process	8/468	44/13443	0.000119428	0.0197057	arahy.Tifrunner.gnm2.ann1.A5D6C6/arahy.Tifrunner.gnm2.ann1.V7IKH4/arahy.Tifrunner.gnm2.ann1.EI09ZL/arahy.Tifrunner.gnm2.ann1.S4MIP0/arahy.Tifrunner.gnm2.ann1.X76XU5/arahy.Tifrunner.gnm2.ann1.CY60UM/arahy.Tifrunner.gnm2.ann1.3S4WCE/arahy.Tifrunner.gnm2.ann1.YB5YRA	A5D6C6/V7IKH4/EI09ZL/S4MIP0/X76XU5/CY60UM/3S4WCE/YB5YRA	8
BP	GO:0044042	glucan metabolic process	14/365	125/13443	7.37384e-06	0.00058622	arahy.Tifrunner.gnm2.ann1.0PHB1J/arahy.Tifrunner.gnm2.ann1.68HMAV/arahy.Tifrunner.gnm2.ann1.3BDP96/arahy.Tifrunner.gnm2.ann1.B3UXLR/arahy.Tifrunner.gnm2.ann1.BWTU0I/arahy.Tifrunner.gnm2.ann1.VDQ89P/arahy.Tifrunner.gnm2.ann1.BLVJ4U/arahy.Tifrunner.gnm2.ann1.FWQ16B/arahy.Tifrunner.gnm2.ann1.MAC6YY/arahy.Tifrunner.gnm2.ann1.N9VL7S/arahy.Tifrunner.gnm2.ann1.JNS4CJ/arahy.Tifrunner.gnm2.ann1.6M56FL/ara…	0PHB1J/68HMAV/3BDP96/B3UXLR/BWTU0I/VDQ89P/BLVJ4U/FWQ16B/MAC6YY/N9VL7S/JNS4CJ/6M56FL/X6X5DV/S3991D	14		CC	GO:0005840	ribosome	23/119	410/4775	0.000149583	0.0143599	arahy.Tifrunner.gnm2.ann1.B4L9Q8/arahy.Tifrunner.gnm2.ann1.BWZ3C4/arahy.Tifrunner.gnm2.ann1.04NGUW/arahy.Tifrunner.gnm2.ann1.U59V20/arahy.Tifrunner.gnm2.ann1.ZH0CHD/arahy.Tifrunner.gnm2.ann1.CRWB8Z/arahy.Tifrunner.gnm2.ann1.30MQLM/arahy.Tifrunner.gnm2.ann1.QAJ233/arahy.Tifrunner.gnm2.ann1.Y9M9U1/arahy.Tifrunner.gnm2.ann1.4Q2LQE/arahy.Tifrunner.gnm2.ann1.32UYYJ/arahy.Tifrunner.gnm2.ann1.7Y677Z/ara…	B4L9Q8/BWZ3C4/04NGUW/U59V20/ZH0CHD/CRWB8Z/30MQLM/QAJ233/Y9M9U1/4Q2LQE/32UYYJ/7Y677Z/P9J5FJ/59W7TL/IIR79L/NY8EEB/8YRY2D/CJPQ3L/5DQ8NN/09M2FB/6F3RDV/U5P7LR/QF6RLP	23
BP	GO:0044264	cellular polysaccharide metabolic process	14/365	125/13443	7.37384e-06	0.00058622	arahy.Tifrunner.gnm2.ann1.0PHB1J/arahy.Tifrunner.gnm2.ann1.68HMAV/arahy.Tifrunner.gnm2.ann1.3BDP96/arahy.Tifrunner.gnm2.ann1.B3UXLR/arahy.Tifrunner.gnm2.ann1.BWTU0I/arahy.Tifrunner.gnm2.ann1.VDQ89P/arahy.Tifrunner.gnm2.ann1.BLVJ4U/arahy.Tifrunner.gnm2.ann1.FWQ16B/arahy.Tifrunner.gnm2.ann1.MAC6YY/arahy.Tifrunner.gnm2.ann1.N9VL7S/arahy.Tifrunner.gnm2.ann1.JNS4CJ/arahy.Tifrunner.gnm2.ann1.6M56FL/ara…	0PHB1J/68HMAV/3BDP96/B3UXLR/BWTU0I/VDQ89P/BLVJ4U/FWQ16B/MAC6YY/N9VL7S/JNS4CJ/6M56FL/X6X5DV/S3991D	14		MF	GO:0016838	carbon-oxygen lyase activity, acting on phosphates	13/704	61/20842	9.8288e-08	2.39823e-05	arahy.Tifrunner.gnm2.ann1.V7IKH4/arahy.Tifrunner.gnm2.ann1.95ZZMZ/arahy.Tifrunner.gnm2.ann1.FXE6GW/arahy.Tifrunner.gnm2.ann1.X76XU5/arahy.Tifrunner.gnm2.ann1.Q8JEHC/arahy.Tifrunner.gnm2.ann1.B41UNZ/arahy.Tifrunner.gnm2.ann1.HN9IMI/arahy.Tifrunner.gnm2.ann1.YWY61J/arahy.Tifrunner.gnm2.ann1.GV0VBM/arahy.Tifrunner.gnm2.ann1.SWGC3K/arahy.Tifrunner.gnm2.ann1.RJIK79/arahy.Tifrunner.gnm2.ann1.Q0W2B6/ara…	V7IKH4/95ZZMZ/FXE6GW/X76XU5/Q8JEHC/B41UNZ/HN9IMI/YWY61J/GV0VBM/SWGC3K/RJIK79/Q0W2B6/BCXY77	13
BP	GO:0005976	polysaccharide metabolic process	14/365	139/13443	2.50244e-05	0.00159155	arahy.Tifrunner.gnm2.ann1.0PHB1J/arahy.Tifrunner.gnm2.ann1.68HMAV/arahy.Tifrunner.gnm2.ann1.3BDP96/arahy.Tifrunner.gnm2.ann1.B3UXLR/arahy.Tifrunner.gnm2.ann1.BWTU0I/arahy.Tifrunner.gnm2.ann1.VDQ89P/arahy.Tifrunner.gnm2.ann1.BLVJ4U/arahy.Tifrunner.gnm2.ann1.FWQ16B/arahy.Tifrunner.gnm2.ann1.MAC6YY/arahy.Tifrunner.gnm2.ann1.N9VL7S/arahy.Tifrunner.gnm2.ann1.JNS4CJ/arahy.Tifrunner.gnm2.ann1.6M56FL/ara…	0PHB1J/68HMAV/3BDP96/B3UXLR/BWTU0I/VDQ89P/BLVJ4U/FWQ16B/MAC6YY/N9VL7S/JNS4CJ/6M56FL/X6X5DV/S3991D	14		MF	GO:0016835	carbon-oxygen lyase activity	18/704	131/20842	4.41995e-07	5.39234e-05	arahy.Tifrunner.gnm2.ann1.A5D6C6/arahy.Tifrunner.gnm2.ann1.V7IKH4/arahy.Tifrunner.gnm2.ann1.95ZZMZ/arahy.Tifrunner.gnm2.ann1.FXE6GW/arahy.Tifrunner.gnm2.ann1.BB4STL/arahy.Tifrunner.gnm2.ann1.X76XU5/arahy.Tifrunner.gnm2.ann1.Q8JEHC/arahy.Tifrunner.gnm2.ann1.533ER3/arahy.Tifrunner.gnm2.ann1.LPU4ZQ/arahy.Tifrunner.gnm2.ann1.B41UNZ/arahy.Tifrunner.gnm2.ann1.YB5YRA/arahy.Tifrunner.gnm2.ann1.HN9IMI/ara…	A5D6C6/V7IKH4/95ZZMZ/FXE6GW/BB4STL/X76XU5/Q8JEHC/533ER3/LPU4ZQ/B41UNZ/YB5YRA/HN9IMI/YWY61J/GV0VBM/SWGC3K/RJIK79/Q0W2B6/BCXY77	18
BP	GO:0009607	response to biotic stimulus	9/365	81/13443	0.00033833	0.0179315	arahy.Tifrunner.gnm2.ann1.7F1JQP/arahy.Tifrunner.gnm2.ann1.HESX93/arahy.Tifrunner.gnm2.ann1.T78K8J/arahy.Tifrunner.gnm2.ann1.677WAC/arahy.Tifrunner.gnm2.ann1.TQH2IV/arahy.Tifrunner.gnm2.ann1.EH45H3/arahy.Tifrunner.gnm2.ann1.FRGP6V/arahy.Tifrunner.gnm2.ann1.03DKLN/arahy.Tifrunner.gnm2.ann1.DNS17T	7F1JQP/HESX93/T78K8J/677WAC/TQH2IV/EH45H3/FRGP6V/03DKLN/DNS17T	9		MF	GO:0000287	magnesium ion binding	17/704	124/20842	9.49718e-07	7.72437e-05	arahy.Tifrunner.gnm2.ann1.95ZZMZ/arahy.Tifrunner.gnm2.ann1.FXE6GW/arahy.Tifrunner.gnm2.ann1.Q8JEHC/arahy.Tifrunner.gnm2.ann1.VWE764/arahy.Tifrunner.gnm2.ann1.533ER3/novel.1948/arahy.Tifrunner.gnm2.ann1.LPU4ZQ/arahy.Tifrunner.gnm2.ann1.B41UNZ/arahy.Tifrunner.gnm2.ann1.881M8L/arahy.Tifrunner.gnm2.ann1.HN9IMI/arahy.Tifrunner.gnm2.ann1.YWY61J/arahy.Tifrunner.gnm2.ann1.GV0VBM/arahy.Tifrunner.gnm2.ann1…	95ZZMZ/FXE6GW/Q8JEHC/VWE764/533ER3/-/LPU4ZQ/B41UNZ/881M8L/HN9IMI/YWY61J/GV0VBM/SWGC3K/75KGS3/RJIK79/Q0W2B6/BCXY77	17
CC	GO:0048046	apoplast	10/103	30/4775	2.94506e-10	8.83517e-09	arahy.Tifrunner.gnm2.ann1.0PHB1J/arahy.Tifrunner.gnm2.ann1.68HMAV/arahy.Tifrunner.gnm2.ann1.3BDP96/arahy.Tifrunner.gnm2.ann1.B3UXLR/arahy.Tifrunner.gnm2.ann1.BWTU0I/arahy.Tifrunner.gnm2.ann1.VDQ89P/arahy.Tifrunner.gnm2.ann1.BLVJ4U/arahy.Tifrunner.gnm2.ann1.FWQ16B/arahy.Tifrunner.gnm2.ann1.MAC6YY/arahy.Tifrunner.gnm2.ann1.N9VL7S	0PHB1J/68HMAV/3BDP96/B3UXLR/BWTU0I/VDQ89P/BLVJ4U/FWQ16B/MAC6YY/N9VL7S	10		MF	GO:0010333	terpene synthase activity	11/704	55/20842	1.8646e-06	0.00011374	arahy.Tifrunner.gnm2.ann1.95ZZMZ/arahy.Tifrunner.gnm2.ann1.FXE6GW/arahy.Tifrunner.gnm2.ann1.Q8JEHC/arahy.Tifrunner.gnm2.ann1.B41UNZ/arahy.Tifrunner.gnm2.ann1.HN9IMI/arahy.Tifrunner.gnm2.ann1.YWY61J/arahy.Tifrunner.gnm2.ann1.GV0VBM/arahy.Tifrunner.gnm2.ann1.SWGC3K/arahy.Tifrunner.gnm2.ann1.RJIK79/arahy.Tifrunner.gnm2.ann1.Q0W2B6/arahy.Tifrunner.gnm2.ann1.BCXY77	95ZZMZ/FXE6GW/Q8JEHC/B41UNZ/HN9IMI/YWY61J/GV0VBM/SWGC3K/RJIK79/Q0W2B6/BCXY77	11
CC	GO:0005576	extracellular region	10/103	42/4775	1.16327e-08	1.74491e-07	arahy.Tifrunner.gnm2.ann1.0PHB1J/arahy.Tifrunner.gnm2.ann1.68HMAV/arahy.Tifrunner.gnm2.ann1.3BDP96/arahy.Tifrunner.gnm2.ann1.B3UXLR/arahy.Tifrunner.gnm2.ann1.BWTU0I/arahy.Tifrunner.gnm2.ann1.VDQ89P/arahy.Tifrunner.gnm2.ann1.BLVJ4U/arahy.Tifrunner.gnm2.ann1.FWQ16B/arahy.Tifrunner.gnm2.ann1.MAC6YY/arahy.Tifrunner.gnm2.ann1.N9VL7S	0PHB1J/68HMAV/3BDP96/B3UXLR/BWTU0I/VDQ89P/BLVJ4U/FWQ16B/MAC6YY/N9VL7S	10		MF	GO:0016829	lyase activity	26/704	281/20842	3.67986e-06	0.000179577	arahy.Tifrunner.gnm2.ann1.A5D6C6/arahy.Tifrunner.gnm2.ann1.V7IKH4/arahy.Tifrunner.gnm2.ann1.95ZZMZ/arahy.Tifrunner.gnm2.ann1.RK7RJ4/arahy.Tifrunner.gnm2.ann1.FXE6GW/arahy.Tifrunner.gnm2.ann1.LMZT46/arahy.Tifrunner.gnm2.ann1.BB4STL/arahy.Tifrunner.gnm2.ann1.0LZD0Q/arahy.Tifrunner.gnm2.ann1.X76XU5/arahy.Tifrunner.gnm2.ann1.Q8JEHC/arahy.Tifrunner.gnm2.ann1.533ER3/arahy.Tifrunner.gnm2.ann1.C9QL2M/ara…	A5D6C6/V7IKH4/95ZZMZ/RK7RJ4/FXE6GW/LMZT46/BB4STL/0LZD0Q/X76XU5/Q8JEHC/533ER3/C9QL2M/LPU4ZQ/B41UNZ/ES2NTH/YB5YRA/HN9IMI/8E8WMD/YWY61J/GV0VBM/SWGC3K/2HY2G1/RJIK79/Q0W2B6/IS4878/BCXY77	26
CC	GO:0005618	cell wall	12/103	119/4775	7.41417e-06	5.56063e-05	arahy.Tifrunner.gnm2.ann1.0PHB1J/arahy.Tifrunner.gnm2.ann1.68HMAV/arahy.Tifrunner.gnm2.ann1.3BDP96/arahy.Tifrunner.gnm2.ann1.B3UXLR/arahy.Tifrunner.gnm2.ann1.BWTU0I/arahy.Tifrunner.gnm2.ann1.VDQ89P/arahy.Tifrunner.gnm2.ann1.BLVJ4U/arahy.Tifrunner.gnm2.ann1.FWQ16B/arahy.Tifrunner.gnm2.ann1.MAC6YY/arahy.Tifrunner.gnm2.ann1.N9VL7S/arahy.Tifrunner.gnm2.ann1.SZ745P/arahy.Tifrunner.gnm2.ann1.GBY2EB	0PHB1J/68HMAV/3BDP96/B3UXLR/BWTU0I/VDQ89P/BLVJ4U/FWQ16B/MAC6YY/N9VL7S/SZ745P/GBY2EB	12		MF	GO:0008171	O-methyltransferase activity	12/704	77/20842	9.87812e-06	0.00040171	arahy.Tifrunner.gnm2.ann1.WH9NWR/arahy.Tifrunner.gnm2.ann1.ADRL3L/arahy.Tifrunner.gnm2.ann1.2E85J4/arahy.Tifrunner.gnm2.ann1.QGH881/arahy.Tifrunner.gnm2.ann1.GM134S/arahy.Tifrunner.gnm2.ann1.D0Z1X3/arahy.Tifrunner.gnm2.ann1.QLKH66/arahy.Tifrunner.gnm2.ann1.FW3KJF/arahy.Tifrunner.gnm2.ann1.6EEF97/arahy.Tifrunner.gnm2.ann1.6NY03D/arahy.Tifrunner.gnm2.ann1.99RKF3/arahy.Tifrunner.gnm2.ann1.555M2B	WH9NWR/ADRL3L/2E85J4/QGH881/GM134S/D0Z1X3/QLKH66/FW3KJF/6EEF97/6NY03D/99RKF3/555M2B	12
CC	GO:0030312	external encapsulating structure	12/103	119/4775	7.41417e-06	5.56063e-05	arahy.Tifrunner.gnm2.ann1.0PHB1J/arahy.Tifrunner.gnm2.ann1.68HMAV/arahy.Tifrunner.gnm2.ann1.3BDP96/arahy.Tifrunner.gnm2.ann1.B3UXLR/arahy.Tifrunner.gnm2.ann1.BWTU0I/arahy.Tifrunner.gnm2.ann1.VDQ89P/arahy.Tifrunner.gnm2.ann1.BLVJ4U/arahy.Tifrunner.gnm2.ann1.FWQ16B/arahy.Tifrunner.gnm2.ann1.MAC6YY/arahy.Tifrunner.gnm2.ann1.N9VL7S/arahy.Tifrunner.gnm2.ann1.SZ745P/arahy.Tifrunner.gnm2.ann1.GBY2EB	0PHB1J/68HMAV/3BDP96/B3UXLR/BWTU0I/VDQ89P/BLVJ4U/FWQ16B/MAC6YY/N9VL7S/SZ745P/GBY2EB	12		MF	GO:0038023	signaling receptor activity	10/704	58/20842	2.18471e-05	0.000666338	arahy.Tifrunner.gnm2.ann1.026BRM/arahy.Tifrunner.gnm2.ann1.NK5JY0/arahy.Tifrunner.gnm2.ann1.2H77W4/arahy.Tifrunner.gnm2.ann1.U5CYT6/arahy.Tifrunner.gnm2.ann1.235UZX/arahy.Tifrunner.gnm2.ann1.X6L8L6/arahy.Tifrunner.gnm2.ann1.W1ZQFR/arahy.Tifrunner.gnm2.ann1.0MYI9I/arahy.Tifrunner.gnm2.ann1.DIVU4S/arahy.Tifrunner.gnm2.ann1.WV9N0T	026BRM/NK5JY0/2H77W4/U5CYT6/235UZX/X6L8L6/W1ZQFR/0MYI9I/DIVU4S/WV9N0T	10
CC	GO:0071944	cell periphery	15/103	230/4775	0.000101434	0.000608602	arahy.Tifrunner.gnm2.ann1.0PHB1J/arahy.Tifrunner.gnm2.ann1.68HMAV/arahy.Tifrunner.gnm2.ann1.3BDP96/arahy.Tifrunner.gnm2.ann1.B3UXLR/arahy.Tifrunner.gnm2.ann1.BWTU0I/arahy.Tifrunner.gnm2.ann1.VDQ89P/arahy.Tifrunner.gnm2.ann1.BLVJ4U/arahy.Tifrunner.gnm2.ann1.FWQ16B/arahy.Tifrunner.gnm2.ann1.MAC6YY/arahy.Tifrunner.gnm2.ann1.N9VL7S/arahy.Tifrunner.gnm2.ann1.QDE700/arahy.Tifrunner.gnm2.ann1.SZ745P/ara…	0PHB1J/68HMAV/3BDP96/B3UXLR/BWTU0I/VDQ89P/BLVJ4U/FWQ16B/MAC6YY/N9VL7S/QDE700/SZ745P/B7RGGF/8NT8TY/GBY2EB	15		MF	GO:0060089	molecular transducer activity	10/704	58/20842	2.18471e-05	0.000666338	arahy.Tifrunner.gnm2.ann1.026BRM/arahy.Tifrunner.gnm2.ann1.NK5JY0/arahy.Tifrunner.gnm2.ann1.2H77W4/arahy.Tifrunner.gnm2.ann1.U5CYT6/arahy.Tifrunner.gnm2.ann1.235UZX/arahy.Tifrunner.gnm2.ann1.X6L8L6/arahy.Tifrunner.gnm2.ann1.W1ZQFR/arahy.Tifrunner.gnm2.ann1.0MYI9I/arahy.Tifrunner.gnm2.ann1.DIVU4S/arahy.Tifrunner.gnm2.ann1.WV9N0T	026BRM/NK5JY0/2H77W4/U5CYT6/235UZX/X6L8L6/W1ZQFR/0MYI9I/DIVU4S/WV9N0T	10
MF	GO:0016762	xyloglucan:xyloglucosyl transferase activity	10/450	30/20842	4.0691e-10	8.91134e-08	arahy.Tifrunner.gnm2.ann1.0PHB1J/arahy.Tifrunner.gnm2.ann1.68HMAV/arahy.Tifrunner.gnm2.ann1.3BDP96/arahy.Tifrunner.gnm2.ann1.B3UXLR/arahy.Tifrunner.gnm2.ann1.BWTU0I/arahy.Tifrunner.gnm2.ann1.VDQ89P/arahy.Tifrunner.gnm2.ann1.BLVJ4U/arahy.Tifrunner.gnm2.ann1.FWQ16B/arahy.Tifrunner.gnm2.ann1.MAC6YY/arahy.Tifrunner.gnm2.ann1.N9VL7S	0PHB1J/68HMAV/3BDP96/B3UXLR/BWTU0I/VDQ89P/BLVJ4U/FWQ16B/MAC6YY/N9VL7S	10		MF	GO:0004970	ionotropic glutamate receptor activity	6/704	27/20842	0.000234444	0.00357527	arahy.Tifrunner.gnm2.ann1.026BRM/arahy.Tifrunner.gnm2.ann1.U5CYT6/arahy.Tifrunner.gnm2.ann1.235UZX/arahy.Tifrunner.gnm2.ann1.W1ZQFR/arahy.Tifrunner.gnm2.ann1.DIVU4S/arahy.Tifrunner.gnm2.ann1.WV9N0T	026BRM/U5CYT6/235UZX/W1ZQFR/DIVU4S/WV9N0T	6
MF	GO:0046527	glucosyltransferase activity	15/450	132/20842	1.75656e-07	1.92344e-05	arahy.Tifrunner.gnm2.ann1.0PHB1J/arahy.Tifrunner.gnm2.ann1.68HMAV/arahy.Tifrunner.gnm2.ann1.3BDP96/arahy.Tifrunner.gnm2.ann1.B3UXLR/arahy.Tifrunner.gnm2.ann1.BWTU0I/arahy.Tifrunner.gnm2.ann1.VDQ89P/arahy.Tifrunner.gnm2.ann1.BLVJ4U/arahy.Tifrunner.gnm2.ann1.FWQ16B/arahy.Tifrunner.gnm2.ann1.MAC6YY/arahy.Tifrunner.gnm2.ann1.N9VL7S/arahy.Tifrunner.gnm2.ann1.JNS4CJ/arahy.Tifrunner.gnm2.ann1.6M56FL/nov…	0PHB1J/68HMAV/3BDP96/B3UXLR/BWTU0I/VDQ89P/BLVJ4U/FWQ16B/MAC6YY/N9VL7S/JNS4CJ/6M56FL/-/X6X5DV/S3991D	15		MF	GO:0005230	extracellular ligand-gated ion channel activity	6/704	27/20842	0.000234444	0.00357527	arahy.Tifrunner.gnm2.ann1.026BRM/arahy.Tifrunner.gnm2.ann1.U5CYT6/arahy.Tifrunner.gnm2.ann1.235UZX/arahy.Tifrunner.gnm2.ann1.W1ZQFR/arahy.Tifrunner.gnm2.ann1.DIVU4S/arahy.Tifrunner.gnm2.ann1.WV9N0T	026BRM/U5CYT6/235UZX/W1ZQFR/DIVU4S/WV9N0T	6
MF	GO:0016705	oxidoreductase activity, acting on paired donors, with incorporation or reduction of molecular oxygen	23/450	459/20842	0.000178583	0.0112123	arahy.Tifrunner.gnm2.ann1.LXP1WJ/arahy.Tifrunner.gnm2.ann1.3475Q7/arahy.Tifrunner.gnm2.ann1.H0PP7S/arahy.Tifrunner.gnm2.ann1.0Y92P4/arahy.Tifrunner.gnm2.ann1.32MEWD/arahy.Tifrunner.gnm2.ann1.82IR2S/arahy.Tifrunner.gnm2.ann1.62BQT7/arahy.Tifrunner.gnm2.ann1.SCCY7D/arahy.Tifrunner.gnm2.ann1.J9N3PQ/arahy.Tifrunner.gnm2.ann1.IKG909/arahy.Tifrunner.gnm2.ann1.27RLCF/arahy.Tifrunner.gnm2.ann1.0Q00UB/ara…	LXP1WJ/3475Q7/H0PP7S/0Y92P4/32MEWD/82IR2S/62BQT7/SCCY7D/J9N3PQ/IKG909/27RLCF/0Q00UB/RHR23G/S12RMD/4VZ1PT/CW0S7X/2Z80QE/26YYGP/3M216F/TL9E5R/6VQD09/6BEU00/FQ5MDM	23		MF	GO:0008066	glutamate receptor activity	6/704	27/20842	0.000234444	0.00357527	arahy.Tifrunner.gnm2.ann1.026BRM/arahy.Tifrunner.gnm2.ann1.U5CYT6/arahy.Tifrunner.gnm2.ann1.235UZX/arahy.Tifrunner.gnm2.ann1.W1ZQFR/arahy.Tifrunner.gnm2.ann1.DIVU4S/arahy.Tifrunner.gnm2.ann1.WV9N0T	026BRM/U5CYT6/235UZX/W1ZQFR/DIVU4S/WV9N0T	6
MF	GO:0005506	iron ion binding	23/450	466/20842	0.000222116	0.0112123	arahy.Tifrunner.gnm2.ann1.LXP1WJ/arahy.Tifrunner.gnm2.ann1.3475Q7/arahy.Tifrunner.gnm2.ann1.H0PP7S/arahy.Tifrunner.gnm2.ann1.0Y92P4/arahy.Tifrunner.gnm2.ann1.B2GHU0/arahy.Tifrunner.gnm2.ann1.82IR2S/arahy.Tifrunner.gnm2.ann1.SCCY7D/arahy.Tifrunner.gnm2.ann1.J9N3PQ/arahy.Tifrunner.gnm2.ann1.IKG909/arahy.Tifrunner.gnm2.ann1.27RLCF/arahy.Tifrunner.gnm2.ann1.0Q00UB/arahy.Tifrunner.gnm2.ann1.RHR23G/ara…	LXP1WJ/3475Q7/H0PP7S/0Y92P4/B2GHU0/82IR2S/SCCY7D/J9N3PQ/IKG909/27RLCF/0Q00UB/RHR23G/S12RMD/4VZ1PT/CW0S7X/2Z80QE/26YYGP/MU4VHD/3M216F/TL9E5R/6VQD09/6BEU00/FQ5MDM	23		MF	GO:0015276	ligand-gated ion channel activity	6/704	27/20842	0.000234444	0.00357527	arahy.Tifrunner.gnm2.ann1.026BRM/arahy.Tifrunner.gnm2.ann1.U5CYT6/arahy.Tifrunner.gnm2.ann1.235UZX/arahy.Tifrunner.gnm2.ann1.W1ZQFR/arahy.Tifrunner.gnm2.ann1.DIVU4S/arahy.Tifrunner.gnm2.ann1.WV9N0T	026BRM/U5CYT6/235UZX/W1ZQFR/DIVU4S/WV9N0T	6
MF	GO:0043565	sequence-specific DNA binding	20/450	381/20842	0.00025599	0.0112123	arahy.Tifrunner.gnm2.ann1.I6JZDT/arahy.Tifrunner.gnm2.ann1.3S8P0L/arahy.Tifrunner.gnm2.ann1.1QJ78E/arahy.Tifrunner.gnm2.ann1.KA6YJ2/arahy.Tifrunner.gnm2.ann1.EJ82H8/arahy.Tifrunner.gnm2.ann1.A8EX91/arahy.Tifrunner.gnm2.ann1.V7E7MG/arahy.Tifrunner.gnm2.ann1.ZS6XNI/arahy.Tifrunner.gnm2.ann1.20C5U6/arahy.Tifrunner.gnm2.ann1.B8VX3Q/arahy.Tifrunner.gnm2.ann1.YS1RTV/arahy.Tifrunner.gnm2.ann1.V4I8CJ/ara…	I6JZDT/3S8P0L/1QJ78E/KA6YJ2/EJ82H8/A8EX91/V7E7MG/ZS6XNI/20C5U6/B8VX3Q/YS1RTV/V4I8CJ/VLJH54/69QRE7/TC7Y0P/GYR78M/8F1G3L/EXY78R/AAI19J/AFV1R8	20		MF	GO:0022824	transmitter-gated ion channel activity	6/704	27/20842	0.000234444	0.00357527	arahy.Tifrunner.gnm2.ann1.026BRM/arahy.Tifrunner.gnm2.ann1.U5CYT6/arahy.Tifrunner.gnm2.ann1.235UZX/arahy.Tifrunner.gnm2.ann1.W1ZQFR/arahy.Tifrunner.gnm2.ann1.DIVU4S/arahy.Tifrunner.gnm2.ann1.WV9N0T	026BRM/U5CYT6/235UZX/W1ZQFR/DIVU4S/WV9N0T	6
											MF	GO:0022834	ligand-gated channel activity	6/704	27/20842	0.000234444	0.00357527	arahy.Tifrunner.gnm2.ann1.026BRM/arahy.Tifrunner.gnm2.ann1.U5CYT6/arahy.Tifrunner.gnm2.ann1.235UZX/arahy.Tifrunner.gnm2.ann1.W1ZQFR/arahy.Tifrunner.gnm2.ann1.DIVU4S/arahy.Tifrunner.gnm2.ann1.WV9N0T	026BRM/U5CYT6/235UZX/W1ZQFR/DIVU4S/WV9N0T	6
											MF	GO:0022835	transmitter-gated channel activity	6/704	27/20842	0.000234444	0.00357527	arahy.Tifrunner.gnm2.ann1.026BRM/arahy.Tifrunner.gnm2.ann1.U5CYT6/arahy.Tifrunner.gnm2.ann1.235UZX/arahy.Tifrunner.gnm2.ann1.W1ZQFR/arahy.Tifrunner.gnm2.ann1.DIVU4S/arahy.Tifrunner.gnm2.ann1.WV9N0T	026BRM/U5CYT6/235UZX/W1ZQFR/DIVU4S/WV9N0T	6
											MF	GO:0030594	neurotransmitter receptor activity	6/704	27/20842	0.000234444	0.00357527	arahy.Tifrunner.gnm2.ann1.026BRM/arahy.Tifrunner.gnm2.ann1.U5CYT6/arahy.Tifrunner.gnm2.ann1.235UZX/arahy.Tifrunner.gnm2.ann1.W1ZQFR/arahy.Tifrunner.gnm2.ann1.DIVU4S/arahy.Tifrunner.gnm2.ann1.WV9N0T	026BRM/U5CYT6/235UZX/W1ZQFR/DIVU4S/WV9N0T	6
											MF	GO:0004888	transmembrane signaling receptor activity	6/704	31/20842	0.000519844	0.00746129	arahy.Tifrunner.gnm2.ann1.026BRM/arahy.Tifrunner.gnm2.ann1.U5CYT6/arahy.Tifrunner.gnm2.ann1.235UZX/arahy.Tifrunner.gnm2.ann1.W1ZQFR/arahy.Tifrunner.gnm2.ann1.DIVU4S/arahy.Tifrunner.gnm2.ann1.WV9N0T	026BRM/U5CYT6/235UZX/W1ZQFR/DIVU4S/WV9N0T	6
											MF	GO:0004871	signal transducer activity	10/704	85/20842	0.000578681	0.00784434	arahy.Tifrunner.gnm2.ann1.026BRM/arahy.Tifrunner.gnm2.ann1.NK5JY0/arahy.Tifrunner.gnm2.ann1.2H77W4/arahy.Tifrunner.gnm2.ann1.U5CYT6/arahy.Tifrunner.gnm2.ann1.235UZX/arahy.Tifrunner.gnm2.ann1.X6L8L6/arahy.Tifrunner.gnm2.ann1.W1ZQFR/arahy.Tifrunner.gnm2.ann1.0MYI9I/arahy.Tifrunner.gnm2.ann1.DIVU4S/arahy.Tifrunner.gnm2.ann1.WV9N0T	026BRM/NK5JY0/2H77W4/U5CYT6/235UZX/X6L8L6/W1ZQFR/0MYI9I/DIVU4S/WV9N0T	10
											MF	GO:0005216	ion channel activity	10/704	92/20842	0.00108015	0.0119798	arahy.Tifrunner.gnm2.ann1.026BRM/arahy.Tifrunner.gnm2.ann1.U5CYT6/arahy.Tifrunner.gnm2.ann1.L1V5WQ/arahy.Tifrunner.gnm2.ann1.235UZX/arahy.Tifrunner.gnm2.ann1.W1ZQFR/arahy.Tifrunner.gnm2.ann1.DIVU4S/arahy.Tifrunner.gnm2.ann1.AT8QW9/arahy.Tifrunner.gnm2.ann1.CQ6HPX/arahy.Tifrunner.gnm2.ann1.Y8TUYE/arahy.Tifrunner.gnm2.ann1.WV9N0T	026BRM/U5CYT6/L1V5WQ/235UZX/W1ZQFR/DIVU4S/AT8QW9/CQ6HPX/Y8TUYE/WV9N0T	10
											MF	GO:0015267	channel activity	10/704	92/20842	0.00108015	0.0119798	arahy.Tifrunner.gnm2.ann1.026BRM/arahy.Tifrunner.gnm2.ann1.U5CYT6/arahy.Tifrunner.gnm2.ann1.L1V5WQ/arahy.Tifrunner.gnm2.ann1.235UZX/arahy.Tifrunner.gnm2.ann1.W1ZQFR/arahy.Tifrunner.gnm2.ann1.DIVU4S/arahy.Tifrunner.gnm2.ann1.AT8QW9/arahy.Tifrunner.gnm2.ann1.CQ6HPX/arahy.Tifrunner.gnm2.ann1.Y8TUYE/arahy.Tifrunner.gnm2.ann1.WV9N0T	026BRM/U5CYT6/L1V5WQ/235UZX/W1ZQFR/DIVU4S/AT8QW9/CQ6HPX/Y8TUYE/WV9N0T	10
											MF	GO:0022803	passive transmembrane transporter activity	10/704	92/20842	0.00108015	0.0119798	arahy.Tifrunner.gnm2.ann1.026BRM/arahy.Tifrunner.gnm2.ann1.U5CYT6/arahy.Tifrunner.gnm2.ann1.L1V5WQ/arahy.Tifrunner.gnm2.ann1.235UZX/arahy.Tifrunner.gnm2.ann1.W1ZQFR/arahy.Tifrunner.gnm2.ann1.DIVU4S/arahy.Tifrunner.gnm2.ann1.AT8QW9/arahy.Tifrunner.gnm2.ann1.CQ6HPX/arahy.Tifrunner.gnm2.ann1.Y8TUYE/arahy.Tifrunner.gnm2.ann1.WV9N0T	026BRM/U5CYT6/L1V5WQ/235UZX/W1ZQFR/DIVU4S/AT8QW9/CQ6HPX/Y8TUYE/WV9N0T	10
											MF	GO:0022838	substrate-specific channel activity	10/704	92/20842	0.00108015	0.0119798	arahy.Tifrunner.gnm2.ann1.026BRM/arahy.Tifrunner.gnm2.ann1.U5CYT6/arahy.Tifrunner.gnm2.ann1.L1V5WQ/arahy.Tifrunner.gnm2.ann1.235UZX/arahy.Tifrunner.gnm2.ann1.W1ZQFR/arahy.Tifrunner.gnm2.ann1.DIVU4S/arahy.Tifrunner.gnm2.ann1.AT8QW9/arahy.Tifrunner.gnm2.ann1.CQ6HPX/arahy.Tifrunner.gnm2.ann1.Y8TUYE/arahy.Tifrunner.gnm2.ann1.WV9N0T	026BRM/U5CYT6/L1V5WQ/235UZX/W1ZQFR/DIVU4S/AT8QW9/CQ6HPX/Y8TUYE/WV9N0T	10
											MF	GO:0016717	oxidoreductase activity, acting on paired donors, with oxidation of a pair of donors resulting in the reduction of molecular oxygen to two molecules of water	4/704	15/20842	0.00130825	0.0138788	arahy.Tifrunner.gnm2.ann1.8TPQ4A/arahy.Tifrunner.gnm2.ann1.BY45PL/arahy.Tifrunner.gnm2.ann1.WLZ7Z3/arahy.Tifrunner.gnm2.ann1.722ASC	8TPQ4A/BY45PL/WLZ7Z3/722ASC	4
											MF	GO:0022836	gated channel activity	6/704	39/20842	0.00183232	0.0177048	arahy.Tifrunner.gnm2.ann1.026BRM/arahy.Tifrunner.gnm2.ann1.U5CYT6/arahy.Tifrunner.gnm2.ann1.235UZX/arahy.Tifrunner.gnm2.ann1.W1ZQFR/arahy.Tifrunner.gnm2.ann1.DIVU4S/arahy.Tifrunner.gnm2.ann1.WV9N0T	026BRM/U5CYT6/235UZX/W1ZQFR/DIVU4S/WV9N0T	6
											MF	GO:0022839	ion gated channel activity	6/704	39/20842	0.00183232	0.0177048	arahy.Tifrunner.gnm2.ann1.026BRM/arahy.Tifrunner.gnm2.ann1.U5CYT6/arahy.Tifrunner.gnm2.ann1.235UZX/arahy.Tifrunner.gnm2.ann1.W1ZQFR/arahy.Tifrunner.gnm2.ann1.DIVU4S/arahy.Tifrunner.gnm2.ann1.WV9N0T	026BRM/U5CYT6/235UZX/W1ZQFR/DIVU4S/WV9N0T	6
											MF	GO:0016638	oxidoreductase activity, acting on the CH-NH2 group of donors	5/704	27/20842	0.00188658	0.0177048	arahy.Tifrunner.gnm2.ann1.A1ZC3A/arahy.Tifrunner.gnm2.ann1.9IV7G6/arahy.Tifrunner.gnm2.ann1.W9U8CY/arahy.Tifrunner.gnm2.ann1.ZYZ79R/arahy.Tifrunner.gnm2.ann1.UPN45K	A1ZC3A/9IV7G6/W9U8CY/ZYZ79R/UPN45K	5
											MF	GO:0016616	oxidoreductase activity, acting on the CH-OH group of donors, NAD or NADP as acceptor	14/704	176/20842	0.00267055	0.0241338	arahy.Tifrunner.gnm2.ann1.06ZF6Z/arahy.Tifrunner.gnm2.ann1.6I0SN9/novel.979/arahy.Tifrunner.gnm2.ann1.RH103U/arahy.Tifrunner.gnm2.ann1.BB4STL/arahy.Tifrunner.gnm2.ann1.QU1D1P/arahy.Tifrunner.gnm2.ann1.76IQRR/arahy.Tifrunner.gnm2.ann1.3PZ9K2/novel.3018/arahy.Tifrunner.gnm2.ann1.SM45K0/arahy.Tifrunner.gnm2.ann1.M7W292/arahy.Tifrunner.gnm2.ann1.3MHK8M/arahy.Tifrunner.gnm2.ann1.4Z2M5N/arahy.Tifrunner…	06ZF6Z/6I0SN9/-/RH103U/BB4STL/QU1D1P/76IQRR/3PZ9K2/-/SM45K0/M7W292/3MHK8M/4Z2M5N/EB7VHI	14
											MF	GO:0016705	oxidoreductase activity, acting on paired donors, with incorporation or reduction of molecular oxygen	27/704	459/20842	0.00394005	0.0343347	arahy.Tifrunner.gnm2.ann1.SGZ2CH/arahy.Tifrunner.gnm2.ann1.AXL13P/arahy.Tifrunner.gnm2.ann1.F73TU2/arahy.Tifrunner.gnm2.ann1.T2Z52M/arahy.Tifrunner.gnm2.ann1.SND7WH/arahy.Tifrunner.gnm2.ann1.DB4GMR/arahy.Tifrunner.gnm2.ann1.K1LFJJ/arahy.Tifrunner.gnm2.ann1.AYA1A5/arahy.Tifrunner.gnm2.ann1.8TPQ4A/arahy.Tifrunner.gnm2.ann1.BY45PL/arahy.Tifrunner.gnm2.ann1.WLZ7Z3/arahy.Tifrunner.gnm2.ann1.GI67CA/ara…	SGZ2CH/AXL13P/F73TU2/T2Z52M/SND7WH/DB4GMR/K1LFJJ/AYA1A5/8TPQ4A/BY45PL/WLZ7Z3/GI67CA/722ASC/JR81PI/27TAQT/AJ1Q9U/IYR592/VN8AVF/EN2KPM/ASTA9Q/M38SQY/D92ENK/RPFA7S/MD7XU0/B5JY05/5X8MPR/U51SK2	27

## Sheet: D3vsD2_KEGGenrich_significant
Upregulation_D3vsD2_KEGGenrich_significant											Downregulation_D3vsD2_KEGGenrich_significant
KEGGID	Description	GeneRatio	BgRatio	pvalue	padj	geneID	geneName	keggID	Count		KEGGID	Description	GeneRatio	BgRatio	pvalue	padj	geneID	geneName	keggID	Count
aip04626	Plant-pathogen interaction	12/97	173/4513	0.000285067	0.0228053	arahy.Tifrunner.gnm2.ann1.R5CNPB/arahy.Tifrunner.gnm2.ann1.EJ82H8/arahy.Tifrunner.gnm2.ann1.P2RW1V/arahy.Tifrunner.gnm2.ann1.4S0H6B/arahy.Tifrunner.gnm2.ann1.JLML9R/novel.5249/arahy.Tifrunner.gnm2.ann1.VGZ3RK/novel.4404/arahy.Tifrunner.gnm2.ann1.BGN7K5/arahy.Tifrunner.gnm2.ann1.R5RNX8/arahy.Tifrunner.gnm2.ann1.U91BEN/novel.2175	R5CNPB/EJ82H8/P2RW1V/4S0H6B/JLML9R/-/VGZ3RK/-/BGN7K5/R5RNX8/U91BEN/-	aip:107610026/aip:107605097/aip:107623623/aip:107637319/aip:107625006/aip:107605250/aip:107643919/aip:107609502/aip:107621592/aip:107643920/aip:107624350/aip:107605250	12		aip00941	Flavonoid biosynthesis	11/151	53/4513	9.28259e-07	7.98302e-05	arahy.Tifrunner.gnm2.ann1.SGZ2CH/arahy.Tifrunner.gnm2.ann1.AXL13P/arahy.Tifrunner.gnm2.ann1.ADRL3L/novel.1568/arahy.Tifrunner.gnm2.ann1.HE8J5U/arahy.Tifrunner.gnm2.ann1.AYA1A5/arahy.Tifrunner.gnm2.ann1.5I9T0U/arahy.Tifrunner.gnm2.ann1.WYW97W/arahy.Tifrunner.gnm2.ann1.M1C18U/arahy.Tifrunner.gnm2.ann1.TJ3PHW/arahy.Tifrunner.gnm2.ann1.303ZYM	SGZ2CH/AXL13P/ADRL3L/-/HE8J5U/AYA1A5/5I9T0U/WYW97W/M1C18U/TJ3PHW/303ZYM	aip:107608857/aip:107604697/aip:107623043/aip:107604982/aip:107622822/aip:107635198/aip:107644361/aip:107624010/aip:107638898/aip:107617316/aip:107638245	11
											aip00945	Stilbenoid, diarylheptanoid and gingerol biosynthesis	6/151	16/4513	7.7116e-06	0.000331599	arahy.Tifrunner.gnm2.ann1.SGZ2CH/arahy.Tifrunner.gnm2.ann1.AXL13P/arahy.Tifrunner.gnm2.ann1.ADRL3L/novel.1568/arahy.Tifrunner.gnm2.ann1.AYA1A5/arahy.Tifrunner.gnm2.ann1.5I9T0U	SGZ2CH/AXL13P/ADRL3L/-/AYA1A5/5I9T0U	aip:107608857/aip:107604697/aip:107623043/aip:107604982/aip:107635198/aip:107644361	6
											aip00940	Phenylpropanoid biosynthesis	14/151	110/4513	1.38228e-05	0.000396253	arahy.Tifrunner.gnm2.ann1.SGZ2CH/arahy.Tifrunner.gnm2.ann1.AXL13P/arahy.Tifrunner.gnm2.ann1.ADRL3L/arahy.Tifrunner.gnm2.ann1.IMLK5J/arahy.Tifrunner.gnm2.ann1.VGN2GE/arahy.Tifrunner.gnm2.ann1.NC09XL/novel.1568/arahy.Tifrunner.gnm2.ann1.AYA1A5/arahy.Tifrunner.gnm2.ann1.5I9T0U/arahy.Tifrunner.gnm2.ann1.NXIZ0N/arahy.Tifrunner.gnm2.ann1.D92ENK/arahy.Tifrunner.gnm2.ann1.H4CNNK/arahy.Tifrunner.gnm2.ann1…	SGZ2CH/AXL13P/ADRL3L/IMLK5J/VGN2GE/NC09XL/-/AYA1A5/5I9T0U/NXIZ0N/D92ENK/H4CNNK/555M2B/DK6AU1	aip:107608857/aip:107604697/aip:107623043/aip:107643184/aip:107642241/aip:107638370/aip:107604982/aip:107635198/aip:107644361/aip:107623966/aip:107625271/aip:107643848/aip:107622793/aip:107613973	14
											aip01230	Biosynthesis of amino acids	17/151	213/4513	0.000655104	0.0140847	arahy.Tifrunner.gnm2.ann1.06ZF6Z/arahy.Tifrunner.gnm2.ann1.A5D6C6/arahy.Tifrunner.gnm2.ann1.EI09ZL/arahy.Tifrunner.gnm2.ann1.VTP8RR/novel.515/arahy.Tifrunner.gnm2.ann1.BB4STL/arahy.Tifrunner.gnm2.ann1.FX07CR/arahy.Tifrunner.gnm2.ann1.X76XU5/arahy.Tifrunner.gnm2.ann1.AXAR8E/novel.1948/arahy.Tifrunner.gnm2.ann1.6AEW1J/arahy.Tifrunner.gnm2.ann1.C9QL2M/arahy.Tifrunner.gnm2.ann1.CY60UM/arahy.Tifrunner…	06ZF6Z/A5D6C6/EI09ZL/VTP8RR/-/BB4STL/FX07CR/X76XU5/AXAR8E/-/6AEW1J/C9QL2M/CY60UM/6PF3XA/HI2JIU/3MHK8M/YH7XEC	aip:107638367/aip:107629304/aip:107623472/aip:107625945/aip:107625942/aip:107631040/aip:107629429/aip:107617961/aip:107625609/aip:107613382/aip:107623065/aip:107648790/aip:107609086/aip:107643433/aip:107605257/aip:107617237/aip:107623188	17
											aip00400	Phenylalanine, tyrosine and tryptophan biosynthesis	7/151	48/4513	0.000949309	0.0163281	arahy.Tifrunner.gnm2.ann1.A5D6C6/arahy.Tifrunner.gnm2.ann1.EI09ZL/arahy.Tifrunner.gnm2.ann1.VTP8RR/arahy.Tifrunner.gnm2.ann1.BB4STL/arahy.Tifrunner.gnm2.ann1.X76XU5/arahy.Tifrunner.gnm2.ann1.6AEW1J/arahy.Tifrunner.gnm2.ann1.CY60UM	A5D6C6/EI09ZL/VTP8RR/BB4STL/X76XU5/6AEW1J/CY60UM	aip:107629304/aip:107623472/aip:107625945/aip:107631040/aip:107617961/aip:107623065/aip:107609086	7
											aip00130	Ubiquinone and other terpenoid-quinone biosynthesis	7/151	50/4513	0.00121773	0.0174542	arahy.Tifrunner.gnm2.ann1.SGZ2CH/arahy.Tifrunner.gnm2.ann1.IMLK5J/arahy.Tifrunner.gnm2.ann1.VGN2GE/arahy.Tifrunner.gnm2.ann1.NC09XL/arahy.Tifrunner.gnm2.ann1.AYA1A5/arahy.Tifrunner.gnm2.ann1.9C2QS4/arahy.Tifrunner.gnm2.ann1.DK6AU1	SGZ2CH/IMLK5J/VGN2GE/NC09XL/AYA1A5/9C2QS4/DK6AU1	aip:107608857/aip:107643184/aip:107642241/aip:107638370/aip:107635198/aip:107630920/aip:107613973	7
											aip00592	alpha-Linolenic acid metabolism	6/151	44/4513	0.00313282	0.038489	arahy.Tifrunner.gnm2.ann1.04F84Q/arahy.Tifrunner.gnm2.ann1.WI4YKF/arahy.Tifrunner.gnm2.ann1.K55J2B/arahy.Tifrunner.gnm2.ann1.DB4GMR/arahy.Tifrunner.gnm2.ann1.FSAK9D/arahy.Tifrunner.gnm2.ann1.VN8AVF	04F84Q/WI4YKF/K55J2B/DB4GMR/FSAK9D/VN8AVF	aip:107631225/aip:107621422/aip:107625546/aip:107620751/aip:107643776/aip:107610169	6
											aip00591	Linoleic acid metabolism	4/151	21/4513	0.0046208	0.0496735	arahy.Tifrunner.gnm2.ann1.B9PVT7/arahy.Tifrunner.gnm2.ann1.04F84Q/arahy.Tifrunner.gnm2.ann1.NDAY03/arahy.Tifrunner.gnm2.ann1.AIGQ5R	B9PVT7/04F84Q/NDAY03/AIGQ5R	aip:107617165/aip:107631225/aip:107617328/aip:107617549	4
