# Supplementary material for: Analysis of the Transcriptional Dynamics of Regulatory Genes During Peanut Pod Development Caused by Darkness and Mechanical Stress
Source: Front Plant Sci. 2022 May 26;13:904162. doi: 10.3389/fpls.2022.904162 (PMC9178256; doi:10.3389/fpls.2022.904162)
Supplement: Supplementary Table 5 — Significant GO terms and KEGG pathways for upregulated or downregulated genes in the L vs. DM comparison. The “GeneRatio” means the ratio of the number of DEGs annotated in the GO term/KEGG pathway to the total number of DEGs that can be annotated in the GO/KEGG database. The “BgRatio” means the ratio of the number of background genes annotated in the GO term/KEGG pathway to the total number of background genes that can be annotated in the GO/KEGG database. [file Table_5.XLSX]

## Sheet: L1vsDM_GOenrich_significant
Upregulation_L1vsDM_GOenrich_significant											Downregulation_L1vsDM_GOenrich_significant
Category	GOID	Description	GeneRatio	BgRatio	pvalue	padj	geneID	geneName	Count		Category	GOID	Description	GeneRatio	BgRatio	pvalue	padj	geneID	geneName	Count
BP	GO:0015979	photosynthesis	40/2046	76/13601	2.04168e-14	9.63673e-12	arahy.Tifrunner.gnm2.ann1.1944SK/arahy.Tifrunner.gnm2.ann1.49ZYT6/arahy.Tifrunner.gnm2.ann1.72UZ71/arahy.Tifrunner.gnm2.ann1.30A6BG/arahy.Tifrunner.gnm2.ann1.Y7HUGW/arahy.Tifrunner.gnm2.ann1.HCTL36/arahy.Tifrunner.gnm2.ann1.FRV526/arahy.Tifrunner.gnm2.ann1.RBYB13/arahy.Tifrunner.gnm2.ann1.09KNS5/arahy.Tifrunner.gnm2.ann1.71HCYD/arahy.Tifrunner.gnm2.ann1.27LE56/arahy.Tifrunner.gnm2.ann1.4PD0PP/ara…	1944SK/49ZYT6/72UZ71/30A6BG/Y7HUGW/HCTL36/FRV526/RBYB13/09KNS5/71HCYD/27LE56/4PD0PP/9QX17Y/KKZ0LN/PI6GK2/YBSA05/G1SUYP/MMUF9T/PH9A9F/9042LP/XZ54ZU/VHAI7W/PX7M3V/0J3LZT/110G34/DHZ2RQ/I4CVDG/18YQBF/HB1P9N/JYH77Y/QW0L8Q/1B2UBR/PIZC5V/MF538D/H2XQXC/22L7FB/V5WWJ8/CPCZ9R/V41D0B/I21UC1	40		BP	GO:0006260	DNA replication	28/771	94/13601	1.42584e-13	6.98663e-11	arahy.Tifrunner.gnm2.ann1.J8WCL7/arahy.Tifrunner.gnm2.ann1.R3IAX4/arahy.Tifrunner.gnm2.ann1.V37JW4/arahy.Tifrunner.gnm2.ann1.YFDY0T/arahy.Tifrunner.gnm2.ann1.7J68PP/arahy.Tifrunner.gnm2.ann1.76Y6MV/arahy.Tifrunner.gnm2.ann1.E3U0AR/arahy.Tifrunner.gnm2.ann1.QR0DXW/arahy.Tifrunner.gnm2.ann1.1KN0VJ/arahy.Tifrunner.gnm2.ann1.KD1TI7/arahy.Tifrunner.gnm2.ann1.N8JZ6F/arahy.Tifrunner.gnm2.ann1.K18NKD/ara…	J8WCL7/R3IAX4/V37JW4/YFDY0T/7J68PP/76Y6MV/E3U0AR/QR0DXW/1KN0VJ/KD1TI7/N8JZ6F/K18NKD/SID920/HTD3J8/UWZ7BN/KRCY3Y/WNQC8Q/PUR3G8/L4PA5N/C871DQ/-/ITG5Q4/U7GG8I/V9CB21/2R0HNS/GAN3W4/NVJW8G/K7EFN7	28
BP	GO:0051704	multi-organism process	42/2046	145/13601	1.25772e-05	0.000856171	arahy.Tifrunner.gnm2.ann1.2GR8KM/arahy.Tifrunner.gnm2.ann1.NJY7IU/arahy.Tifrunner.gnm2.ann1.V4JZWV/arahy.Tifrunner.gnm2.ann1.EQP4AY/arahy.Tifrunner.gnm2.ann1.H0A24T/arahy.Tifrunner.gnm2.ann1.I1TJ3H/arahy.Tifrunner.gnm2.ann1.I16N60/arahy.Tifrunner.gnm2.ann1.SH37QY/arahy.Tifrunner.gnm2.ann1.VF12WF/arahy.Tifrunner.gnm2.ann1.I91RQE/arahy.Tifrunner.gnm2.ann1.D2YYPY/arahy.Tifrunner.gnm2.ann1.NYGD4Z/ara…	2GR8KM/NJY7IU/V4JZWV/EQP4AY/H0A24T/I1TJ3H/I16N60/SH37QY/VF12WF/I91RQE/D2YYPY/NYGD4Z/7US5GV/7VUN8S/SQF377/BWKC5Z/D0BYI1/1VY1KX/6RPF32/R526DL/M23BVA/V3B20E/58NQ7F/W45HF3/WE5WNX/MT49G4/8JQ4E6/FQDW8Y/BV9JUH/653M6Q/UE6XF8/NVX4NR/F8EDYM/B85XDF/60WI8V/6A8S5E/B473LU/EE4B44/XDC7ZH/YL5GR7/AUSP9T/7J7FTE	42		BP	GO:0006259	DNA metabolic process	47/771	300/13601	1.7823e-10	4.36662e-08	arahy.Tifrunner.gnm2.ann1.J8WCL7/arahy.Tifrunner.gnm2.ann1.15A7AE/arahy.Tifrunner.gnm2.ann1.R3IAX4/novel.2009/arahy.Tifrunner.gnm2.ann1.V37JW4/arahy.Tifrunner.gnm2.ann1.YFDY0T/novel.3952/arahy.Tifrunner.gnm2.ann1.TCIE48/arahy.Tifrunner.gnm2.ann1.EA09C8/arahy.Tifrunner.gnm2.ann1.7J68PP/arahy.Tifrunner.gnm2.ann1.76Y6MV/arahy.Tifrunner.gnm2.ann1.E3U0AR/arahy.Tifrunner.gnm2.ann1.V20XH1/arahy.Tifrunne…	J8WCL7/15A7AE/R3IAX4/-/V37JW4/YFDY0T/-/TCIE48/EA09C8/7J68PP/76Y6MV/E3U0AR/V20XH1/P0K6XU/QR0DXW/1KN0VJ/KD1TI7/N8JZ6F/K18NKD/SID920/-/-/HTD3J8/UWZ7BN/KRCY3Y/WNQC8Q/681ID1/PUR3G8/L4PA5N/C871DQ/-/-/XVSB6Y/ITG5Q4/XPQW08/U7GG8I/-/-/V9CB21/2R0HNS/X75IXN/GAN3W4/168PWC/NVJW8G/-/K7EFN7/-	47
BP	GO:0006720	isoprenoid metabolic process	18/2046	42/13601	1.35573e-05	0.000856171	arahy.Tifrunner.gnm2.ann1.I8UD53/arahy.Tifrunner.gnm2.ann1.E5IAKT/arahy.Tifrunner.gnm2.ann1.XQ2AST/arahy.Tifrunner.gnm2.ann1.1MPM44/arahy.Tifrunner.gnm2.ann1.24MIBH/arahy.Tifrunner.gnm2.ann1.1181X5/arahy.Tifrunner.gnm2.ann1.DQ0LIB/arahy.Tifrunner.gnm2.ann1.X2DMBM/arahy.Tifrunner.gnm2.ann1.068WZH/arahy.Tifrunner.gnm2.ann1.00UVWE/arahy.Tifrunner.gnm2.ann1.1PI95V/arahy.Tifrunner.gnm2.ann1.CC9CW3/ara…	I8UD53/E5IAKT/XQ2AST/1MPM44/24MIBH/1181X5/DQ0LIB/X2DMBM/068WZH/00UVWE/1PI95V/CC9CW3/HABD5Z/HJX0E8/L43R8Z/RG9U10/-/VBZF8N	18		BP	GO:0009719	response to endogenous stimulus	21/771	91/13601	2.58061e-08	2.529e-06	arahy.Tifrunner.gnm2.ann1.A1HLZR/arahy.Tifrunner.gnm2.ann1.32LLN4/arahy.Tifrunner.gnm2.ann1.VG982W/arahy.Tifrunner.gnm2.ann1.024UA3/arahy.Tifrunner.gnm2.ann1.MIX90M/arahy.Tifrunner.gnm2.ann1.DWQ8LQ/arahy.Tifrunner.gnm2.ann1.56MJ2J/arahy.Tifrunner.gnm2.ann1.QS7QR3/arahy.Tifrunner.gnm2.ann1.L6KZS8/arahy.Tifrunner.gnm2.ann1.N8H2W4/novel.713/arahy.Tifrunner.gnm2.ann1.BR8TWY/arahy.Tifrunner.gnm2.ann1.…	A1HLZR/32LLN4/VG982W/024UA3/MIX90M/DWQ8LQ/56MJ2J/QS7QR3/L6KZS8/N8H2W4/-/BR8TWY/RD18JJ/EY0R4L/FW6EXK/HFN0DS/WB7GWZ/C5MC3X/W7VDQ1/48VSFH/Y8FM0Q	21
BP	GO:0008299	isoprenoid biosynthetic process	18/2046	42/13601	1.35573e-05	0.000856171	arahy.Tifrunner.gnm2.ann1.I8UD53/arahy.Tifrunner.gnm2.ann1.E5IAKT/arahy.Tifrunner.gnm2.ann1.XQ2AST/arahy.Tifrunner.gnm2.ann1.1MPM44/arahy.Tifrunner.gnm2.ann1.24MIBH/arahy.Tifrunner.gnm2.ann1.1181X5/arahy.Tifrunner.gnm2.ann1.DQ0LIB/arahy.Tifrunner.gnm2.ann1.X2DMBM/arahy.Tifrunner.gnm2.ann1.068WZH/arahy.Tifrunner.gnm2.ann1.00UVWE/arahy.Tifrunner.gnm2.ann1.1PI95V/arahy.Tifrunner.gnm2.ann1.CC9CW3/ara…	I8UD53/E5IAKT/XQ2AST/1MPM44/24MIBH/1181X5/DQ0LIB/X2DMBM/068WZH/00UVWE/1PI95V/CC9CW3/HABD5Z/HJX0E8/L43R8Z/RG9U10/-/VBZF8N	18		BP	GO:0009725	response to hormone	21/771	91/13601	2.58061e-08	2.529e-06	arahy.Tifrunner.gnm2.ann1.A1HLZR/arahy.Tifrunner.gnm2.ann1.32LLN4/arahy.Tifrunner.gnm2.ann1.VG982W/arahy.Tifrunner.gnm2.ann1.024UA3/arahy.Tifrunner.gnm2.ann1.MIX90M/arahy.Tifrunner.gnm2.ann1.DWQ8LQ/arahy.Tifrunner.gnm2.ann1.56MJ2J/arahy.Tifrunner.gnm2.ann1.QS7QR3/arahy.Tifrunner.gnm2.ann1.L6KZS8/arahy.Tifrunner.gnm2.ann1.N8H2W4/novel.713/arahy.Tifrunner.gnm2.ann1.BR8TWY/arahy.Tifrunner.gnm2.ann1.…	A1HLZR/32LLN4/VG982W/024UA3/MIX90M/DWQ8LQ/56MJ2J/QS7QR3/L6KZS8/N8H2W4/-/BR8TWY/RD18JJ/EY0R4L/FW6EXK/HFN0DS/WB7GWZ/C5MC3X/W7VDQ1/48VSFH/Y8FM0Q	21
BP	GO:0008037	cell recognition	40/2046	137/13601	1.63253e-05	0.000856171	arahy.Tifrunner.gnm2.ann1.2GR8KM/arahy.Tifrunner.gnm2.ann1.V4JZWV/arahy.Tifrunner.gnm2.ann1.EQP4AY/arahy.Tifrunner.gnm2.ann1.H0A24T/arahy.Tifrunner.gnm2.ann1.I1TJ3H/arahy.Tifrunner.gnm2.ann1.I16N60/arahy.Tifrunner.gnm2.ann1.SH37QY/arahy.Tifrunner.gnm2.ann1.VF12WF/arahy.Tifrunner.gnm2.ann1.I91RQE/arahy.Tifrunner.gnm2.ann1.D2YYPY/arahy.Tifrunner.gnm2.ann1.NYGD4Z/arahy.Tifrunner.gnm2.ann1.7US5GV/ara…	2GR8KM/V4JZWV/EQP4AY/H0A24T/I1TJ3H/I16N60/SH37QY/VF12WF/I91RQE/D2YYPY/NYGD4Z/7US5GV/7VUN8S/SQF377/BWKC5Z/D0BYI1/1VY1KX/6RPF32/R526DL/M23BVA/V3B20E/58NQ7F/W45HF3/WE5WNX/MT49G4/8JQ4E6/FQDW8Y/BV9JUH/653M6Q/NVX4NR/F8EDYM/B85XDF/60WI8V/6A8S5E/B473LU/EE4B44/XDC7ZH/YL5GR7/AUSP9T/7J7FTE	40		BP	GO:0010033	response to organic substance	21/771	91/13601	2.58061e-08	2.529e-06	arahy.Tifrunner.gnm2.ann1.A1HLZR/arahy.Tifrunner.gnm2.ann1.32LLN4/arahy.Tifrunner.gnm2.ann1.VG982W/arahy.Tifrunner.gnm2.ann1.024UA3/arahy.Tifrunner.gnm2.ann1.MIX90M/arahy.Tifrunner.gnm2.ann1.DWQ8LQ/arahy.Tifrunner.gnm2.ann1.56MJ2J/arahy.Tifrunner.gnm2.ann1.QS7QR3/arahy.Tifrunner.gnm2.ann1.L6KZS8/arahy.Tifrunner.gnm2.ann1.N8H2W4/novel.713/arahy.Tifrunner.gnm2.ann1.BR8TWY/arahy.Tifrunner.gnm2.ann1.…	A1HLZR/32LLN4/VG982W/024UA3/MIX90M/DWQ8LQ/56MJ2J/QS7QR3/L6KZS8/N8H2W4/-/BR8TWY/RD18JJ/EY0R4L/FW6EXK/HFN0DS/WB7GWZ/C5MC3X/W7VDQ1/48VSFH/Y8FM0Q	21
BP	GO:0009856	pollination	40/2046	137/13601	1.63253e-05	0.000856171	arahy.Tifrunner.gnm2.ann1.2GR8KM/arahy.Tifrunner.gnm2.ann1.V4JZWV/arahy.Tifrunner.gnm2.ann1.EQP4AY/arahy.Tifrunner.gnm2.ann1.H0A24T/arahy.Tifrunner.gnm2.ann1.I1TJ3H/arahy.Tifrunner.gnm2.ann1.I16N60/arahy.Tifrunner.gnm2.ann1.SH37QY/arahy.Tifrunner.gnm2.ann1.VF12WF/arahy.Tifrunner.gnm2.ann1.I91RQE/arahy.Tifrunner.gnm2.ann1.D2YYPY/arahy.Tifrunner.gnm2.ann1.NYGD4Z/arahy.Tifrunner.gnm2.ann1.7US5GV/ara…	2GR8KM/V4JZWV/EQP4AY/H0A24T/I1TJ3H/I16N60/SH37QY/VF12WF/I91RQE/D2YYPY/NYGD4Z/7US5GV/7VUN8S/SQF377/BWKC5Z/D0BYI1/1VY1KX/6RPF32/R526DL/M23BVA/V3B20E/58NQ7F/W45HF3/WE5WNX/MT49G4/8JQ4E6/FQDW8Y/BV9JUH/653M6Q/NVX4NR/F8EDYM/B85XDF/60WI8V/6A8S5E/B473LU/EE4B44/XDC7ZH/YL5GR7/AUSP9T/7J7FTE	40		BP	GO:0042221	response to chemical	28/771	177/13601	7.28679e-07	5.95088e-05	arahy.Tifrunner.gnm2.ann1.A1HLZR/arahy.Tifrunner.gnm2.ann1.32LLN4/arahy.Tifrunner.gnm2.ann1.VG982W/arahy.Tifrunner.gnm2.ann1.09KEBU/arahy.Tifrunner.gnm2.ann1.024UA3/arahy.Tifrunner.gnm2.ann1.MIX90M/arahy.Tifrunner.gnm2.ann1.DWQ8LQ/arahy.Tifrunner.gnm2.ann1.56MJ2J/arahy.Tifrunner.gnm2.ann1.QS7QR3/arahy.Tifrunner.gnm2.ann1.L6KZS8/arahy.Tifrunner.gnm2.ann1.N8H2W4/arahy.Tifrunner.gnm2.ann1.QP4M0U/nov…	A1HLZR/32LLN4/VG982W/09KEBU/024UA3/MIX90M/DWQ8LQ/56MJ2J/QS7QR3/L6KZS8/N8H2W4/QP4M0U/-/77VLFZ/DA1J6X/BR8TWY/SMA5HD/RD18JJ/EY0R4L/FW6EXK/HFN0DS/WB7GWZ/C5MC3X/W7VDQ1/L0U7LH/4JU6QM/48VSFH/Y8FM0Q	28
BP	GO:0009875	pollen-pistil interaction	40/2046	137/13601	1.63253e-05	0.000856171	arahy.Tifrunner.gnm2.ann1.2GR8KM/arahy.Tifrunner.gnm2.ann1.V4JZWV/arahy.Tifrunner.gnm2.ann1.EQP4AY/arahy.Tifrunner.gnm2.ann1.H0A24T/arahy.Tifrunner.gnm2.ann1.I1TJ3H/arahy.Tifrunner.gnm2.ann1.I16N60/arahy.Tifrunner.gnm2.ann1.SH37QY/arahy.Tifrunner.gnm2.ann1.VF12WF/arahy.Tifrunner.gnm2.ann1.I91RQE/arahy.Tifrunner.gnm2.ann1.D2YYPY/arahy.Tifrunner.gnm2.ann1.NYGD4Z/arahy.Tifrunner.gnm2.ann1.7US5GV/ara…	2GR8KM/V4JZWV/EQP4AY/H0A24T/I1TJ3H/I16N60/SH37QY/VF12WF/I91RQE/D2YYPY/NYGD4Z/7US5GV/7VUN8S/SQF377/BWKC5Z/D0BYI1/1VY1KX/6RPF32/R526DL/M23BVA/V3B20E/58NQ7F/W45HF3/WE5WNX/MT49G4/8JQ4E6/FQDW8Y/BV9JUH/653M6Q/NVX4NR/F8EDYM/B85XDF/60WI8V/6A8S5E/B473LU/EE4B44/XDC7ZH/YL5GR7/AUSP9T/7J7FTE	40		BP	GO:0006457	protein folding	29/771	194/13601	1.53602e-06	0.000106458	arahy.Tifrunner.gnm2.ann1.DU5DWV/arahy.Tifrunner.gnm2.ann1.E1KG5K/arahy.Tifrunner.gnm2.ann1.GX1P2J/arahy.Tifrunner.gnm2.ann1.YQG5EZ/arahy.Tifrunner.gnm2.ann1.Q1M4CJ/arahy.Tifrunner.gnm2.ann1.TEM6YH/arahy.Tifrunner.gnm2.ann1.B8WNJH/arahy.Tifrunner.gnm2.ann1.H9FJ3E/arahy.Tifrunner.gnm2.ann1.H890L5/arahy.Tifrunner.gnm2.ann1.L8QKWP/arahy.Tifrunner.gnm2.ann1.LS67LH/arahy.Tifrunner.gnm2.ann1.GJS7Q8/ara…	DU5DWV/E1KG5K/GX1P2J/YQG5EZ/Q1M4CJ/TEM6YH/B8WNJH/H9FJ3E/H890L5/L8QKWP/LS67LH/GJS7Q8/S3X144/XA2ZF2/90AC01/982YMX/LFBK1H/FR68PK/JHWM2T/K8JXLT/V8HRRV/Y5QTY6/AYUH3A/XCJ48I/3CQ5XM/FVU0Y6/XHNB7E/-/FF119L	29
BP	GO:0044706	multi-multicellular organism process	40/2046	137/13601	1.63253e-05	0.000856171	arahy.Tifrunner.gnm2.ann1.2GR8KM/arahy.Tifrunner.gnm2.ann1.V4JZWV/arahy.Tifrunner.gnm2.ann1.EQP4AY/arahy.Tifrunner.gnm2.ann1.H0A24T/arahy.Tifrunner.gnm2.ann1.I1TJ3H/arahy.Tifrunner.gnm2.ann1.I16N60/arahy.Tifrunner.gnm2.ann1.SH37QY/arahy.Tifrunner.gnm2.ann1.VF12WF/arahy.Tifrunner.gnm2.ann1.I91RQE/arahy.Tifrunner.gnm2.ann1.D2YYPY/arahy.Tifrunner.gnm2.ann1.NYGD4Z/arahy.Tifrunner.gnm2.ann1.7US5GV/ara…	2GR8KM/V4JZWV/EQP4AY/H0A24T/I1TJ3H/I16N60/SH37QY/VF12WF/I91RQE/D2YYPY/NYGD4Z/7US5GV/7VUN8S/SQF377/BWKC5Z/D0BYI1/1VY1KX/6RPF32/R526DL/M23BVA/V3B20E/58NQ7F/W45HF3/WE5WNX/MT49G4/8JQ4E6/FQDW8Y/BV9JUH/653M6Q/NVX4NR/F8EDYM/B85XDF/60WI8V/6A8S5E/B473LU/EE4B44/XDC7ZH/YL5GR7/AUSP9T/7J7FTE	40		BP	GO:0009733	response to auxin	12/771	41/13601	1.7381e-06	0.000106458	arahy.Tifrunner.gnm2.ann1.32LLN4/arahy.Tifrunner.gnm2.ann1.VG982W/arahy.Tifrunner.gnm2.ann1.DWQ8LQ/arahy.Tifrunner.gnm2.ann1.QS7QR3/arahy.Tifrunner.gnm2.ann1.N8H2W4/novel.713/arahy.Tifrunner.gnm2.ann1.BR8TWY/arahy.Tifrunner.gnm2.ann1.HFN0DS/arahy.Tifrunner.gnm2.ann1.WB7GWZ/arahy.Tifrunner.gnm2.ann1.C5MC3X/arahy.Tifrunner.gnm2.ann1.W7VDQ1/arahy.Tifrunner.gnm2.ann1.48VSFH	32LLN4/VG982W/DWQ8LQ/QS7QR3/N8H2W4/-/BR8TWY/HFN0DS/WB7GWZ/C5MC3X/W7VDQ1/48VSFH	12
BP	GO:0048544	recognition of pollen	40/2046	137/13601	1.63253e-05	0.000856171	arahy.Tifrunner.gnm2.ann1.2GR8KM/arahy.Tifrunner.gnm2.ann1.V4JZWV/arahy.Tifrunner.gnm2.ann1.EQP4AY/arahy.Tifrunner.gnm2.ann1.H0A24T/arahy.Tifrunner.gnm2.ann1.I1TJ3H/arahy.Tifrunner.gnm2.ann1.I16N60/arahy.Tifrunner.gnm2.ann1.SH37QY/arahy.Tifrunner.gnm2.ann1.VF12WF/arahy.Tifrunner.gnm2.ann1.I91RQE/arahy.Tifrunner.gnm2.ann1.D2YYPY/arahy.Tifrunner.gnm2.ann1.NYGD4Z/arahy.Tifrunner.gnm2.ann1.7US5GV/ara…	2GR8KM/V4JZWV/EQP4AY/H0A24T/I1TJ3H/I16N60/SH37QY/VF12WF/I91RQE/D2YYPY/NYGD4Z/7US5GV/7VUN8S/SQF377/BWKC5Z/D0BYI1/1VY1KX/6RPF32/R526DL/M23BVA/V3B20E/58NQ7F/W45HF3/WE5WNX/MT49G4/8JQ4E6/FQDW8Y/BV9JUH/653M6Q/NVX4NR/F8EDYM/B85XDF/60WI8V/6A8S5E/B473LU/EE4B44/XDC7ZH/YL5GR7/AUSP9T/7J7FTE	40		BP	GO:0009628	response to abiotic stimulus	6/771	12/13601	2.23924e-05	0.00121914	arahy.Tifrunner.gnm2.ann1.HS5Z9Z/arahy.Tifrunner.gnm2.ann1.NNA8KD/arahy.Tifrunner.gnm2.ann1.QP4M0U/arahy.Tifrunner.gnm2.ann1.T2CQE4/arahy.Tifrunner.gnm2.ann1.DA1J6X/arahy.Tifrunner.gnm2.ann1.4JU6QM	HS5Z9Z/NNA8KD/QP4M0U/T2CQE4/DA1J6X/4JU6QM	6
BP	GO:0000003	reproduction	40/2046	142/13601	4.0588e-05	0.0017416	arahy.Tifrunner.gnm2.ann1.2GR8KM/arahy.Tifrunner.gnm2.ann1.V4JZWV/arahy.Tifrunner.gnm2.ann1.EQP4AY/arahy.Tifrunner.gnm2.ann1.H0A24T/arahy.Tifrunner.gnm2.ann1.I1TJ3H/arahy.Tifrunner.gnm2.ann1.I16N60/arahy.Tifrunner.gnm2.ann1.SH37QY/arahy.Tifrunner.gnm2.ann1.VF12WF/arahy.Tifrunner.gnm2.ann1.I91RQE/arahy.Tifrunner.gnm2.ann1.D2YYPY/arahy.Tifrunner.gnm2.ann1.NYGD4Z/arahy.Tifrunner.gnm2.ann1.7US5GV/ara…	2GR8KM/V4JZWV/EQP4AY/H0A24T/I1TJ3H/I16N60/SH37QY/VF12WF/I91RQE/D2YYPY/NYGD4Z/7US5GV/7VUN8S/SQF377/BWKC5Z/D0BYI1/1VY1KX/6RPF32/R526DL/M23BVA/V3B20E/58NQ7F/W45HF3/WE5WNX/MT49G4/8JQ4E6/FQDW8Y/BV9JUH/653M6Q/NVX4NR/F8EDYM/B85XDF/60WI8V/6A8S5E/B473LU/EE4B44/XDC7ZH/YL5GR7/AUSP9T/7J7FTE	40		BP	GO:0015074	DNA integration	8/771	26/13601	6.43807e-05	0.00315466	novel.2009/novel.3952/novel.3003/novel.4733/novel.3634/novel.2578/novel.4297/novel.1427	-/-/-/-/-/-/-/-	8
BP	GO:0022414	reproductive process	40/2046	142/13601	4.0588e-05	0.0017416	arahy.Tifrunner.gnm2.ann1.2GR8KM/arahy.Tifrunner.gnm2.ann1.V4JZWV/arahy.Tifrunner.gnm2.ann1.EQP4AY/arahy.Tifrunner.gnm2.ann1.H0A24T/arahy.Tifrunner.gnm2.ann1.I1TJ3H/arahy.Tifrunner.gnm2.ann1.I16N60/arahy.Tifrunner.gnm2.ann1.SH37QY/arahy.Tifrunner.gnm2.ann1.VF12WF/arahy.Tifrunner.gnm2.ann1.I91RQE/arahy.Tifrunner.gnm2.ann1.D2YYPY/arahy.Tifrunner.gnm2.ann1.NYGD4Z/arahy.Tifrunner.gnm2.ann1.7US5GV/ara…	2GR8KM/V4JZWV/EQP4AY/H0A24T/I1TJ3H/I16N60/SH37QY/VF12WF/I91RQE/D2YYPY/NYGD4Z/7US5GV/7VUN8S/SQF377/BWKC5Z/D0BYI1/1VY1KX/6RPF32/R526DL/M23BVA/V3B20E/58NQ7F/W45HF3/WE5WNX/MT49G4/8JQ4E6/FQDW8Y/BV9JUH/653M6Q/NVX4NR/F8EDYM/B85XDF/60WI8V/6A8S5E/B473LU/EE4B44/XDC7ZH/YL5GR7/AUSP9T/7J7FTE	40		BP	GO:0034622	cellular protein-containing complex assembly	14/771	94/13601	0.000799497	0.0356139	arahy.Tifrunner.gnm2.ann1.8ZA7N6/arahy.Tifrunner.gnm2.ann1.TEM6YH/arahy.Tifrunner.gnm2.ann1.70JD05/arahy.Tifrunner.gnm2.ann1.H1K325/arahy.Tifrunner.gnm2.ann1.I41NMG/arahy.Tifrunner.gnm2.ann1.26W00C/arahy.Tifrunner.gnm2.ann1.28W6CD/arahy.Tifrunner.gnm2.ann1.U2Q4B5/arahy.Tifrunner.gnm2.ann1.DZ7G8Z/arahy.Tifrunner.gnm2.ann1.RIX96U/arahy.Tifrunner.gnm2.ann1.BR68XX/arahy.Tifrunner.gnm2.ann1.34Z3BG/ara…	8ZA7N6/TEM6YH/70JD05/H1K325/I41NMG/26W00C/28W6CD/U2Q4B5/DZ7G8Z/RIX96U/BR68XX/34Z3BG/V3922U/H8H77X	14
BP	GO:0006721	terpenoid metabolic process	10/2046	19/13601	0.000145148	0.00526999	arahy.Tifrunner.gnm2.ann1.I8UD53/arahy.Tifrunner.gnm2.ann1.E5IAKT/arahy.Tifrunner.gnm2.ann1.1181X5/arahy.Tifrunner.gnm2.ann1.X2DMBM/arahy.Tifrunner.gnm2.ann1.068WZH/arahy.Tifrunner.gnm2.ann1.00UVWE/arahy.Tifrunner.gnm2.ann1.1PI95V/arahy.Tifrunner.gnm2.ann1.HJX0E8/arahy.Tifrunner.gnm2.ann1.RG9U10/arahy.Tifrunner.gnm2.ann1.VBZF8N	I8UD53/E5IAKT/1181X5/X2DMBM/068WZH/00UVWE/1PI95V/HJX0E8/RG9U10/VBZF8N	10		BP	GO:0065003	protein-containing complex assembly	14/771	95/13601	0.000889906	0.0363378	arahy.Tifrunner.gnm2.ann1.8ZA7N6/arahy.Tifrunner.gnm2.ann1.TEM6YH/arahy.Tifrunner.gnm2.ann1.70JD05/arahy.Tifrunner.gnm2.ann1.H1K325/arahy.Tifrunner.gnm2.ann1.I41NMG/arahy.Tifrunner.gnm2.ann1.26W00C/arahy.Tifrunner.gnm2.ann1.28W6CD/arahy.Tifrunner.gnm2.ann1.U2Q4B5/arahy.Tifrunner.gnm2.ann1.DZ7G8Z/arahy.Tifrunner.gnm2.ann1.RIX96U/arahy.Tifrunner.gnm2.ann1.BR68XX/arahy.Tifrunner.gnm2.ann1.34Z3BG/ara…	8ZA7N6/TEM6YH/70JD05/H1K325/I41NMG/26W00C/28W6CD/U2Q4B5/DZ7G8Z/RIX96U/BR68XX/34Z3BG/V3922U/H8H77X	14
BP	GO:0016114	terpenoid biosynthetic process	10/2046	19/13601	0.000145148	0.00526999	arahy.Tifrunner.gnm2.ann1.I8UD53/arahy.Tifrunner.gnm2.ann1.E5IAKT/arahy.Tifrunner.gnm2.ann1.1181X5/arahy.Tifrunner.gnm2.ann1.X2DMBM/arahy.Tifrunner.gnm2.ann1.068WZH/arahy.Tifrunner.gnm2.ann1.00UVWE/arahy.Tifrunner.gnm2.ann1.1PI95V/arahy.Tifrunner.gnm2.ann1.HJX0E8/arahy.Tifrunner.gnm2.ann1.RG9U10/arahy.Tifrunner.gnm2.ann1.VBZF8N	I8UD53/E5IAKT/1181X5/X2DMBM/068WZH/00UVWE/1PI95V/HJX0E8/RG9U10/VBZF8N	10		BP	GO:0071103	DNA conformation change	10/771	56/13601	0.00106944	0.0403096	arahy.Tifrunner.gnm2.ann1.P0K6XU/arahy.Tifrunner.gnm2.ann1.70JD05/arahy.Tifrunner.gnm2.ann1.H1K325/arahy.Tifrunner.gnm2.ann1.I41NMG/arahy.Tifrunner.gnm2.ann1.RIX96U/arahy.Tifrunner.gnm2.ann1.XVSB6Y/arahy.Tifrunner.gnm2.ann1.X75IXN/arahy.Tifrunner.gnm2.ann1.34Z3BG/arahy.Tifrunner.gnm2.ann1.V3922U/arahy.Tifrunner.gnm2.ann1.H8H77X	P0K6XU/70JD05/H1K325/I41NMG/RIX96U/XVSB6Y/X75IXN/34Z3BG/V3922U/H8H77X	10
BP	GO:0032501	multicellular organismal process	41/2046	171/13601	0.00133065	0.0448619	arahy.Tifrunner.gnm2.ann1.2GR8KM/arahy.Tifrunner.gnm2.ann1.V4JZWV/arahy.Tifrunner.gnm2.ann1.EQP4AY/arahy.Tifrunner.gnm2.ann1.H0A24T/arahy.Tifrunner.gnm2.ann1.I1TJ3H/arahy.Tifrunner.gnm2.ann1.I16N60/arahy.Tifrunner.gnm2.ann1.SH37QY/arahy.Tifrunner.gnm2.ann1.VF12WF/arahy.Tifrunner.gnm2.ann1.I91RQE/arahy.Tifrunner.gnm2.ann1.D2YYPY/arahy.Tifrunner.gnm2.ann1.NYGD4Z/arahy.Tifrunner.gnm2.ann1.Y6I14R/ara…	2GR8KM/V4JZWV/EQP4AY/H0A24T/I1TJ3H/I16N60/SH37QY/VF12WF/I91RQE/D2YYPY/NYGD4Z/Y6I14R/7US5GV/7VUN8S/SQF377/BWKC5Z/D0BYI1/1VY1KX/6RPF32/R526DL/M23BVA/V3B20E/58NQ7F/W45HF3/WE5WNX/MT49G4/8JQ4E6/FQDW8Y/BV9JUH/653M6Q/NVX4NR/F8EDYM/B85XDF/60WI8V/6A8S5E/B473LU/EE4B44/XDC7ZH/YL5GR7/AUSP9T/7J7FTE	41		BP	GO:0006333	chromatin assembly or disassembly	8/771	39/13601	0.00131761	0.0461162	arahy.Tifrunner.gnm2.ann1.70JD05/arahy.Tifrunner.gnm2.ann1.H1K325/arahy.Tifrunner.gnm2.ann1.I41NMG/arahy.Tifrunner.gnm2.ann1.WLQQ7P/arahy.Tifrunner.gnm2.ann1.RIX96U/arahy.Tifrunner.gnm2.ann1.34Z3BG/arahy.Tifrunner.gnm2.ann1.V3922U/arahy.Tifrunner.gnm2.ann1.H8H77X	70JD05/H1K325/I41NMG/WLQQ7P/RIX96U/34Z3BG/V3922U/H8H77X	8
CC	GO:0009579	thylakoid	41/504	73/4817	2.98205e-22	1.19359e-20	arahy.Tifrunner.gnm2.ann1.1944SK/arahy.Tifrunner.gnm2.ann1.49ZYT6/arahy.Tifrunner.gnm2.ann1.72UZ71/arahy.Tifrunner.gnm2.ann1.30A6BG/arahy.Tifrunner.gnm2.ann1.Y7HUGW/arahy.Tifrunner.gnm2.ann1.HCTL36/arahy.Tifrunner.gnm2.ann1.FRV526/arahy.Tifrunner.gnm2.ann1.NN0MZU/arahy.Tifrunner.gnm2.ann1.RBYB13/arahy.Tifrunner.gnm2.ann1.09KNS5/arahy.Tifrunner.gnm2.ann1.71HCYD/arahy.Tifrunner.gnm2.ann1.2I4SWN/ara…	1944SK/49ZYT6/72UZ71/30A6BG/Y7HUGW/HCTL36/FRV526/NN0MZU/RBYB13/09KNS5/71HCYD/2I4SWN/27LE56/4PD0PP/9QX17Y/PI6GK2/YBSA05/G1SUYP/MMUF9T/39S8LV/PH9A9F/F0UT86/V1P8P6/9042LP/VHAI7W/PX7M3V/110G34/DHZ2RQ/I4CVDG/18YQBF/HB1P9N/JYH77Y/QW0L8Q/1B2UBR/PIZC5V/MF538D/H2XQXC/22L7FB/V5WWJ8/V41D0B/I21UC1	41		BP	GO:0006220	pyrimidine nucleotide metabolic process	6/771	23/13601	0.00142941	0.0466942	arahy.Tifrunner.gnm2.ann1.0UKE5Q/arahy.Tifrunner.gnm2.ann1.IX1GIK/novel.3948/novel.4592/novel.867/novel.2186	0UKE5Q/IX1GIK/-/-/-/-	6
CC	GO:0044436	thylakoid part	41/504	73/4817	2.98205e-22	1.19359e-20	arahy.Tifrunner.gnm2.ann1.1944SK/arahy.Tifrunner.gnm2.ann1.49ZYT6/arahy.Tifrunner.gnm2.ann1.72UZ71/arahy.Tifrunner.gnm2.ann1.30A6BG/arahy.Tifrunner.gnm2.ann1.Y7HUGW/arahy.Tifrunner.gnm2.ann1.HCTL36/arahy.Tifrunner.gnm2.ann1.FRV526/arahy.Tifrunner.gnm2.ann1.NN0MZU/arahy.Tifrunner.gnm2.ann1.RBYB13/arahy.Tifrunner.gnm2.ann1.09KNS5/arahy.Tifrunner.gnm2.ann1.71HCYD/arahy.Tifrunner.gnm2.ann1.2I4SWN/ara…	1944SK/49ZYT6/72UZ71/30A6BG/Y7HUGW/HCTL36/FRV526/NN0MZU/RBYB13/09KNS5/71HCYD/2I4SWN/27LE56/4PD0PP/9QX17Y/PI6GK2/YBSA05/G1SUYP/MMUF9T/39S8LV/PH9A9F/F0UT86/V1P8P6/9042LP/VHAI7W/PX7M3V/110G34/DHZ2RQ/I4CVDG/18YQBF/HB1P9N/JYH77Y/QW0L8Q/1B2UBR/PIZC5V/MF538D/H2XQXC/22L7FB/V5WWJ8/V41D0B/I21UC1	41		CC	GO:0016272	prefoldin complex	5/234	11/4817	9.41651e-05	0.0101698	arahy.Tifrunner.gnm2.ann1.JHWM2T/arahy.Tifrunner.gnm2.ann1.K8JXLT/arahy.Tifrunner.gnm2.ann1.AYUH3A/novel.2770/arahy.Tifrunner.gnm2.ann1.FF119L	JHWM2T/K8JXLT/AYUH3A/-/FF119L	5
CC	GO:0034357	photosynthetic membrane	40/504	70/4817	4.06907e-22	1.19359e-20	arahy.Tifrunner.gnm2.ann1.1944SK/arahy.Tifrunner.gnm2.ann1.49ZYT6/arahy.Tifrunner.gnm2.ann1.72UZ71/arahy.Tifrunner.gnm2.ann1.30A6BG/arahy.Tifrunner.gnm2.ann1.Y7HUGW/arahy.Tifrunner.gnm2.ann1.HCTL36/arahy.Tifrunner.gnm2.ann1.FRV526/arahy.Tifrunner.gnm2.ann1.NN0MZU/arahy.Tifrunner.gnm2.ann1.RBYB13/arahy.Tifrunner.gnm2.ann1.09KNS5/arahy.Tifrunner.gnm2.ann1.71HCYD/arahy.Tifrunner.gnm2.ann1.27LE56/ara…	1944SK/49ZYT6/72UZ71/30A6BG/Y7HUGW/HCTL36/FRV526/NN0MZU/RBYB13/09KNS5/71HCYD/27LE56/4PD0PP/9QX17Y/PI6GK2/YBSA05/G1SUYP/MMUF9T/39S8LV/PH9A9F/F0UT86/V1P8P6/9042LP/VHAI7W/PX7M3V/110G34/DHZ2RQ/I4CVDG/18YQBF/HB1P9N/JYH77Y/QW0L8Q/1B2UBR/PIZC5V/MF538D/H2XQXC/22L7FB/V5WWJ8/V41D0B/I21UC1	40		CC	GO:0005618	cell wall	16/234	126/4817	0.000340696	0.012265	arahy.Tifrunner.gnm2.ann1.I4AHF2/arahy.Tifrunner.gnm2.ann1.6NV05N/arahy.Tifrunner.gnm2.ann1.MY5CGZ/arahy.Tifrunner.gnm2.ann1.SLIY4S/arahy.Tifrunner.gnm2.ann1.MAC6YY/arahy.Tifrunner.gnm2.ann1.52VWXA/arahy.Tifrunner.gnm2.ann1.Y7SLGU/arahy.Tifrunner.gnm2.ann1.HU828B/arahy.Tifrunner.gnm2.ann1.4KDK0P/novel.5407/arahy.Tifrunner.gnm2.ann1.78LN1U/arahy.Tifrunner.gnm2.ann1.DIU0LM/arahy.Tifrunner.gnm2.ann1…	I4AHF2/6NV05N/MY5CGZ/SLIY4S/MAC6YY/52VWXA/Y7SLGU/HU828B/4KDK0P/-/78LN1U/DIU0LM/L3JBZI/CJ5UHC/U65F6Q/E945XK	16
CC	GO:0009521	photosystem	36/504	65/4817	2.21222e-19	4.86689e-18	arahy.Tifrunner.gnm2.ann1.1944SK/arahy.Tifrunner.gnm2.ann1.49ZYT6/arahy.Tifrunner.gnm2.ann1.72UZ71/arahy.Tifrunner.gnm2.ann1.30A6BG/arahy.Tifrunner.gnm2.ann1.Y7HUGW/arahy.Tifrunner.gnm2.ann1.HCTL36/arahy.Tifrunner.gnm2.ann1.FRV526/arahy.Tifrunner.gnm2.ann1.RBYB13/arahy.Tifrunner.gnm2.ann1.09KNS5/arahy.Tifrunner.gnm2.ann1.71HCYD/arahy.Tifrunner.gnm2.ann1.27LE56/arahy.Tifrunner.gnm2.ann1.4PD0PP/ara…	1944SK/49ZYT6/72UZ71/30A6BG/Y7HUGW/HCTL36/FRV526/RBYB13/09KNS5/71HCYD/27LE56/4PD0PP/9QX17Y/PI6GK2/YBSA05/G1SUYP/MMUF9T/PH9A9F/9042LP/VHAI7W/PX7M3V/110G34/DHZ2RQ/I4CVDG/18YQBF/HB1P9N/JYH77Y/QW0L8Q/1B2UBR/PIZC5V/MF538D/H2XQXC/22L7FB/V5WWJ8/V41D0B/I21UC1	36		CC	GO:0030312	external encapsulating structure	16/234	126/4817	0.000340696	0.012265	arahy.Tifrunner.gnm2.ann1.I4AHF2/arahy.Tifrunner.gnm2.ann1.6NV05N/arahy.Tifrunner.gnm2.ann1.MY5CGZ/arahy.Tifrunner.gnm2.ann1.SLIY4S/arahy.Tifrunner.gnm2.ann1.MAC6YY/arahy.Tifrunner.gnm2.ann1.52VWXA/arahy.Tifrunner.gnm2.ann1.Y7SLGU/arahy.Tifrunner.gnm2.ann1.HU828B/arahy.Tifrunner.gnm2.ann1.4KDK0P/novel.5407/arahy.Tifrunner.gnm2.ann1.78LN1U/arahy.Tifrunner.gnm2.ann1.DIU0LM/arahy.Tifrunner.gnm2.ann1…	I4AHF2/6NV05N/MY5CGZ/SLIY4S/MAC6YY/52VWXA/Y7SLGU/HU828B/4KDK0P/-/78LN1U/DIU0LM/L3JBZI/CJ5UHC/U65F6Q/E945XK	16
CC	GO:0042651	thylakoid membrane	26/504	45/4817	6.43712e-15	1.13293e-13	arahy.Tifrunner.gnm2.ann1.1944SK/arahy.Tifrunner.gnm2.ann1.49ZYT6/arahy.Tifrunner.gnm2.ann1.72UZ71/arahy.Tifrunner.gnm2.ann1.30A6BG/arahy.Tifrunner.gnm2.ann1.Y7HUGW/arahy.Tifrunner.gnm2.ann1.HCTL36/arahy.Tifrunner.gnm2.ann1.FRV526/arahy.Tifrunner.gnm2.ann1.NN0MZU/arahy.Tifrunner.gnm2.ann1.RBYB13/arahy.Tifrunner.gnm2.ann1.09KNS5/arahy.Tifrunner.gnm2.ann1.27LE56/arahy.Tifrunner.gnm2.ann1.9QX17Y/ara…	1944SK/49ZYT6/72UZ71/30A6BG/Y7HUGW/HCTL36/FRV526/NN0MZU/RBYB13/09KNS5/27LE56/9QX17Y/G1SUYP/MMUF9T/39S8LV/PH9A9F/F0UT86/V1P8P6/I4CVDG/JYH77Y/1B2UBR/PIZC5V/H2XQXC/22L7FB/V41D0B/I21UC1	26		CC	GO:0000786	nucleosome	6/234	25/4817	0.0010007	0.0252452	arahy.Tifrunner.gnm2.ann1.70JD05/arahy.Tifrunner.gnm2.ann1.I41NMG/arahy.Tifrunner.gnm2.ann1.RIX96U/arahy.Tifrunner.gnm2.ann1.34Z3BG/arahy.Tifrunner.gnm2.ann1.V3922U/arahy.Tifrunner.gnm2.ann1.H8H77X	70JD05/I41NMG/RIX96U/34Z3BG/V3922U/H8H77X	6
CC	GO:0009654	photosystem II oxygen evolving complex	22/504	40/4817	3.27833e-12	4.80822e-11	arahy.Tifrunner.gnm2.ann1.1944SK/arahy.Tifrunner.gnm2.ann1.49ZYT6/arahy.Tifrunner.gnm2.ann1.72UZ71/arahy.Tifrunner.gnm2.ann1.30A6BG/arahy.Tifrunner.gnm2.ann1.Y7HUGW/arahy.Tifrunner.gnm2.ann1.HCTL36/arahy.Tifrunner.gnm2.ann1.FRV526/arahy.Tifrunner.gnm2.ann1.RBYB13/arahy.Tifrunner.gnm2.ann1.09KNS5/arahy.Tifrunner.gnm2.ann1.27LE56/arahy.Tifrunner.gnm2.ann1.9QX17Y/arahy.Tifrunner.gnm2.ann1.G1SUYP/ara…	1944SK/49ZYT6/72UZ71/30A6BG/Y7HUGW/HCTL36/FRV526/RBYB13/09KNS5/27LE56/9QX17Y/G1SUYP/MMUF9T/PH9A9F/I4CVDG/JYH77Y/1B2UBR/PIZC5V/H2XQXC/22L7FB/V41D0B/I21UC1	22		CC	GO:0000785	chromatin	6/234	27/4817	0.00154145	0.0252452	arahy.Tifrunner.gnm2.ann1.70JD05/arahy.Tifrunner.gnm2.ann1.I41NMG/arahy.Tifrunner.gnm2.ann1.RIX96U/arahy.Tifrunner.gnm2.ann1.34Z3BG/arahy.Tifrunner.gnm2.ann1.V3922U/arahy.Tifrunner.gnm2.ann1.H8H77X	70JD05/I41NMG/RIX96U/34Z3BG/V3922U/H8H77X	6
CC	GO:0009523	photosystem II	22/504	41/4817	6.39432e-12	8.03858e-11	arahy.Tifrunner.gnm2.ann1.1944SK/arahy.Tifrunner.gnm2.ann1.49ZYT6/arahy.Tifrunner.gnm2.ann1.72UZ71/arahy.Tifrunner.gnm2.ann1.30A6BG/arahy.Tifrunner.gnm2.ann1.Y7HUGW/arahy.Tifrunner.gnm2.ann1.HCTL36/arahy.Tifrunner.gnm2.ann1.FRV526/arahy.Tifrunner.gnm2.ann1.RBYB13/arahy.Tifrunner.gnm2.ann1.09KNS5/arahy.Tifrunner.gnm2.ann1.27LE56/arahy.Tifrunner.gnm2.ann1.9QX17Y/arahy.Tifrunner.gnm2.ann1.G1SUYP/ara…	1944SK/49ZYT6/72UZ71/30A6BG/Y7HUGW/HCTL36/FRV526/RBYB13/09KNS5/27LE56/9QX17Y/G1SUYP/MMUF9T/PH9A9F/I4CVDG/JYH77Y/1B2UBR/PIZC5V/H2XQXC/22L7FB/V41D0B/I21UC1	22		CC	GO:0032993	protein-DNA complex	6/234	27/4817	0.00154145	0.0252452	arahy.Tifrunner.gnm2.ann1.70JD05/arahy.Tifrunner.gnm2.ann1.I41NMG/arahy.Tifrunner.gnm2.ann1.RIX96U/arahy.Tifrunner.gnm2.ann1.34Z3BG/arahy.Tifrunner.gnm2.ann1.V3922U/arahy.Tifrunner.gnm2.ann1.H8H77X	70JD05/I41NMG/RIX96U/34Z3BG/V3922U/H8H77X	6
CC	GO:1990204	oxidoreductase complex	22/504	46/4817	1.24426e-10	1.36869e-09	arahy.Tifrunner.gnm2.ann1.1944SK/arahy.Tifrunner.gnm2.ann1.49ZYT6/arahy.Tifrunner.gnm2.ann1.72UZ71/arahy.Tifrunner.gnm2.ann1.30A6BG/arahy.Tifrunner.gnm2.ann1.Y7HUGW/arahy.Tifrunner.gnm2.ann1.HCTL36/arahy.Tifrunner.gnm2.ann1.FRV526/arahy.Tifrunner.gnm2.ann1.RBYB13/arahy.Tifrunner.gnm2.ann1.09KNS5/arahy.Tifrunner.gnm2.ann1.27LE56/arahy.Tifrunner.gnm2.ann1.9QX17Y/arahy.Tifrunner.gnm2.ann1.G1SUYP/ara…	1944SK/49ZYT6/72UZ71/30A6BG/Y7HUGW/HCTL36/FRV526/RBYB13/09KNS5/27LE56/9QX17Y/G1SUYP/MMUF9T/PH9A9F/I4CVDG/JYH77Y/1B2UBR/PIZC5V/H2XQXC/22L7FB/V41D0B/I21UC1	22		CC	GO:0044427	chromosomal part	10/234	69/4817	0.00163626	0.0252452	arahy.Tifrunner.gnm2.ann1.70JD05/arahy.Tifrunner.gnm2.ann1.SID920/arahy.Tifrunner.gnm2.ann1.I41NMG/arahy.Tifrunner.gnm2.ann1.681ID1/arahy.Tifrunner.gnm2.ann1.RIX96U/arahy.Tifrunner.gnm2.ann1.ITG5Q4/arahy.Tifrunner.gnm2.ann1.34Z3BG/arahy.Tifrunner.gnm2.ann1.V3922U/arahy.Tifrunner.gnm2.ann1.K7EFN7/arahy.Tifrunner.gnm2.ann1.H8H77X	70JD05/SID920/I41NMG/681ID1/RIX96U/ITG5Q4/34Z3BG/V3922U/K7EFN7/H8H77X	10
CC	GO:0009538	photosystem I reaction center	11/504	12/4817	1.62078e-10	1.58476e-09	arahy.Tifrunner.gnm2.ann1.71HCYD/arahy.Tifrunner.gnm2.ann1.PI6GK2/arahy.Tifrunner.gnm2.ann1.YBSA05/arahy.Tifrunner.gnm2.ann1.VHAI7W/arahy.Tifrunner.gnm2.ann1.PX7M3V/arahy.Tifrunner.gnm2.ann1.110G34/arahy.Tifrunner.gnm2.ann1.DHZ2RQ/arahy.Tifrunner.gnm2.ann1.18YQBF/arahy.Tifrunner.gnm2.ann1.HB1P9N/arahy.Tifrunner.gnm2.ann1.QW0L8Q/arahy.Tifrunner.gnm2.ann1.MF538D	71HCYD/PI6GK2/YBSA05/VHAI7W/PX7M3V/110G34/DHZ2RQ/18YQBF/HB1P9N/QW0L8Q/MF538D	11		CC	GO:0044815	DNA packaging complex	6/234	28/4817	0.00188346	0.0254267	arahy.Tifrunner.gnm2.ann1.70JD05/arahy.Tifrunner.gnm2.ann1.I41NMG/arahy.Tifrunner.gnm2.ann1.RIX96U/arahy.Tifrunner.gnm2.ann1.34Z3BG/arahy.Tifrunner.gnm2.ann1.V3922U/arahy.Tifrunner.gnm2.ann1.H8H77X	70JD05/I41NMG/RIX96U/34Z3BG/V3922U/H8H77X	6
CC	GO:0009522	photosystem I	14/504	21/4817	9.24334e-10	8.13414e-09	arahy.Tifrunner.gnm2.ann1.71HCYD/arahy.Tifrunner.gnm2.ann1.4PD0PP/arahy.Tifrunner.gnm2.ann1.PI6GK2/arahy.Tifrunner.gnm2.ann1.YBSA05/arahy.Tifrunner.gnm2.ann1.9042LP/arahy.Tifrunner.gnm2.ann1.VHAI7W/arahy.Tifrunner.gnm2.ann1.PX7M3V/arahy.Tifrunner.gnm2.ann1.110G34/arahy.Tifrunner.gnm2.ann1.DHZ2RQ/arahy.Tifrunner.gnm2.ann1.18YQBF/arahy.Tifrunner.gnm2.ann1.HB1P9N/arahy.Tifrunner.gnm2.ann1.QW0L8Q/ara…	71HCYD/4PD0PP/PI6GK2/YBSA05/9042LP/VHAI7W/PX7M3V/110G34/DHZ2RQ/18YQBF/HB1P9N/QW0L8Q/MF538D/V5WWJ8	14		MF	GO:0051082	unfolded protein binding	23/1155	99/21029	2.88398e-09	8.39237e-07	arahy.Tifrunner.gnm2.ann1.GX1P2J/arahy.Tifrunner.gnm2.ann1.YQG5EZ/arahy.Tifrunner.gnm2.ann1.Q1M4CJ/arahy.Tifrunner.gnm2.ann1.B8WNJH/arahy.Tifrunner.gnm2.ann1.H9FJ3E/arahy.Tifrunner.gnm2.ann1.H890L5/arahy.Tifrunner.gnm2.ann1.L8QKWP/arahy.Tifrunner.gnm2.ann1.LS67LH/arahy.Tifrunner.gnm2.ann1.GJS7Q8/arahy.Tifrunner.gnm2.ann1.982YMX/arahy.Tifrunner.gnm2.ann1.LFBK1H/arahy.Tifrunner.gnm2.ann1.67G4CB/ara…	GX1P2J/YQG5EZ/Q1M4CJ/B8WNJH/H9FJ3E/H890L5/L8QKWP/LS67LH/GJS7Q8/982YMX/LFBK1H/67G4CB/JHWM2T/K8JXLT/V8HRRV/Y5QTY6/AYUH3A/XCJ48I/3CQ5XM/FVU0Y6/XHNB7E/-/FF119L	23
CC	GO:0019898	extrinsic component of membrane	19/504	42/4817	7.62687e-09	6.1015e-08	arahy.Tifrunner.gnm2.ann1.1944SK/arahy.Tifrunner.gnm2.ann1.49ZYT6/arahy.Tifrunner.gnm2.ann1.30A6BG/arahy.Tifrunner.gnm2.ann1.Y7HUGW/arahy.Tifrunner.gnm2.ann1.RBYB13/arahy.Tifrunner.gnm2.ann1.09KNS5/arahy.Tifrunner.gnm2.ann1.27LE56/arahy.Tifrunner.gnm2.ann1.G1SUYP/arahy.Tifrunner.gnm2.ann1.MMUF9T/arahy.Tifrunner.gnm2.ann1.PH9A9F/arahy.Tifrunner.gnm2.ann1.I4CVDG/arahy.Tifrunner.gnm2.ann1.JYH77Y/ara…	1944SK/49ZYT6/30A6BG/Y7HUGW/RBYB13/09KNS5/27LE56/G1SUYP/MMUF9T/PH9A9F/I4CVDG/JYH77Y/1B2UBR/ML3LVJ/PIZC5V/H2XQXC/22L7FB/V41D0B/I21UC1	19		MF	GO:0003924	GTPase activity	17/1155	91/21029	8.12071e-06	0.00118156	arahy.Tifrunner.gnm2.ann1.LYMQ75/arahy.Tifrunner.gnm2.ann1.R4XM2R/arahy.Tifrunner.gnm2.ann1.M83GCC/arahy.Tifrunner.gnm2.ann1.KRJ4S2/arahy.Tifrunner.gnm2.ann1.BD5KCN/arahy.Tifrunner.gnm2.ann1.WA13PC/arahy.Tifrunner.gnm2.ann1.3M8WGZ/arahy.Tifrunner.gnm2.ann1.5A64T9/arahy.Tifrunner.gnm2.ann1.X7UXQY/arahy.Tifrunner.gnm2.ann1.56W2G2/arahy.Tifrunner.gnm2.ann1.HJVE3I/arahy.Tifrunner.gnm2.ann1.JC6E3B/ara…	LYMQ75/R4XM2R/M83GCC/KRJ4S2/BD5KCN/WA13PC/3M8WGZ/5A64T9/X7UXQY/56W2G2/HJVE3I/JC6E3B/YH0JLY/6RPN1M/C4UQ0G/1HBP31/DIS46Y	17
CC	GO:0098796	membrane protein complex	45/504	280/4817	0.0018663	0.0136862	arahy.Tifrunner.gnm2.ann1.1944SK/arahy.Tifrunner.gnm2.ann1.49ZYT6/arahy.Tifrunner.gnm2.ann1.72UZ71/arahy.Tifrunner.gnm2.ann1.30A6BG/arahy.Tifrunner.gnm2.ann1.Y7HUGW/arahy.Tifrunner.gnm2.ann1.HCTL36/arahy.Tifrunner.gnm2.ann1.FRV526/arahy.Tifrunner.gnm2.ann1.RBYB13/arahy.Tifrunner.gnm2.ann1.F6CLKD/arahy.Tifrunner.gnm2.ann1.09KNS5/arahy.Tifrunner.gnm2.ann1.71HCYD/arahy.Tifrunner.gnm2.ann1.KSV0XM/ara…	1944SK/49ZYT6/72UZ71/30A6BG/Y7HUGW/HCTL36/FRV526/RBYB13/F6CLKD/09KNS5/71HCYD/KSV0XM/27LE56/4PD0PP/9QX17Y/PI6GK2/VKW613/YBSA05/G1SUYP/MMUF9T/PH9A9F/9042LP/VHAI7W/PX7M3V/110G34/DHZ2RQ/I4CVDG/18YQBF/HB1P9N/JYH77Y/QW0L8Q/TBSZ4K/1B2UBR/ML3LVJ/PIZC5V/MF538D/H2XQXC/22L7FB/V5WWJ8/JHL0SX/9T9YI2/D7QXWT/V41D0B/I21UC1/4QJN5H	45		MF	GO:0046982	protein heterodimerization activity	15/1155	90/21029	0.000107766	0.0104533	arahy.Tifrunner.gnm2.ann1.D0EVJ3/arahy.Tifrunner.gnm2.ann1.LK8GY6/arahy.Tifrunner.gnm2.ann1.SJW8XV/arahy.Tifrunner.gnm2.ann1.38UJZE/arahy.Tifrunner.gnm2.ann1.FUQ01W/arahy.Tifrunner.gnm2.ann1.D7N80J/arahy.Tifrunner.gnm2.ann1.IFK0V2/arahy.Tifrunner.gnm2.ann1.E23R5P/arahy.Tifrunner.gnm2.ann1.KY1P9Y/arahy.Tifrunner.gnm2.ann1.M2R7LU/arahy.Tifrunner.gnm2.ann1.FT13IX/arahy.Tifrunner.gnm2.ann1.UN6F3P/ara…	D0EVJ3/LK8GY6/SJW8XV/38UJZE/FUQ01W/D7N80J/IFK0V2/E23R5P/KY1P9Y/M2R7LU/FT13IX/UN6F3P/674LAM/N4ELLG/UK6EYH	15
CC	GO:0009507	chloroplast	6/504	17/4817	0.00574907	0.036137	arahy.Tifrunner.gnm2.ann1.F4N1WH/arahy.Tifrunner.gnm2.ann1.H5H05M/arahy.Tifrunner.gnm2.ann1.ZGZX3T/arahy.Tifrunner.gnm2.ann1.FSAK9D/arahy.Tifrunner.gnm2.ann1.7243UF/arahy.Tifrunner.gnm2.ann1.L0KK3Q	F4N1WH/H5H05M/ZGZX3T/FSAK9D/7243UF/L0KK3Q	6
CC	GO:0009536	plastid	6/504	17/4817	0.00574907	0.036137	arahy.Tifrunner.gnm2.ann1.F4N1WH/arahy.Tifrunner.gnm2.ann1.H5H05M/arahy.Tifrunner.gnm2.ann1.ZGZX3T/arahy.Tifrunner.gnm2.ann1.FSAK9D/arahy.Tifrunner.gnm2.ann1.7243UF/arahy.Tifrunner.gnm2.ann1.L0KK3Q	F4N1WH/H5H05M/ZGZX3T/FSAK9D/7243UF/L0KK3Q	6
CC	GO:0005576	extracellular region	11/504	46/4817	0.00653811	0.0383569	arahy.Tifrunner.gnm2.ann1.FWQ16B/arahy.Tifrunner.gnm2.ann1.6M4P9K/arahy.Tifrunner.gnm2.ann1.CGU5TI/arahy.Tifrunner.gnm2.ann1.B3UXLR/novel.1158/arahy.Tifrunner.gnm2.ann1.L7JIJ5/arahy.Tifrunner.gnm2.ann1.B1AFV9/arahy.Tifrunner.gnm2.ann1.63MW46/arahy.Tifrunner.gnm2.ann1.ZJ180B/arahy.Tifrunner.gnm2.ann1.0LE9N4/arahy.Tifrunner.gnm2.ann1.V02MI5	FWQ16B/6M4P9K/CGU5TI/B3UXLR/-/L7JIJ5/B1AFV9/63MW46/ZJ180B/0LE9N4/V02MI5	11
MF	GO:0016701	oxidoreductase activity, acting on single donors with incorporation of molecular oxygen	34/2725	86/21029	5.75571e-10	2.0663e-07	arahy.Tifrunner.gnm2.ann1.KD1GVP/arahy.Tifrunner.gnm2.ann1.ZSH2T8/arahy.Tifrunner.gnm2.ann1.PG0L05/arahy.Tifrunner.gnm2.ann1.NDAY03/arahy.Tifrunner.gnm2.ann1.4U7REM/arahy.Tifrunner.gnm2.ann1.0UNU52/arahy.Tifrunner.gnm2.ann1.V9UCIZ/arahy.Tifrunner.gnm2.ann1.F8CF98/arahy.Tifrunner.gnm2.ann1.TRRP7J/arahy.Tifrunner.gnm2.ann1.ZS7YSR/arahy.Tifrunner.gnm2.ann1.KS8M6W/arahy.Tifrunner.gnm2.ann1.VPDB1U/ara…	KD1GVP/ZSH2T8/PG0L05/NDAY03/4U7REM/0UNU52/V9UCIZ/F8CF98/TRRP7J/ZS7YSR/KS8M6W/VPDB1U/8D7DUE/2M7K4U/9LG0C7/S68QGU/J2XU5N/3MSB0H/B9PVT7/Z1CJI9/VZ3VQN/6TJ5BP/ZE2CQ7/8YR14Z/R0TYU9/LXAL56/GU7FRK/VKSA8D/RA2WWK/S6TVHJ/XSVY15/ELH53L/Y9A69F/7U017G	34
MF	GO:0016702	oxidoreductase activity, acting on single donors with incorporation of molecular oxygen, incorporation of two atoms of oxygen	29/2725	73/21029	9.16802e-09	1.3338e-06	arahy.Tifrunner.gnm2.ann1.PG0L05/arahy.Tifrunner.gnm2.ann1.NDAY03/arahy.Tifrunner.gnm2.ann1.4U7REM/arahy.Tifrunner.gnm2.ann1.0UNU52/arahy.Tifrunner.gnm2.ann1.V9UCIZ/arahy.Tifrunner.gnm2.ann1.F8CF98/arahy.Tifrunner.gnm2.ann1.TRRP7J/arahy.Tifrunner.gnm2.ann1.ZS7YSR/arahy.Tifrunner.gnm2.ann1.KS8M6W/arahy.Tifrunner.gnm2.ann1.VPDB1U/arahy.Tifrunner.gnm2.ann1.8D7DUE/arahy.Tifrunner.gnm2.ann1.2M7K4U/ara…	PG0L05/NDAY03/4U7REM/0UNU52/V9UCIZ/F8CF98/TRRP7J/ZS7YSR/KS8M6W/VPDB1U/8D7DUE/2M7K4U/9LG0C7/S68QGU/J2XU5N/3MSB0H/B9PVT7/VZ3VQN/6TJ5BP/ZE2CQ7/8YR14Z/R0TYU9/LXAL56/GU7FRK/RA2WWK/S6TVHJ/XSVY15/Y9A69F/7U017G	29
MF	GO:0016705	oxidoreductase activity, acting on paired donors, with incorporation or reduction of molecular oxygen	104/2725	466/21029	1.27332e-08	1.3338e-06	arahy.Tifrunner.gnm2.ann1.F74L81/arahy.Tifrunner.gnm2.ann1.1R706V/arahy.Tifrunner.gnm2.ann1.CLFR23/arahy.Tifrunner.gnm2.ann1.K1LFJJ/arahy.Tifrunner.gnm2.ann1.DBZ9PS/arahy.Tifrunner.gnm2.ann1.AYA1A5/arahy.Tifrunner.gnm2.ann1.9ET73H/arahy.Tifrunner.gnm2.ann1.WLZ7Z3/arahy.Tifrunner.gnm2.ann1.LXP1WJ/arahy.Tifrunner.gnm2.ann1.7HFF48/arahy.Tifrunner.gnm2.ann1.722ASC/arahy.Tifrunner.gnm2.ann1.LYT3KD/ara…	F74L81/1R706V/CLFR23/K1LFJJ/DBZ9PS/AYA1A5/9ET73H/WLZ7Z3/LXP1WJ/7HFF48/722ASC/LYT3KD/X1BDZQ/TI8LFW/PFDI3N/SND7WH/D84CI6/W3WWNZ/VNK22G/SGZ2CH/2TV28S/NWH0QG/XKY9LP/T2Z52M/8R7WRR/E2YHWJ/77KTPK/IYR592/3475Q7/JCXG2J/F73TU2/K9QGVV/7R7017/D92ENK/V40EJ3/9E5BV9/M38SQY/0JDQ22/0YP240/XX3TAX/9WXZ62/Z6EAYS/GVGT3R/1PI95V/3B1CVE/Q6MIXV/9J8RGD/XIHY4L/5EDI0X/-/8EC0VW/2YDG1M/H3NIE5/ILZ7DY/IT7QFA/40PHQK/-/J8Q3D1/VV0…	104
MF	GO:0030246	carbohydrate binding	69/2725	270/21029	1.48613e-08	1.3338e-06	novel.2140/arahy.Tifrunner.gnm2.ann1.SMIY5J/arahy.Tifrunner.gnm2.ann1.C5XSWP/arahy.Tifrunner.gnm2.ann1.XV6HX4/novel.1704/arahy.Tifrunner.gnm2.ann1.2UMJ73/arahy.Tifrunner.gnm2.ann1.H7N144/arahy.Tifrunner.gnm2.ann1.ZECT0Q/arahy.Tifrunner.gnm2.ann1.1PFK72/arahy.Tifrunner.gnm2.ann1.ZS5EQ8/arahy.Tifrunner.gnm2.ann1.IQ3ZPK/arahy.Tifrunner.gnm2.ann1.KD88GI/arahy.Tifrunner.gnm2.ann1.19P32S/arahy.Tifrunne…	-/SMIY5J/C5XSWP/XV6HX4/-/2UMJ73/H7N144/ZECT0Q/1PFK72/ZS5EQ8/IQ3ZPK/KD88GI/19P32S/16M659/UP75CU/RPPF3H/27FFWB/Z1NGKZ/TJT6BT/NG2Z3Z/KU9SFJ/MQ5PPI/5MT86C/Q6PWNF/A1DDM3/WT0JX9/45XZWW/N0HV1Z/BM1T67/SA3GIM/R1XS8N/TWA65T/TN704Z/GQI3KC/VG7HYF/72B7PK/ZI7XC2/Y2Z9LS/MM5VKY/Y3RZ5Q/D51UBJ/RDA4JH/W2PWCU/HZCB2X/U03MUX/N5UJMF/LB9ZWL/TAR5IY/CVR1BS/M1LVA5/Y0JIV8/7NBA20/UVU1B7/RIM3FC/GW3QL7/55VZFW/BG7UA0/63G7RJ/MQN…	69
MF	GO:0051213	dioxygenase activity	29/2725	77/21029	3.76743e-08	2.70501e-06	arahy.Tifrunner.gnm2.ann1.PG0L05/arahy.Tifrunner.gnm2.ann1.NDAY03/arahy.Tifrunner.gnm2.ann1.4U7REM/arahy.Tifrunner.gnm2.ann1.0UNU52/arahy.Tifrunner.gnm2.ann1.V9UCIZ/arahy.Tifrunner.gnm2.ann1.F8CF98/arahy.Tifrunner.gnm2.ann1.TRRP7J/arahy.Tifrunner.gnm2.ann1.ZS7YSR/arahy.Tifrunner.gnm2.ann1.KS8M6W/arahy.Tifrunner.gnm2.ann1.VPDB1U/arahy.Tifrunner.gnm2.ann1.8D7DUE/arahy.Tifrunner.gnm2.ann1.2M7K4U/ara…	PG0L05/NDAY03/4U7REM/0UNU52/V9UCIZ/F8CF98/TRRP7J/ZS7YSR/KS8M6W/VPDB1U/8D7DUE/2M7K4U/9LG0C7/S68QGU/J2XU5N/3MSB0H/B9PVT7/VZ3VQN/6TJ5BP/ZE2CQ7/8YR14Z/R0TYU9/LXAL56/GU7FRK/RA2WWK/S6TVHJ/XSVY15/Y9A69F/7U017G	29
MF	GO:0005506	iron ion binding	102/2725	469/21029	6.93873e-08	4.15167e-06	arahy.Tifrunner.gnm2.ann1.K1LFJJ/arahy.Tifrunner.gnm2.ann1.DBZ9PS/arahy.Tifrunner.gnm2.ann1.AYA1A5/arahy.Tifrunner.gnm2.ann1.Z544U3/arahy.Tifrunner.gnm2.ann1.LXP1WJ/arahy.Tifrunner.gnm2.ann1.X1BDZQ/arahy.Tifrunner.gnm2.ann1.TI8LFW/arahy.Tifrunner.gnm2.ann1.B2GHU0/arahy.Tifrunner.gnm2.ann1.PFDI3N/arahy.Tifrunner.gnm2.ann1.SND7WH/arahy.Tifrunner.gnm2.ann1.D84CI6/arahy.Tifrunner.gnm2.ann1.W3WWNZ/ara…	K1LFJJ/DBZ9PS/AYA1A5/Z544U3/LXP1WJ/X1BDZQ/TI8LFW/B2GHU0/PFDI3N/SND7WH/D84CI6/W3WWNZ/VNK22G/SGZ2CH/2TV28S/NWH0QG/XKY9LP/T2Z52M/8R7WRR/77KTPK/IYR592/3475Q7/JCXG2J/F73TU2/Z8RNIG/K9QGVV/7R7017/2U4GNC/D92ENK/V40EJ3/9E5BV9/M38SQY/L6QVD1/0YP240/XX3TAX/SF5GS9/9WXZ62/QS0PB5/Z6EAYS/GVGT3R/Z1CJI9/3B1CVE/A6HILS/Q6MIXV/9J8RGD/XIHY4L/5EDI0X/-/8EC0VW/405Q8S/71H07L/VW98FE/2YDG1M/H3NIE5/ILZ7DY/IT7QFA/-/FT61ID/G1R…	102
MF	GO:0005509	calcium ion binding	62/2725	248/21029	1.83647e-07	9.41848e-06	arahy.Tifrunner.gnm2.ann1.1944SK/arahy.Tifrunner.gnm2.ann1.49ZYT6/arahy.Tifrunner.gnm2.ann1.CW2GVZ/arahy.Tifrunner.gnm2.ann1.H7N144/arahy.Tifrunner.gnm2.ann1.P2RW1V/arahy.Tifrunner.gnm2.ann1.30A6BG/arahy.Tifrunner.gnm2.ann1.Y7HUGW/arahy.Tifrunner.gnm2.ann1.ZECT0Q/arahy.Tifrunner.gnm2.ann1.D2U3E6/arahy.Tifrunner.gnm2.ann1.ZS5EQ8/arahy.Tifrunner.gnm2.ann1.05QM7H/arahy.Tifrunner.gnm2.ann1.RBYB13/ara…	1944SK/49ZYT6/CW2GVZ/H7N144/P2RW1V/30A6BG/Y7HUGW/ZECT0Q/D2U3E6/ZS5EQ8/05QM7H/RBYB13/39EPPD/09KNS5/V7DYZ1/RPPF3H/27LE56/D3S8RY/-/HEPJ9B/-/-/G1SUYP/ATM50A/MMUF9T/4NL1XF/5MT86C/PH9A9F/80FISQ/Q6PWNF/-/H7PRHK/-/I4CVDG/JYH77Y/Z9K4G4/DN608C/77Y3FG/64516H/SPQ4E9/DSV9VH/J8TUD1/Q30J3K/HK0XZ1/1B2UBR/PIZC5V/IK01U6/PVP2TS/H71TAS/1645LU/6KP4CV/6QX9MQ/H2XQXC/22L7FB/W1K19V/-/D2QNFF/J270P7/V41D0B/2EIF5S/I21UC1/U9…	62
MF	GO:0016747	transferase activity, transferring acyl groups other than amino-acyl groups	64/2725	280/21029	3.32668e-06	0.000149285	arahy.Tifrunner.gnm2.ann1.WN738C/arahy.Tifrunner.gnm2.ann1.K55J2B/arahy.Tifrunner.gnm2.ann1.P1JLUS/arahy.Tifrunner.gnm2.ann1.NM5DTL/arahy.Tifrunner.gnm2.ann1.U6WHGD/novel.2958/arahy.Tifrunner.gnm2.ann1.EE1039/arahy.Tifrunner.gnm2.ann1.2DX304/arahy.Tifrunner.gnm2.ann1.HP0DJU/arahy.Tifrunner.gnm2.ann1.GZ7CAY/arahy.Tifrunner.gnm2.ann1.3E45N9/arahy.Tifrunner.gnm2.ann1.IFJ1V3/arahy.Tifrunner.gnm2.ann1…	WN738C/K55J2B/P1JLUS/NM5DTL/U6WHGD/-/EE1039/2DX304/HP0DJU/GZ7CAY/3E45N9/IFJ1V3/QYND6D/PYMC5A/-/4V9373/WVQY2R/6JMM3R/8FU3KM/2KRB9I/68T47T/AMV68J/9LP27W/IF8SZ4/5JI0ZF/DJQ4R3/W8ALCK/43YBTN/Y8G0JB/16A6WD/C5K50D/M2UAUC/TIY3DH/B2PPBR/RYXG2W/LFZN7F/1G8TBZ/U0HZSX/KKNM96/K4CMZR/T9PLK1/-/1GD9C0/0N85F7/PV9TPZ/Q8CNLJ/NDL7Z2/I4CLT8/XHC94G/B3L4BD/WW5SAZ/-/KFWY3N/B6M0S6/D773D7/Y16MZ1/BGR17W/4VGG9Y/D991TP/94WLVK…	64
MF	GO:0016838	carbon-oxygen lyase activity, acting on phosphates	23/2725	67/21029	6.00164e-06	0.000239399	arahy.Tifrunner.gnm2.ann1.HN9IMI/arahy.Tifrunner.gnm2.ann1.FXE6GW/arahy.Tifrunner.gnm2.ann1.BCXY77/arahy.Tifrunner.gnm2.ann1.Q8JEHC/arahy.Tifrunner.gnm2.ann1.YWY61J/arahy.Tifrunner.gnm2.ann1.F7D8SE/arahy.Tifrunner.gnm2.ann1.B41UNZ/arahy.Tifrunner.gnm2.ann1.SWGC3K/arahy.Tifrunner.gnm2.ann1.GV0VBM/arahy.Tifrunner.gnm2.ann1.95ZZMZ/arahy.Tifrunner.gnm2.ann1.1B13BQ/arahy.Tifrunner.gnm2.ann1.RJIK79/ara…	HN9IMI/FXE6GW/BCXY77/Q8JEHC/YWY61J/F7D8SE/B41UNZ/SWGC3K/GV0VBM/95ZZMZ/1B13BQ/RJIK79/BMP4TI/U9L1JU/CSS19L/V7IKH4/PNDG01/HNK79X/Q0W2B6/R1BU5M/7F6LIV/X76XU5/27VNE4	23
MF	GO:0010333	terpene synthase activity	21/2725	61/21029	1.43354e-05	0.00051464	arahy.Tifrunner.gnm2.ann1.HN9IMI/arahy.Tifrunner.gnm2.ann1.FXE6GW/arahy.Tifrunner.gnm2.ann1.BCXY77/arahy.Tifrunner.gnm2.ann1.Q8JEHC/arahy.Tifrunner.gnm2.ann1.YWY61J/arahy.Tifrunner.gnm2.ann1.F7D8SE/arahy.Tifrunner.gnm2.ann1.B41UNZ/arahy.Tifrunner.gnm2.ann1.SWGC3K/arahy.Tifrunner.gnm2.ann1.GV0VBM/arahy.Tifrunner.gnm2.ann1.95ZZMZ/arahy.Tifrunner.gnm2.ann1.1B13BQ/arahy.Tifrunner.gnm2.ann1.RJIK79/ara…	HN9IMI/FXE6GW/BCXY77/Q8JEHC/YWY61J/F7D8SE/B41UNZ/SWGC3K/GV0VBM/95ZZMZ/1B13BQ/RJIK79/BMP4TI/U9L1JU/CSS19L/PNDG01/HNK79X/Q0W2B6/R1BU5M/7F6LIV/27VNE4	21
MF	GO:0004601	peroxidase activity	40/2725	159/21029	2.21345e-05	0.000722389	arahy.Tifrunner.gnm2.ann1.2CFU61/arahy.Tifrunner.gnm2.ann1.L4SXDW/arahy.Tifrunner.gnm2.ann1.I3Z6BS/arahy.Tifrunner.gnm2.ann1.NXIZ0N/arahy.Tifrunner.gnm2.ann1.T73DV5/arahy.Tifrunner.gnm2.ann1.C70Y3X/arahy.Tifrunner.gnm2.ann1.VSM3NT/arahy.Tifrunner.gnm2.ann1.VW8XB4/arahy.Tifrunner.gnm2.ann1.99FZNU/arahy.Tifrunner.gnm2.ann1.D45KPR/arahy.Tifrunner.gnm2.ann1.GB961F/arahy.Tifrunner.gnm2.ann1.WCR287/ara…	2CFU61/L4SXDW/I3Z6BS/NXIZ0N/T73DV5/C70Y3X/VSM3NT/VW8XB4/99FZNU/D45KPR/GB961F/WCR287/2R4QUJ/GT8KW4/41VDTY/EXJG55/IWH7X5/750QUI/F7UUKP/P7R2PY/2L27AA/I8FEWW/P0P2QF/38ICVW/6WM8G7/0IH89K/FFL3CR/6G1FH3/ZB3H4T/IE3GQ3/W4SF8H/RRC04T/CP0U6E/S2UHMH/624Z3W/UCH6AW/C9S01M/TJBP45/9QT5JT/A6MVZL	40
MF	GO:0001871	pattern binding	27/2725	92/21029	2.63592e-05	0.000727918	arahy.Tifrunner.gnm2.ann1.SMIY5J/arahy.Tifrunner.gnm2.ann1.C5XSWP/arahy.Tifrunner.gnm2.ann1.H7N144/arahy.Tifrunner.gnm2.ann1.ZECT0Q/arahy.Tifrunner.gnm2.ann1.ZS5EQ8/arahy.Tifrunner.gnm2.ann1.KD88GI/arahy.Tifrunner.gnm2.ann1.RPPF3H/arahy.Tifrunner.gnm2.ann1.TJT6BT/arahy.Tifrunner.gnm2.ann1.MQ5PPI/arahy.Tifrunner.gnm2.ann1.5MT86C/arahy.Tifrunner.gnm2.ann1.Q6PWNF/arahy.Tifrunner.gnm2.ann1.A1DDM3/ara…	SMIY5J/C5XSWP/H7N144/ZECT0Q/ZS5EQ8/KD88GI/RPPF3H/TJT6BT/MQ5PPI/5MT86C/Q6PWNF/A1DDM3/N0HV1Z/BM1T67/TN704Z/GQI3KC/VG7HYF/ZI7XC2/RDA4JH/W2PWCU/HZCB2X/7NBA20/GW3QL7/PFNU0X/0V36VB/B473LU/V3P7C9	27
MF	GO:0030247	polysaccharide binding	27/2725	92/21029	2.63592e-05	0.000727918	arahy.Tifrunner.gnm2.ann1.SMIY5J/arahy.Tifrunner.gnm2.ann1.C5XSWP/arahy.Tifrunner.gnm2.ann1.H7N144/arahy.Tifrunner.gnm2.ann1.ZECT0Q/arahy.Tifrunner.gnm2.ann1.ZS5EQ8/arahy.Tifrunner.gnm2.ann1.KD88GI/arahy.Tifrunner.gnm2.ann1.RPPF3H/arahy.Tifrunner.gnm2.ann1.TJT6BT/arahy.Tifrunner.gnm2.ann1.MQ5PPI/arahy.Tifrunner.gnm2.ann1.5MT86C/arahy.Tifrunner.gnm2.ann1.Q6PWNF/arahy.Tifrunner.gnm2.ann1.A1DDM3/ara…	SMIY5J/C5XSWP/H7N144/ZECT0Q/ZS5EQ8/KD88GI/RPPF3H/TJT6BT/MQ5PPI/5MT86C/Q6PWNF/A1DDM3/N0HV1Z/BM1T67/TN704Z/GQI3KC/VG7HYF/ZI7XC2/RDA4JH/W2PWCU/HZCB2X/7NBA20/GW3QL7/PFNU0X/0V36VB/B473LU/V3P7C9	27
MF	GO:0051537	2 iron, 2 sulfur cluster binding	10/2725	19/21029	3.97076e-05	0.000893732	arahy.Tifrunner.gnm2.ann1.KD1GVP/arahy.Tifrunner.gnm2.ann1.S0TT2Y/arahy.Tifrunner.gnm2.ann1.ZSH2T8/arahy.Tifrunner.gnm2.ann1.NN0MZU/arahy.Tifrunner.gnm2.ann1.PSIH1X/arahy.Tifrunner.gnm2.ann1.39S8LV/arahy.Tifrunner.gnm2.ann1.F0UT86/arahy.Tifrunner.gnm2.ann1.V1P8P6/arahy.Tifrunner.gnm2.ann1.M9KTRI/arahy.Tifrunner.gnm2.ann1.VKSA8D	KD1GVP/S0TT2Y/ZSH2T8/NN0MZU/PSIH1X/39S8LV/F0UT86/V1P8P6/M9KTRI/VKSA8D	10
MF	GO:0004866	endopeptidase inhibitor activity	19/2725	56/21029	4.57112e-05	0.000893732	arahy.Tifrunner.gnm2.ann1.K2SWWG/arahy.Tifrunner.gnm2.ann1.9N9F55/arahy.Tifrunner.gnm2.ann1.Q36S6K/arahy.Tifrunner.gnm2.ann1.U2UX9Q/arahy.Tifrunner.gnm2.ann1.6S81H9/arahy.Tifrunner.gnm2.ann1.6M4P9K/arahy.Tifrunner.gnm2.ann1.4H9MWH/arahy.Tifrunner.gnm2.ann1.RGL1S4/arahy.Tifrunner.gnm2.ann1.CGU5TI/arahy.Tifrunner.gnm2.ann1.5BD9V0/novel.1195/arahy.Tifrunner.gnm2.ann1.JP9AM4/arahy.Tifrunner.gnm2.ann1…	K2SWWG/9N9F55/Q36S6K/U2UX9Q/6S81H9/6M4P9K/4H9MWH/RGL1S4/CGU5TI/5BD9V0/-/JP9AM4/L7JIJ5/71B2RZ/1T55P5/TZ4EFW/CTV7SW/N3F7NN/Q5WJAA	19
MF	GO:0030414	peptidase inhibitor activity	19/2725	56/21029	4.57112e-05	0.000893732	arahy.Tifrunner.gnm2.ann1.K2SWWG/arahy.Tifrunner.gnm2.ann1.9N9F55/arahy.Tifrunner.gnm2.ann1.Q36S6K/arahy.Tifrunner.gnm2.ann1.U2UX9Q/arahy.Tifrunner.gnm2.ann1.6S81H9/arahy.Tifrunner.gnm2.ann1.6M4P9K/arahy.Tifrunner.gnm2.ann1.4H9MWH/arahy.Tifrunner.gnm2.ann1.RGL1S4/arahy.Tifrunner.gnm2.ann1.CGU5TI/arahy.Tifrunner.gnm2.ann1.5BD9V0/novel.1195/arahy.Tifrunner.gnm2.ann1.JP9AM4/arahy.Tifrunner.gnm2.ann1…	K2SWWG/9N9F55/Q36S6K/U2UX9Q/6S81H9/6M4P9K/4H9MWH/RGL1S4/CGU5TI/5BD9V0/-/JP9AM4/L7JIJ5/71B2RZ/1T55P5/TZ4EFW/CTV7SW/N3F7NN/Q5WJAA	19
MF	GO:0061134	peptidase regulator activity	19/2725	56/21029	4.57112e-05	0.000893732	arahy.Tifrunner.gnm2.ann1.K2SWWG/arahy.Tifrunner.gnm2.ann1.9N9F55/arahy.Tifrunner.gnm2.ann1.Q36S6K/arahy.Tifrunner.gnm2.ann1.U2UX9Q/arahy.Tifrunner.gnm2.ann1.6S81H9/arahy.Tifrunner.gnm2.ann1.6M4P9K/arahy.Tifrunner.gnm2.ann1.4H9MWH/arahy.Tifrunner.gnm2.ann1.RGL1S4/arahy.Tifrunner.gnm2.ann1.CGU5TI/arahy.Tifrunner.gnm2.ann1.5BD9V0/novel.1195/arahy.Tifrunner.gnm2.ann1.JP9AM4/arahy.Tifrunner.gnm2.ann1…	K2SWWG/9N9F55/Q36S6K/U2UX9Q/6S81H9/6M4P9K/4H9MWH/RGL1S4/CGU5TI/5BD9V0/-/JP9AM4/L7JIJ5/71B2RZ/1T55P5/TZ4EFW/CTV7SW/N3F7NN/Q5WJAA	19
MF	GO:0061135	endopeptidase regulator activity	19/2725	56/21029	4.57112e-05	0.000893732	arahy.Tifrunner.gnm2.ann1.K2SWWG/arahy.Tifrunner.gnm2.ann1.9N9F55/arahy.Tifrunner.gnm2.ann1.Q36S6K/arahy.Tifrunner.gnm2.ann1.U2UX9Q/arahy.Tifrunner.gnm2.ann1.6S81H9/arahy.Tifrunner.gnm2.ann1.6M4P9K/arahy.Tifrunner.gnm2.ann1.4H9MWH/arahy.Tifrunner.gnm2.ann1.RGL1S4/arahy.Tifrunner.gnm2.ann1.CGU5TI/arahy.Tifrunner.gnm2.ann1.5BD9V0/novel.1195/arahy.Tifrunner.gnm2.ann1.JP9AM4/arahy.Tifrunner.gnm2.ann1…	K2SWWG/9N9F55/Q36S6K/U2UX9Q/6S81H9/6M4P9K/4H9MWH/RGL1S4/CGU5TI/5BD9V0/-/JP9AM4/L7JIJ5/71B2RZ/1T55P5/TZ4EFW/CTV7SW/N3F7NN/Q5WJAA	19
MF	GO:0016684	oxidoreductase activity, acting on peroxide as acceptor	40/2725	164/21029	4.73006e-05	0.000893732	arahy.Tifrunner.gnm2.ann1.2CFU61/arahy.Tifrunner.gnm2.ann1.L4SXDW/arahy.Tifrunner.gnm2.ann1.I3Z6BS/arahy.Tifrunner.gnm2.ann1.NXIZ0N/arahy.Tifrunner.gnm2.ann1.T73DV5/arahy.Tifrunner.gnm2.ann1.C70Y3X/arahy.Tifrunner.gnm2.ann1.VSM3NT/arahy.Tifrunner.gnm2.ann1.VW8XB4/arahy.Tifrunner.gnm2.ann1.99FZNU/arahy.Tifrunner.gnm2.ann1.D45KPR/arahy.Tifrunner.gnm2.ann1.GB961F/arahy.Tifrunner.gnm2.ann1.WCR287/ara…	2CFU61/L4SXDW/I3Z6BS/NXIZ0N/T73DV5/C70Y3X/VSM3NT/VW8XB4/99FZNU/D45KPR/GB961F/WCR287/2R4QUJ/GT8KW4/41VDTY/EXJG55/IWH7X5/750QUI/F7UUKP/P7R2PY/2L27AA/I8FEWW/P0P2QF/38ICVW/6WM8G7/0IH89K/FFL3CR/6G1FH3/ZB3H4T/IE3GQ3/W4SF8H/RRC04T/CP0U6E/S2UHMH/624Z3W/UCH6AW/C9S01M/TJBP45/9QT5JT/A6MVZL	40
MF	GO:0043565	sequence-specific DNA binding	74/2725	376/21029	0.000140555	0.00252297	arahy.Tifrunner.gnm2.ann1.13YX47/arahy.Tifrunner.gnm2.ann1.EXJ5K8/arahy.Tifrunner.gnm2.ann1.WH6N3S/arahy.Tifrunner.gnm2.ann1.A8EX91/arahy.Tifrunner.gnm2.ann1.EJ82H8/arahy.Tifrunner.gnm2.ann1.KK3V44/arahy.Tifrunner.gnm2.ann1.ZEA1CF/arahy.Tifrunner.gnm2.ann1.G729YX/arahy.Tifrunner.gnm2.ann1.VW4TEM/arahy.Tifrunner.gnm2.ann1.XUAL01/arahy.Tifrunner.gnm2.ann1.XZ9EX0/arahy.Tifrunner.gnm2.ann1.5V6QPU/ara…	13YX47/EXJ5K8/WH6N3S/A8EX91/EJ82H8/KK3V44/ZEA1CF/G729YX/VW4TEM/XUAL01/XZ9EX0/5V6QPU/TC7Y0P/BII4R6/C14L30/FZU8AD/W56I62/GQZA4M/2NFP2H/S3AGI0/S25UJZ/EDW718/091A4A/ZN7Y7A/AFV1R8/FP3Q5V/GYR78M/3RY6J8/65NT4G/BC7D9W/T3YMAA/95H00J/1D4W9H/B4MGNH/ALL85F/99PJJG/9ZXH08/8U3XLV/NA5G54/9C1IJD/7TT8S3/-/VS8GG1/QVC0B1/05P1IU/LJYJ4M/4IR4XJ/JCYU2I/D6XHXS/XIF53R/B6D6GK/74VGR2/D56WMI/CBXJ5J/EQL16Q/4Y7J59/EVAW89/7BZL8…	74
MF	GO:0016835	carbon-oxygen lyase activity	33/2725	133/21029	0.000147644	0.00252401	arahy.Tifrunner.gnm2.ann1.Z36GDV/arahy.Tifrunner.gnm2.ann1.HN9IMI/arahy.Tifrunner.gnm2.ann1.52U0T8/arahy.Tifrunner.gnm2.ann1.M3YU8S/arahy.Tifrunner.gnm2.ann1.FXE6GW/arahy.Tifrunner.gnm2.ann1.BCXY77/arahy.Tifrunner.gnm2.ann1.Q8JEHC/arahy.Tifrunner.gnm2.ann1.YWY61J/arahy.Tifrunner.gnm2.ann1.F7D8SE/arahy.Tifrunner.gnm2.ann1.B41UNZ/arahy.Tifrunner.gnm2.ann1.SWGC3K/arahy.Tifrunner.gnm2.ann1.GV0VBM/ara…	Z36GDV/HN9IMI/52U0T8/M3YU8S/FXE6GW/BCXY77/Q8JEHC/YWY61J/F7D8SE/B41UNZ/SWGC3K/GV0VBM/95ZZMZ/1B13BQ/RJIK79/BMP4TI/86WGAJ/U9L1JU/CSS19L/V7IKH4/PNDG01/HNK79X/Q0W2B6/R1BU5M/7F6LIV/X76XU5/27VNE4/UG7YIF/YB5YRA/9L0MNF/BB4STL/KXR6N9/533ER3	33
MF	GO:0016829	lyase activity	59/2725	285/21029	0.000160243	0.00261488	arahy.Tifrunner.gnm2.ann1.Z36GDV/arahy.Tifrunner.gnm2.ann1.HN9IMI/arahy.Tifrunner.gnm2.ann1.52U0T8/arahy.Tifrunner.gnm2.ann1.M3YU8S/arahy.Tifrunner.gnm2.ann1.FXE6GW/arahy.Tifrunner.gnm2.ann1.J66FTP/arahy.Tifrunner.gnm2.ann1.E8CC8A/arahy.Tifrunner.gnm2.ann1.BCXY77/arahy.Tifrunner.gnm2.ann1.P96X61/arahy.Tifrunner.gnm2.ann1.Q8JEHC/arahy.Tifrunner.gnm2.ann1.YWY61J/arahy.Tifrunner.gnm2.ann1.RK7RJ4/ara…	Z36GDV/HN9IMI/52U0T8/M3YU8S/FXE6GW/J66FTP/E8CC8A/BCXY77/P96X61/Q8JEHC/YWY61J/RK7RJ4/GKL411/2WK1A7/F7D8SE/LML9QV/B41UNZ/SWGC3K/GV0VBM/95ZZMZ/1B13BQ/RJIK79/5EY78G/BMP4TI/HQU2A8/HW5QP5/86WGAJ/U9L1JU/CSS19L/V7IKH4/4QQ966/2HY2G1/F48FAV/Q3N7T1/PNDG01/HNK79X/Q0W2B6/R1BU5M/7F6LIV/IS4878/X76XU5/27VNE4/0LZD0Q/UG7YIF/CC6LIU/YB5YRA/9L0MNF/4NAC8Z/NH3ZAS/BB4STL/FFN37F/KXR6N9/ES2NTH/G4CA9S/RG9U10/8KG9MP/533ER3/…	59
MF	GO:0071949	FAD binding	8/2725	15/21029	0.00021675	0.00338319	arahy.Tifrunner.gnm2.ann1.I0S54J/arahy.Tifrunner.gnm2.ann1.5ITW1B/arahy.Tifrunner.gnm2.ann1.S726NC/arahy.Tifrunner.gnm2.ann1.FI0VBI/arahy.Tifrunner.gnm2.ann1.H1IQ00/arahy.Tifrunner.gnm2.ann1.QX4MR3/arahy.Tifrunner.gnm2.ann1.ZRDJ5X/arahy.Tifrunner.gnm2.ann1.MS9EFZ	I0S54J/5ITW1B/S726NC/FI0VBI/H1IQ00/QX4MR3/ZRDJ5X/MS9EFZ	8
MF	GO:0016209	antioxidant activity	40/2725	176/21029	0.000241908	0.00361854	arahy.Tifrunner.gnm2.ann1.2CFU61/arahy.Tifrunner.gnm2.ann1.L4SXDW/arahy.Tifrunner.gnm2.ann1.I3Z6BS/arahy.Tifrunner.gnm2.ann1.NXIZ0N/arahy.Tifrunner.gnm2.ann1.T73DV5/arahy.Tifrunner.gnm2.ann1.C70Y3X/arahy.Tifrunner.gnm2.ann1.VSM3NT/arahy.Tifrunner.gnm2.ann1.VW8XB4/arahy.Tifrunner.gnm2.ann1.99FZNU/arahy.Tifrunner.gnm2.ann1.D45KPR/arahy.Tifrunner.gnm2.ann1.GB961F/arahy.Tifrunner.gnm2.ann1.WCR287/ara…	2CFU61/L4SXDW/I3Z6BS/NXIZ0N/T73DV5/C70Y3X/VSM3NT/VW8XB4/99FZNU/D45KPR/GB961F/WCR287/2R4QUJ/GT8KW4/41VDTY/EXJG55/IWH7X5/750QUI/F7UUKP/P7R2PY/2L27AA/I8FEWW/P0P2QF/38ICVW/6WM8G7/0IH89K/FFL3CR/6G1FH3/ZB3H4T/IE3GQ3/W4SF8H/RRC04T/CP0U6E/S2UHMH/624Z3W/UCH6AW/C9S01M/TJBP45/9QT5JT/A6MVZL	40
MF	GO:0005516	calmodulin binding	16/2725	49/21029	0.000295983	0.00425032	novel.1135/arahy.Tifrunner.gnm2.ann1.35SLR1/arahy.Tifrunner.gnm2.ann1.GM51F1/arahy.Tifrunner.gnm2.ann1.5CXD2A/arahy.Tifrunner.gnm2.ann1.3T6VK1/arahy.Tifrunner.gnm2.ann1.KXLH0Y/arahy.Tifrunner.gnm2.ann1.R2NPVK/arahy.Tifrunner.gnm2.ann1.R41K8Z/arahy.Tifrunner.gnm2.ann1.LG7ZS8/arahy.Tifrunner.gnm2.ann1.1Y8NUF/arahy.Tifrunner.gnm2.ann1.NSK5D4/arahy.Tifrunner.gnm2.ann1.13F19V/arahy.Tifrunner.gnm2.ann1…	-/35SLR1/GM51F1/5CXD2A/3T6VK1/KXLH0Y/R2NPVK/R41K8Z/LG7ZS8/1Y8NUF/NSK5D4/13F19V/9X98AJ/SYM6HI/GJ0FTP/BY16ED	16
MF	GO:0016717	oxidoreductase activity, acting on paired donors, with oxidation of a pair of donors resulting in the reduction of molecular oxygen to two molecules of water	8/2725	17/21029	0.000643608	0.00888673	arahy.Tifrunner.gnm2.ann1.1R706V/arahy.Tifrunner.gnm2.ann1.9ET73H/arahy.Tifrunner.gnm2.ann1.WLZ7Z3/arahy.Tifrunner.gnm2.ann1.722ASC/arahy.Tifrunner.gnm2.ann1.0JDQ22/arahy.Tifrunner.gnm2.ann1.40PHQK/arahy.Tifrunner.gnm2.ann1.BY45PL/arahy.Tifrunner.gnm2.ann1.8TPQ4A	1R706V/9ET73H/WLZ7Z3/722ASC/0JDQ22/40PHQK/BY45PL/8TPQ4A	8
MF	GO:0016746	transferase activity, transferring acyl groups	70/2725	372/21029	0.000782958	0.0104104	arahy.Tifrunner.gnm2.ann1.WN738C/arahy.Tifrunner.gnm2.ann1.K55J2B/arahy.Tifrunner.gnm2.ann1.P1JLUS/arahy.Tifrunner.gnm2.ann1.NM5DTL/arahy.Tifrunner.gnm2.ann1.U6WHGD/novel.2958/arahy.Tifrunner.gnm2.ann1.EE1039/arahy.Tifrunner.gnm2.ann1.2DX304/arahy.Tifrunner.gnm2.ann1.HP0DJU/arahy.Tifrunner.gnm2.ann1.GZ7CAY/arahy.Tifrunner.gnm2.ann1.3E45N9/arahy.Tifrunner.gnm2.ann1.IFJ1V3/arahy.Tifrunner.gnm2.ann1…	WN738C/K55J2B/P1JLUS/NM5DTL/U6WHGD/-/EE1039/2DX304/HP0DJU/GZ7CAY/3E45N9/IFJ1V3/QYND6D/PYMC5A/-/4V9373/WVQY2R/6JMM3R/8FU3KM/K79JM6/2KRB9I/68T47T/AMV68J/9LP27W/IF8SZ4/5JI0ZF/DJQ4R3/W8ALCK/43YBTN/5U50HE/Y8G0JB/UMQ844/16A6WD/CC9CW3/C5K50D/M2UAUC/TIY3DH/B2PPBR/RYXG2W/LFZN7F/1G8TBZ/U0HZSX/KKNM96/K4CMZR/T9PLK1/-/1GD9C0/0N85F7/PV9TPZ/Q8CNLJ/NDL7Z2/I4CLT8/XHC94G/B3L4BD/L43R8Z/WW5SAZ/-/KFWY3N/B6M0S6/D773D7…	70
MF	GO:0004674	protein serine/threonine kinase activity	15/2725	53/21029	0.00233526	0.0299414	arahy.Tifrunner.gnm2.ann1.V4JZWV/arahy.Tifrunner.gnm2.ann1.H0A24T/arahy.Tifrunner.gnm2.ann1.I1TJ3H/arahy.Tifrunner.gnm2.ann1.I16N60/arahy.Tifrunner.gnm2.ann1.SH37QY/arahy.Tifrunner.gnm2.ann1.I91RQE/arahy.Tifrunner.gnm2.ann1.NYGD4Z/arahy.Tifrunner.gnm2.ann1.SQF377/arahy.Tifrunner.gnm2.ann1.1VY1KX/arahy.Tifrunner.gnm2.ann1.R526DL/arahy.Tifrunner.gnm2.ann1.3K94ST/arahy.Tifrunner.gnm2.ann1.P3XICI/ara…	V4JZWV/H0A24T/I1TJ3H/I16N60/SH37QY/I91RQE/NYGD4Z/SQF377/1VY1KX/R526DL/3K94ST/P3XICI/B85XDF/XDC7ZH/7J7FTE	15
MF	GO:0033926	glycopeptide alpha-N-acetylgalactosaminidase activity	6/2725	13/21029	0.00357716	0.0437693	arahy.Tifrunner.gnm2.ann1.3469MM/arahy.Tifrunner.gnm2.ann1.EH9MEX/arahy.Tifrunner.gnm2.ann1.T3J336/arahy.Tifrunner.gnm2.ann1.24ECRJ/arahy.Tifrunner.gnm2.ann1.56RS5A/arahy.Tifrunner.gnm2.ann1.7J7UQ4	3469MM/EH9MEX/T3J336/24ECRJ/56RS5A/7J7UQ4	6
MF	GO:0008171	O-methyltransferase activity	21/2725	88/21029	0.0036576	0.0437693	arahy.Tifrunner.gnm2.ann1.I1E7E1/arahy.Tifrunner.gnm2.ann1.S7NHY3/arahy.Tifrunner.gnm2.ann1.99RKF3/arahy.Tifrunner.gnm2.ann1.X9T1C2/arahy.Tifrunner.gnm2.ann1.X181HS/arahy.Tifrunner.gnm2.ann1.6EEF97/arahy.Tifrunner.gnm2.ann1.XX9FKE/arahy.Tifrunner.gnm2.ann1.QLKH66/arahy.Tifrunner.gnm2.ann1.FW3KJF/arahy.Tifrunner.gnm2.ann1.W4W576/arahy.Tifrunner.gnm2.ann1.K1UB8T/arahy.Tifrunner.gnm2.ann1.5G0V08/ara…	I1E7E1/S7NHY3/99RKF3/X9T1C2/X181HS/6EEF97/XX9FKE/QLKH66/FW3KJF/W4W576/K1UB8T/5G0V08/QGH881/TMS86M/G0ZPLS/GM134S/JWV15P/20XZ2B/8D41M7/555M2B/V2A3QX	21

## Sheet: L1vsDM_KEGGenrich_significant
Upregulation_L1vsDM_KEGGenrich_significant											Downregulation_L1vsDM_KEGGenrich_significant
KEGGID	Description	GeneRatio	BgRatio	pvalue	padj	geneID	geneName	keggID	Count		KEGGID	Description	GeneRatio	BgRatio	pvalue	padj	geneID	geneName	keggID	Count
aip00941	Flavonoid biosynthesis	28/532	51/4539	6.39511e-14	6.97067e-12	arahy.Tifrunner.gnm2.ann1.YS6PIM/arahy.Tifrunner.gnm2.ann1.WYW97W/arahy.Tifrunner.gnm2.ann1.AYA1A5/arahy.Tifrunner.gnm2.ann1.3WH5A3/arahy.Tifrunner.gnm2.ann1.HE8J5U/arahy.Tifrunner.gnm2.ann1.PUDN4D/arahy.Tifrunner.gnm2.ann1.9Q60JN/arahy.Tifrunner.gnm2.ann1.R1Z4C8/arahy.Tifrunner.gnm2.ann1.SGZ2CH/arahy.Tifrunner.gnm2.ann1.V739AW/arahy.Tifrunner.gnm2.ann1.I6S6H6/arahy.Tifrunner.gnm2.ann1.4WXU8P/ara…	YS6PIM/WYW97W/AYA1A5/3WH5A3/HE8J5U/PUDN4D/9Q60JN/R1Z4C8/SGZ2CH/V739AW/I6S6H6/4WXU8P/K9QGVV/CM90T6/VU1QU6/F4M9UE/303ZYM/MI4Z30/Y8G0JB/UKNP9M/1B4KK2/QZ74IT/M1C18U/TJ3PHW/JV52YF/H6K3LP/8F7PE4/-	aip:107638908/aip:107624010/aip:107635198/aip:107605371/aip:107622822/aip:107605370/aip:107638918/aip:107638896/aip:107608857/aip:107623037/aip:107638914/aip:107609791/aip:107616560/aip:107604885/aip:107638892/aip:107638897/aip:107638245/aip:107638929/aip:107629379/aip:107638244/aip:107638922/aip:107608429/aip:107638898/aip:107617316/aip:107638894/aip:107638919/aip:107623580/aip:107604982	28		aip04075	Plant hormone signal transduction	32/311	236/4539	0.000117495	0.0119845	arahy.Tifrunner.gnm2.ann1.QKV9FM/arahy.Tifrunner.gnm2.ann1.Z700ZP/arahy.Tifrunner.gnm2.ann1.KL0ZPB/arahy.Tifrunner.gnm2.ann1.DWQ8LQ/arahy.Tifrunner.gnm2.ann1.56MJ2J/arahy.Tifrunner.gnm2.ann1.W6C7L5/arahy.Tifrunner.gnm2.ann1.2E9LMX/arahy.Tifrunner.gnm2.ann1.GN2E7S/arahy.Tifrunner.gnm2.ann1.L6KZS8/arahy.Tifrunner.gnm2.ann1.BGN7K5/arahy.Tifrunner.gnm2.ann1.XFB661/arahy.Tifrunner.gnm2.ann1.CB6084/ara…	QKV9FM/Z700ZP/KL0ZPB/DWQ8LQ/56MJ2J/W6C7L5/2E9LMX/GN2E7S/L6KZS8/BGN7K5/XFB661/CB6084/772I7G/E8WPL7/-/85LRF7/3ML67S/6NN0YE/-/-/N2VZ44/9449IW/PE1VQV/BR8TWY/R8ZZ7K/X9TFBI/NP1UY6/GW8KD6/TK9VLP/GIY6CE/C5MC3X/-	aip:107646015/aip:107608534/aip:107614059/aip:107629983/aip:107622980/aip:107622100/aip:107638536/aip:107605939/aip:107631192/aip:107621592/aip:107631784/aip:107618488/aip:107645706/aip:107628813/aip:107612760/aip:107630279/aip:107638476/aip:107623088/aip:107629984/aip:107621792/aip:107613524/aip:107628817/aip:107617873/aip:107645302/aip:107622536/aip:107622971/aip:107632182/aip:107642799/aip:107…	32
aip00195	Photosynthesis	23/532	39/4539	1.52362e-12	8.30374e-11	arahy.Tifrunner.gnm2.ann1.1944SK/arahy.Tifrunner.gnm2.ann1.49ZYT6/arahy.Tifrunner.gnm2.ann1.ZQ3F6U/arahy.Tifrunner.gnm2.ann1.Y7HUGW/arahy.Tifrunner.gnm2.ann1.FRV526/arahy.Tifrunner.gnm2.ann1.NN0MZU/arahy.Tifrunner.gnm2.ann1.F6CLKD/arahy.Tifrunner.gnm2.ann1.QP7RRL/arahy.Tifrunner.gnm2.ann1.4PD0PP/arahy.Tifrunner.gnm2.ann1.9QX17Y/arahy.Tifrunner.gnm2.ann1.PI6GK2/arahy.Tifrunner.gnm2.ann1.YBSA05/ara…	1944SK/49ZYT6/ZQ3F6U/Y7HUGW/FRV526/NN0MZU/F6CLKD/QP7RRL/4PD0PP/9QX17Y/PI6GK2/YBSA05/MMUF9T/F0UT86/X5CP5W/PX7M3V/DHZ2RQ/18YQBF/QW0L8Q/YBGH74/1B2UBR/XEQF22/I21UC1	aip:107608659/aip:107607987/aip:107610637/aip:107623572/aip:107625092/aip:107614043/aip:107638627/aip:107606055/aip:107645061/aip:107613497/aip:107609726/aip:107617260/aip:107608660/aip:107629905/aip:107609311/aip:107606010/aip:107625137/aip:107635138/aip:107647983/aip:107612697/aip:107624794/aip:107635638/aip:107643589	23
aip04712	Circadian rhythm - plant	25/532	61/4539	4.58023e-09	1.66415e-07	arahy.Tifrunner.gnm2.ann1.YS6PIM/arahy.Tifrunner.gnm2.ann1.PF3CMY/arahy.Tifrunner.gnm2.ann1.3WH5A3/arahy.Tifrunner.gnm2.ann1.2F1UPX/arahy.Tifrunner.gnm2.ann1.PUDN4D/arahy.Tifrunner.gnm2.ann1.9Q60JN/arahy.Tifrunner.gnm2.ann1.R1Z4C8/arahy.Tifrunner.gnm2.ann1.V739AW/arahy.Tifrunner.gnm2.ann1.I6S6H6/arahy.Tifrunner.gnm2.ann1.CM90T6/arahy.Tifrunner.gnm2.ann1.VU1QU6/arahy.Tifrunner.gnm2.ann1.NZI24B/ara…	YS6PIM/PF3CMY/3WH5A3/2F1UPX/PUDN4D/9Q60JN/R1Z4C8/V739AW/I6S6H6/CM90T6/VU1QU6/NZI24B/F4M9UE/303ZYM/SZWP5S/MI4Z30/8U3XLV/UKNP9M/1B4KK2/M1C18U/JV52YF/00JV9G/5NL3D9/H6K3LP/NA6SJF	aip:107638908/aip:107623097/aip:107605371/aip:107633888/aip:107605370/aip:107638918/aip:107638896/aip:107623037/aip:107638914/aip:107604885/aip:107638892/aip:107630714/aip:107638897/aip:107638245/aip:107644978/aip:107638929/aip:107639316/aip:107638244/aip:107638922/aip:107638898/aip:107638894/aip:107619574/aip:107617449/aip:107638919/aip:107608981	25
aip00591	Linoleic acid metabolism	13/532	20/4539	2.43928e-08	6.64704e-07	arahy.Tifrunner.gnm2.ann1.NDAY03/arahy.Tifrunner.gnm2.ann1.04F84Q/arahy.Tifrunner.gnm2.ann1.AIGQ5R/arahy.Tifrunner.gnm2.ann1.F8CF98/arahy.Tifrunner.gnm2.ann1.TRRP7J/arahy.Tifrunner.gnm2.ann1.ZS7YSR/arahy.Tifrunner.gnm2.ann1.B9PVT7/arahy.Tifrunner.gnm2.ann1.E4P4QB/arahy.Tifrunner.gnm2.ann1.6TJ5BP/arahy.Tifrunner.gnm2.ann1.ZE2CQ7/arahy.Tifrunner.gnm2.ann1.G021HG/arahy.Tifrunner.gnm2.ann1.XSVY15/ara…	NDAY03/04F84Q/AIGQ5R/F8CF98/TRRP7J/ZS7YSR/B9PVT7/E4P4QB/6TJ5BP/ZE2CQ7/G021HG/XSVY15/7U017G	aip:107617328/aip:107631225/aip:107617549/aip:107617419/aip:107617859/aip:107645896/aip:107617165/aip:107645532/aip:107646151/aip:107605495/aip:107632005/aip:107617585/aip:107617918	13
aip00940	Phenylpropanoid biosynthesis	35/532	119/4539	1.06398e-07	2.31947e-06	arahy.Tifrunner.gnm2.ann1.I3Z6BS/arahy.Tifrunner.gnm2.ann1.NXIZ0N/arahy.Tifrunner.gnm2.ann1.IMLK5J/arahy.Tifrunner.gnm2.ann1.AYA1A5/arahy.Tifrunner.gnm2.ann1.T73DV5/arahy.Tifrunner.gnm2.ann1.XE3XSF/arahy.Tifrunner.gnm2.ann1.SGZ2CH/arahy.Tifrunner.gnm2.ann1.Y7IGXD/arahy.Tifrunner.gnm2.ann1.VGN2GE/arahy.Tifrunner.gnm2.ann1.GB961F/arahy.Tifrunner.gnm2.ann1.SY7QJV/arahy.Tifrunner.gnm2.ann1.WCR287/ara…	I3Z6BS/NXIZ0N/IMLK5J/AYA1A5/T73DV5/XE3XSF/SGZ2CH/Y7IGXD/VGN2GE/GB961F/SY7QJV/WCR287/K9QGVV/EXJG55/D92ENK/0XM443/Y8G0JB/I8FEWW/FWY8EA/NC09XL/6WM8G7/FFL3CR/6G1FH3/NE11RF/IE3GQ3/41CPL5/08HL65/-/NB2RRK/TJBP45/555M2B/J0LYJB/SMYQ1X/H4CNNK/6J1K9T	aip:107605008/aip:107623966/aip:107643184/aip:107635198/aip:107637955/aip:107630301/aip:107608857/aip:107637347/aip:107642241/aip:107638832/aip:107644362/aip:107608947/aip:107616560/aip:107627586/aip:107625271/aip:107644224/aip:107629379/aip:107609251/aip:107619040/aip:107638370/aip:107634056/aip:107622387/aip:107639611/aip:107637358/aip:107639610/aip:107609338/aip:107644364/aip:107604982/aip:107…	35
aip00592	alpha-Linolenic acid metabolism	18/532	41/4539	1.98986e-07	3.61491e-06	arahy.Tifrunner.gnm2.ann1.5A3JDR/arahy.Tifrunner.gnm2.ann1.H5H05M/arahy.Tifrunner.gnm2.ann1.04F84Q/arahy.Tifrunner.gnm2.ann1.K55J2B/arahy.Tifrunner.gnm2.ann1.QLS1U0/arahy.Tifrunner.gnm2.ann1.TRRP7J/arahy.Tifrunner.gnm2.ann1.FSAK9D/arahy.Tifrunner.gnm2.ann1.03WWG0/arahy.Tifrunner.gnm2.ann1.WI4YKF/arahy.Tifrunner.gnm2.ann1.E4P4QB/arahy.Tifrunner.gnm2.ann1.6TJ5BP/arahy.Tifrunner.gnm2.ann1.ZE2CQ7/ara…	5A3JDR/H5H05M/04F84Q/K55J2B/QLS1U0/TRRP7J/FSAK9D/03WWG0/WI4YKF/E4P4QB/6TJ5BP/ZE2CQ7/UDES1U/VN8AVF/G021HG/9G9LXM/5KWE5R/4VGG9Y	aip:107605447/aip:107623642/aip:107631225/aip:107625546/aip:107643225/aip:107617859/aip:107643776/aip:107643226/aip:107621422/aip:107645532/aip:107646151/aip:107605495/aip:107631105/aip:107610169/aip:107632005/aip:107644391/aip:107629758/aip:107627493	18
aip00900	Terpenoid backbone biosynthesis	18/532	54/4539	2.18805e-05	0.000340711	arahy.Tifrunner.gnm2.ann1.ZBZ06L/arahy.Tifrunner.gnm2.ann1.E5IAKT/arahy.Tifrunner.gnm2.ann1.XQ2AST/arahy.Tifrunner.gnm2.ann1.M1PYQ3/arahy.Tifrunner.gnm2.ann1.BMP4TI/arahy.Tifrunner.gnm2.ann1.BW88YF/arahy.Tifrunner.gnm2.ann1.DQ0LIB/arahy.Tifrunner.gnm2.ann1.X2DMBM/arahy.Tifrunner.gnm2.ann1.CC9CW3/arahy.Tifrunner.gnm2.ann1.2KV8GB/arahy.Tifrunner.gnm2.ann1.NDL7Z2/arahy.Tifrunner.gnm2.ann1.VWT09S/ara…	ZBZ06L/E5IAKT/XQ2AST/M1PYQ3/BMP4TI/BW88YF/DQ0LIB/X2DMBM/CC9CW3/2KV8GB/NDL7Z2/VWT09S/FHBJ1H/G3L2E7/072U0I/Y4RU6H/-/VBZF8N	aip:107633107/aip:107642024/aip:107613812/aip:107609718/aip:107614308/aip:107635147/aip:107638741/aip:107629209/aip:107642974/aip:107634999/aip:107609026/aip:107605141/aip:107622205/aip:107607635/aip:107643093/aip:107618170/aip:107642843/aip:107612562	18
aip00130	Ubiquinone and other terpenoid-quinone biosynthesis	17/532	50/4539	2.76363e-05	0.000376544	arahy.Tifrunner.gnm2.ann1.IMLK5J/arahy.Tifrunner.gnm2.ann1.AYA1A5/arahy.Tifrunner.gnm2.ann1.9C2QS4/arahy.Tifrunner.gnm2.ann1.SGZ2CH/arahy.Tifrunner.gnm2.ann1.VGN2GE/arahy.Tifrunner.gnm2.ann1.K9QGVV/arahy.Tifrunner.gnm2.ann1.81NUC9/arahy.Tifrunner.gnm2.ann1.U7PRNJ/novel.4450/novel.5519/arahy.Tifrunner.gnm2.ann1.NC09XL/arahy.Tifrunner.gnm2.ann1.DP8G4M/arahy.Tifrunner.gnm2.ann1.L5LHX1/arahy.Tifrunne…	IMLK5J/AYA1A5/9C2QS4/SGZ2CH/VGN2GE/K9QGVV/81NUC9/U7PRNJ/-/-/NC09XL/DP8G4M/L5LHX1/PUHY82/86NI01/NU2AG4/D0AYNK	aip:107643184/aip:107635198/aip:107630920/aip:107608857/aip:107642241/aip:107616560/aip:107630120/aip:107631655/aip:107630120/aip:107623139/aip:107638370/aip:107635345/aip:107630223/aip:107625586/aip:107630573/aip:107639614/aip:107638847	17
aip04626	Plant-pathogen interaction	36/532	172/4539	0.000297157	0.0035989	arahy.Tifrunner.gnm2.ann1.EJ82H8/arahy.Tifrunner.gnm2.ann1.R5RNX8/arahy.Tifrunner.gnm2.ann1.XUAL01/arahy.Tifrunner.gnm2.ann1.P2RW1V/novel.4404/arahy.Tifrunner.gnm2.ann1.VGZ3RK/arahy.Tifrunner.gnm2.ann1.AF4FIK/novel.840/arahy.Tifrunner.gnm2.ann1.BL385Q/novel.4787/arahy.Tifrunner.gnm2.ann1.P95M2R/arahy.Tifrunner.gnm2.ann1.L410JY/novel.3446/arahy.Tifrunner.gnm2.ann1.H7PRHK/novel.4395/arahy.Tifrunner…	EJ82H8/R5RNX8/XUAL01/P2RW1V/-/VGZ3RK/AF4FIK/-/BL385Q/-/P95M2R/L410JY/-/H7PRHK/-/H47VCY/5G1Q9A/B6D6GK/64516H/FVU3TQ/WQJ971/HK0XZ1/0IH89K/T9PLK1/IK01U6/1645LU/L6WGFW/I0TYPH/6KP4CV/6QX9MQ/RRC04T/BGR17W/-/L65DKI/2EIF5S/U91BEN	aip:107605097/aip:107643920/aip:107609203/aip:107623623/aip:107609502/aip:107643919/aip:107629170/aip:107631752/aip:107618936/aip:107612059/aip:107629234/aip:107635053/aip:107631752/aip:107645534/aip:107609660/aip:107605934/aip:107645702/aip:107635103/aip:107608218/aip:107629387/aip:107631522/aip:107645466/aip:107643100/aip:107628878/aip:107645682/aip:107631945/aip:107635423/aip:107630752/aip:107…	36
aip00400	Phenylalanine, tyrosine and tryptophan biosynthesis	14/532	47/4539	0.000667942	0.00728057	arahy.Tifrunner.gnm2.ann1.Z36GDV/arahy.Tifrunner.gnm2.ann1.6D88CF/arahy.Tifrunner.gnm2.ann1.PA1DXY/arahy.Tifrunner.gnm2.ann1.CY60UM/arahy.Tifrunner.gnm2.ann1.VTP8RR/arahy.Tifrunner.gnm2.ann1.EI09ZL/arahy.Tifrunner.gnm2.ann1.X76XU5/arahy.Tifrunner.gnm2.ann1.L5LHX1/arahy.Tifrunner.gnm2.ann1.BB4STL/arahy.Tifrunner.gnm2.ann1.6AEW1J/arahy.Tifrunner.gnm2.ann1.HR29B7/arahy.Tifrunner.gnm2.ann1.05U4MR/ara…	Z36GDV/6D88CF/PA1DXY/CY60UM/VTP8RR/EI09ZL/X76XU5/L5LHX1/BB4STL/6AEW1J/HR29B7/05U4MR/L2Z1RL/04U8N5	aip:107613914/aip:107605400/aip:107643273/aip:107609086/aip:107625945/aip:107623472/aip:107617961/aip:107630223/aip:107631040/aip:107623065/aip:107635358/aip:107639546/aip:107605423/aip:107632243	14
aip00480	Glutathione metabolism	23/532	99/4539	0.00083128	0.00823723	arahy.Tifrunner.gnm2.ann1.QF8GL7/arahy.Tifrunner.gnm2.ann1.99FZNU/arahy.Tifrunner.gnm2.ann1.BS9BXS/arahy.Tifrunner.gnm2.ann1.2R4QUJ/arahy.Tifrunner.gnm2.ann1.3EVA1Y/arahy.Tifrunner.gnm2.ann1.3V8BTX/arahy.Tifrunner.gnm2.ann1.0NW365/arahy.Tifrunner.gnm2.ann1.16WDW5/arahy.Tifrunner.gnm2.ann1.FI74S6/arahy.Tifrunner.gnm2.ann1.N6GMXU/arahy.Tifrunner.gnm2.ann1.WWNC08/arahy.Tifrunner.gnm2.ann1.7AR2IQ/ara…	QF8GL7/99FZNU/BS9BXS/2R4QUJ/3EVA1Y/3V8BTX/0NW365/16WDW5/FI74S6/N6GMXU/WWNC08/7AR2IQ/Z67LQN/RAR9LN/Y5DXIN/MW07R7/-/ZB3H4T/41Y8SN/RH103U/0M314Q/GGEE3T/A6MVZL	aip:107625637/aip:107630800/aip:107639455/aip:107605438/aip:107605938/aip:107630438/aip:107631929/aip:107611081/aip:107637729/aip:110262342/aip:107644460/aip:107631927/aip:107626132/aip:107619192/aip:107625633/aip:107625247/aip:107635502/aip:107628775/aip:107643429/aip:107635502/aip:107622388/aip:107608039/aip:107609049	23
aip00196	Photosynthesis - antenna proteins	7/532	16/4539	0.00129155	0.0117316	arahy.Tifrunner.gnm2.ann1.YZ06AV/arahy.Tifrunner.gnm2.ann1.RLTX4G/arahy.Tifrunner.gnm2.ann1.NKTC04/arahy.Tifrunner.gnm2.ann1.14YEDZ/arahy.Tifrunner.gnm2.ann1.JKC32H/arahy.Tifrunner.gnm2.ann1.63GP52/arahy.Tifrunner.gnm2.ann1.YZB02J	YZ06AV/RLTX4G/NKTC04/14YEDZ/JKC32H/63GP52/YZB02J	aip:107631562/aip:107629493/aip:107625738/aip:107613430/aip:107630097/aip:107623517/aip:107630444	7
aip00909	Sesquiterpenoid and triterpenoid biosynthesis	8/532	21/4539	0.00170862	0.0143261	arahy.Tifrunner.gnm2.ann1.1B13BQ/arahy.Tifrunner.gnm2.ann1.CSS19L/arahy.Tifrunner.gnm2.ann1.3B1CVE/arahy.Tifrunner.gnm2.ann1.WP2HM7/arahy.Tifrunner.gnm2.ann1.EE2804/arahy.Tifrunner.gnm2.ann1.J8Q3D1/arahy.Tifrunner.gnm2.ann1.7739GT/arahy.Tifrunner.gnm2.ann1.D0CGVG	1B13BQ/CSS19L/3B1CVE/WP2HM7/EE2804/J8Q3D1/7739GT/D0CGVG	aip:107612684/aip:107623232/aip:107639472/aip:107609146/aip:107641345/aip:107626262/aip:107638387/aip:107605573	8
aip00906	Carotenoid biosynthesis	9/532	26/4539	0.00193502	0.0150655	arahy.Tifrunner.gnm2.ann1.W3GBX7/arahy.Tifrunner.gnm2.ann1.LXP1WJ/arahy.Tifrunner.gnm2.ann1.H1IQ00/arahy.Tifrunner.gnm2.ann1.L0KK3Q/arahy.Tifrunner.gnm2.ann1.TUF7J0/arahy.Tifrunner.gnm2.ann1.71H07L/arahy.Tifrunner.gnm2.ann1.8YR14Z/arahy.Tifrunner.gnm2.ann1.F8T0MB/arahy.Tifrunner.gnm2.ann1.HJX0E8	W3GBX7/LXP1WJ/H1IQ00/L0KK3Q/TUF7J0/71H07L/8YR14Z/F8T0MB/HJX0E8	aip:107608999/aip:107623345/aip:107626771/aip:107645737/aip:107638266/aip:107644881/aip:107632055/aip:107635112/aip:107630506	9
aip00860	Porphyrin and chlorophyll metabolism	14/532	55/4539	0.00350684	0.025483	arahy.Tifrunner.gnm2.ann1.XR90DA/arahy.Tifrunner.gnm2.ann1.ZBZ06L/arahy.Tifrunner.gnm2.ann1.S4AEC7/arahy.Tifrunner.gnm2.ann1.SF9WRK/arahy.Tifrunner.gnm2.ann1.IW0ZP6/arahy.Tifrunner.gnm2.ann1.9Z13IR/arahy.Tifrunner.gnm2.ann1.XE2WF0/arahy.Tifrunner.gnm2.ann1.55WK8U/arahy.Tifrunner.gnm2.ann1.Z6VY1D/arahy.Tifrunner.gnm2.ann1.0MK326/arahy.Tifrunner.gnm2.ann1.KXDS8S/arahy.Tifrunner.gnm2.ann1.8W8UWC/ara…	XR90DA/ZBZ06L/S4AEC7/SF9WRK/IW0ZP6/9Z13IR/XE2WF0/55WK8U/Z6VY1D/0MK326/KXDS8S/8W8UWC/35ND81/GN2N7N	aip:107625452/aip:107633107/aip:107613015/aip:107626276/aip:107609171/aip:107630085/aip:107604718/aip:107623324/aip:107605991/aip:107642980/aip:107643140/aip:107606321/aip:107613194/aip:107622854	14

## Sheet: L2vsDM_GOenrich_significant
Upregulation_L2vsDM_GOenrich_significant											Downregulation_L2vsDM_GOenrich_significant
Category	GOID	Description	GeneRatio	BgRatio	pvalue	padj	geneID	geneName	Count		Category	GOID	Description	GeneRatio	BgRatio	pvalue	padj	geneID	geneName	Count
BP	GO:0015979	photosynthesis	44/1805	58/6400	5.4168e-14	2.05297e-11	arahy.Tifrunner.gnm2.ann1.1944SK/arahy.Tifrunner.gnm2.ann1.Y7HUGW/arahy.Tifrunner.gnm2.ann1.30A6BG/arahy.Tifrunner.gnm2.ann1.49ZYT6/arahy.Tifrunner.gnm2.ann1.HCTL36/arahy.Tifrunner.gnm2.ann1.09KNS5/arahy.Tifrunner.gnm2.ann1.4PD0PP/arahy.Tifrunner.gnm2.ann1.RBYB13/arahy.Tifrunner.gnm2.ann1.PI6GK2/arahy.Tifrunner.gnm2.ann1.HB1P9N/arahy.Tifrunner.gnm2.ann1.MMUF9T/arahy.Tifrunner.gnm2.ann1.DHZ2RQ/ara…	1944SK/Y7HUGW/30A6BG/49ZYT6/HCTL36/09KNS5/4PD0PP/RBYB13/PI6GK2/HB1P9N/MMUF9T/DHZ2RQ/9QX17Y/G1SUYP/27LE56/YBSA05/9042LP/I4CVDG/XZ54ZU/72UZ71/0J3LZT/KKZ0LN/110G34/1B2UBR/PIZC5V/18YQBF/MF538D/PH9A9F/VHAI7W/71HCYD/PX7M3V/JYH77Y/TN6DUA/QW0L8Q/FRV526/H2XQXC/V41D0B/9ZN1DC/ZS1M1K/TVDX40/V5WWJ8/U19ACF/22L7FB/0X1LIN	44		BP	GO:0006928	movement of cell or subcellular component	36/981	61/6400	4.87272e-15	1.01353e-12	arahy.Tifrunner.gnm2.ann1.72AJJX/arahy.Tifrunner.gnm2.ann1.R4UZW9/arahy.Tifrunner.gnm2.ann1.VG9BQH/arahy.Tifrunner.gnm2.ann1.X1JPM4/arahy.Tifrunner.gnm2.ann1.I9YSCG/arahy.Tifrunner.gnm2.ann1.M376CB/arahy.Tifrunner.gnm2.ann1.JQ5986/arahy.Tifrunner.gnm2.ann1.DN52HN/arahy.Tifrunner.gnm2.ann1.SHWV95/arahy.Tifrunner.gnm2.ann1.R3Y850/arahy.Tifrunner.gnm2.ann1.4K87U1/arahy.Tifrunner.gnm2.ann1.S11XWG/ara…	72AJJX/R4UZW9/VG9BQH/X1JPM4/I9YSCG/M376CB/JQ5986/DN52HN/SHWV95/R3Y850/4K87U1/S11XWG/IE7ZNS/MDZ95R/RA398F/4T0CVS/M8MQLJ/CITF9E/LDZ3RE/2070QL/6MPP0P/8PC3NJ/X6V3MP/NH8KX3/3F07X6/L9NYSD/V9SGYL/GT6U7J/GXD1I8/IRA02K/JU456M/UY9GAA/KY6G5X/C6YA57/77JLPP/GJ51RN	36
BP	GO:0006720	isoprenoid metabolic process	18/1805	23/6400	8.66601e-07	0.000109481	arahy.Tifrunner.gnm2.ann1.I8UD53/arahy.Tifrunner.gnm2.ann1.HABD5Z/arahy.Tifrunner.gnm2.ann1.X2DMBM/arahy.Tifrunner.gnm2.ann1.XQ2AST/arahy.Tifrunner.gnm2.ann1.1MPM44/arahy.Tifrunner.gnm2.ann1.068WZH/arahy.Tifrunner.gnm2.ann1.1PI95V/arahy.Tifrunner.gnm2.ann1.1181X5/arahy.Tifrunner.gnm2.ann1.E5IAKT/arahy.Tifrunner.gnm2.ann1.HJX0E8/arahy.Tifrunner.gnm2.ann1.L43R8Z/arahy.Tifrunner.gnm2.ann1.24MIBH/ara…	I8UD53/HABD5Z/X2DMBM/XQ2AST/1MPM44/068WZH/1PI95V/1181X5/E5IAKT/HJX0E8/L43R8Z/24MIBH/RG9U10/VN2ELX/-/00UVWE/DQ0LIB/-	18		BP	GO:0007018	microtubule-based movement	36/981	61/6400	4.87272e-15	1.01353e-12	arahy.Tifrunner.gnm2.ann1.72AJJX/arahy.Tifrunner.gnm2.ann1.R4UZW9/arahy.Tifrunner.gnm2.ann1.VG9BQH/arahy.Tifrunner.gnm2.ann1.X1JPM4/arahy.Tifrunner.gnm2.ann1.I9YSCG/arahy.Tifrunner.gnm2.ann1.M376CB/arahy.Tifrunner.gnm2.ann1.JQ5986/arahy.Tifrunner.gnm2.ann1.DN52HN/arahy.Tifrunner.gnm2.ann1.SHWV95/arahy.Tifrunner.gnm2.ann1.R3Y850/arahy.Tifrunner.gnm2.ann1.4K87U1/arahy.Tifrunner.gnm2.ann1.S11XWG/ara…	72AJJX/R4UZW9/VG9BQH/X1JPM4/I9YSCG/M376CB/JQ5986/DN52HN/SHWV95/R3Y850/4K87U1/S11XWG/IE7ZNS/MDZ95R/RA398F/4T0CVS/M8MQLJ/CITF9E/LDZ3RE/2070QL/6MPP0P/8PC3NJ/X6V3MP/NH8KX3/3F07X6/L9NYSD/V9SGYL/GT6U7J/GXD1I8/IRA02K/JU456M/UY9GAA/KY6G5X/C6YA57/77JLPP/GJ51RN	36
BP	GO:0008299	isoprenoid biosynthetic process	18/1805	23/6400	8.66601e-07	0.000109481	arahy.Tifrunner.gnm2.ann1.I8UD53/arahy.Tifrunner.gnm2.ann1.HABD5Z/arahy.Tifrunner.gnm2.ann1.X2DMBM/arahy.Tifrunner.gnm2.ann1.XQ2AST/arahy.Tifrunner.gnm2.ann1.1MPM44/arahy.Tifrunner.gnm2.ann1.068WZH/arahy.Tifrunner.gnm2.ann1.1PI95V/arahy.Tifrunner.gnm2.ann1.1181X5/arahy.Tifrunner.gnm2.ann1.E5IAKT/arahy.Tifrunner.gnm2.ann1.HJX0E8/arahy.Tifrunner.gnm2.ann1.L43R8Z/arahy.Tifrunner.gnm2.ann1.24MIBH/ara…	I8UD53/HABD5Z/X2DMBM/XQ2AST/1MPM44/068WZH/1PI95V/1181X5/E5IAKT/HJX0E8/L43R8Z/24MIBH/RG9U10/VN2ELX/-/00UVWE/DQ0LIB/-	18		BP	GO:0006260	DNA replication	32/981	52/6400	3.10618e-14	4.30723e-12	arahy.Tifrunner.gnm2.ann1.QR0DXW/arahy.Tifrunner.gnm2.ann1.KD1TI7/arahy.Tifrunner.gnm2.ann1.R3IAX4/arahy.Tifrunner.gnm2.ann1.76Y6MV/arahy.Tifrunner.gnm2.ann1.YFDY0T/arahy.Tifrunner.gnm2.ann1.N8JZ6F/arahy.Tifrunner.gnm2.ann1.1KN0VJ/arahy.Tifrunner.gnm2.ann1.I8W9P3/arahy.Tifrunner.gnm2.ann1.7J68PP/arahy.Tifrunner.gnm2.ann1.HTD3J8/arahy.Tifrunner.gnm2.ann1.V37JW4/arahy.Tifrunner.gnm2.ann1.E3U0AR/ara…	QR0DXW/KD1TI7/R3IAX4/76Y6MV/YFDY0T/N8JZ6F/1KN0VJ/I8W9P3/7J68PP/HTD3J8/V37JW4/E3U0AR/D87PD7/V9CB21/IBNY1Y/K18NKD/U78W58/WNQC8Q/R57YID/L4PA5N/PUR3G8/UWZ7BN/F25EMM/ITG5Q4/-/HJZ3ZC/-/U7GG8I/SD4I8G/KRCY3Y/J8WCL7/H9ZTXG	32
BP	GO:0006629	lipid metabolic process	99/1805	248/6400	3.33654e-05	0.00316137	arahy.Tifrunner.gnm2.ann1.I8UD53/arahy.Tifrunner.gnm2.ann1.1SUT9Q/arahy.Tifrunner.gnm2.ann1.C25U6B/arahy.Tifrunner.gnm2.ann1.S9JULG/arahy.Tifrunner.gnm2.ann1.I7DA1M/arahy.Tifrunner.gnm2.ann1.NM5DTL/arahy.Tifrunner.gnm2.ann1.RJ9TTJ/arahy.Tifrunner.gnm2.ann1.FHD422/arahy.Tifrunner.gnm2.ann1.VGZ3RK/arahy.Tifrunner.gnm2.ann1.FIT9JY/arahy.Tifrunner.gnm2.ann1.L14VXE/arahy.Tifrunner.gnm2.ann1.1R706V/ara…	I8UD53/1SUT9Q/C25U6B/S9JULG/I7DA1M/NM5DTL/RJ9TTJ/FHD422/VGZ3RK/FIT9JY/L14VXE/1R706V/R5RNX8/AW6SSY/HABD5Z/0AAB2E/6JMM3R/WLZ7Z3/NY0XIY/6IT3ID/X2DMBM/V6P520/XQ2AST/60VMKJ/1MPM44/LE28RK/ZZFR1H/068WZH/ZST20A/RRB9FM/722ASC/9AN7FM/WVQY2R/9ET73H/1PI95V/QPVZ86/A0TJ2P/Y8803N/1181X5/7BF3PT/4FF1BV/E5IAKT/HJX0E8/Q4J3I9/68T47T/GM1YIR/XI5WK7/06CD8W/CAS3GS/1FMC3R/ARIR4Q/PPIL2T/AYAJ7Z/L43R8Z/24MIBH/PV9TPZ/PKW5X9/…	99		BP	GO:0007017	microtubule-based process	36/981	77/6400	5.31842e-11	5.53116e-09	arahy.Tifrunner.gnm2.ann1.72AJJX/arahy.Tifrunner.gnm2.ann1.R4UZW9/arahy.Tifrunner.gnm2.ann1.VG9BQH/arahy.Tifrunner.gnm2.ann1.X1JPM4/arahy.Tifrunner.gnm2.ann1.I9YSCG/arahy.Tifrunner.gnm2.ann1.M376CB/arahy.Tifrunner.gnm2.ann1.JQ5986/arahy.Tifrunner.gnm2.ann1.DN52HN/arahy.Tifrunner.gnm2.ann1.SHWV95/arahy.Tifrunner.gnm2.ann1.R3Y850/arahy.Tifrunner.gnm2.ann1.4K87U1/arahy.Tifrunner.gnm2.ann1.S11XWG/ara…	72AJJX/R4UZW9/VG9BQH/X1JPM4/I9YSCG/M376CB/JQ5986/DN52HN/SHWV95/R3Y850/4K87U1/S11XWG/IE7ZNS/MDZ95R/RA398F/4T0CVS/M8MQLJ/CITF9E/LDZ3RE/2070QL/6MPP0P/8PC3NJ/X6V3MP/NH8KX3/3F07X6/L9NYSD/V9SGYL/GT6U7J/GXD1I8/IRA02K/JU456M/UY9GAA/KY6G5X/C6YA57/77JLPP/GJ51RN	36
BP	GO:0051704	multi-organism process	28/1805	55/6400	0.000294378	0.0172075	arahy.Tifrunner.gnm2.ann1.NJY7IU/arahy.Tifrunner.gnm2.ann1.2GR8KM/arahy.Tifrunner.gnm2.ann1.EQP4AY/arahy.Tifrunner.gnm2.ann1.7VUN8S/arahy.Tifrunner.gnm2.ann1.H0A24T/arahy.Tifrunner.gnm2.ann1.SH37QY/arahy.Tifrunner.gnm2.ann1.R526DL/arahy.Tifrunner.gnm2.ann1.I1TJ3H/arahy.Tifrunner.gnm2.ann1.I16N60/arahy.Tifrunner.gnm2.ann1.V4JZWV/arahy.Tifrunner.gnm2.ann1.BWKC5Z/arahy.Tifrunner.gnm2.ann1.MT49G4/ara…	NJY7IU/2GR8KM/EQP4AY/7VUN8S/H0A24T/SH37QY/R526DL/I1TJ3H/I16N60/V4JZWV/BWKC5Z/MT49G4/I91RQE/7US5GV/58NQ7F/WE5WNX/D2YYPY/8JQ4E6/AVR1K1/6RPF32/V3B20E/SQF377/GCH8EX/B473LU/W45HF3/M23BVA/9QC5ZN/RBK0JN	28		BP	GO:0006457	protein folding	34/981	87/6400	5.30841e-08	4.4166e-06	arahy.Tifrunner.gnm2.ann1.GX1P2J/arahy.Tifrunner.gnm2.ann1.Q1M4CJ/arahy.Tifrunner.gnm2.ann1.B8WNJH/arahy.Tifrunner.gnm2.ann1.DU5DWV/arahy.Tifrunner.gnm2.ann1.H890L5/arahy.Tifrunner.gnm2.ann1.E1KG5K/arahy.Tifrunner.gnm2.ann1.GJS7Q8/arahy.Tifrunner.gnm2.ann1.90AC01/arahy.Tifrunner.gnm2.ann1.L8QKWP/arahy.Tifrunner.gnm2.ann1.T76A9L/arahy.Tifrunner.gnm2.ann1.XCJ48I/arahy.Tifrunner.gnm2.ann1.YQG5EZ/ara…	GX1P2J/Q1M4CJ/B8WNJH/DU5DWV/H890L5/E1KG5K/GJS7Q8/90AC01/L8QKWP/T76A9L/XCJ48I/YQG5EZ/P8FSM4/FVU0Y6/S3X144/59MIJM/8X4Q28/TEM6YH/LS67LH/3CQ5XM/FR68PK/U8M3K9/LFBK1H/3FW66N/I0B92H/JLML9R/XA2ZF2/AYUH3A/WJZ79N/94UDPX/FF119L/0JX5VM/V8HRRV/4803WV	34
BP	GO:0006721	terpenoid metabolic process	10/1805	13/6400	0.000370341	0.0172075	arahy.Tifrunner.gnm2.ann1.I8UD53/arahy.Tifrunner.gnm2.ann1.X2DMBM/arahy.Tifrunner.gnm2.ann1.068WZH/arahy.Tifrunner.gnm2.ann1.1PI95V/arahy.Tifrunner.gnm2.ann1.1181X5/arahy.Tifrunner.gnm2.ann1.E5IAKT/arahy.Tifrunner.gnm2.ann1.HJX0E8/arahy.Tifrunner.gnm2.ann1.RG9U10/arahy.Tifrunner.gnm2.ann1.00UVWE/novel.1394	I8UD53/X2DMBM/068WZH/1PI95V/1181X5/E5IAKT/HJX0E8/RG9U10/00UVWE/-	10		BP	GO:0006259	DNA metabolic process	47/981	146/6400	1.94523e-07	1.34869e-05	arahy.Tifrunner.gnm2.ann1.QR0DXW/arahy.Tifrunner.gnm2.ann1.KD1TI7/arahy.Tifrunner.gnm2.ann1.R3IAX4/arahy.Tifrunner.gnm2.ann1.76Y6MV/arahy.Tifrunner.gnm2.ann1.YFDY0T/arahy.Tifrunner.gnm2.ann1.N8JZ6F/arahy.Tifrunner.gnm2.ann1.1KN0VJ/arahy.Tifrunner.gnm2.ann1.I8W9P3/arahy.Tifrunner.gnm2.ann1.7J68PP/arahy.Tifrunner.gnm2.ann1.HTD3J8/arahy.Tifrunner.gnm2.ann1.V37JW4/arahy.Tifrunner.gnm2.ann1.E3U0AR/ara…	QR0DXW/KD1TI7/R3IAX4/76Y6MV/YFDY0T/N8JZ6F/1KN0VJ/I8W9P3/7J68PP/HTD3J8/V37JW4/E3U0AR/D87PD7/V9CB21/NCP65V/V20XH1/-/-/IBNY1Y/K18NKD/EA09C8/-/U78W58/VJ5EI6/168PWC/15A7AE/WNQC8Q/R57YID/L4PA5N/PUR3G8/ES5MTE/UWZ7BN/-/F25EMM/ITG5Q4/-/HJZ3ZC/-/U7GG8I/SD4I8G/-/KRCY3Y/VEJL66/J8WCL7/XE7N8H/XPQW08/H9ZTXG	47
BP	GO:0016114	terpenoid biosynthetic process	10/1805	13/6400	0.000370341	0.0172075	arahy.Tifrunner.gnm2.ann1.I8UD53/arahy.Tifrunner.gnm2.ann1.X2DMBM/arahy.Tifrunner.gnm2.ann1.068WZH/arahy.Tifrunner.gnm2.ann1.1PI95V/arahy.Tifrunner.gnm2.ann1.1181X5/arahy.Tifrunner.gnm2.ann1.E5IAKT/arahy.Tifrunner.gnm2.ann1.HJX0E8/arahy.Tifrunner.gnm2.ann1.RG9U10/arahy.Tifrunner.gnm2.ann1.00UVWE/novel.1394	I8UD53/X2DMBM/068WZH/1PI95V/1181X5/E5IAKT/HJX0E8/RG9U10/00UVWE/-	10		BP	GO:0005975	carbohydrate metabolic process	99/981	419/6400	2.59534e-06	0.000154237	arahy.Tifrunner.gnm2.ann1.WVP9YI/arahy.Tifrunner.gnm2.ann1.5I7RSC/arahy.Tifrunner.gnm2.ann1.578PES/arahy.Tifrunner.gnm2.ann1.7P4FH0/arahy.Tifrunner.gnm2.ann1.T7YHMF/arahy.Tifrunner.gnm2.ann1.P85M38/arahy.Tifrunner.gnm2.ann1.Y8RRZC/arahy.Tifrunner.gnm2.ann1.N7392N/arahy.Tifrunner.gnm2.ann1.NI0LJQ/arahy.Tifrunner.gnm2.ann1.MU4VHD/arahy.Tifrunner.gnm2.ann1.AAGX57/arahy.Tifrunner.gnm2.ann1.NNJC7T/ara…	WVP9YI/5I7RSC/578PES/7P4FH0/T7YHMF/P85M38/Y8RRZC/N7392N/NI0LJQ/MU4VHD/AAGX57/NNJC7T/L4K1UG/LNQZ69/RSDZ0N/I4AHF2/424QFW/H0GHKL/QFB2YZ/Y1E6HX/X5HSKX/YW5LIS/0571R5/S7WXQ9/L7YHKS/68RGHK/CCG5WH/54ZV2T/6NL4FR/AGSV49/7DV1VQ/RYYV58/FF7RMB/T2VPZC/V0SD9Z/-/1V58TW/QX73S9/SS1VDK/RJ5P85/JM79CB/K8YIAN/EPH7QX/9XY3DG/E3NNBV/P2PL73/FECU6Q/03VRI3/08SQ5V/R1F113/F795UE/Y0TSMC/-/WB2G9J/IU4ZUA/6Y4HS7/A99A55/U9RBLI/-/J…	99
BP	GO:0008037	cell recognition	27/1805	54/6400	0.000544829	0.0172075	arahy.Tifrunner.gnm2.ann1.2GR8KM/arahy.Tifrunner.gnm2.ann1.EQP4AY/arahy.Tifrunner.gnm2.ann1.7VUN8S/arahy.Tifrunner.gnm2.ann1.H0A24T/arahy.Tifrunner.gnm2.ann1.SH37QY/arahy.Tifrunner.gnm2.ann1.R526DL/arahy.Tifrunner.gnm2.ann1.I1TJ3H/arahy.Tifrunner.gnm2.ann1.I16N60/arahy.Tifrunner.gnm2.ann1.V4JZWV/arahy.Tifrunner.gnm2.ann1.BWKC5Z/arahy.Tifrunner.gnm2.ann1.MT49G4/arahy.Tifrunner.gnm2.ann1.I91RQE/ara…	2GR8KM/EQP4AY/7VUN8S/H0A24T/SH37QY/R526DL/I1TJ3H/I16N60/V4JZWV/BWKC5Z/MT49G4/I91RQE/7US5GV/58NQ7F/WE5WNX/D2YYPY/8JQ4E6/AVR1K1/6RPF32/V3B20E/SQF377/GCH8EX/B473LU/W45HF3/M23BVA/9QC5ZN/RBK0JN	27		BP	GO:0009733	response to auxin	12/981	20/6400	6.01031e-06	0.000312536	arahy.Tifrunner.gnm2.ann1.BR8TWY/arahy.Tifrunner.gnm2.ann1.QS7QR3/arahy.Tifrunner.gnm2.ann1.N8H2W4/arahy.Tifrunner.gnm2.ann1.WB7GWZ/arahy.Tifrunner.gnm2.ann1.HFN0DS/arahy.Tifrunner.gnm2.ann1.DWQ8LQ/arahy.Tifrunner.gnm2.ann1.W7VDQ1/novel.713/novel.204/arahy.Tifrunner.gnm2.ann1.C5MC3X/arahy.Tifrunner.gnm2.ann1.U5CWIV/arahy.Tifrunner.gnm2.ann1.48VSFH	BR8TWY/QS7QR3/N8H2W4/WB7GWZ/HFN0DS/DWQ8LQ/W7VDQ1/-/-/C5MC3X/U5CWIV/48VSFH	12
BP	GO:0009856	pollination	27/1805	54/6400	0.000544829	0.0172075	arahy.Tifrunner.gnm2.ann1.2GR8KM/arahy.Tifrunner.gnm2.ann1.EQP4AY/arahy.Tifrunner.gnm2.ann1.7VUN8S/arahy.Tifrunner.gnm2.ann1.H0A24T/arahy.Tifrunner.gnm2.ann1.SH37QY/arahy.Tifrunner.gnm2.ann1.R526DL/arahy.Tifrunner.gnm2.ann1.I1TJ3H/arahy.Tifrunner.gnm2.ann1.I16N60/arahy.Tifrunner.gnm2.ann1.V4JZWV/arahy.Tifrunner.gnm2.ann1.BWKC5Z/arahy.Tifrunner.gnm2.ann1.MT49G4/arahy.Tifrunner.gnm2.ann1.I91RQE/ara…	2GR8KM/EQP4AY/7VUN8S/H0A24T/SH37QY/R526DL/I1TJ3H/I16N60/V4JZWV/BWKC5Z/MT49G4/I91RQE/7US5GV/58NQ7F/WE5WNX/D2YYPY/8JQ4E6/AVR1K1/6RPF32/V3B20E/SQF377/GCH8EX/B473LU/W45HF3/M23BVA/9QC5ZN/RBK0JN	27		BP	GO:0009719	response to endogenous stimulus	19/981	45/6400	1.28567e-05	0.0004457	arahy.Tifrunner.gnm2.ann1.A1HLZR/arahy.Tifrunner.gnm2.ann1.29DZAQ/arahy.Tifrunner.gnm2.ann1.BR8TWY/arahy.Tifrunner.gnm2.ann1.QS7QR3/arahy.Tifrunner.gnm2.ann1.N8H2W4/arahy.Tifrunner.gnm2.ann1.WB7GWZ/arahy.Tifrunner.gnm2.ann1.HFN0DS/arahy.Tifrunner.gnm2.ann1.024UA3/arahy.Tifrunner.gnm2.ann1.DWQ8LQ/arahy.Tifrunner.gnm2.ann1.FW6EXK/arahy.Tifrunner.gnm2.ann1.Y8FM0Q/arahy.Tifrunner.gnm2.ann1.MIX90M/ara…	A1HLZR/29DZAQ/BR8TWY/QS7QR3/N8H2W4/WB7GWZ/HFN0DS/024UA3/DWQ8LQ/FW6EXK/Y8FM0Q/MIX90M/W7VDQ1/-/-/C5MC3X/U5CWIV/48VSFH/C366XC	19
BP	GO:0009875	pollen-pistil interaction	27/1805	54/6400	0.000544829	0.0172075	arahy.Tifrunner.gnm2.ann1.2GR8KM/arahy.Tifrunner.gnm2.ann1.EQP4AY/arahy.Tifrunner.gnm2.ann1.7VUN8S/arahy.Tifrunner.gnm2.ann1.H0A24T/arahy.Tifrunner.gnm2.ann1.SH37QY/arahy.Tifrunner.gnm2.ann1.R526DL/arahy.Tifrunner.gnm2.ann1.I1TJ3H/arahy.Tifrunner.gnm2.ann1.I16N60/arahy.Tifrunner.gnm2.ann1.V4JZWV/arahy.Tifrunner.gnm2.ann1.BWKC5Z/arahy.Tifrunner.gnm2.ann1.MT49G4/arahy.Tifrunner.gnm2.ann1.I91RQE/ara…	2GR8KM/EQP4AY/7VUN8S/H0A24T/SH37QY/R526DL/I1TJ3H/I16N60/V4JZWV/BWKC5Z/MT49G4/I91RQE/7US5GV/58NQ7F/WE5WNX/D2YYPY/8JQ4E6/AVR1K1/6RPF32/V3B20E/SQF377/GCH8EX/B473LU/W45HF3/M23BVA/9QC5ZN/RBK0JN	27		BP	GO:0009725	response to hormone	19/981	45/6400	1.28567e-05	0.0004457	arahy.Tifrunner.gnm2.ann1.A1HLZR/arahy.Tifrunner.gnm2.ann1.29DZAQ/arahy.Tifrunner.gnm2.ann1.BR8TWY/arahy.Tifrunner.gnm2.ann1.QS7QR3/arahy.Tifrunner.gnm2.ann1.N8H2W4/arahy.Tifrunner.gnm2.ann1.WB7GWZ/arahy.Tifrunner.gnm2.ann1.HFN0DS/arahy.Tifrunner.gnm2.ann1.024UA3/arahy.Tifrunner.gnm2.ann1.DWQ8LQ/arahy.Tifrunner.gnm2.ann1.FW6EXK/arahy.Tifrunner.gnm2.ann1.Y8FM0Q/arahy.Tifrunner.gnm2.ann1.MIX90M/ara…	A1HLZR/29DZAQ/BR8TWY/QS7QR3/N8H2W4/WB7GWZ/HFN0DS/024UA3/DWQ8LQ/FW6EXK/Y8FM0Q/MIX90M/W7VDQ1/-/-/C5MC3X/U5CWIV/48VSFH/C366XC	19
BP	GO:0044706	multi-multicellular organism process	27/1805	54/6400	0.000544829	0.0172075	arahy.Tifrunner.gnm2.ann1.2GR8KM/arahy.Tifrunner.gnm2.ann1.EQP4AY/arahy.Tifrunner.gnm2.ann1.7VUN8S/arahy.Tifrunner.gnm2.ann1.H0A24T/arahy.Tifrunner.gnm2.ann1.SH37QY/arahy.Tifrunner.gnm2.ann1.R526DL/arahy.Tifrunner.gnm2.ann1.I1TJ3H/arahy.Tifrunner.gnm2.ann1.I16N60/arahy.Tifrunner.gnm2.ann1.V4JZWV/arahy.Tifrunner.gnm2.ann1.BWKC5Z/arahy.Tifrunner.gnm2.ann1.MT49G4/arahy.Tifrunner.gnm2.ann1.I91RQE/ara…	2GR8KM/EQP4AY/7VUN8S/H0A24T/SH37QY/R526DL/I1TJ3H/I16N60/V4JZWV/BWKC5Z/MT49G4/I91RQE/7US5GV/58NQ7F/WE5WNX/D2YYPY/8JQ4E6/AVR1K1/6RPF32/V3B20E/SQF377/GCH8EX/B473LU/W45HF3/M23BVA/9QC5ZN/RBK0JN	27		BP	GO:0010033	response to organic substance	19/981	45/6400	1.28567e-05	0.0004457	arahy.Tifrunner.gnm2.ann1.A1HLZR/arahy.Tifrunner.gnm2.ann1.29DZAQ/arahy.Tifrunner.gnm2.ann1.BR8TWY/arahy.Tifrunner.gnm2.ann1.QS7QR3/arahy.Tifrunner.gnm2.ann1.N8H2W4/arahy.Tifrunner.gnm2.ann1.WB7GWZ/arahy.Tifrunner.gnm2.ann1.HFN0DS/arahy.Tifrunner.gnm2.ann1.024UA3/arahy.Tifrunner.gnm2.ann1.DWQ8LQ/arahy.Tifrunner.gnm2.ann1.FW6EXK/arahy.Tifrunner.gnm2.ann1.Y8FM0Q/arahy.Tifrunner.gnm2.ann1.MIX90M/ara…	A1HLZR/29DZAQ/BR8TWY/QS7QR3/N8H2W4/WB7GWZ/HFN0DS/024UA3/DWQ8LQ/FW6EXK/Y8FM0Q/MIX90M/W7VDQ1/-/-/C5MC3X/U5CWIV/48VSFH/C366XC	19
BP	GO:0048544	recognition of pollen	27/1805	54/6400	0.000544829	0.0172075	arahy.Tifrunner.gnm2.ann1.2GR8KM/arahy.Tifrunner.gnm2.ann1.EQP4AY/arahy.Tifrunner.gnm2.ann1.7VUN8S/arahy.Tifrunner.gnm2.ann1.H0A24T/arahy.Tifrunner.gnm2.ann1.SH37QY/arahy.Tifrunner.gnm2.ann1.R526DL/arahy.Tifrunner.gnm2.ann1.I1TJ3H/arahy.Tifrunner.gnm2.ann1.I16N60/arahy.Tifrunner.gnm2.ann1.V4JZWV/arahy.Tifrunner.gnm2.ann1.BWKC5Z/arahy.Tifrunner.gnm2.ann1.MT49G4/arahy.Tifrunner.gnm2.ann1.I91RQE/ara…	2GR8KM/EQP4AY/7VUN8S/H0A24T/SH37QY/R526DL/I1TJ3H/I16N60/V4JZWV/BWKC5Z/MT49G4/I91RQE/7US5GV/58NQ7F/WE5WNX/D2YYPY/8JQ4E6/AVR1K1/6RPF32/V3B20E/SQF377/GCH8EX/B473LU/W45HF3/M23BVA/9QC5ZN/RBK0JN	27		BP	GO:0042545	cell wall modification	19/981	45/6400	1.28567e-05	0.0004457	arahy.Tifrunner.gnm2.ann1.E4N5F8/arahy.Tifrunner.gnm2.ann1.HU828B/arahy.Tifrunner.gnm2.ann1.MR90IT/arahy.Tifrunner.gnm2.ann1.Y7SLGU/arahy.Tifrunner.gnm2.ann1.DIU0LM/arahy.Tifrunner.gnm2.ann1.MY5CGZ/arahy.Tifrunner.gnm2.ann1.CJ5UHC/arahy.Tifrunner.gnm2.ann1.SLIY4S/arahy.Tifrunner.gnm2.ann1.81ICF1/arahy.Tifrunner.gnm2.ann1.ERJN8A/arahy.Tifrunner.gnm2.ann1.26R06I/novel.5407/arahy.Tifrunner.gnm2.ann1…	E4N5F8/HU828B/MR90IT/Y7SLGU/DIU0LM/MY5CGZ/CJ5UHC/SLIY4S/81ICF1/ERJN8A/26R06I/-/52VWXA/6SD2NF/9KBV3N/L3JBZI/78LN1U/RVLE1D/HK8QN4	19
BP	GO:0000003	reproduction	27/1805	55/6400	0.000786335	0.0212872	arahy.Tifrunner.gnm2.ann1.2GR8KM/arahy.Tifrunner.gnm2.ann1.EQP4AY/arahy.Tifrunner.gnm2.ann1.7VUN8S/arahy.Tifrunner.gnm2.ann1.H0A24T/arahy.Tifrunner.gnm2.ann1.SH37QY/arahy.Tifrunner.gnm2.ann1.R526DL/arahy.Tifrunner.gnm2.ann1.I1TJ3H/arahy.Tifrunner.gnm2.ann1.I16N60/arahy.Tifrunner.gnm2.ann1.V4JZWV/arahy.Tifrunner.gnm2.ann1.BWKC5Z/arahy.Tifrunner.gnm2.ann1.MT49G4/arahy.Tifrunner.gnm2.ann1.I91RQE/ara…	2GR8KM/EQP4AY/7VUN8S/H0A24T/SH37QY/R526DL/I1TJ3H/I16N60/V4JZWV/BWKC5Z/MT49G4/I91RQE/7US5GV/58NQ7F/WE5WNX/D2YYPY/8JQ4E6/AVR1K1/6RPF32/V3B20E/SQF377/GCH8EX/B473LU/W45HF3/M23BVA/9QC5ZN/RBK0JN	27		BP	GO:0045229	external encapsulating structure organization	21/981	58/6400	7.25986e-05	0.00215721	arahy.Tifrunner.gnm2.ann1.E4N5F8/arahy.Tifrunner.gnm2.ann1.HU828B/arahy.Tifrunner.gnm2.ann1.MR90IT/arahy.Tifrunner.gnm2.ann1.K12VEC/arahy.Tifrunner.gnm2.ann1.Y7SLGU/arahy.Tifrunner.gnm2.ann1.DIU0LM/arahy.Tifrunner.gnm2.ann1.MY5CGZ/arahy.Tifrunner.gnm2.ann1.CJ5UHC/arahy.Tifrunner.gnm2.ann1.SLIY4S/arahy.Tifrunner.gnm2.ann1.81ICF1/arahy.Tifrunner.gnm2.ann1.ERJN8A/arahy.Tifrunner.gnm2.ann1.59WLWN/ara…	E4N5F8/HU828B/MR90IT/K12VEC/Y7SLGU/DIU0LM/MY5CGZ/CJ5UHC/SLIY4S/81ICF1/ERJN8A/59WLWN/26R06I/-/52VWXA/6SD2NF/9KBV3N/L3JBZI/78LN1U/RVLE1D/HK8QN4	21
BP	GO:0022414	reproductive process	27/1805	55/6400	0.000786335	0.0212872	arahy.Tifrunner.gnm2.ann1.2GR8KM/arahy.Tifrunner.gnm2.ann1.EQP4AY/arahy.Tifrunner.gnm2.ann1.7VUN8S/arahy.Tifrunner.gnm2.ann1.H0A24T/arahy.Tifrunner.gnm2.ann1.SH37QY/arahy.Tifrunner.gnm2.ann1.R526DL/arahy.Tifrunner.gnm2.ann1.I1TJ3H/arahy.Tifrunner.gnm2.ann1.I16N60/arahy.Tifrunner.gnm2.ann1.V4JZWV/arahy.Tifrunner.gnm2.ann1.BWKC5Z/arahy.Tifrunner.gnm2.ann1.MT49G4/arahy.Tifrunner.gnm2.ann1.I91RQE/ara…	2GR8KM/EQP4AY/7VUN8S/H0A24T/SH37QY/R526DL/I1TJ3H/I16N60/V4JZWV/BWKC5Z/MT49G4/I91RQE/7US5GV/58NQ7F/WE5WNX/D2YYPY/8JQ4E6/AVR1K1/6RPF32/V3B20E/SQF377/GCH8EX/B473LU/W45HF3/M23BVA/9QC5ZN/RBK0JN	27		BP	GO:0071555	cell wall organization	21/981	58/6400	7.25986e-05	0.00215721	arahy.Tifrunner.gnm2.ann1.E4N5F8/arahy.Tifrunner.gnm2.ann1.HU828B/arahy.Tifrunner.gnm2.ann1.MR90IT/arahy.Tifrunner.gnm2.ann1.K12VEC/arahy.Tifrunner.gnm2.ann1.Y7SLGU/arahy.Tifrunner.gnm2.ann1.DIU0LM/arahy.Tifrunner.gnm2.ann1.MY5CGZ/arahy.Tifrunner.gnm2.ann1.CJ5UHC/arahy.Tifrunner.gnm2.ann1.SLIY4S/arahy.Tifrunner.gnm2.ann1.81ICF1/arahy.Tifrunner.gnm2.ann1.ERJN8A/arahy.Tifrunner.gnm2.ann1.59WLWN/ara…	E4N5F8/HU828B/MR90IT/K12VEC/Y7SLGU/DIU0LM/MY5CGZ/CJ5UHC/SLIY4S/81ICF1/ERJN8A/59WLWN/26R06I/-/52VWXA/6SD2NF/9KBV3N/L3JBZI/78LN1U/RVLE1D/HK8QN4	21
CC	GO:0009579	thylakoid	46/463	58/2188	1.05545e-21	3.32467e-20	arahy.Tifrunner.gnm2.ann1.1944SK/arahy.Tifrunner.gnm2.ann1.Y7HUGW/arahy.Tifrunner.gnm2.ann1.30A6BG/arahy.Tifrunner.gnm2.ann1.49ZYT6/arahy.Tifrunner.gnm2.ann1.HCTL36/arahy.Tifrunner.gnm2.ann1.V1P8P6/arahy.Tifrunner.gnm2.ann1.NN0MZU/arahy.Tifrunner.gnm2.ann1.09KNS5/arahy.Tifrunner.gnm2.ann1.4PD0PP/arahy.Tifrunner.gnm2.ann1.RBYB13/arahy.Tifrunner.gnm2.ann1.PI6GK2/arahy.Tifrunner.gnm2.ann1.HB1P9N/ara…	1944SK/Y7HUGW/30A6BG/49ZYT6/HCTL36/V1P8P6/NN0MZU/09KNS5/4PD0PP/RBYB13/PI6GK2/HB1P9N/MMUF9T/DHZ2RQ/9QX17Y/G1SUYP/2I4SWN/27LE56/YBSA05/39S8LV/9042LP/I4CVDG/72UZ71/110G34/F0UT86/1B2UBR/PIZC5V/18YQBF/MF538D/PH9A9F/VHAI7W/71HCYD/PX7M3V/JYH77Y/TN6DUA/QW0L8Q/FRV526/H2XQXC/V41D0B/9ZN1DC/ZS1M1K/TVDX40/V5WWJ8/U19ACF/22L7FB/0X1LIN	46		BP	GO:0006950	response to stress	62/981	260/6400	0.000157381	0.00436469	arahy.Tifrunner.gnm2.ann1.GX1P2J/arahy.Tifrunner.gnm2.ann1.Q1M4CJ/arahy.Tifrunner.gnm2.ann1.B8WNJH/arahy.Tifrunner.gnm2.ann1.IDU4K1/arahy.Tifrunner.gnm2.ann1.H890L5/arahy.Tifrunner.gnm2.ann1.5V07QU/arahy.Tifrunner.gnm2.ann1.F8T38Z/arahy.Tifrunner.gnm2.ann1.23LUWH/arahy.Tifrunner.gnm2.ann1.V9MVEL/arahy.Tifrunner.gnm2.ann1.ID0B6N/arahy.Tifrunner.gnm2.ann1.T76A9L/arahy.Tifrunner.gnm2.ann1.YQG5EZ/ara…	GX1P2J/Q1M4CJ/B8WNJH/IDU4K1/H890L5/5V07QU/F8T38Z/23LUWH/V9MVEL/ID0B6N/T76A9L/YQG5EZ/J3SX56/P8FSM4/9HGS1L/I9NQTG/0DV40D/NSTM2K/6W0K3P/5XAX9E/IS2QLD/R18LRK/1J3RWB/BNMM5E/V20XH1/W5M46W/VFYD46/Y4D5W6/84ERH3/IBNY1Y/EA09C8/C5IBYI/-/BEP26V/168PWC/15A7AE/HJY3CU/BF26J8/9P3M8J/RQ2DW4/-/LFBK1H/MMR742/EH45H3/-/3JCR0V/JLML9R/QBG8E9/-/4JU6QM/HESX93/VEJL66/TU7XRI/I3116U/V8HRRV/GK1SJ0/KY4AMT/-/XE7N8H/-/XPQW08/XX…	62
CC	GO:0044436	thylakoid part	46/463	58/2188	1.05545e-21	3.32467e-20	arahy.Tifrunner.gnm2.ann1.1944SK/arahy.Tifrunner.gnm2.ann1.Y7HUGW/arahy.Tifrunner.gnm2.ann1.30A6BG/arahy.Tifrunner.gnm2.ann1.49ZYT6/arahy.Tifrunner.gnm2.ann1.HCTL36/arahy.Tifrunner.gnm2.ann1.V1P8P6/arahy.Tifrunner.gnm2.ann1.NN0MZU/arahy.Tifrunner.gnm2.ann1.09KNS5/arahy.Tifrunner.gnm2.ann1.4PD0PP/arahy.Tifrunner.gnm2.ann1.RBYB13/arahy.Tifrunner.gnm2.ann1.PI6GK2/arahy.Tifrunner.gnm2.ann1.HB1P9N/ara…	1944SK/Y7HUGW/30A6BG/49ZYT6/HCTL36/V1P8P6/NN0MZU/09KNS5/4PD0PP/RBYB13/PI6GK2/HB1P9N/MMUF9T/DHZ2RQ/9QX17Y/G1SUYP/2I4SWN/27LE56/YBSA05/39S8LV/9042LP/I4CVDG/72UZ71/110G34/F0UT86/1B2UBR/PIZC5V/18YQBF/MF538D/PH9A9F/VHAI7W/71HCYD/PX7M3V/JYH77Y/TN6DUA/QW0L8Q/FRV526/H2XQXC/V41D0B/9ZN1DC/ZS1M1K/TVDX40/V5WWJ8/U19ACF/22L7FB/0X1LIN	46		BP	GO:0071103	DNA conformation change	13/981	30/6400	0.000222872	0.00579468	arahy.Tifrunner.gnm2.ann1.70JD05/arahy.Tifrunner.gnm2.ann1.NCP65V/arahy.Tifrunner.gnm2.ann1.I41NMG/arahy.Tifrunner.gnm2.ann1.7X1Y1S/arahy.Tifrunner.gnm2.ann1.2Z77FC/arahy.Tifrunner.gnm2.ann1.VJ5EI6/arahy.Tifrunner.gnm2.ann1.H1K325/arahy.Tifrunner.gnm2.ann1.ES5MTE/arahy.Tifrunner.gnm2.ann1.RIX96U/arahy.Tifrunner.gnm2.ann1.4D79G7/arahy.Tifrunner.gnm2.ann1.V3922U/arahy.Tifrunner.gnm2.ann1.7IDQ3T/ara…	70JD05/NCP65V/I41NMG/7X1Y1S/2Z77FC/VJ5EI6/H1K325/ES5MTE/RIX96U/4D79G7/V3922U/7IDQ3T/H8H77X	13
CC	GO:0034357	photosynthetic membrane	45/463	57/2188	4.27425e-21	8.97592e-20	arahy.Tifrunner.gnm2.ann1.1944SK/arahy.Tifrunner.gnm2.ann1.Y7HUGW/arahy.Tifrunner.gnm2.ann1.30A6BG/arahy.Tifrunner.gnm2.ann1.49ZYT6/arahy.Tifrunner.gnm2.ann1.HCTL36/arahy.Tifrunner.gnm2.ann1.V1P8P6/arahy.Tifrunner.gnm2.ann1.NN0MZU/arahy.Tifrunner.gnm2.ann1.09KNS5/arahy.Tifrunner.gnm2.ann1.4PD0PP/arahy.Tifrunner.gnm2.ann1.RBYB13/arahy.Tifrunner.gnm2.ann1.PI6GK2/arahy.Tifrunner.gnm2.ann1.HB1P9N/ara…	1944SK/Y7HUGW/30A6BG/49ZYT6/HCTL36/V1P8P6/NN0MZU/09KNS5/4PD0PP/RBYB13/PI6GK2/HB1P9N/MMUF9T/DHZ2RQ/9QX17Y/G1SUYP/27LE56/YBSA05/39S8LV/9042LP/I4CVDG/72UZ71/110G34/F0UT86/1B2UBR/PIZC5V/18YQBF/MF538D/PH9A9F/VHAI7W/71HCYD/PX7M3V/JYH77Y/TN6DUA/QW0L8Q/FRV526/H2XQXC/V41D0B/9ZN1DC/ZS1M1K/TVDX40/V5WWJ8/U19ACF/22L7FB/0X1LIN	45		BP	GO:0042221	response to chemical	25/981	83/6400	0.000453605	0.0104822	arahy.Tifrunner.gnm2.ann1.SMA5HD/arahy.Tifrunner.gnm2.ann1.77VLFZ/arahy.Tifrunner.gnm2.ann1.A1HLZR/arahy.Tifrunner.gnm2.ann1.29DZAQ/arahy.Tifrunner.gnm2.ann1.BR8TWY/arahy.Tifrunner.gnm2.ann1.44X20L/arahy.Tifrunner.gnm2.ann1.QS7QR3/arahy.Tifrunner.gnm2.ann1.N8H2W4/arahy.Tifrunner.gnm2.ann1.WB7GWZ/arahy.Tifrunner.gnm2.ann1.HFN0DS/arahy.Tifrunner.gnm2.ann1.024UA3/arahy.Tifrunner.gnm2.ann1.DWQ8LQ/ara…	SMA5HD/77VLFZ/A1HLZR/29DZAQ/BR8TWY/44X20L/QS7QR3/N8H2W4/WB7GWZ/HFN0DS/024UA3/DWQ8LQ/09KEBU/2H67VJ/FW6EXK/Y8FM0Q/MIX90M/W7VDQ1/-/-/4JU6QM/C5MC3X/U5CWIV/48VSFH/C366XC	25
CC	GO:0009521	photosystem	41/463	53/2188	1.076e-18	1.6947e-17	arahy.Tifrunner.gnm2.ann1.1944SK/arahy.Tifrunner.gnm2.ann1.Y7HUGW/arahy.Tifrunner.gnm2.ann1.30A6BG/arahy.Tifrunner.gnm2.ann1.49ZYT6/arahy.Tifrunner.gnm2.ann1.HCTL36/arahy.Tifrunner.gnm2.ann1.09KNS5/arahy.Tifrunner.gnm2.ann1.4PD0PP/arahy.Tifrunner.gnm2.ann1.RBYB13/arahy.Tifrunner.gnm2.ann1.PI6GK2/arahy.Tifrunner.gnm2.ann1.HB1P9N/arahy.Tifrunner.gnm2.ann1.MMUF9T/arahy.Tifrunner.gnm2.ann1.DHZ2RQ/ara…	1944SK/Y7HUGW/30A6BG/49ZYT6/HCTL36/09KNS5/4PD0PP/RBYB13/PI6GK2/HB1P9N/MMUF9T/DHZ2RQ/9QX17Y/G1SUYP/27LE56/YBSA05/9042LP/I4CVDG/72UZ71/110G34/1B2UBR/PIZC5V/18YQBF/MF538D/PH9A9F/VHAI7W/71HCYD/PX7M3V/JYH77Y/TN6DUA/QW0L8Q/FRV526/H2XQXC/V41D0B/9ZN1DC/ZS1M1K/TVDX40/V5WWJ8/U19ACF/22L7FB/0X1LIN	41		BP	GO:0006323	DNA packaging	10/981	21/6400	0.000478754	0.0104822	arahy.Tifrunner.gnm2.ann1.70JD05/arahy.Tifrunner.gnm2.ann1.I41NMG/arahy.Tifrunner.gnm2.ann1.7X1Y1S/arahy.Tifrunner.gnm2.ann1.2Z77FC/arahy.Tifrunner.gnm2.ann1.H1K325/arahy.Tifrunner.gnm2.ann1.RIX96U/arahy.Tifrunner.gnm2.ann1.4D79G7/arahy.Tifrunner.gnm2.ann1.V3922U/arahy.Tifrunner.gnm2.ann1.7IDQ3T/arahy.Tifrunner.gnm2.ann1.H8H77X	70JD05/I41NMG/7X1Y1S/2Z77FC/H1K325/RIX96U/4D79G7/V3922U/7IDQ3T/H8H77X	10
CC	GO:0042651	thylakoid membrane	29/463	36/2188	2.4938e-14	3.14219e-13	arahy.Tifrunner.gnm2.ann1.1944SK/arahy.Tifrunner.gnm2.ann1.Y7HUGW/arahy.Tifrunner.gnm2.ann1.30A6BG/arahy.Tifrunner.gnm2.ann1.49ZYT6/arahy.Tifrunner.gnm2.ann1.HCTL36/arahy.Tifrunner.gnm2.ann1.V1P8P6/arahy.Tifrunner.gnm2.ann1.NN0MZU/arahy.Tifrunner.gnm2.ann1.09KNS5/arahy.Tifrunner.gnm2.ann1.RBYB13/arahy.Tifrunner.gnm2.ann1.MMUF9T/arahy.Tifrunner.gnm2.ann1.9QX17Y/arahy.Tifrunner.gnm2.ann1.G1SUYP/ara…	1944SK/Y7HUGW/30A6BG/49ZYT6/HCTL36/V1P8P6/NN0MZU/09KNS5/RBYB13/MMUF9T/9QX17Y/G1SUYP/27LE56/39S8LV/I4CVDG/72UZ71/F0UT86/1B2UBR/PIZC5V/PH9A9F/JYH77Y/FRV526/H2XQXC/V41D0B/9ZN1DC/TVDX40/U19ACF/22L7FB/0X1LIN	29		BP	GO:0006333	chromatin assembly or disassembly	10/981	21/6400	0.000478754	0.0104822	arahy.Tifrunner.gnm2.ann1.70JD05/arahy.Tifrunner.gnm2.ann1.I41NMG/arahy.Tifrunner.gnm2.ann1.7X1Y1S/arahy.Tifrunner.gnm2.ann1.2Z77FC/arahy.Tifrunner.gnm2.ann1.H1K325/arahy.Tifrunner.gnm2.ann1.RIX96U/arahy.Tifrunner.gnm2.ann1.6154V7/arahy.Tifrunner.gnm2.ann1.V3922U/arahy.Tifrunner.gnm2.ann1.7IDQ3T/arahy.Tifrunner.gnm2.ann1.H8H77X	70JD05/I41NMG/7X1Y1S/2Z77FC/H1K325/RIX96U/6154V7/V3922U/7IDQ3T/H8H77X	10
CC	GO:0009523	photosystem II	25/463	32/2188	6.02869e-12	5.42582e-11	arahy.Tifrunner.gnm2.ann1.1944SK/arahy.Tifrunner.gnm2.ann1.Y7HUGW/arahy.Tifrunner.gnm2.ann1.30A6BG/arahy.Tifrunner.gnm2.ann1.49ZYT6/arahy.Tifrunner.gnm2.ann1.HCTL36/arahy.Tifrunner.gnm2.ann1.09KNS5/arahy.Tifrunner.gnm2.ann1.RBYB13/arahy.Tifrunner.gnm2.ann1.MMUF9T/arahy.Tifrunner.gnm2.ann1.9QX17Y/arahy.Tifrunner.gnm2.ann1.G1SUYP/arahy.Tifrunner.gnm2.ann1.27LE56/arahy.Tifrunner.gnm2.ann1.I4CVDG/ara…	1944SK/Y7HUGW/30A6BG/49ZYT6/HCTL36/09KNS5/RBYB13/MMUF9T/9QX17Y/G1SUYP/27LE56/I4CVDG/72UZ71/1B2UBR/PIZC5V/PH9A9F/JYH77Y/FRV526/H2XQXC/V41D0B/9ZN1DC/TVDX40/U19ACF/22L7FB/0X1LIN	25		BP	GO:0071554	cell wall organization or biogenesis	22/981	72/6400	0.000789961	0.0164312	arahy.Tifrunner.gnm2.ann1.E4N5F8/arahy.Tifrunner.gnm2.ann1.HU828B/arahy.Tifrunner.gnm2.ann1.MR90IT/arahy.Tifrunner.gnm2.ann1.K12VEC/arahy.Tifrunner.gnm2.ann1.Y7SLGU/arahy.Tifrunner.gnm2.ann1.DIU0LM/arahy.Tifrunner.gnm2.ann1.MY5CGZ/arahy.Tifrunner.gnm2.ann1.CJ5UHC/arahy.Tifrunner.gnm2.ann1.SLIY4S/arahy.Tifrunner.gnm2.ann1.81ICF1/arahy.Tifrunner.gnm2.ann1.ERJN8A/arahy.Tifrunner.gnm2.ann1.59WLWN/ara…	E4N5F8/HU828B/MR90IT/K12VEC/Y7SLGU/DIU0LM/MY5CGZ/CJ5UHC/SLIY4S/81ICF1/ERJN8A/59WLWN/26R06I/-/52VWXA/6SD2NF/9KBV3N/L3JBZI/78LN1U/RVLE1D/HK8QN4/2J0KXT	22
CC	GO:0009654	photosystem II oxygen evolving complex	25/463	32/2188	6.02869e-12	5.42582e-11	arahy.Tifrunner.gnm2.ann1.1944SK/arahy.Tifrunner.gnm2.ann1.Y7HUGW/arahy.Tifrunner.gnm2.ann1.30A6BG/arahy.Tifrunner.gnm2.ann1.49ZYT6/arahy.Tifrunner.gnm2.ann1.HCTL36/arahy.Tifrunner.gnm2.ann1.09KNS5/arahy.Tifrunner.gnm2.ann1.RBYB13/arahy.Tifrunner.gnm2.ann1.MMUF9T/arahy.Tifrunner.gnm2.ann1.9QX17Y/arahy.Tifrunner.gnm2.ann1.G1SUYP/arahy.Tifrunner.gnm2.ann1.27LE56/arahy.Tifrunner.gnm2.ann1.I4CVDG/ara…	1944SK/Y7HUGW/30A6BG/49ZYT6/HCTL36/09KNS5/RBYB13/MMUF9T/9QX17Y/G1SUYP/27LE56/I4CVDG/72UZ71/1B2UBR/PIZC5V/PH9A9F/JYH77Y/FRV526/H2XQXC/V41D0B/9ZN1DC/TVDX40/U19ACF/22L7FB/0X1LIN	25		BP	GO:0006334	nucleosome assembly	9/981	19/6400	0.00097051	0.0169196	arahy.Tifrunner.gnm2.ann1.70JD05/arahy.Tifrunner.gnm2.ann1.I41NMG/arahy.Tifrunner.gnm2.ann1.7X1Y1S/arahy.Tifrunner.gnm2.ann1.2Z77FC/arahy.Tifrunner.gnm2.ann1.H1K325/arahy.Tifrunner.gnm2.ann1.RIX96U/arahy.Tifrunner.gnm2.ann1.V3922U/arahy.Tifrunner.gnm2.ann1.7IDQ3T/arahy.Tifrunner.gnm2.ann1.H8H77X	70JD05/I41NMG/7X1Y1S/2Z77FC/H1K325/RIX96U/V3922U/7IDQ3T/H8H77X	9
CC	GO:1990204	oxidoreductase complex	25/463	36/2188	4.52349e-10	3.56225e-09	arahy.Tifrunner.gnm2.ann1.1944SK/arahy.Tifrunner.gnm2.ann1.Y7HUGW/arahy.Tifrunner.gnm2.ann1.30A6BG/arahy.Tifrunner.gnm2.ann1.49ZYT6/arahy.Tifrunner.gnm2.ann1.HCTL36/arahy.Tifrunner.gnm2.ann1.09KNS5/arahy.Tifrunner.gnm2.ann1.RBYB13/arahy.Tifrunner.gnm2.ann1.MMUF9T/arahy.Tifrunner.gnm2.ann1.9QX17Y/arahy.Tifrunner.gnm2.ann1.G1SUYP/arahy.Tifrunner.gnm2.ann1.27LE56/arahy.Tifrunner.gnm2.ann1.I4CVDG/ara…	1944SK/Y7HUGW/30A6BG/49ZYT6/HCTL36/09KNS5/RBYB13/MMUF9T/9QX17Y/G1SUYP/27LE56/I4CVDG/72UZ71/1B2UBR/PIZC5V/PH9A9F/JYH77Y/FRV526/H2XQXC/V41D0B/9ZN1DC/TVDX40/U19ACF/22L7FB/0X1LIN	25		BP	GO:0031497	chromatin assembly	9/981	19/6400	0.00097051	0.0169196	arahy.Tifrunner.gnm2.ann1.70JD05/arahy.Tifrunner.gnm2.ann1.I41NMG/arahy.Tifrunner.gnm2.ann1.7X1Y1S/arahy.Tifrunner.gnm2.ann1.2Z77FC/arahy.Tifrunner.gnm2.ann1.H1K325/arahy.Tifrunner.gnm2.ann1.RIX96U/arahy.Tifrunner.gnm2.ann1.V3922U/arahy.Tifrunner.gnm2.ann1.7IDQ3T/arahy.Tifrunner.gnm2.ann1.H8H77X	70JD05/I41NMG/7X1Y1S/2Z77FC/H1K325/RIX96U/V3922U/7IDQ3T/H8H77X	9
CC	GO:0019898	extrinsic component of membrane	22/463	30/2188	1.00594e-09	7.04156e-09	arahy.Tifrunner.gnm2.ann1.1944SK/arahy.Tifrunner.gnm2.ann1.Y7HUGW/arahy.Tifrunner.gnm2.ann1.30A6BG/arahy.Tifrunner.gnm2.ann1.49ZYT6/arahy.Tifrunner.gnm2.ann1.09KNS5/arahy.Tifrunner.gnm2.ann1.RBYB13/arahy.Tifrunner.gnm2.ann1.MMUF9T/arahy.Tifrunner.gnm2.ann1.G1SUYP/arahy.Tifrunner.gnm2.ann1.27LE56/arahy.Tifrunner.gnm2.ann1.I4CVDG/arahy.Tifrunner.gnm2.ann1.1B2UBR/arahy.Tifrunner.gnm2.ann1.PIZC5V/ara…	1944SK/Y7HUGW/30A6BG/49ZYT6/09KNS5/RBYB13/MMUF9T/G1SUYP/27LE56/I4CVDG/1B2UBR/PIZC5V/PH9A9F/JYH77Y/H2XQXC/V41D0B/9ZN1DC/ML3LVJ/TVDX40/U19ACF/22L7FB/0X1LIN	22		BP	GO:0034728	nucleosome organization	9/981	19/6400	0.00097051	0.0169196	arahy.Tifrunner.gnm2.ann1.70JD05/arahy.Tifrunner.gnm2.ann1.I41NMG/arahy.Tifrunner.gnm2.ann1.7X1Y1S/arahy.Tifrunner.gnm2.ann1.2Z77FC/arahy.Tifrunner.gnm2.ann1.H1K325/arahy.Tifrunner.gnm2.ann1.RIX96U/arahy.Tifrunner.gnm2.ann1.V3922U/arahy.Tifrunner.gnm2.ann1.7IDQ3T/arahy.Tifrunner.gnm2.ann1.H8H77X	70JD05/I41NMG/7X1Y1S/2Z77FC/H1K325/RIX96U/V3922U/7IDQ3T/H8H77X	9
CC	GO:0009522	photosystem I	16/463	18/2188	1.3071e-09	8.23473e-09	arahy.Tifrunner.gnm2.ann1.4PD0PP/arahy.Tifrunner.gnm2.ann1.PI6GK2/arahy.Tifrunner.gnm2.ann1.HB1P9N/arahy.Tifrunner.gnm2.ann1.DHZ2RQ/arahy.Tifrunner.gnm2.ann1.YBSA05/arahy.Tifrunner.gnm2.ann1.9042LP/arahy.Tifrunner.gnm2.ann1.110G34/arahy.Tifrunner.gnm2.ann1.18YQBF/arahy.Tifrunner.gnm2.ann1.MF538D/arahy.Tifrunner.gnm2.ann1.VHAI7W/arahy.Tifrunner.gnm2.ann1.71HCYD/arahy.Tifrunner.gnm2.ann1.PX7M3V/ara…	4PD0PP/PI6GK2/HB1P9N/DHZ2RQ/YBSA05/9042LP/110G34/18YQBF/MF538D/VHAI7W/71HCYD/PX7M3V/TN6DUA/QW0L8Q/ZS1M1K/V5WWJ8	16		BP	GO:0016043	cellular component organization	50/981	213/6400	0.00097613	0.0169196	arahy.Tifrunner.gnm2.ann1.E4N5F8/arahy.Tifrunner.gnm2.ann1.8ZA7N6/arahy.Tifrunner.gnm2.ann1.HU828B/arahy.Tifrunner.gnm2.ann1.MR90IT/arahy.Tifrunner.gnm2.ann1.70JD05/arahy.Tifrunner.gnm2.ann1.NCP65V/arahy.Tifrunner.gnm2.ann1.K12VEC/arahy.Tifrunner.gnm2.ann1.TEM6YH/arahy.Tifrunner.gnm2.ann1.Y7SLGU/arahy.Tifrunner.gnm2.ann1.3E0X61/arahy.Tifrunner.gnm2.ann1.I41NMG/arahy.Tifrunner.gnm2.ann1.7X1Y1S/ara…	E4N5F8/8ZA7N6/HU828B/MR90IT/70JD05/NCP65V/K12VEC/TEM6YH/Y7SLGU/3E0X61/I41NMG/7X1Y1S/DIU0LM/MY5CGZ/2Z77FC/SY4M5M/CJ5UHC/SLIY4S/-/81ICF1/VJ5EI6/ERJN8A/59WLWN/E2679H/26R06I/H1K325/ES5MTE/BR68XX/WKF5J8/RIX96U/26W00C/-/354MLN/KJI0IH/52VWXA/6SD2NF/R713I2/9KBV3N/L3JBZI/BTDY3I/78LN1U/4D79G7/6154V7/RVLE1D/1JVL6D/V3922U/7IDQ3T/DZ7G8Z/HK8QN4/H8H77X	50
CC	GO:0009538	photosystem I reaction center	12/463	12/2188	7.19615e-09	4.12143e-08	arahy.Tifrunner.gnm2.ann1.PI6GK2/arahy.Tifrunner.gnm2.ann1.HB1P9N/arahy.Tifrunner.gnm2.ann1.DHZ2RQ/arahy.Tifrunner.gnm2.ann1.YBSA05/arahy.Tifrunner.gnm2.ann1.110G34/arahy.Tifrunner.gnm2.ann1.18YQBF/arahy.Tifrunner.gnm2.ann1.MF538D/arahy.Tifrunner.gnm2.ann1.VHAI7W/arahy.Tifrunner.gnm2.ann1.71HCYD/arahy.Tifrunner.gnm2.ann1.PX7M3V/arahy.Tifrunner.gnm2.ann1.TN6DUA/arahy.Tifrunner.gnm2.ann1.QW0L8Q	PI6GK2/HB1P9N/DHZ2RQ/YBSA05/110G34/18YQBF/MF538D/VHAI7W/71HCYD/PX7M3V/TN6DUA/QW0L8Q	12		BP	GO:0016051	carbohydrate biosynthetic process	22/981	76/6400	0.00174122	0.0281607	arahy.Tifrunner.gnm2.ann1.NNJC7T/arahy.Tifrunner.gnm2.ann1.X5HSKX/arahy.Tifrunner.gnm2.ann1.RYYV58/arahy.Tifrunner.gnm2.ann1.V0SD9Z/arahy.Tifrunner.gnm2.ann1.SS1VDK/arahy.Tifrunner.gnm2.ann1.R1F113/arahy.Tifrunner.gnm2.ann1.WB2G9J/arahy.Tifrunner.gnm2.ann1.JNS4CJ/arahy.Tifrunner.gnm2.ann1.96MT2N/arahy.Tifrunner.gnm2.ann1.S79ATY/arahy.Tifrunner.gnm2.ann1.FP7P7G/arahy.Tifrunner.gnm2.ann1.A5U4H6/ara…	NNJC7T/X5HSKX/RYYV58/V0SD9Z/SS1VDK/R1F113/WB2G9J/JNS4CJ/96MT2N/S79ATY/FP7P7G/A5U4H6/LNBI6T/IXET8P/6M56FL/51Y4LP/Q3GMD8/23HYFJ/T2M1NX/1Z9DBD/T08SBC/A28NZ9	22
CC	GO:0098796	membrane protein complex	48/463	138/2188	9.19538e-05	0.000482757	arahy.Tifrunner.gnm2.ann1.1944SK/arahy.Tifrunner.gnm2.ann1.Y7HUGW/arahy.Tifrunner.gnm2.ann1.30A6BG/arahy.Tifrunner.gnm2.ann1.49ZYT6/arahy.Tifrunner.gnm2.ann1.HCTL36/arahy.Tifrunner.gnm2.ann1.09KNS5/arahy.Tifrunner.gnm2.ann1.4PD0PP/arahy.Tifrunner.gnm2.ann1.RBYB13/arahy.Tifrunner.gnm2.ann1.PI6GK2/arahy.Tifrunner.gnm2.ann1.F6CLKD/arahy.Tifrunner.gnm2.ann1.HB1P9N/arahy.Tifrunner.gnm2.ann1.VKW613/ara…	1944SK/Y7HUGW/30A6BG/49ZYT6/HCTL36/09KNS5/4PD0PP/RBYB13/PI6GK2/F6CLKD/HB1P9N/VKW613/MMUF9T/DHZ2RQ/9QX17Y/KSV0XM/G1SUYP/27LE56/YBSA05/9042LP/I4CVDG/72UZ71/110G34/1B2UBR/PIZC5V/18YQBF/MF538D/PH9A9F/VHAI7W/71HCYD/PX7M3V/JYH77Y/TN6DUA/QW0L8Q/FRV526/H2XQXC/V41D0B/9ZN1DC/ZS1M1K/JHL0SX/ML3LVJ/TVDX40/V5WWJ8/U19ACF/22L7FB/TBSZ4K/0X1LIN/01M4JQ	48		BP	GO:0000160	phosphorelay signal transduction system	13/981	36/6400	0.00176004	0.0281607	arahy.Tifrunner.gnm2.ann1.2E9LMX/arahy.Tifrunner.gnm2.ann1.PEG0RN/arahy.Tifrunner.gnm2.ann1.87NXW9/arahy.Tifrunner.gnm2.ann1.IUYB4A/arahy.Tifrunner.gnm2.ann1.672M4G/arahy.Tifrunner.gnm2.ann1.1K6ZHH/arahy.Tifrunner.gnm2.ann1.E2UI1Z/arahy.Tifrunner.gnm2.ann1.V960AN/arahy.Tifrunner.gnm2.ann1.JWG320/arahy.Tifrunner.gnm2.ann1.XFB661/arahy.Tifrunner.gnm2.ann1.A9G6ZW/arahy.Tifrunner.gnm2.ann1.Q1XFSF/ara…	2E9LMX/PEG0RN/87NXW9/IUYB4A/672M4G/1K6ZHH/E2UI1Z/V960AN/JWG320/XFB661/A9G6ZW/Q1XFSF/ZZ0D7Q	13
MF	GO:0003700	DNA binding transcription factor activity	124/2499	316/9656	8.48832e-08	2.19848e-05	arahy.Tifrunner.gnm2.ann1.13YX47/arahy.Tifrunner.gnm2.ann1.EXJ5K8/novel.574/arahy.Tifrunner.gnm2.ann1.HGAZ7D/arahy.Tifrunner.gnm2.ann1.WH6N3S/arahy.Tifrunner.gnm2.ann1.KK3V44/novel.450/arahy.Tifrunner.gnm2.ann1.YSN9W3/arahy.Tifrunner.gnm2.ann1.KDI7TH/arahy.Tifrunner.gnm2.ann1.ZEA1CF/novel.4404/arahy.Tifrunner.gnm2.ann1.QGFJ76/arahy.Tifrunner.gnm2.ann1.GQZA4M/arahy.Tifrunner.gnm2.ann1.F2D5GR/arahy…	13YX47/EXJ5K8/-/HGAZ7D/WH6N3S/KK3V44/-/YSN9W3/KDI7TH/ZEA1CF/-/QGFJ76/GQZA4M/F2D5GR/AS0C7C/TC7Y0P/G729YX/QEK7F9/EJ82H8/XUAL01/5V6QPU/FZU8AD/A8EX91/JCYU2I/BDR3J7/C7A6P7/2NFP2H/VX60JM/ER44IM/65NT4G/W56I62/1D4W9H/PDF2MW/S3AGI0/K6QUG2/768P1R/3RY6J8/Q66BD2/0UF999/FP3Q5V/EDW718/45NR7C/091A4A/ZN7Y7A/EZ5RGK/KF0N62/EVAW89/T3YMAA/WDSQ8J/N044W1/R3D0LA/S25UJZ/I2ZHTU/8U3XLV/JEZR1W/73DHZN/NA5G54/PZJ7B1/-/TJCL76…	124		BP	GO:0065004	protein-DNA complex assembly	9/981	21/6400	0.0023132	0.0342713	arahy.Tifrunner.gnm2.ann1.70JD05/arahy.Tifrunner.gnm2.ann1.I41NMG/arahy.Tifrunner.gnm2.ann1.7X1Y1S/arahy.Tifrunner.gnm2.ann1.2Z77FC/arahy.Tifrunner.gnm2.ann1.H1K325/arahy.Tifrunner.gnm2.ann1.RIX96U/arahy.Tifrunner.gnm2.ann1.V3922U/arahy.Tifrunner.gnm2.ann1.7IDQ3T/arahy.Tifrunner.gnm2.ann1.H8H77X	70JD05/I41NMG/7X1Y1S/2Z77FC/H1K325/RIX96U/V3922U/7IDQ3T/H8H77X	9
MF	GO:0020037	heme binding	117/2499	305/9656	7.85441e-07	6.76119e-05	arahy.Tifrunner.gnm2.ann1.VW8XB4/arahy.Tifrunner.gnm2.ann1.L4SXDW/arahy.Tifrunner.gnm2.ann1.DBZ9PS/arahy.Tifrunner.gnm2.ann1.IYR592/arahy.Tifrunner.gnm2.ann1.PFDI3N/arahy.Tifrunner.gnm2.ann1.SND7WH/arahy.Tifrunner.gnm2.ann1.C70Y3X/arahy.Tifrunner.gnm2.ann1.T73DV5/arahy.Tifrunner.gnm2.ann1.EXJG55/arahy.Tifrunner.gnm2.ann1.510VWF/arahy.Tifrunner.gnm2.ann1.5PBU8Q/arahy.Tifrunner.gnm2.ann1.I8FEWW/ara…	VW8XB4/L4SXDW/DBZ9PS/IYR592/PFDI3N/SND7WH/C70Y3X/T73DV5/EXJG55/510VWF/5PBU8Q/I8FEWW/VN8AVF/TI8LFW/K1LFJJ/6G1FH3/I3Z6BS/VSM3NT/LXP1WJ/T2Z52M/VNK22G/57KEBM/SGZ2CH/AYA1A5/2CFU61/3B1CVE/IT7QFA/K8H9R8/48QVST/2TV28S/ZU9B18/D92ENK/GS1HJ9/H3NIE5/84B366/41VDTY/24HCRC/F73TU2/D84CI6/NXIZ0N/AC0A7B/8R7WRR/8US839/3475Q7/8F7PE4/RFF6WQ/JEM7HP/MD7XU0/J8Y94D/JR81PI/M38SQY/-/9QT5JT/5X8MPR/EN2KPM/1N0TT5/MG688V/ASTA9…	117		BP	GO:0071824	protein-DNA complex subunit organization	9/981	21/6400	0.0023132	0.0342713	arahy.Tifrunner.gnm2.ann1.70JD05/arahy.Tifrunner.gnm2.ann1.I41NMG/arahy.Tifrunner.gnm2.ann1.7X1Y1S/arahy.Tifrunner.gnm2.ann1.2Z77FC/arahy.Tifrunner.gnm2.ann1.H1K325/arahy.Tifrunner.gnm2.ann1.RIX96U/arahy.Tifrunner.gnm2.ann1.V3922U/arahy.Tifrunner.gnm2.ann1.7IDQ3T/arahy.Tifrunner.gnm2.ann1.H8H77X	70JD05/I41NMG/7X1Y1S/2Z77FC/H1K325/RIX96U/V3922U/7IDQ3T/H8H77X	9
MF	GO:0016705	oxidoreductase activity, acting on paired donors, with incorporation or reduction of molecular oxygen	99/2499	249/9656	8.46933e-07	6.76119e-05	arahy.Tifrunner.gnm2.ann1.F74L81/arahy.Tifrunner.gnm2.ann1.DBZ9PS/arahy.Tifrunner.gnm2.ann1.IYR592/arahy.Tifrunner.gnm2.ann1.PFDI3N/arahy.Tifrunner.gnm2.ann1.SND7WH/arahy.Tifrunner.gnm2.ann1.CLFR23/arahy.Tifrunner.gnm2.ann1.7HFF48/arahy.Tifrunner.gnm2.ann1.1R706V/arahy.Tifrunner.gnm2.ann1.WLZ7Z3/arahy.Tifrunner.gnm2.ann1.VN8AVF/arahy.Tifrunner.gnm2.ann1.TI8LFW/arahy.Tifrunner.gnm2.ann1.K1LFJJ/ara…	F74L81/DBZ9PS/IYR592/PFDI3N/SND7WH/CLFR23/7HFF48/1R706V/WLZ7Z3/VN8AVF/TI8LFW/K1LFJJ/LXP1WJ/T2Z52M/VNK22G/57KEBM/SGZ2CH/AYA1A5/3B1CVE/IT7QFA/K8H9R8/722ASC/48QVST/2TV28S/9ET73H/1PI95V/D92ENK/GS1HJ9/H3NIE5/84B366/24HCRC/F73TU2/D84CI6/AC0A7B/8R7WRR/8US839/HJX0E8/LYT3KD/3475Q7/8F7PE4/JEM7HP/MD7XU0/J8Y94D/E2YHWJ/JR81PI/M38SQY/-/5X8MPR/EN2KPM/MG688V/HVXZ0P/ASTA9Q/1SGL6Z/RE0MA5/GS6JIA/JCXG2J/77KTPK/9H79H…	99		BP	GO:0034637	cellular carbohydrate biosynthetic process	21/981	73/6400	0.0023891	0.0342713	arahy.Tifrunner.gnm2.ann1.NNJC7T/arahy.Tifrunner.gnm2.ann1.X5HSKX/arahy.Tifrunner.gnm2.ann1.RYYV58/arahy.Tifrunner.gnm2.ann1.V0SD9Z/arahy.Tifrunner.gnm2.ann1.SS1VDK/arahy.Tifrunner.gnm2.ann1.WB2G9J/arahy.Tifrunner.gnm2.ann1.JNS4CJ/arahy.Tifrunner.gnm2.ann1.96MT2N/arahy.Tifrunner.gnm2.ann1.S79ATY/arahy.Tifrunner.gnm2.ann1.FP7P7G/arahy.Tifrunner.gnm2.ann1.A5U4H6/arahy.Tifrunner.gnm2.ann1.LNBI6T/ara…	NNJC7T/X5HSKX/RYYV58/V0SD9Z/SS1VDK/WB2G9J/JNS4CJ/96MT2N/S79ATY/FP7P7G/A5U4H6/LNBI6T/IXET8P/6M56FL/51Y4LP/Q3GMD8/23HYFJ/T2M1NX/1Z9DBD/T08SBC/A28NZ9	21
MF	GO:0016747	transferase activity, transferring acyl groups other than amino-acyl groups	59/2499	130/9656	1.0442e-06	6.76119e-05	arahy.Tifrunner.gnm2.ann1.HP0DJU/arahy.Tifrunner.gnm2.ann1.EE1039/arahy.Tifrunner.gnm2.ann1.K55J2B/arahy.Tifrunner.gnm2.ann1.NM5DTL/arahy.Tifrunner.gnm2.ann1.2DX304/arahy.Tifrunner.gnm2.ann1.WN738C/arahy.Tifrunner.gnm2.ann1.PYMC5A/arahy.Tifrunner.gnm2.ann1.6JMM3R/novel.2958/arahy.Tifrunner.gnm2.ann1.GZ7CAY/arahy.Tifrunner.gnm2.ann1.QYND6D/arahy.Tifrunner.gnm2.ann1.U6WHGD/arahy.Tifrunner.gnm2.ann1…	HP0DJU/EE1039/K55J2B/NM5DTL/2DX304/WN738C/PYMC5A/6JMM3R/-/GZ7CAY/QYND6D/U6WHGD/WVQY2R/3E45N9/GE7JSC/AMV68J/GD0HFB/ND3FHR/-/9YR5UX/68T47T/GM1YIR/XI5WK7/06CD8W/5I9T0U/1FMC3R/I7VPJ4/-/-/2KRB9I/AYAJ7Z/P1JLUS/V4D1ZF/PV9TPZ/F82WRM/1GD9C0/IF8SZ4/EG0P80/43YBTN/W8ALCK/B2PPBR/CS6G3T/RYXG2W/K4CMZR/8FU3KM/B3L4BD/4R2B5R/9NYV5L/KDYD97/271EIT/TIY3DH/XHC94G/WW5SAZ/M2UAUC/GX8EW1/4VGG9Y/240KDJ/0N85F7/16A6WD	59		BP	GO:0006694	steroid biosynthetic process	7/981	14/6400	0.00248034	0.0343941	arahy.Tifrunner.gnm2.ann1.ZH6VX0/arahy.Tifrunner.gnm2.ann1.SDL2CG/arahy.Tifrunner.gnm2.ann1.8BL5SS/arahy.Tifrunner.gnm2.ann1.5H33RN/arahy.Tifrunner.gnm2.ann1.PSG53D/arahy.Tifrunner.gnm2.ann1.I8IQWM/arahy.Tifrunner.gnm2.ann1.QU1D1P	ZH6VX0/SDL2CG/8BL5SS/5H33RN/PSG53D/I8IQWM/QU1D1P	7
MF	GO:0046906	tetrapyrrole binding	117/2499	308/9656	1.39715e-06	7.23726e-05	arahy.Tifrunner.gnm2.ann1.VW8XB4/arahy.Tifrunner.gnm2.ann1.L4SXDW/arahy.Tifrunner.gnm2.ann1.DBZ9PS/arahy.Tifrunner.gnm2.ann1.IYR592/arahy.Tifrunner.gnm2.ann1.PFDI3N/arahy.Tifrunner.gnm2.ann1.SND7WH/arahy.Tifrunner.gnm2.ann1.C70Y3X/arahy.Tifrunner.gnm2.ann1.T73DV5/arahy.Tifrunner.gnm2.ann1.EXJG55/arahy.Tifrunner.gnm2.ann1.510VWF/arahy.Tifrunner.gnm2.ann1.5PBU8Q/arahy.Tifrunner.gnm2.ann1.I8FEWW/ara…	VW8XB4/L4SXDW/DBZ9PS/IYR592/PFDI3N/SND7WH/C70Y3X/T73DV5/EXJG55/510VWF/5PBU8Q/I8FEWW/VN8AVF/TI8LFW/K1LFJJ/6G1FH3/I3Z6BS/VSM3NT/LXP1WJ/T2Z52M/VNK22G/57KEBM/SGZ2CH/AYA1A5/2CFU61/3B1CVE/IT7QFA/K8H9R8/48QVST/2TV28S/ZU9B18/D92ENK/GS1HJ9/H3NIE5/84B366/41VDTY/24HCRC/F73TU2/D84CI6/NXIZ0N/AC0A7B/8R7WRR/8US839/3475Q7/8F7PE4/RFF6WQ/JEM7HP/MD7XU0/J8Y94D/JR81PI/M38SQY/-/9QT5JT/5X8MPR/EN2KPM/1N0TT5/MG688V/ASTA9…	117		BP	GO:0035556	intracellular signal transduction	29/981	113/6400	0.00278785	0.0374112	arahy.Tifrunner.gnm2.ann1.2E9LMX/arahy.Tifrunner.gnm2.ann1.PEG0RN/arahy.Tifrunner.gnm2.ann1.S3MYU2/arahy.Tifrunner.gnm2.ann1.87NXW9/arahy.Tifrunner.gnm2.ann1.6BY8XD/arahy.Tifrunner.gnm2.ann1.IUYB4A/arahy.Tifrunner.gnm2.ann1.672M4G/arahy.Tifrunner.gnm2.ann1.3BKB6J/arahy.Tifrunner.gnm2.ann1.1K6ZHH/arahy.Tifrunner.gnm2.ann1.IWZ446/arahy.Tifrunner.gnm2.ann1.E2UI1Z/arahy.Tifrunner.gnm2.ann1.E4PXPM/ara…	2E9LMX/PEG0RN/S3MYU2/87NXW9/6BY8XD/IUYB4A/672M4G/3BKB6J/1K6ZHH/IWZ446/E2UI1Z/E4PXPM/55PVYA/8JE5KI/V960AN/JWG320/460FH3/UY4KU0/LC87G6/KJC96K/FX9DNJ/HIPE3F/LPJ2JQ/XFB661/W2CT24/A9G6ZW/9PS12T/Q1XFSF/ZZ0D7Q	29
MF	GO:0016701	oxidoreductase activity, acting on single donors with incorporation of molecular oxygen	26/2499	43/9656	1.69898e-06	7.33393e-05	arahy.Tifrunner.gnm2.ann1.0UNU52/arahy.Tifrunner.gnm2.ann1.NDAY03/arahy.Tifrunner.gnm2.ann1.PG0L05/arahy.Tifrunner.gnm2.ann1.VPDB1U/arahy.Tifrunner.gnm2.ann1.KD1GVP/arahy.Tifrunner.gnm2.ann1.TRRP7J/arahy.Tifrunner.gnm2.ann1.B9PVT7/arahy.Tifrunner.gnm2.ann1.ZSH2T8/arahy.Tifrunner.gnm2.ann1.V9UCIZ/arahy.Tifrunner.gnm2.ann1.4U7REM/arahy.Tifrunner.gnm2.ann1.F8CF98/arahy.Tifrunner.gnm2.ann1.2M7K4U/ara…	0UNU52/NDAY03/PG0L05/VPDB1U/KD1GVP/TRRP7J/B9PVT7/ZSH2T8/V9UCIZ/4U7REM/F8CF98/2M7K4U/ZE2CQ7/R0TYU9/J2XU5N/VKSA8D/8D7DUE/3MSB0H/8YR14Z/V7KTJ4/Z1CJI9/DSNA77/UXKX2B/9LG0C7/ELH53L/CQPK1H	26		BP	GO:0044262	cellular carbohydrate metabolic process	27/981	104/6400	0.00322461	0.0419199	arahy.Tifrunner.gnm2.ann1.MU4VHD/arahy.Tifrunner.gnm2.ann1.NNJC7T/arahy.Tifrunner.gnm2.ann1.I4AHF2/arahy.Tifrunner.gnm2.ann1.X5HSKX/arahy.Tifrunner.gnm2.ann1.RYYV58/arahy.Tifrunner.gnm2.ann1.V0SD9Z/novel.2342/arahy.Tifrunner.gnm2.ann1.1V58TW/arahy.Tifrunner.gnm2.ann1.SS1VDK/novel.4113/arahy.Tifrunner.gnm2.ann1.WB2G9J/arahy.Tifrunner.gnm2.ann1.JNS4CJ/arahy.Tifrunner.gnm2.ann1.96MT2N/arahy.Tifrunne…	MU4VHD/NNJC7T/I4AHF2/X5HSKX/RYYV58/V0SD9Z/-/1V58TW/SS1VDK/-/WB2G9J/JNS4CJ/96MT2N/S79ATY/FP7P7G/A5U4H6/LNBI6T/IXET8P/6M56FL/51Y4LP/Q3GMD8/23HYFJ/4KDK0P/T2M1NX/1Z9DBD/T08SBC/A28NZ9	27
MF	GO:0051213	dioxygenase activity	23/2499	37/9656	3.45819e-06	0.000127953	arahy.Tifrunner.gnm2.ann1.0UNU52/arahy.Tifrunner.gnm2.ann1.NDAY03/arahy.Tifrunner.gnm2.ann1.PG0L05/arahy.Tifrunner.gnm2.ann1.VPDB1U/arahy.Tifrunner.gnm2.ann1.TRRP7J/arahy.Tifrunner.gnm2.ann1.B9PVT7/arahy.Tifrunner.gnm2.ann1.V9UCIZ/arahy.Tifrunner.gnm2.ann1.4U7REM/arahy.Tifrunner.gnm2.ann1.F8CF98/arahy.Tifrunner.gnm2.ann1.2M7K4U/arahy.Tifrunner.gnm2.ann1.ZE2CQ7/arahy.Tifrunner.gnm2.ann1.R0TYU9/ara…	0UNU52/NDAY03/PG0L05/VPDB1U/TRRP7J/B9PVT7/V9UCIZ/4U7REM/F8CF98/2M7K4U/ZE2CQ7/R0TYU9/J2XU5N/8D7DUE/HVXZ0P/3MSB0H/8YR14Z/Z6GGIF/V7KTJ4/DSNA77/UXKX2B/9LG0C7/CQPK1H	23		CC	GO:0005634	nucleus	91/322	407/2188	2.68445e-06	9.40024e-05	arahy.Tifrunner.gnm2.ann1.ABBA5Z/arahy.Tifrunner.gnm2.ann1.GW3WU5/arahy.Tifrunner.gnm2.ann1.4L43B4/arahy.Tifrunner.gnm2.ann1.B8VX3Q/arahy.Tifrunner.gnm2.ann1.1F2DVT/arahy.Tifrunner.gnm2.ann1.5FT298/arahy.Tifrunner.gnm2.ann1.P8YRGA/arahy.Tifrunner.gnm2.ann1.FJH25Q/arahy.Tifrunner.gnm2.ann1.SM3UTK/arahy.Tifrunner.gnm2.ann1.Z700ZP/arahy.Tifrunner.gnm2.ann1.34604J/arahy.Tifrunner.gnm2.ann1.ZUK3ZD/ara…	ABBA5Z/GW3WU5/4L43B4/B8VX3Q/1F2DVT/5FT298/P8YRGA/FJH25Q/SM3UTK/Z700ZP/34604J/ZUK3ZD/E3U0AR/RN6XTC/XQ0FA6/70JD05/D87PD7/A1HLZR/28S3F6/29DZAQ/KQ74R7/41Y8R9/PD4MQY/3E0X61/I41NMG/045PL1/7X1Y1S/JC0UDE/2Z77FC/C19K2L/SLF9ZZ/IBNY1Y/CAW15G/QGI1CH/U78W58/024UA3/TK7DL4/V2AQ6U/QB6IYK/WNQC8Q/85LRF7/GR2878/WISN8Q/FW6EXK/MI3564/H1K325/E7SATX/95DHJ9/EECG3X/IYUI89/H3D12P/Y8FM0Q/N2VZ44/MIX90M/NQ54M2/F25EMM/RIX96U/…	91
MF	GO:0140110	transcription regulator activity	125/2499	340/9656	4.33178e-06	0.000134682	arahy.Tifrunner.gnm2.ann1.13YX47/arahy.Tifrunner.gnm2.ann1.EXJ5K8/novel.574/arahy.Tifrunner.gnm2.ann1.HGAZ7D/arahy.Tifrunner.gnm2.ann1.WH6N3S/arahy.Tifrunner.gnm2.ann1.KK3V44/novel.450/arahy.Tifrunner.gnm2.ann1.YSN9W3/arahy.Tifrunner.gnm2.ann1.KDI7TH/arahy.Tifrunner.gnm2.ann1.ZEA1CF/novel.4404/arahy.Tifrunner.gnm2.ann1.QGFJ76/arahy.Tifrunner.gnm2.ann1.GQZA4M/arahy.Tifrunner.gnm2.ann1.F2D5GR/arahy…	13YX47/EXJ5K8/-/HGAZ7D/WH6N3S/KK3V44/-/YSN9W3/KDI7TH/ZEA1CF/-/QGFJ76/GQZA4M/F2D5GR/AS0C7C/TC7Y0P/G729YX/QEK7F9/EJ82H8/XUAL01/5V6QPU/FZU8AD/A8EX91/JCYU2I/BDR3J7/C7A6P7/2NFP2H/VX60JM/ER44IM/65NT4G/W56I62/1D4W9H/PDF2MW/S3AGI0/K6QUG2/768P1R/3RY6J8/Q66BD2/0UF999/FP3Q5V/EDW718/45NR7C/091A4A/ZN7Y7A/EZ5RGK/KF0N62/EVAW89/T3YMAA/WDSQ8J/N044W1/R3D0LA/S25UJZ/I2ZHTU/8U3XLV/JEZR1W/73DHZN/NA5G54/PZJ7B1/-/TJCL76…	125		CC	GO:0005618	cell wall	24/322	63/2188	3.06529e-06	9.40024e-05	arahy.Tifrunner.gnm2.ann1.AX86KU/arahy.Tifrunner.gnm2.ann1.E4N5F8/arahy.Tifrunner.gnm2.ann1.I4AHF2/arahy.Tifrunner.gnm2.ann1.FJ0G75/arahy.Tifrunner.gnm2.ann1.311ZAG/arahy.Tifrunner.gnm2.ann1.HU828B/arahy.Tifrunner.gnm2.ann1.MR90IT/arahy.Tifrunner.gnm2.ann1.Y7SLGU/arahy.Tifrunner.gnm2.ann1.DIU0LM/arahy.Tifrunner.gnm2.ann1.MY5CGZ/arahy.Tifrunner.gnm2.ann1.CJ5UHC/arahy.Tifrunner.gnm2.ann1.SLIY4S/ara…	AX86KU/E4N5F8/I4AHF2/FJ0G75/311ZAG/HU828B/MR90IT/Y7SLGU/DIU0LM/MY5CGZ/CJ5UHC/SLIY4S/81ICF1/ERJN8A/26R06I/-/52VWXA/6SD2NF/9KBV3N/L3JBZI/78LN1U/RVLE1D/4KDK0P/HK8QN4	24
MF	GO:0051537	2 iron, 2 sulfur cluster binding	12/2499	14/9656	4.68006e-06	0.000134682	arahy.Tifrunner.gnm2.ann1.S0TT2Y/arahy.Tifrunner.gnm2.ann1.V1P8P6/arahy.Tifrunner.gnm2.ann1.NN0MZU/arahy.Tifrunner.gnm2.ann1.KD1GVP/arahy.Tifrunner.gnm2.ann1.ZSH2T8/arahy.Tifrunner.gnm2.ann1.39S8LV/arahy.Tifrunner.gnm2.ann1.F0UT86/arahy.Tifrunner.gnm2.ann1.VKSA8D/arahy.Tifrunner.gnm2.ann1.M9KTRI/arahy.Tifrunner.gnm2.ann1.PSIH1X/arahy.Tifrunner.gnm2.ann1.HVXZ0P/arahy.Tifrunner.gnm2.ann1.Z6GGIF	S0TT2Y/V1P8P6/NN0MZU/KD1GVP/ZSH2T8/39S8LV/F0UT86/VKSA8D/M9KTRI/PSIH1X/HVXZ0P/Z6GGIF	12		CC	GO:0030312	external encapsulating structure	24/322	63/2188	3.06529e-06	9.40024e-05	arahy.Tifrunner.gnm2.ann1.AX86KU/arahy.Tifrunner.gnm2.ann1.E4N5F8/arahy.Tifrunner.gnm2.ann1.I4AHF2/arahy.Tifrunner.gnm2.ann1.FJ0G75/arahy.Tifrunner.gnm2.ann1.311ZAG/arahy.Tifrunner.gnm2.ann1.HU828B/arahy.Tifrunner.gnm2.ann1.MR90IT/arahy.Tifrunner.gnm2.ann1.Y7SLGU/arahy.Tifrunner.gnm2.ann1.DIU0LM/arahy.Tifrunner.gnm2.ann1.MY5CGZ/arahy.Tifrunner.gnm2.ann1.CJ5UHC/arahy.Tifrunner.gnm2.ann1.SLIY4S/ara…	AX86KU/E4N5F8/I4AHF2/FJ0G75/311ZAG/HU828B/MR90IT/Y7SLGU/DIU0LM/MY5CGZ/CJ5UHC/SLIY4S/81ICF1/ERJN8A/26R06I/-/52VWXA/6SD2NF/9KBV3N/L3JBZI/78LN1U/RVLE1D/4KDK0P/HK8QN4	24
MF	GO:0005506	iron ion binding	97/2499	252/9656	5.76664e-06	0.000149356	arahy.Tifrunner.gnm2.ann1.DBZ9PS/arahy.Tifrunner.gnm2.ann1.IYR592/arahy.Tifrunner.gnm2.ann1.PFDI3N/arahy.Tifrunner.gnm2.ann1.SND7WH/arahy.Tifrunner.gnm2.ann1.VN8AVF/arahy.Tifrunner.gnm2.ann1.TI8LFW/arahy.Tifrunner.gnm2.ann1.K1LFJJ/arahy.Tifrunner.gnm2.ann1.LXP1WJ/arahy.Tifrunner.gnm2.ann1.T2Z52M/arahy.Tifrunner.gnm2.ann1.QS0PB5/arahy.Tifrunner.gnm2.ann1.VNK22G/arahy.Tifrunner.gnm2.ann1.57KEBM/ara…	DBZ9PS/IYR592/PFDI3N/SND7WH/VN8AVF/TI8LFW/K1LFJJ/LXP1WJ/T2Z52M/QS0PB5/VNK22G/57KEBM/SGZ2CH/AYA1A5/Z544U3/3B1CVE/IT7QFA/K8H9R8/48QVST/2TV28S/D92ENK/GS1HJ9/H3NIE5/84B366/24HCRC/F73TU2/D84CI6/AC0A7B/8R7WRR/8US839/3475Q7/8F7PE4/JEM7HP/MD7XU0/J8Y94D/JR81PI/M38SQY/-/G1RM5S/5X8MPR/EN2KPM/MG688V/HVXZ0P/ASTA9Q/VW98FE/1SGL6Z/RE0MA5/GS6JIA/JCXG2J/77KTPK/9H79HM/RPFA7S/9J8RGD/A6HILS/SFE8AG/K9QGVV/Z6GGIF/V43J5…	97		CC	GO:0044815	DNA packaging complex	9/322	14/2188	2.9514e-05	0.000678821	arahy.Tifrunner.gnm2.ann1.70JD05/arahy.Tifrunner.gnm2.ann1.I41NMG/arahy.Tifrunner.gnm2.ann1.7X1Y1S/arahy.Tifrunner.gnm2.ann1.2Z77FC/arahy.Tifrunner.gnm2.ann1.RIX96U/arahy.Tifrunner.gnm2.ann1.4D79G7/arahy.Tifrunner.gnm2.ann1.V3922U/arahy.Tifrunner.gnm2.ann1.7IDQ3T/arahy.Tifrunner.gnm2.ann1.H8H77X	70JD05/I41NMG/7X1Y1S/2Z77FC/RIX96U/4D79G7/V3922U/7IDQ3T/H8H77X	9
MF	GO:0016702	oxidoreductase activity, acting on single donors with incorporation of molecular oxygen, incorporation of two atoms of oxygen	21/2499	34/9656	1.07017e-05	0.000251977	arahy.Tifrunner.gnm2.ann1.0UNU52/arahy.Tifrunner.gnm2.ann1.NDAY03/arahy.Tifrunner.gnm2.ann1.PG0L05/arahy.Tifrunner.gnm2.ann1.VPDB1U/arahy.Tifrunner.gnm2.ann1.TRRP7J/arahy.Tifrunner.gnm2.ann1.B9PVT7/arahy.Tifrunner.gnm2.ann1.V9UCIZ/arahy.Tifrunner.gnm2.ann1.4U7REM/arahy.Tifrunner.gnm2.ann1.F8CF98/arahy.Tifrunner.gnm2.ann1.2M7K4U/arahy.Tifrunner.gnm2.ann1.ZE2CQ7/arahy.Tifrunner.gnm2.ann1.R0TYU9/ara…	0UNU52/NDAY03/PG0L05/VPDB1U/TRRP7J/B9PVT7/V9UCIZ/4U7REM/F8CF98/2M7K4U/ZE2CQ7/R0TYU9/J2XU5N/8D7DUE/3MSB0H/8YR14Z/V7KTJ4/DSNA77/UXKX2B/9LG0C7/CQPK1H	21		CC	GO:0000786	nucleosome	8/322	12/2188	5.84973e-05	0.00107635	arahy.Tifrunner.gnm2.ann1.70JD05/arahy.Tifrunner.gnm2.ann1.I41NMG/arahy.Tifrunner.gnm2.ann1.7X1Y1S/arahy.Tifrunner.gnm2.ann1.2Z77FC/arahy.Tifrunner.gnm2.ann1.RIX96U/arahy.Tifrunner.gnm2.ann1.V3922U/arahy.Tifrunner.gnm2.ann1.7IDQ3T/arahy.Tifrunner.gnm2.ann1.H8H77X	70JD05/I41NMG/7X1Y1S/2Z77FC/RIX96U/V3922U/7IDQ3T/H8H77X	8
MF	GO:0004866	endopeptidase inhibitor activity	21/2499	35/9656	2.02456e-05	0.000349574	arahy.Tifrunner.gnm2.ann1.K2SWWG/arahy.Tifrunner.gnm2.ann1.JP9AM4/arahy.Tifrunner.gnm2.ann1.1T55P5/arahy.Tifrunner.gnm2.ann1.6S81H9/arahy.Tifrunner.gnm2.ann1.1J64TJ/arahy.Tifrunner.gnm2.ann1.L7JIJ5/arahy.Tifrunner.gnm2.ann1.6M4P9K/arahy.Tifrunner.gnm2.ann1.9N9F55/arahy.Tifrunner.gnm2.ann1.U2UX9Q/arahy.Tifrunner.gnm2.ann1.4H9MWH/arahy.Tifrunner.gnm2.ann1.Q5WJAA/arahy.Tifrunner.gnm2.ann1.5BD9V0/ara…	K2SWWG/JP9AM4/1T55P5/6S81H9/1J64TJ/L7JIJ5/6M4P9K/9N9F55/U2UX9Q/4H9MWH/Q5WJAA/5BD9V0/CTV7SW/-/Q36S6K/RGL1S4/CGU5TI/TZ4EFW/20IV4T/N3F7NN/71B2RZ	21		CC	GO:0000785	chromatin	8/322	13/2188	0.000132737	0.00155174	arahy.Tifrunner.gnm2.ann1.70JD05/arahy.Tifrunner.gnm2.ann1.I41NMG/arahy.Tifrunner.gnm2.ann1.7X1Y1S/arahy.Tifrunner.gnm2.ann1.2Z77FC/arahy.Tifrunner.gnm2.ann1.RIX96U/arahy.Tifrunner.gnm2.ann1.V3922U/arahy.Tifrunner.gnm2.ann1.7IDQ3T/arahy.Tifrunner.gnm2.ann1.H8H77X	70JD05/I41NMG/7X1Y1S/2Z77FC/RIX96U/V3922U/7IDQ3T/H8H77X	8
MF	GO:0030414	peptidase inhibitor activity	21/2499	35/9656	2.02456e-05	0.000349574	arahy.Tifrunner.gnm2.ann1.K2SWWG/arahy.Tifrunner.gnm2.ann1.JP9AM4/arahy.Tifrunner.gnm2.ann1.1T55P5/arahy.Tifrunner.gnm2.ann1.6S81H9/arahy.Tifrunner.gnm2.ann1.1J64TJ/arahy.Tifrunner.gnm2.ann1.L7JIJ5/arahy.Tifrunner.gnm2.ann1.6M4P9K/arahy.Tifrunner.gnm2.ann1.9N9F55/arahy.Tifrunner.gnm2.ann1.U2UX9Q/arahy.Tifrunner.gnm2.ann1.4H9MWH/arahy.Tifrunner.gnm2.ann1.Q5WJAA/arahy.Tifrunner.gnm2.ann1.5BD9V0/ara…	K2SWWG/JP9AM4/1T55P5/6S81H9/1J64TJ/L7JIJ5/6M4P9K/9N9F55/U2UX9Q/4H9MWH/Q5WJAA/5BD9V0/CTV7SW/-/Q36S6K/RGL1S4/CGU5TI/TZ4EFW/20IV4T/N3F7NN/71B2RZ	21		CC	GO:0032993	protein-DNA complex	8/322	13/2188	0.000132737	0.00155174	arahy.Tifrunner.gnm2.ann1.70JD05/arahy.Tifrunner.gnm2.ann1.I41NMG/arahy.Tifrunner.gnm2.ann1.7X1Y1S/arahy.Tifrunner.gnm2.ann1.2Z77FC/arahy.Tifrunner.gnm2.ann1.RIX96U/arahy.Tifrunner.gnm2.ann1.V3922U/arahy.Tifrunner.gnm2.ann1.7IDQ3T/arahy.Tifrunner.gnm2.ann1.H8H77X	70JD05/I41NMG/7X1Y1S/2Z77FC/RIX96U/V3922U/7IDQ3T/H8H77X	8
MF	GO:0061134	peptidase regulator activity	21/2499	35/9656	2.02456e-05	0.000349574	arahy.Tifrunner.gnm2.ann1.K2SWWG/arahy.Tifrunner.gnm2.ann1.JP9AM4/arahy.Tifrunner.gnm2.ann1.1T55P5/arahy.Tifrunner.gnm2.ann1.6S81H9/arahy.Tifrunner.gnm2.ann1.1J64TJ/arahy.Tifrunner.gnm2.ann1.L7JIJ5/arahy.Tifrunner.gnm2.ann1.6M4P9K/arahy.Tifrunner.gnm2.ann1.9N9F55/arahy.Tifrunner.gnm2.ann1.U2UX9Q/arahy.Tifrunner.gnm2.ann1.4H9MWH/arahy.Tifrunner.gnm2.ann1.Q5WJAA/arahy.Tifrunner.gnm2.ann1.5BD9V0/ara…	K2SWWG/JP9AM4/1T55P5/6S81H9/1J64TJ/L7JIJ5/6M4P9K/9N9F55/U2UX9Q/4H9MWH/Q5WJAA/5BD9V0/CTV7SW/-/Q36S6K/RGL1S4/CGU5TI/TZ4EFW/20IV4T/N3F7NN/71B2RZ	21		CC	GO:0071944	cell periphery	32/322	115/2188	0.000134934	0.00155174	arahy.Tifrunner.gnm2.ann1.AX86KU/arahy.Tifrunner.gnm2.ann1.E4N5F8/arahy.Tifrunner.gnm2.ann1.I4AHF2/arahy.Tifrunner.gnm2.ann1.FJ0G75/arahy.Tifrunner.gnm2.ann1.311ZAG/arahy.Tifrunner.gnm2.ann1.HU828B/arahy.Tifrunner.gnm2.ann1.MR90IT/arahy.Tifrunner.gnm2.ann1.SHSL16/arahy.Tifrunner.gnm2.ann1.Y7SLGU/arahy.Tifrunner.gnm2.ann1.DIU0LM/arahy.Tifrunner.gnm2.ann1.MY5CGZ/arahy.Tifrunner.gnm2.ann1.CJ5UHC/ara…	AX86KU/E4N5F8/I4AHF2/FJ0G75/311ZAG/HU828B/MR90IT/SHSL16/Y7SLGU/DIU0LM/MY5CGZ/CJ5UHC/SLIY4S/81ICF1/ERJN8A/26R06I/-/52VWXA/6SD2NF/7I08U9/AM2AK0/A5U4H6/9KBV3N/L3JBZI/78LN1U/IXET8P/RVLE1D/4KDK0P/1Z8SFE/T2M1NX/GE0XP5/HK8QN4	32
MF	GO:0061135	endopeptidase regulator activity	21/2499	35/9656	2.02456e-05	0.000349574	arahy.Tifrunner.gnm2.ann1.K2SWWG/arahy.Tifrunner.gnm2.ann1.JP9AM4/arahy.Tifrunner.gnm2.ann1.1T55P5/arahy.Tifrunner.gnm2.ann1.6S81H9/arahy.Tifrunner.gnm2.ann1.1J64TJ/arahy.Tifrunner.gnm2.ann1.L7JIJ5/arahy.Tifrunner.gnm2.ann1.6M4P9K/arahy.Tifrunner.gnm2.ann1.9N9F55/arahy.Tifrunner.gnm2.ann1.U2UX9Q/arahy.Tifrunner.gnm2.ann1.4H9MWH/arahy.Tifrunner.gnm2.ann1.Q5WJAA/arahy.Tifrunner.gnm2.ann1.5BD9V0/ara…	K2SWWG/JP9AM4/1T55P5/6S81H9/1J64TJ/L7JIJ5/6M4P9K/9N9F55/U2UX9Q/4H9MWH/Q5WJAA/5BD9V0/CTV7SW/-/Q36S6K/RGL1S4/CGU5TI/TZ4EFW/20IV4T/N3F7NN/71B2RZ	21		CC	GO:0005694	chromosome	16/322	43/2188	0.00020144	0.00205917	arahy.Tifrunner.gnm2.ann1.70JD05/arahy.Tifrunner.gnm2.ann1.I41NMG/arahy.Tifrunner.gnm2.ann1.7X1Y1S/arahy.Tifrunner.gnm2.ann1.2Z77FC/arahy.Tifrunner.gnm2.ann1.WKF5J8/arahy.Tifrunner.gnm2.ann1.RIX96U/arahy.Tifrunner.gnm2.ann1.ITG5Q4/arahy.Tifrunner.gnm2.ann1.6E2RRN/arahy.Tifrunner.gnm2.ann1.R713I2/arahy.Tifrunner.gnm2.ann1.BTDY3I/arahy.Tifrunner.gnm2.ann1.4D79G7/arahy.Tifrunner.gnm2.ann1.QA5S84/ara…	70JD05/I41NMG/7X1Y1S/2Z77FC/WKF5J8/RIX96U/ITG5Q4/6E2RRN/R713I2/BTDY3I/4D79G7/QA5S84/V3922U/7IDQ3T/3Z7JIG/H8H77X	16
MF	GO:0016746	transferase activity, transferring acyl groups	67/2499	169/9656	5.41225e-05	0.000821792	arahy.Tifrunner.gnm2.ann1.HP0DJU/arahy.Tifrunner.gnm2.ann1.EE1039/arahy.Tifrunner.gnm2.ann1.K55J2B/arahy.Tifrunner.gnm2.ann1.NM5DTL/arahy.Tifrunner.gnm2.ann1.2DX304/arahy.Tifrunner.gnm2.ann1.WN738C/arahy.Tifrunner.gnm2.ann1.PYMC5A/arahy.Tifrunner.gnm2.ann1.6JMM3R/novel.2958/arahy.Tifrunner.gnm2.ann1.GZ7CAY/arahy.Tifrunner.gnm2.ann1.QYND6D/arahy.Tifrunner.gnm2.ann1.U6WHGD/arahy.Tifrunner.gnm2.ann1…	HP0DJU/EE1039/K55J2B/NM5DTL/2DX304/WN738C/PYMC5A/6JMM3R/-/GZ7CAY/QYND6D/U6WHGD/WVQY2R/3E45N9/GE7JSC/AMV68J/GD0HFB/ND3FHR/-/9YR5UX/68T47T/GM1YIR/XI5WK7/06CD8W/5I9T0U/1FMC3R/I7VPJ4/K79JM6/-/-/2KRB9I/AYAJ7Z/L43R8Z/P1JLUS/V4D1ZF/5U50HE/PV9TPZ/F82WRM/1GD9C0/IF8SZ4/EG0P80/43YBTN/W8ALCK/B2PPBR/CS6G3T/RYXG2W/K4CMZR/8FU3KM/B3L4BD/5S5IIT/4R2B5R/9NYV5L/KDYD97/271EIT/NFXQ6B/TIY3DH/XHC94G/WW5SAZ/M2UAUC/YLB5I5…	67		CC	GO:0044427	chromosomal part	12/322	30/2188	0.000599017	0.00551095	arahy.Tifrunner.gnm2.ann1.70JD05/arahy.Tifrunner.gnm2.ann1.I41NMG/arahy.Tifrunner.gnm2.ann1.7X1Y1S/arahy.Tifrunner.gnm2.ann1.2Z77FC/arahy.Tifrunner.gnm2.ann1.RIX96U/arahy.Tifrunner.gnm2.ann1.ITG5Q4/arahy.Tifrunner.gnm2.ann1.4D79G7/arahy.Tifrunner.gnm2.ann1.QA5S84/arahy.Tifrunner.gnm2.ann1.V3922U/arahy.Tifrunner.gnm2.ann1.7IDQ3T/arahy.Tifrunner.gnm2.ann1.3Z7JIG/arahy.Tifrunner.gnm2.ann1.H8H77X	70JD05/I41NMG/7X1Y1S/2Z77FC/RIX96U/ITG5Q4/4D79G7/QA5S84/V3922U/7IDQ3T/3Z7JIG/H8H77X	12
MF	GO:0042626	ATPase activity, coupled to transmembrane movement of substances	31/2499	63/9656	5.7113e-05	0.000821792	arahy.Tifrunner.gnm2.ann1.U05H3U/arahy.Tifrunner.gnm2.ann1.F6CLKD/arahy.Tifrunner.gnm2.ann1.7HPJ5W/arahy.Tifrunner.gnm2.ann1.VKW613/arahy.Tifrunner.gnm2.ann1.KSV0XM/arahy.Tifrunner.gnm2.ann1.FH44NZ/arahy.Tifrunner.gnm2.ann1.9PJ8QM/arahy.Tifrunner.gnm2.ann1.L9QF8B/arahy.Tifrunner.gnm2.ann1.4DG32P/arahy.Tifrunner.gnm2.ann1.EPZV43/arahy.Tifrunner.gnm2.ann1.YP2NLQ/arahy.Tifrunner.gnm2.ann1.WYBN0Q/ara…	U05H3U/F6CLKD/7HPJ5W/VKW613/KSV0XM/FH44NZ/9PJ8QM/L9QF8B/4DG32P/EPZV43/YP2NLQ/WYBN0Q/M63M99/UYT2V6/6VZ2KG/XSQK7Q/E9Z217/VLLC8N/0W8RKK/IX888R/JLL8QA/6AI1F6/ZGC9F0/TS3HWZ/ENDS9E/PB8381/ZC6WS5/CFA80Z/L9FQE2/77ZPJY/8393AT	31		CC	GO:0005743	mitochondrial inner membrane	7/322	13/2188	0.00108304	0.00905819	arahy.Tifrunner.gnm2.ann1.QBT3FB/arahy.Tifrunner.gnm2.ann1.30U8ZL/arahy.Tifrunner.gnm2.ann1.0WM0I5/arahy.Tifrunner.gnm2.ann1.CALT29/novel.1622/arahy.Tifrunner.gnm2.ann1.HKZ8UA/arahy.Tifrunner.gnm2.ann1.R03NAB	QBT3FB/30U8ZL/0WM0I5/CALT29/-/HKZ8UA/R03NAB	7
MF	GO:0043492	ATPase activity, coupled to movement of substances	31/2499	63/9656	5.7113e-05	0.000821792	arahy.Tifrunner.gnm2.ann1.U05H3U/arahy.Tifrunner.gnm2.ann1.F6CLKD/arahy.Tifrunner.gnm2.ann1.7HPJ5W/arahy.Tifrunner.gnm2.ann1.VKW613/arahy.Tifrunner.gnm2.ann1.KSV0XM/arahy.Tifrunner.gnm2.ann1.FH44NZ/arahy.Tifrunner.gnm2.ann1.9PJ8QM/arahy.Tifrunner.gnm2.ann1.L9QF8B/arahy.Tifrunner.gnm2.ann1.4DG32P/arahy.Tifrunner.gnm2.ann1.EPZV43/arahy.Tifrunner.gnm2.ann1.YP2NLQ/arahy.Tifrunner.gnm2.ann1.WYBN0Q/ara…	U05H3U/F6CLKD/7HPJ5W/VKW613/KSV0XM/FH44NZ/9PJ8QM/L9QF8B/4DG32P/EPZV43/YP2NLQ/WYBN0Q/M63M99/UYT2V6/6VZ2KG/XSQK7Q/E9Z217/VLLC8N/0W8RKK/IX888R/JLL8QA/6AI1F6/ZGC9F0/TS3HWZ/ENDS9E/PB8381/ZC6WS5/CFA80Z/L9FQE2/77ZPJY/8393AT	31		CC	GO:0019866	organelle inner membrane	7/322	14/2188	0.00189572	0.0145339	arahy.Tifrunner.gnm2.ann1.QBT3FB/arahy.Tifrunner.gnm2.ann1.30U8ZL/arahy.Tifrunner.gnm2.ann1.0WM0I5/arahy.Tifrunner.gnm2.ann1.CALT29/novel.1622/arahy.Tifrunner.gnm2.ann1.HKZ8UA/arahy.Tifrunner.gnm2.ann1.R03NAB	QBT3FB/30U8ZL/0WM0I5/CALT29/-/HKZ8UA/R03NAB	7
MF	GO:0015399	primary active transmembrane transporter activity	31/2499	66/9656	0.000171532	0.00222134	arahy.Tifrunner.gnm2.ann1.U05H3U/arahy.Tifrunner.gnm2.ann1.F6CLKD/arahy.Tifrunner.gnm2.ann1.7HPJ5W/arahy.Tifrunner.gnm2.ann1.VKW613/arahy.Tifrunner.gnm2.ann1.KSV0XM/arahy.Tifrunner.gnm2.ann1.FH44NZ/arahy.Tifrunner.gnm2.ann1.9PJ8QM/arahy.Tifrunner.gnm2.ann1.L9QF8B/arahy.Tifrunner.gnm2.ann1.4DG32P/arahy.Tifrunner.gnm2.ann1.EPZV43/arahy.Tifrunner.gnm2.ann1.YP2NLQ/arahy.Tifrunner.gnm2.ann1.WYBN0Q/ara…	U05H3U/F6CLKD/7HPJ5W/VKW613/KSV0XM/FH44NZ/9PJ8QM/L9QF8B/4DG32P/EPZV43/YP2NLQ/WYBN0Q/M63M99/UYT2V6/6VZ2KG/XSQK7Q/E9Z217/VLLC8N/0W8RKK/IX888R/JLL8QA/6AI1F6/ZGC9F0/TS3HWZ/ENDS9E/PB8381/ZC6WS5/CFA80Z/L9FQE2/77ZPJY/8393AT	31		MF	GO:0015631	tubulin binding	42/1447	73/9656	4.67723e-17	1.22022e-14	arahy.Tifrunner.gnm2.ann1.72AJJX/arahy.Tifrunner.gnm2.ann1.R4UZW9/arahy.Tifrunner.gnm2.ann1.VG9BQH/arahy.Tifrunner.gnm2.ann1.X1JPM4/arahy.Tifrunner.gnm2.ann1.I9YSCG/arahy.Tifrunner.gnm2.ann1.M376CB/arahy.Tifrunner.gnm2.ann1.TEM6YH/arahy.Tifrunner.gnm2.ann1.JQ5986/arahy.Tifrunner.gnm2.ann1.DN52HN/arahy.Tifrunner.gnm2.ann1.SHWV95/arahy.Tifrunner.gnm2.ann1.R3Y850/arahy.Tifrunner.gnm2.ann1.4K87U1/ara…	72AJJX/R4UZW9/VG9BQH/X1JPM4/I9YSCG/M376CB/TEM6YH/JQ5986/DN52HN/SHWV95/R3Y850/4K87U1/S11XWG/IE7ZNS/JE30L8/E2679H/MDZ95R/RA398F/4T0CVS/M8MQLJ/CITF9E/LDZ3RE/2070QL/6MPP0P/354MLN/8PC3NJ/X6V3MP/NH8KX3/3F07X6/L9NYSD/HI90ZC/V9SGYL/GT6U7J/GXD1I8/IRA02K/JU456M/UY9GAA/KY6G5X/HXE52Q/C6YA57/77JLPP/GJ51RN	42
MF	GO:0015405	P-P-bond-hydrolysis-driven transmembrane transporter activity	31/2499	66/9656	0.000171532	0.00222134	arahy.Tifrunner.gnm2.ann1.U05H3U/arahy.Tifrunner.gnm2.ann1.F6CLKD/arahy.Tifrunner.gnm2.ann1.7HPJ5W/arahy.Tifrunner.gnm2.ann1.VKW613/arahy.Tifrunner.gnm2.ann1.KSV0XM/arahy.Tifrunner.gnm2.ann1.FH44NZ/arahy.Tifrunner.gnm2.ann1.9PJ8QM/arahy.Tifrunner.gnm2.ann1.L9QF8B/arahy.Tifrunner.gnm2.ann1.4DG32P/arahy.Tifrunner.gnm2.ann1.EPZV43/arahy.Tifrunner.gnm2.ann1.YP2NLQ/arahy.Tifrunner.gnm2.ann1.WYBN0Q/ara…	U05H3U/F6CLKD/7HPJ5W/VKW613/KSV0XM/FH44NZ/9PJ8QM/L9QF8B/4DG32P/EPZV43/YP2NLQ/WYBN0Q/M63M99/UYT2V6/6VZ2KG/XSQK7Q/E9Z217/VLLC8N/0W8RKK/IX888R/JLL8QA/6AI1F6/ZGC9F0/TS3HWZ/ENDS9E/PB8381/ZC6WS5/CFA80Z/L9FQE2/77ZPJY/8393AT	31		MF	GO:0008017	microtubule binding	41/1447	71/9656	9.2441e-17	1.22022e-14	arahy.Tifrunner.gnm2.ann1.72AJJX/arahy.Tifrunner.gnm2.ann1.R4UZW9/arahy.Tifrunner.gnm2.ann1.VG9BQH/arahy.Tifrunner.gnm2.ann1.X1JPM4/arahy.Tifrunner.gnm2.ann1.I9YSCG/arahy.Tifrunner.gnm2.ann1.M376CB/arahy.Tifrunner.gnm2.ann1.JQ5986/arahy.Tifrunner.gnm2.ann1.DN52HN/arahy.Tifrunner.gnm2.ann1.SHWV95/arahy.Tifrunner.gnm2.ann1.R3Y850/arahy.Tifrunner.gnm2.ann1.4K87U1/arahy.Tifrunner.gnm2.ann1.S11XWG/ara…	72AJJX/R4UZW9/VG9BQH/X1JPM4/I9YSCG/M376CB/JQ5986/DN52HN/SHWV95/R3Y850/4K87U1/S11XWG/IE7ZNS/JE30L8/E2679H/MDZ95R/RA398F/4T0CVS/M8MQLJ/CITF9E/LDZ3RE/2070QL/6MPP0P/354MLN/8PC3NJ/X6V3MP/NH8KX3/3F07X6/L9NYSD/HI90ZC/V9SGYL/GT6U7J/GXD1I8/IRA02K/JU456M/UY9GAA/KY6G5X/HXE52Q/C6YA57/77JLPP/GJ51RN	41
MF	GO:0051536	iron-sulfur cluster binding	21/2499	40/9656	0.000285519	0.00336134	arahy.Tifrunner.gnm2.ann1.S0TT2Y/arahy.Tifrunner.gnm2.ann1.V1P8P6/arahy.Tifrunner.gnm2.ann1.NN0MZU/arahy.Tifrunner.gnm2.ann1.KD1GVP/arahy.Tifrunner.gnm2.ann1.ZSH2T8/arahy.Tifrunner.gnm2.ann1.QS0PB5/arahy.Tifrunner.gnm2.ann1.39S8LV/arahy.Tifrunner.gnm2.ann1.F0UT86/arahy.Tifrunner.gnm2.ann1.VKSA8D/arahy.Tifrunner.gnm2.ann1.M9KTRI/arahy.Tifrunner.gnm2.ann1.PSIH1X/arahy.Tifrunner.gnm2.ann1.G1RM5S/ara…	S0TT2Y/V1P8P6/NN0MZU/KD1GVP/ZSH2T8/QS0PB5/39S8LV/F0UT86/VKSA8D/M9KTRI/PSIH1X/G1RM5S/CT1PYC/HVXZ0P/Z6GGIF/I0S28J/MC48K1/WUGE08/R0XIBX/9YJ8T1/QRW6GR	21		MF	GO:0003777	microtubule motor activity	36/1447	61/9656	2.72304e-15	1.84649e-13	arahy.Tifrunner.gnm2.ann1.72AJJX/arahy.Tifrunner.gnm2.ann1.R4UZW9/arahy.Tifrunner.gnm2.ann1.VG9BQH/arahy.Tifrunner.gnm2.ann1.X1JPM4/arahy.Tifrunner.gnm2.ann1.I9YSCG/arahy.Tifrunner.gnm2.ann1.M376CB/arahy.Tifrunner.gnm2.ann1.JQ5986/arahy.Tifrunner.gnm2.ann1.DN52HN/arahy.Tifrunner.gnm2.ann1.SHWV95/arahy.Tifrunner.gnm2.ann1.R3Y850/arahy.Tifrunner.gnm2.ann1.4K87U1/arahy.Tifrunner.gnm2.ann1.S11XWG/ara…	72AJJX/R4UZW9/VG9BQH/X1JPM4/I9YSCG/M376CB/JQ5986/DN52HN/SHWV95/R3Y850/4K87U1/S11XWG/IE7ZNS/MDZ95R/RA398F/4T0CVS/M8MQLJ/CITF9E/LDZ3RE/2070QL/6MPP0P/8PC3NJ/X6V3MP/NH8KX3/3F07X6/L9NYSD/V9SGYL/GT6U7J/GXD1I8/IRA02K/JU456M/UY9GAA/KY6G5X/C6YA57/77JLPP/GJ51RN	36
MF	GO:0051540	metal cluster binding	21/2499	40/9656	0.000285519	0.00336134	arahy.Tifrunner.gnm2.ann1.S0TT2Y/arahy.Tifrunner.gnm2.ann1.V1P8P6/arahy.Tifrunner.gnm2.ann1.NN0MZU/arahy.Tifrunner.gnm2.ann1.KD1GVP/arahy.Tifrunner.gnm2.ann1.ZSH2T8/arahy.Tifrunner.gnm2.ann1.QS0PB5/arahy.Tifrunner.gnm2.ann1.39S8LV/arahy.Tifrunner.gnm2.ann1.F0UT86/arahy.Tifrunner.gnm2.ann1.VKSA8D/arahy.Tifrunner.gnm2.ann1.M9KTRI/arahy.Tifrunner.gnm2.ann1.PSIH1X/arahy.Tifrunner.gnm2.ann1.G1RM5S/ara…	S0TT2Y/V1P8P6/NN0MZU/KD1GVP/ZSH2T8/QS0PB5/39S8LV/F0UT86/VKSA8D/M9KTRI/PSIH1X/G1RM5S/CT1PYC/HVXZ0P/Z6GGIF/I0S28J/MC48K1/WUGE08/R0XIBX/9YJ8T1/QRW6GR	21		MF	GO:0008092	cytoskeletal protein binding	50/1447	106/9656	2.79771e-15	1.84649e-13	arahy.Tifrunner.gnm2.ann1.72AJJX/arahy.Tifrunner.gnm2.ann1.R4UZW9/arahy.Tifrunner.gnm2.ann1.VG9BQH/arahy.Tifrunner.gnm2.ann1.X1JPM4/arahy.Tifrunner.gnm2.ann1.L4E7PU/arahy.Tifrunner.gnm2.ann1.I9YSCG/arahy.Tifrunner.gnm2.ann1.M376CB/arahy.Tifrunner.gnm2.ann1.TEM6YH/arahy.Tifrunner.gnm2.ann1.JQ5986/arahy.Tifrunner.gnm2.ann1.DN52HN/arahy.Tifrunner.gnm2.ann1.SHWV95/arahy.Tifrunner.gnm2.ann1.R3Y850/ara…	72AJJX/R4UZW9/VG9BQH/X1JPM4/L4E7PU/I9YSCG/M376CB/TEM6YH/JQ5986/DN52HN/SHWV95/R3Y850/4K87U1/SY4M5M/S11XWG/03EXEF/IE7ZNS/L6NVF8/JE30L8/E2679H/MDZ95R/FW6EXK/RA398F/4T0CVS/M8MQLJ/CITF9E/LDZ3RE/2070QL/6MPP0P/354MLN/KJI0IH/8PC3NJ/C1QDUR/X6V3MP/NH8KX3/3F07X6/L9NYSD/HI90ZC/V9SGYL/GT6U7J/GXD1I8/IRA02K/10LG66/JU456M/UY9GAA/KY6G5X/HXE52Q/C6YA57/77JLPP/GJ51RN	50
MF	GO:0016684	oxidoreductase activity, acting on peroxide as acceptor	40/2499	96/9656	0.00051218	0.00576759	arahy.Tifrunner.gnm2.ann1.VW8XB4/arahy.Tifrunner.gnm2.ann1.L4SXDW/arahy.Tifrunner.gnm2.ann1.C70Y3X/arahy.Tifrunner.gnm2.ann1.T73DV5/arahy.Tifrunner.gnm2.ann1.EXJG55/arahy.Tifrunner.gnm2.ann1.5PBU8Q/arahy.Tifrunner.gnm2.ann1.I8FEWW/arahy.Tifrunner.gnm2.ann1.6G1FH3/arahy.Tifrunner.gnm2.ann1.I3Z6BS/arahy.Tifrunner.gnm2.ann1.VSM3NT/arahy.Tifrunner.gnm2.ann1.2CFU61/arahy.Tifrunner.gnm2.ann1.ZU9B18/ara…	VW8XB4/L4SXDW/C70Y3X/T73DV5/EXJG55/5PBU8Q/I8FEWW/6G1FH3/I3Z6BS/VSM3NT/2CFU61/ZU9B18/41VDTY/RRC04T/NXIZ0N/RFF6WQ/9QT5JT/99FZNU/GB961F/GT3Y0M/P0P2QF/ZB3H4T/IE3GQ3/G93PMB/EKB7S2/A6MVZL/GDSN7M/2R4QUJ/49I11A/KAS3CI/S1GD6Q/2L27AA/IWH7X5/Q4Q4LI/PKQH6A/5I6DN4/D45KPR/P4M8HI/0IH89K/FFL3CR	40		MF	GO:0003774	motor activity	38/1447	83/9656	1.93132e-11	1.01973e-09	arahy.Tifrunner.gnm2.ann1.72AJJX/arahy.Tifrunner.gnm2.ann1.R4UZW9/arahy.Tifrunner.gnm2.ann1.VG9BQH/arahy.Tifrunner.gnm2.ann1.X1JPM4/arahy.Tifrunner.gnm2.ann1.I9YSCG/arahy.Tifrunner.gnm2.ann1.M376CB/arahy.Tifrunner.gnm2.ann1.4T5ENZ/arahy.Tifrunner.gnm2.ann1.JQ5986/arahy.Tifrunner.gnm2.ann1.DN52HN/arahy.Tifrunner.gnm2.ann1.SHWV95/arahy.Tifrunner.gnm2.ann1.R3Y850/arahy.Tifrunner.gnm2.ann1.4K87U1/ara…	72AJJX/R4UZW9/VG9BQH/X1JPM4/I9YSCG/M376CB/4T5ENZ/JQ5986/DN52HN/SHWV95/R3Y850/4K87U1/S11XWG/IE7ZNS/VLN89B/MDZ95R/RA398F/4T0CVS/M8MQLJ/CITF9E/LDZ3RE/2070QL/6MPP0P/8PC3NJ/X6V3MP/NH8KX3/3F07X6/L9NYSD/V9SGYL/GT6U7J/GXD1I8/IRA02K/JU456M/UY9GAA/KY6G5X/C6YA57/77JLPP/GJ51RN	38
MF	GO:0022804	active transmembrane transporter activity	49/2499	124/9656	0.000566226	0.00611052	arahy.Tifrunner.gnm2.ann1.U05H3U/arahy.Tifrunner.gnm2.ann1.F6CLKD/arahy.Tifrunner.gnm2.ann1.7HPJ5W/arahy.Tifrunner.gnm2.ann1.VKW613/arahy.Tifrunner.gnm2.ann1.IPZ39I/arahy.Tifrunner.gnm2.ann1.KSV0XM/arahy.Tifrunner.gnm2.ann1.1Y45Q7/arahy.Tifrunner.gnm2.ann1.FH44NZ/arahy.Tifrunner.gnm2.ann1.9PJ8QM/arahy.Tifrunner.gnm2.ann1.S65VS3/arahy.Tifrunner.gnm2.ann1.L9QF8B/arahy.Tifrunner.gnm2.ann1.4DG32P/ara…	U05H3U/F6CLKD/7HPJ5W/VKW613/IPZ39I/KSV0XM/1Y45Q7/FH44NZ/9PJ8QM/S65VS3/L9QF8B/4DG32P/EPZV43/YP2NLQ/1DJ7XZ/E5Z9NB/3YRJ0Q/KLG2UC/9P3HYP/4U2MDP/WYBN0Q/M63M99/UYT2V6/6VZ2KG/8D4CC7/XSQK7Q/37C7XW/VI8BIT/E9Z217/VLLC8N/0W8RKK/IX888R/JLL8QA/Z2GU4A/6AI1F6/ZGC9F0/TS3HWZ/ENDS9E/PB8381/IBJJ46/ZC6WS5/CFA80Z/L9FQE2/77ZPJY/EK6KWW/B845YX/J04VDZ/BV54DM/8393AT	49		MF	GO:0017111	nucleoside-triphosphatase activity	86/1447	301/9656	6.32175e-10	2.78157e-08	arahy.Tifrunner.gnm2.ann1.KRJ4S2/arahy.Tifrunner.gnm2.ann1.SQ6FML/arahy.Tifrunner.gnm2.ann1.5A64T9/arahy.Tifrunner.gnm2.ann1.I7HRAK/arahy.Tifrunner.gnm2.ann1.LYMQ75/arahy.Tifrunner.gnm2.ann1.R4XM2R/arahy.Tifrunner.gnm2.ann1.WA13PC/arahy.Tifrunner.gnm2.ann1.72AJJX/arahy.Tifrunner.gnm2.ann1.JC6E3B/arahy.Tifrunner.gnm2.ann1.X7UXQY/arahy.Tifrunner.gnm2.ann1.F91YHM/arahy.Tifrunner.gnm2.ann1.3M8WGZ/ara…	KRJ4S2/SQ6FML/5A64T9/I7HRAK/LYMQ75/R4XM2R/WA13PC/72AJJX/JC6E3B/X7UXQY/F91YHM/3M8WGZ/R4UZW9/D87PD7/VG9BQH/NCP65V/BD5KCN/X1JPM4/I9YSCG/M376CB/4T5ENZ/V6Y89Z/JQ5986/DN52HN/SHWV95/R3Y850/M83GCC/4K87U1/30U8ZL/5T8U7P/SB0DTV/S11XWG/-/B29LWX/VJ5EI6/Q7S17V/IE7ZNS/A6R79F/WNQC8Q/E07S37/1HBP31/6RPN1M/VLN89B/TZU5V7/MDZ95R/DIS46Y/CALT29/IBMY13/ES5MTE/RA398F/4T0CVS/M8MQLJ/CITF9E/LDZ3RE/2070QL/C4UQ0G/6MPP0P/GJF5F…	86
MF	GO:0004601	peroxidase activity	39/2499	95/9656	0.000846289	0.00876756	arahy.Tifrunner.gnm2.ann1.VW8XB4/arahy.Tifrunner.gnm2.ann1.L4SXDW/arahy.Tifrunner.gnm2.ann1.C70Y3X/arahy.Tifrunner.gnm2.ann1.T73DV5/arahy.Tifrunner.gnm2.ann1.EXJG55/arahy.Tifrunner.gnm2.ann1.5PBU8Q/arahy.Tifrunner.gnm2.ann1.I8FEWW/arahy.Tifrunner.gnm2.ann1.6G1FH3/arahy.Tifrunner.gnm2.ann1.I3Z6BS/arahy.Tifrunner.gnm2.ann1.VSM3NT/arahy.Tifrunner.gnm2.ann1.2CFU61/arahy.Tifrunner.gnm2.ann1.ZU9B18/ara…	VW8XB4/L4SXDW/C70Y3X/T73DV5/EXJG55/5PBU8Q/I8FEWW/6G1FH3/I3Z6BS/VSM3NT/2CFU61/ZU9B18/41VDTY/RRC04T/NXIZ0N/RFF6WQ/9QT5JT/99FZNU/GB961F/GT3Y0M/P0P2QF/ZB3H4T/IE3GQ3/G93PMB/EKB7S2/A6MVZL/GDSN7M/2R4QUJ/49I11A/KAS3CI/S1GD6Q/2L27AA/IWH7X5/Q4Q4LI/5I6DN4/D45KPR/P4M8HI/0IH89K/FFL3CR	39		MF	GO:0016462	pyrophosphatase activity	86/1447	308/9656	2.18805e-09	8.25208e-08	arahy.Tifrunner.gnm2.ann1.KRJ4S2/arahy.Tifrunner.gnm2.ann1.SQ6FML/arahy.Tifrunner.gnm2.ann1.5A64T9/arahy.Tifrunner.gnm2.ann1.I7HRAK/arahy.Tifrunner.gnm2.ann1.LYMQ75/arahy.Tifrunner.gnm2.ann1.R4XM2R/arahy.Tifrunner.gnm2.ann1.WA13PC/arahy.Tifrunner.gnm2.ann1.72AJJX/arahy.Tifrunner.gnm2.ann1.JC6E3B/arahy.Tifrunner.gnm2.ann1.X7UXQY/arahy.Tifrunner.gnm2.ann1.F91YHM/arahy.Tifrunner.gnm2.ann1.3M8WGZ/ara…	KRJ4S2/SQ6FML/5A64T9/I7HRAK/LYMQ75/R4XM2R/WA13PC/72AJJX/JC6E3B/X7UXQY/F91YHM/3M8WGZ/R4UZW9/D87PD7/VG9BQH/NCP65V/BD5KCN/X1JPM4/I9YSCG/M376CB/4T5ENZ/V6Y89Z/JQ5986/DN52HN/SHWV95/R3Y850/M83GCC/4K87U1/30U8ZL/5T8U7P/SB0DTV/S11XWG/-/B29LWX/VJ5EI6/Q7S17V/IE7ZNS/A6R79F/WNQC8Q/E07S37/1HBP31/6RPN1M/VLN89B/TZU5V7/MDZ95R/DIS46Y/CALT29/IBMY13/ES5MTE/RA398F/4T0CVS/M8MQLJ/CITF9E/LDZ3RE/2070QL/C4UQ0G/6MPP0P/GJF5F…	86
MF	GO:0016838	carbon-oxygen lyase activity, acting on phosphates	20/2499	40/9656	0.000899189	0.00895731	arahy.Tifrunner.gnm2.ann1.FXE6GW/arahy.Tifrunner.gnm2.ann1.YWY61J/arahy.Tifrunner.gnm2.ann1.BCXY77/arahy.Tifrunner.gnm2.ann1.Q8JEHC/arahy.Tifrunner.gnm2.ann1.R1BU5M/arahy.Tifrunner.gnm2.ann1.95ZZMZ/arahy.Tifrunner.gnm2.ann1.F7D8SE/arahy.Tifrunner.gnm2.ann1.V7IKH4/arahy.Tifrunner.gnm2.ann1.6UM4VQ/arahy.Tifrunner.gnm2.ann1.GV0VBM/arahy.Tifrunner.gnm2.ann1.VDS9WG/arahy.Tifrunner.gnm2.ann1.X76XU5/ara…	FXE6GW/YWY61J/BCXY77/Q8JEHC/R1BU5M/95ZZMZ/F7D8SE/V7IKH4/6UM4VQ/GV0VBM/VDS9WG/X76XU5/B41UNZ/RJIK79/HN9IMI/PNDG01/CSS19L/SWGC3K/1B13BQ/SQ1PU0	20		MF	GO:0016818	hydrolase activity, acting on acid anhydrides, in phosphorus-containing anhydrides	87/1447	316/9656	3.733e-09	1.23189e-07	arahy.Tifrunner.gnm2.ann1.KRJ4S2/arahy.Tifrunner.gnm2.ann1.SQ6FML/arahy.Tifrunner.gnm2.ann1.5A64T9/arahy.Tifrunner.gnm2.ann1.I7HRAK/arahy.Tifrunner.gnm2.ann1.LYMQ75/arahy.Tifrunner.gnm2.ann1.R4XM2R/arahy.Tifrunner.gnm2.ann1.WA13PC/arahy.Tifrunner.gnm2.ann1.72AJJX/arahy.Tifrunner.gnm2.ann1.JC6E3B/arahy.Tifrunner.gnm2.ann1.X7UXQY/arahy.Tifrunner.gnm2.ann1.F91YHM/arahy.Tifrunner.gnm2.ann1.3M8WGZ/ara…	KRJ4S2/SQ6FML/5A64T9/I7HRAK/LYMQ75/R4XM2R/WA13PC/72AJJX/JC6E3B/X7UXQY/F91YHM/3M8WGZ/R4UZW9/D87PD7/VG9BQH/NCP65V/BD5KCN/X1JPM4/I9YSCG/M376CB/4T5ENZ/V6Y89Z/JQ5986/DN52HN/SHWV95/R3Y850/M83GCC/4K87U1/30U8ZL/5T8U7P/SB0DTV/S11XWG/-/B29LWX/VJ5EI6/Q7S17V/IE7ZNS/A6R79F/WNQC8Q/E07S37/1HBP31/H93RW9/6RPN1M/VLN89B/TZU5V7/MDZ95R/DIS46Y/CALT29/IBMY13/ES5MTE/RA398F/4T0CVS/M8MQLJ/CITF9E/LDZ3RE/2070QL/C4UQ0G/6MPP0…	87
MF	GO:0030246	carbohydrate binding	50/2499	130/9656	0.00102717	0.00985325	arahy.Tifrunner.gnm2.ann1.XV6HX4/arahy.Tifrunner.gnm2.ann1.1PFK72/arahy.Tifrunner.gnm2.ann1.SMIY5J/arahy.Tifrunner.gnm2.ann1.2UMJ73/arahy.Tifrunner.gnm2.ann1.C5XSWP/arahy.Tifrunner.gnm2.ann1.RIM3FC/arahy.Tifrunner.gnm2.ann1.BM1T67/arahy.Tifrunner.gnm2.ann1.IQ3ZPK/arahy.Tifrunner.gnm2.ann1.WT0JX9/arahy.Tifrunner.gnm2.ann1.00B185/arahy.Tifrunner.gnm2.ann1.ZI7XC2/arahy.Tifrunner.gnm2.ann1.UP75CU/ara…	XV6HX4/1PFK72/SMIY5J/2UMJ73/C5XSWP/RIM3FC/BM1T67/IQ3ZPK/WT0JX9/00B185/ZI7XC2/UP75CU/16M659/RDA4JH/KU9SFJ/U03MUX/Y2Z9LS/MX1YNE/TJT6BT/UVU1B7/D51UBJ/-/27FFWB/YIC3VW/KD88GI/45XZWW/NG2Z3Z/6EUV2M/MQ5PPI/Y3RZ5Q/Y0JIV8/H7N144/F8J8JI/727LKT/GW3QL7/7AM52V/N0HV1Z/GCH8EX/0V36VB/SA3GIM/B473LU/WP6BXL/LB9ZWL/TWA65T/7NBA20/059HR6/RCZ69X/Z1NGKZ/DBQ046/122VE1	50		MF	GO:0016817	hydrolase activity, acting on acid anhydrides	87/1447	320/9656	7.22591e-09	2.1196e-07	arahy.Tifrunner.gnm2.ann1.KRJ4S2/arahy.Tifrunner.gnm2.ann1.SQ6FML/arahy.Tifrunner.gnm2.ann1.5A64T9/arahy.Tifrunner.gnm2.ann1.I7HRAK/arahy.Tifrunner.gnm2.ann1.LYMQ75/arahy.Tifrunner.gnm2.ann1.R4XM2R/arahy.Tifrunner.gnm2.ann1.WA13PC/arahy.Tifrunner.gnm2.ann1.72AJJX/arahy.Tifrunner.gnm2.ann1.JC6E3B/arahy.Tifrunner.gnm2.ann1.X7UXQY/arahy.Tifrunner.gnm2.ann1.F91YHM/arahy.Tifrunner.gnm2.ann1.3M8WGZ/ara…	KRJ4S2/SQ6FML/5A64T9/I7HRAK/LYMQ75/R4XM2R/WA13PC/72AJJX/JC6E3B/X7UXQY/F91YHM/3M8WGZ/R4UZW9/D87PD7/VG9BQH/NCP65V/BD5KCN/X1JPM4/I9YSCG/M376CB/4T5ENZ/V6Y89Z/JQ5986/DN52HN/SHWV95/R3Y850/M83GCC/4K87U1/30U8ZL/5T8U7P/SB0DTV/S11XWG/-/B29LWX/VJ5EI6/Q7S17V/IE7ZNS/A6R79F/WNQC8Q/E07S37/1HBP31/H93RW9/6RPN1M/VLN89B/TZU5V7/MDZ95R/DIS46Y/CALT29/IBMY13/ES5MTE/RA398F/4T0CVS/M8MQLJ/CITF9E/LDZ3RE/2070QL/C4UQ0G/6MPP0…	87
MF	GO:0016209	antioxidant activity	40/2499	101/9656	0.00166174	0.0153711	arahy.Tifrunner.gnm2.ann1.VW8XB4/arahy.Tifrunner.gnm2.ann1.L4SXDW/arahy.Tifrunner.gnm2.ann1.C70Y3X/arahy.Tifrunner.gnm2.ann1.T73DV5/arahy.Tifrunner.gnm2.ann1.EXJG55/arahy.Tifrunner.gnm2.ann1.5PBU8Q/arahy.Tifrunner.gnm2.ann1.I8FEWW/arahy.Tifrunner.gnm2.ann1.6G1FH3/arahy.Tifrunner.gnm2.ann1.I3Z6BS/arahy.Tifrunner.gnm2.ann1.VSM3NT/arahy.Tifrunner.gnm2.ann1.2CFU61/arahy.Tifrunner.gnm2.ann1.ZU9B18/ara…	VW8XB4/L4SXDW/C70Y3X/T73DV5/EXJG55/5PBU8Q/I8FEWW/6G1FH3/I3Z6BS/VSM3NT/2CFU61/ZU9B18/41VDTY/RRC04T/NXIZ0N/RFF6WQ/9QT5JT/99FZNU/GB961F/GT3Y0M/P0P2QF/ZB3H4T/IE3GQ3/G93PMB/EKB7S2/A6MVZL/GDSN7M/2R4QUJ/49I11A/KAS3CI/S1GD6Q/2L27AA/IWH7X5/Q4Q4LI/PKQH6A/5I6DN4/D45KPR/P4M8HI/0IH89K/FFL3CR	40		MF	GO:0003924	GTPase activity	21/1447	43/9656	1.60915e-07	4.24817e-06	arahy.Tifrunner.gnm2.ann1.KRJ4S2/arahy.Tifrunner.gnm2.ann1.5A64T9/arahy.Tifrunner.gnm2.ann1.LYMQ75/arahy.Tifrunner.gnm2.ann1.R4XM2R/arahy.Tifrunner.gnm2.ann1.WA13PC/arahy.Tifrunner.gnm2.ann1.JC6E3B/arahy.Tifrunner.gnm2.ann1.X7UXQY/arahy.Tifrunner.gnm2.ann1.F91YHM/arahy.Tifrunner.gnm2.ann1.3M8WGZ/arahy.Tifrunner.gnm2.ann1.BD5KCN/arahy.Tifrunner.gnm2.ann1.M83GCC/arahy.Tifrunner.gnm2.ann1.SB0DTV/ara…	KRJ4S2/5A64T9/LYMQ75/R4XM2R/WA13PC/JC6E3B/X7UXQY/F91YHM/3M8WGZ/BD5KCN/M83GCC/SB0DTV/Q7S17V/A6R79F/1HBP31/6RPN1M/DIS46Y/C4UQ0G/4VL9ZK/JS2UUQ/DHW0DA	21
MF	GO:0010333	terpene synthase activity	18/2499	37/9656	0.00238527	0.0213029	arahy.Tifrunner.gnm2.ann1.FXE6GW/arahy.Tifrunner.gnm2.ann1.YWY61J/arahy.Tifrunner.gnm2.ann1.BCXY77/arahy.Tifrunner.gnm2.ann1.Q8JEHC/arahy.Tifrunner.gnm2.ann1.R1BU5M/arahy.Tifrunner.gnm2.ann1.95ZZMZ/arahy.Tifrunner.gnm2.ann1.F7D8SE/arahy.Tifrunner.gnm2.ann1.6UM4VQ/arahy.Tifrunner.gnm2.ann1.GV0VBM/arahy.Tifrunner.gnm2.ann1.VDS9WG/arahy.Tifrunner.gnm2.ann1.B41UNZ/arahy.Tifrunner.gnm2.ann1.RJIK79/ara…	FXE6GW/YWY61J/BCXY77/Q8JEHC/R1BU5M/95ZZMZ/F7D8SE/6UM4VQ/GV0VBM/VDS9WG/B41UNZ/RJIK79/HN9IMI/PNDG01/CSS19L/SWGC3K/1B13BQ/SQ1PU0	18		MF	GO:0051082	unfolded protein binding	21/1447	45/9656	4.26571e-07	1.02377e-05	arahy.Tifrunner.gnm2.ann1.GX1P2J/arahy.Tifrunner.gnm2.ann1.Q1M4CJ/arahy.Tifrunner.gnm2.ann1.B8WNJH/arahy.Tifrunner.gnm2.ann1.H890L5/arahy.Tifrunner.gnm2.ann1.GJS7Q8/arahy.Tifrunner.gnm2.ann1.L8QKWP/arahy.Tifrunner.gnm2.ann1.T76A9L/arahy.Tifrunner.gnm2.ann1.XCJ48I/arahy.Tifrunner.gnm2.ann1.YQG5EZ/arahy.Tifrunner.gnm2.ann1.P8FSM4/arahy.Tifrunner.gnm2.ann1.FVU0Y6/arahy.Tifrunner.gnm2.ann1.59MIJM/ara…	GX1P2J/Q1M4CJ/B8WNJH/H890L5/GJS7Q8/L8QKWP/T76A9L/XCJ48I/YQG5EZ/P8FSM4/FVU0Y6/59MIJM/LS67LH/3CQ5XM/U8M3K9/LFBK1H/JLML9R/AYUH3A/94UDPX/FF119L/V8HRRV	21
MF	GO:0003993	acid phosphatase activity	9/2499	14/9656	0.00277695	0.0239744	arahy.Tifrunner.gnm2.ann1.HQ66FD/arahy.Tifrunner.gnm2.ann1.HA8IQE/arahy.Tifrunner.gnm2.ann1.61LQT8/arahy.Tifrunner.gnm2.ann1.JNP8X9/arahy.Tifrunner.gnm2.ann1.F1IP1Z/arahy.Tifrunner.gnm2.ann1.9CTC13/arahy.Tifrunner.gnm2.ann1.718L0E/arahy.Tifrunner.gnm2.ann1.6TI6M9/arahy.Tifrunner.gnm2.ann1.228PAQ	HQ66FD/HA8IQE/61LQT8/JNP8X9/F1IP1Z/9CTC13/718L0E/6TI6M9/228PAQ	9		MF	GO:0046982	protein heterodimerization activity	19/1447	43/9656	4.19731e-06	9.23408e-05	arahy.Tifrunner.gnm2.ann1.LK8GY6/arahy.Tifrunner.gnm2.ann1.DF4V8K/arahy.Tifrunner.gnm2.ann1.M2R7LU/arahy.Tifrunner.gnm2.ann1.JY4CMX/arahy.Tifrunner.gnm2.ann1.D0EVJ3/arahy.Tifrunner.gnm2.ann1.SJW8XV/arahy.Tifrunner.gnm2.ann1.IFK0V2/arahy.Tifrunner.gnm2.ann1.38UJZE/arahy.Tifrunner.gnm2.ann1.674LAM/arahy.Tifrunner.gnm2.ann1.UK6EYH/arahy.Tifrunner.gnm2.ann1.KY1P9Y/arahy.Tifrunner.gnm2.ann1.FUQ01W/ara…	LK8GY6/DF4V8K/M2R7LU/JY4CMX/D0EVJ3/SJW8XV/IFK0V2/38UJZE/674LAM/UK6EYH/KY1P9Y/FUQ01W/83ESWU/E23R5P/TJVH1M/M3U15Z/FT13IX/M37KN5/N4ELLG	19
MF	GO:0008374	O-acyltransferase activity	13/2499	24/9656	0.00289343	0.0240485	arahy.Tifrunner.gnm2.ann1.HP0DJU/arahy.Tifrunner.gnm2.ann1.NM5DTL/arahy.Tifrunner.gnm2.ann1.2DX304/arahy.Tifrunner.gnm2.ann1.6JMM3R/arahy.Tifrunner.gnm2.ann1.WVQY2R/arahy.Tifrunner.gnm2.ann1.68T47T/arahy.Tifrunner.gnm2.ann1.GM1YIR/arahy.Tifrunner.gnm2.ann1.PV9TPZ/arahy.Tifrunner.gnm2.ann1.EG0P80/arahy.Tifrunner.gnm2.ann1.K4CMZR/arahy.Tifrunner.gnm2.ann1.B3L4BD/arahy.Tifrunner.gnm2.ann1.4R2B5R/ara…	HP0DJU/NM5DTL/2DX304/6JMM3R/WVQY2R/68T47T/GM1YIR/PV9TPZ/EG0P80/K4CMZR/B3L4BD/4R2B5R/16A6WD	13		MF	GO:0030599	pectinesterase activity	19/1447	45/9656	9.46923e-06	0.000192298	arahy.Tifrunner.gnm2.ann1.E4N5F8/arahy.Tifrunner.gnm2.ann1.HU828B/arahy.Tifrunner.gnm2.ann1.MR90IT/arahy.Tifrunner.gnm2.ann1.Y7SLGU/arahy.Tifrunner.gnm2.ann1.DIU0LM/arahy.Tifrunner.gnm2.ann1.MY5CGZ/arahy.Tifrunner.gnm2.ann1.CJ5UHC/arahy.Tifrunner.gnm2.ann1.SLIY4S/arahy.Tifrunner.gnm2.ann1.81ICF1/arahy.Tifrunner.gnm2.ann1.ERJN8A/arahy.Tifrunner.gnm2.ann1.26R06I/novel.5407/arahy.Tifrunner.gnm2.ann1…	E4N5F8/HU828B/MR90IT/Y7SLGU/DIU0LM/MY5CGZ/CJ5UHC/SLIY4S/81ICF1/ERJN8A/26R06I/-/52VWXA/6SD2NF/9KBV3N/L3JBZI/78LN1U/RVLE1D/HK8QN4	19
MF	GO:0004674	protein serine/threonine kinase activity	11/2499	19/9656	0.00305564	0.0240485	arahy.Tifrunner.gnm2.ann1.H0A24T/arahy.Tifrunner.gnm2.ann1.SH37QY/arahy.Tifrunner.gnm2.ann1.R526DL/arahy.Tifrunner.gnm2.ann1.I1TJ3H/arahy.Tifrunner.gnm2.ann1.I16N60/arahy.Tifrunner.gnm2.ann1.V4JZWV/arahy.Tifrunner.gnm2.ann1.I91RQE/arahy.Tifrunner.gnm2.ann1.P3XICI/arahy.Tifrunner.gnm2.ann1.SQF377/arahy.Tifrunner.gnm2.ann1.3K94ST/arahy.Tifrunner.gnm2.ann1.9QC5ZN	H0A24T/SH37QY/R526DL/I1TJ3H/I16N60/V4JZWV/I91RQE/P3XICI/SQF377/3K94ST/9QC5ZN	11		MF	GO:0016798	hydrolase activity, acting on glycosyl bonds	64/1447	263/9656	3.68376e-05	0.000694652	arahy.Tifrunner.gnm2.ann1.WVP9YI/arahy.Tifrunner.gnm2.ann1.5I7RSC/arahy.Tifrunner.gnm2.ann1.578PES/arahy.Tifrunner.gnm2.ann1.7P4FH0/arahy.Tifrunner.gnm2.ann1.T7YHMF/arahy.Tifrunner.gnm2.ann1.P85M38/arahy.Tifrunner.gnm2.ann1.Y8RRZC/arahy.Tifrunner.gnm2.ann1.N7392N/arahy.Tifrunner.gnm2.ann1.NI0LJQ/arahy.Tifrunner.gnm2.ann1.L4K1UG/arahy.Tifrunner.gnm2.ann1.LNQZ69/arahy.Tifrunner.gnm2.ann1.RSDZ0N/ara…	WVP9YI/5I7RSC/578PES/7P4FH0/T7YHMF/P85M38/Y8RRZC/N7392N/NI0LJQ/L4K1UG/LNQZ69/RSDZ0N/I4AHF2/424QFW/QFB2YZ/Y1E6HX/RJX8W8/0571R5/S7WXQ9/68RGHK/CCG5WH/6NL4FR/DFNV57/AGSV49/7DV1VQ/T2VPZC/QX73S9/RJ5P85/JM79CB/K8YIAN/EA09C8/P2PL73/FECU6Q/15A7AE/08SQ5V/F795UE/Y0TSMC/IU4ZUA/6Y4HS7/A99A55/U9RBLI/M043T1/CAL6M2/9Z3VQ4/YX7HJZ/9E9N8A/0VG9YA/WZ5PI0/WRQP7J/R34KW1/ZDME3V/PKFN9U/8B9TQI/Z1D3F7/W2MXXV/9SP9NP/4KDK0P/…	64
MF	GO:0042623	ATPase activity, coupled	32/2499	79/9656	0.0030641	0.0240485	arahy.Tifrunner.gnm2.ann1.C7Z6YQ/arahy.Tifrunner.gnm2.ann1.U05H3U/arahy.Tifrunner.gnm2.ann1.F6CLKD/arahy.Tifrunner.gnm2.ann1.7HPJ5W/arahy.Tifrunner.gnm2.ann1.VKW613/arahy.Tifrunner.gnm2.ann1.KSV0XM/arahy.Tifrunner.gnm2.ann1.FH44NZ/arahy.Tifrunner.gnm2.ann1.9PJ8QM/arahy.Tifrunner.gnm2.ann1.L9QF8B/arahy.Tifrunner.gnm2.ann1.4DG32P/arahy.Tifrunner.gnm2.ann1.EPZV43/arahy.Tifrunner.gnm2.ann1.YP2NLQ/ara…	C7Z6YQ/U05H3U/F6CLKD/7HPJ5W/VKW613/KSV0XM/FH44NZ/9PJ8QM/L9QF8B/4DG32P/EPZV43/YP2NLQ/WYBN0Q/M63M99/UYT2V6/6VZ2KG/XSQK7Q/E9Z217/VLLC8N/0W8RKK/IX888R/JLL8QA/6AI1F6/ZGC9F0/TS3HWZ/ENDS9E/PB8381/ZC6WS5/CFA80Z/L9FQE2/77ZPJY/8393AT	32		MF	GO:0004553	hydrolase activity, hydrolyzing O-glycosyl compounds	60/1447	249/9656	8.62531e-05	0.00151805	arahy.Tifrunner.gnm2.ann1.WVP9YI/arahy.Tifrunner.gnm2.ann1.5I7RSC/arahy.Tifrunner.gnm2.ann1.578PES/arahy.Tifrunner.gnm2.ann1.7P4FH0/arahy.Tifrunner.gnm2.ann1.T7YHMF/arahy.Tifrunner.gnm2.ann1.P85M38/arahy.Tifrunner.gnm2.ann1.Y8RRZC/arahy.Tifrunner.gnm2.ann1.N7392N/arahy.Tifrunner.gnm2.ann1.NI0LJQ/arahy.Tifrunner.gnm2.ann1.L4K1UG/arahy.Tifrunner.gnm2.ann1.LNQZ69/arahy.Tifrunner.gnm2.ann1.RSDZ0N/ara…	WVP9YI/5I7RSC/578PES/7P4FH0/T7YHMF/P85M38/Y8RRZC/N7392N/NI0LJQ/L4K1UG/LNQZ69/RSDZ0N/I4AHF2/424QFW/QFB2YZ/Y1E6HX/0571R5/S7WXQ9/68RGHK/CCG5WH/6NL4FR/AGSV49/7DV1VQ/T2VPZC/QX73S9/RJ5P85/JM79CB/K8YIAN/P2PL73/FECU6Q/08SQ5V/F795UE/Y0TSMC/IU4ZUA/6Y4HS7/A99A55/U9RBLI/M043T1/CAL6M2/9Z3VQ4/YX7HJZ/9E9N8A/0VG9YA/WZ5PI0/WRQP7J/R34KW1/ZDME3V/PKFN9U/8B9TQI/Z1D3F7/W2MXXV/9SP9NP/4KDK0P/8404JY/6A53IY/JIIR6A/5V2Y5E/…	60
MF	GO:0043565	sequence-specific DNA binding	71/2499	206/9656	0.00352601	0.0268599	arahy.Tifrunner.gnm2.ann1.13YX47/arahy.Tifrunner.gnm2.ann1.EXJ5K8/arahy.Tifrunner.gnm2.ann1.WH6N3S/arahy.Tifrunner.gnm2.ann1.KK3V44/arahy.Tifrunner.gnm2.ann1.ZEA1CF/arahy.Tifrunner.gnm2.ann1.GQZA4M/arahy.Tifrunner.gnm2.ann1.TC7Y0P/arahy.Tifrunner.gnm2.ann1.G729YX/arahy.Tifrunner.gnm2.ann1.EJ82H8/arahy.Tifrunner.gnm2.ann1.XUAL01/arahy.Tifrunner.gnm2.ann1.5V6QPU/arahy.Tifrunner.gnm2.ann1.FZU8AD/ara…	13YX47/EXJ5K8/WH6N3S/KK3V44/ZEA1CF/GQZA4M/TC7Y0P/G729YX/EJ82H8/XUAL01/5V6QPU/FZU8AD/A8EX91/JCYU2I/2NFP2H/VX60JM/65NT4G/W56I62/1D4W9H/S3AGI0/3RY6J8/FP3Q5V/EDW718/091A4A/ZN7Y7A/EVAW89/T3YMAA/BC7D9W/S25UJZ/8U3XLV/NA5G54/8QX1D7/VW4TEM/I8B9P0/BII4R6/VS8GG1/1E6H8M/PK48VF/GYR78M/9C1IJD/XZ9EX0/42KS26/LJYJ4M/B6D6GK/4IR4XJ/7TT8S3/W19Z82/C14L30/9ZXH08/I3UJNP/6EBR5V/ALL85F/1T4KVN/-/240NKR/74VGR2/S8H407/JRMF7…	71		MF	GO:0004650	polygalacturonase activity	11/1447	22/9656	0.000117452	0.00193795	arahy.Tifrunner.gnm2.ann1.7P4FH0/arahy.Tifrunner.gnm2.ann1.P85M38/arahy.Tifrunner.gnm2.ann1.L4K1UG/arahy.Tifrunner.gnm2.ann1.LNQZ69/arahy.Tifrunner.gnm2.ann1.QFB2YZ/arahy.Tifrunner.gnm2.ann1.CCG5WH/arahy.Tifrunner.gnm2.ann1.P2PL73/arahy.Tifrunner.gnm2.ann1.08SQ5V/arahy.Tifrunner.gnm2.ann1.IU4ZUA/arahy.Tifrunner.gnm2.ann1.U9RBLI/arahy.Tifrunner.gnm2.ann1.ZDME3V	7P4FH0/P85M38/L4K1UG/LNQZ69/QFB2YZ/CCG5WH/P2PL73/08SQ5V/IU4ZUA/U9RBLI/ZDME3V	11
MF	GO:0016679	oxidoreductase activity, acting on diphenols and related substances as donors	7/2499	10/9656	0.00431782	0.0319519	arahy.Tifrunner.gnm2.ann1.V1P8P6/arahy.Tifrunner.gnm2.ann1.NN0MZU/arahy.Tifrunner.gnm2.ann1.39S8LV/arahy.Tifrunner.gnm2.ann1.F0UT86/novel.3427/arahy.Tifrunner.gnm2.ann1.TXC3C1/arahy.Tifrunner.gnm2.ann1.6YT2J6	V1P8P6/NN0MZU/39S8LV/F0UT86/-/TXC3C1/6YT2J6	7		MF	GO:0008483	transaminase activity	8/1447	14/9656	0.000321383	0.00471362	arahy.Tifrunner.gnm2.ann1.0XA03X/arahy.Tifrunner.gnm2.ann1.ATM76I/arahy.Tifrunner.gnm2.ann1.FW110K/arahy.Tifrunner.gnm2.ann1.61ILA5/arahy.Tifrunner.gnm2.ann1.SYK0BG/arahy.Tifrunner.gnm2.ann1.Z6DGE6/arahy.Tifrunner.gnm2.ann1.4DUV6V/arahy.Tifrunner.gnm2.ann1.PGH95A	0XA03X/ATM76I/FW110K/61ILA5/SYK0BG/Z6DGE6/4DUV6V/PGH95A	8
MF	GO:0022857	transmembrane transporter activity	107/2499	331/9656	0.00452855	0.0323002	arahy.Tifrunner.gnm2.ann1.A4439I/arahy.Tifrunner.gnm2.ann1.U05H3U/arahy.Tifrunner.gnm2.ann1.F6CLKD/arahy.Tifrunner.gnm2.ann1.DIVU4S/arahy.Tifrunner.gnm2.ann1.7HPJ5W/arahy.Tifrunner.gnm2.ann1.VKW613/arahy.Tifrunner.gnm2.ann1.YZD8WZ/arahy.Tifrunner.gnm2.ann1.IPZ39I/arahy.Tifrunner.gnm2.ann1.L1V5WQ/arahy.Tifrunner.gnm2.ann1.KSV0XM/arahy.Tifrunner.gnm2.ann1.HWY8JN/arahy.Tifrunner.gnm2.ann1.1Y45Q7/ara…	A4439I/U05H3U/F6CLKD/DIVU4S/7HPJ5W/VKW613/YZD8WZ/IPZ39I/L1V5WQ/KSV0XM/HWY8JN/1Y45Q7/W1ZQFR/8TG862/IHX1LT/FH44NZ/J0RZ19/9PJ8QM/S65VS3/026BRM/UM0YXB/L9QF8B/4DG32P/9468DL/U5CYT6/EPZV43/9VF770/CQ6HPX/YP2NLQ/A4PKT1/1DJ7XZ/Y8TUYE/E5Z9NB/3YRJ0Q/RDZL1S/WV9N0T/KLG2UC/9P3HYP/0NK0N0/4U2MDP/AT8QW9/0RIH3A/-/12FCEZ/WYBN0Q/P6P8C4/7ZZ76P/RFB5QL/T12MMD/LN3ISC/M63M99/UYT2V6/-/6VZ2KG/E0KVE0/A4GDND/8D4CC7/R13KY7/XSQ…	107		MF	GO:0016769	transferase activity, transferring nitrogenous groups	8/1447	14/9656	0.000321383	0.00471362	arahy.Tifrunner.gnm2.ann1.0XA03X/arahy.Tifrunner.gnm2.ann1.ATM76I/arahy.Tifrunner.gnm2.ann1.FW110K/arahy.Tifrunner.gnm2.ann1.61ILA5/arahy.Tifrunner.gnm2.ann1.SYK0BG/arahy.Tifrunner.gnm2.ann1.Z6DGE6/arahy.Tifrunner.gnm2.ann1.4DUV6V/arahy.Tifrunner.gnm2.ann1.PGH95A	0XA03X/ATM76I/FW110K/61ILA5/SYK0BG/Z6DGE6/4DUV6V/PGH95A	8
MF	GO:0050661	NADP binding	13/2499	25/9656	0.00461432	0.0323002	arahy.Tifrunner.gnm2.ann1.RP3X8Z/arahy.Tifrunner.gnm2.ann1.EMYR7K/arahy.Tifrunner.gnm2.ann1.IW0ZP6/arahy.Tifrunner.gnm2.ann1.CLFR23/arahy.Tifrunner.gnm2.ann1.7HFF48/arahy.Tifrunner.gnm2.ann1.7CPH5R/arahy.Tifrunner.gnm2.ann1.SF9WRK/arahy.Tifrunner.gnm2.ann1.RAR9LN/arahy.Tifrunner.gnm2.ann1.LYT3KD/arahy.Tifrunner.gnm2.ann1.9FL7A6/arahy.Tifrunner.gnm2.ann1.E2YHWJ/arahy.Tifrunner.gnm2.ann1.2KV8GB/ara…	RP3X8Z/EMYR7K/IW0ZP6/CLFR23/7HFF48/7CPH5R/SF9WRK/RAR9LN/LYT3KD/9FL7A6/E2YHWJ/2KV8GB/R0K9MP	13		MF	GO:0052689	carboxylic ester hydrolase activity	20/1447	65/9656	0.000937154	0.0130215	arahy.Tifrunner.gnm2.ann1.E4N5F8/arahy.Tifrunner.gnm2.ann1.HU828B/arahy.Tifrunner.gnm2.ann1.MR90IT/arahy.Tifrunner.gnm2.ann1.Y7SLGU/arahy.Tifrunner.gnm2.ann1.DIU0LM/arahy.Tifrunner.gnm2.ann1.MY5CGZ/arahy.Tifrunner.gnm2.ann1.CJ5UHC/arahy.Tifrunner.gnm2.ann1.SLIY4S/arahy.Tifrunner.gnm2.ann1.81ICF1/arahy.Tifrunner.gnm2.ann1.ERJN8A/arahy.Tifrunner.gnm2.ann1.26R06I/arahy.Tifrunner.gnm2.ann1.BKN64C/nov…	E4N5F8/HU828B/MR90IT/Y7SLGU/DIU0LM/MY5CGZ/CJ5UHC/SLIY4S/81ICF1/ERJN8A/26R06I/BKN64C/-/52VWXA/6SD2NF/9KBV3N/L3JBZI/78LN1U/RVLE1D/HK8QN4	20
MF	GO:0016835	carbon-oxygen lyase activity	29/2499	72/9656	0.00515574	0.0351404	arahy.Tifrunner.gnm2.ann1.Z36GDV/arahy.Tifrunner.gnm2.ann1.FXE6GW/arahy.Tifrunner.gnm2.ann1.M3YU8S/arahy.Tifrunner.gnm2.ann1.YWY61J/arahy.Tifrunner.gnm2.ann1.52U0T8/arahy.Tifrunner.gnm2.ann1.BCXY77/arahy.Tifrunner.gnm2.ann1.Q8JEHC/arahy.Tifrunner.gnm2.ann1.R1BU5M/arahy.Tifrunner.gnm2.ann1.95ZZMZ/arahy.Tifrunner.gnm2.ann1.F7D8SE/novel.56/arahy.Tifrunner.gnm2.ann1.V7IKH4/arahy.Tifrunner.gnm2.ann1.8…	Z36GDV/FXE6GW/M3YU8S/YWY61J/52U0T8/BCXY77/Q8JEHC/R1BU5M/95ZZMZ/F7D8SE/-/V7IKH4/86WGAJ/6UM4VQ/GV0VBM/VDS9WG/X76XU5/B41UNZ/RJIK79/HN9IMI/PNDG01/CSS19L/SWGC3K/1B13BQ/UG7YIF/BB4STL/9L0MNF/R68HYG/SQ1PU0	29		MF	GO:0016779	nucleotidyltransferase activity	22/1447	82/9656	0.00377261	0.0497984	arahy.Tifrunner.gnm2.ann1.Y7NYXA/arahy.Tifrunner.gnm2.ann1.UC9ZU9/arahy.Tifrunner.gnm2.ann1.V374FJ/arahy.Tifrunner.gnm2.ann1.HTD3J8/arahy.Tifrunner.gnm2.ann1.L6ZHES/arahy.Tifrunner.gnm2.ann1.RCXU7Z/arahy.Tifrunner.gnm2.ann1.I9S39B/arahy.Tifrunner.gnm2.ann1.YDJ0SS/arahy.Tifrunner.gnm2.ann1.V9CB21/arahy.Tifrunner.gnm2.ann1.U78W58/arahy.Tifrunner.gnm2.ann1.TK7DL4/arahy.Tifrunner.gnm2.ann1.R57YID/ara…	Y7NYXA/UC9ZU9/V374FJ/HTD3J8/L6ZHES/RCXU7Z/I9S39B/YDJ0SS/V9CB21/U78W58/TK7DL4/R57YID/XZQ0SM/W674VD/ZZJI2X/F25EMM/HJZ3ZC/35M5C7/F91WU6/Y407WK/HBQ2MY/M032NN	22
MF	GO:0016887	ATPase activity	54/2499	153/9656	0.00589375	0.0391405	arahy.Tifrunner.gnm2.ann1.C7Z6YQ/arahy.Tifrunner.gnm2.ann1.LDX8EP/arahy.Tifrunner.gnm2.ann1.U05H3U/arahy.Tifrunner.gnm2.ann1.F6CLKD/arahy.Tifrunner.gnm2.ann1.X7UDDV/arahy.Tifrunner.gnm2.ann1.7HPJ5W/arahy.Tifrunner.gnm2.ann1.VKW613/arahy.Tifrunner.gnm2.ann1.XPR4K7/arahy.Tifrunner.gnm2.ann1.T4ZW2M/arahy.Tifrunner.gnm2.ann1.KSV0XM/arahy.Tifrunner.gnm2.ann1.TR14KI/arahy.Tifrunner.gnm2.ann1.2ZBI42/ara…	C7Z6YQ/LDX8EP/U05H3U/F6CLKD/X7UDDV/7HPJ5W/VKW613/XPR4K7/T4ZW2M/KSV0XM/TR14KI/2ZBI42/99ED2B/XA63TZ/FH44NZ/9PJ8QM/L9QF8B/4DG32P/EPZV43/YP2NLQ/B4GIY0/TJ54L4/XKH52J/THA6J1/WYBN0Q/IC01SW/M63M99/UYT2V6/6VZ2KG/XJL156/XSQK7Q/3TPM0V/9114DU/9D9UM2/89ZP41/E9Z217/VLLC8N/0W8RKK/NZNX6H/IX888R/JLL8QA/UEZL6I/6AI1F6/5X59J9/ZGC9F0/TS3HWZ/ENDS9E/PB8381/ZC6WS5/CFA80Z/L9FQE2/77ZPJY/L7V4PR/8393AT	54
MF	GO:0005509	calcium ion binding	46/2499	127/9656	0.00616158	0.0398962	arahy.Tifrunner.gnm2.ann1.1944SK/arahy.Tifrunner.gnm2.ann1.Y7HUGW/arahy.Tifrunner.gnm2.ann1.30A6BG/arahy.Tifrunner.gnm2.ann1.49ZYT6/arahy.Tifrunner.gnm2.ann1.CW2GVZ/arahy.Tifrunner.gnm2.ann1.09KNS5/arahy.Tifrunner.gnm2.ann1.RBYB13/arahy.Tifrunner.gnm2.ann1.05QM7H/arahy.Tifrunner.gnm2.ann1.MMUF9T/arahy.Tifrunner.gnm2.ann1.G1SUYP/arahy.Tifrunner.gnm2.ann1.27LE56/arahy.Tifrunner.gnm2.ann1.HEPJ9B/ara…	1944SK/Y7HUGW/30A6BG/49ZYT6/CW2GVZ/09KNS5/RBYB13/05QM7H/MMUF9T/G1SUYP/27LE56/HEPJ9B/V7DYZ1/I4CVDG/D3S8RY/DN608C/-/1B2UBR/PIZC5V/PH9A9F/-/JYH77Y/P2RW1V/39EPPD/77Y3FG/-/ATM50A/H2XQXC/V41D0B/H7PRHK/9ZN1DC/W1K19V/6KP4CV/80FISQ/H7N144/D2U3E6/TVDX40/D3D30P/Z9K4G4/Q30J3K/ZU426T/-/U19ACF/3U4A0B/22L7FB/0X1LIN	46
MF	GO:0008171	O-methyltransferase activity	19/2499	43/9656	0.00693672	0.0438197	arahy.Tifrunner.gnm2.ann1.99RKF3/arahy.Tifrunner.gnm2.ann1.6EEF97/arahy.Tifrunner.gnm2.ann1.TMS86M/arahy.Tifrunner.gnm2.ann1.FW3KJF/arahy.Tifrunner.gnm2.ann1.WH9NWR/arahy.Tifrunner.gnm2.ann1.QGH881/arahy.Tifrunner.gnm2.ann1.GM134S/arahy.Tifrunner.gnm2.ann1.555M2B/arahy.Tifrunner.gnm2.ann1.QLKH66/arahy.Tifrunner.gnm2.ann1.X9T1C2/arahy.Tifrunner.gnm2.ann1.K1UB8T/arahy.Tifrunner.gnm2.ann1.ADRL3L/ara…	99RKF3/6EEF97/TMS86M/FW3KJF/WH9NWR/QGH881/GM134S/555M2B/QLKH66/X9T1C2/K1UB8T/ADRL3L/V2A3QX/5G0V08/8D41M7/20XZ2B/G0ZPLS/7JU25H/X181HS	19

## Sheet: L2vsDM_KEGGenrich_significant
Upregulation_L2vsDM_KEGGenrich_significant											Downregulation_L2vsDM_KEGGenrich_significant
KEGGID	Description	GeneRatio	BgRatio	pvalue	padj	geneID	geneName	keggID	Count		KEGGID	Description	GeneRatio	BgRatio	pvalue	padj	geneID	geneName	keggID	Count
aip00195	Photosynthesis	24/476	38/4519	4.78713e-15	5.31371e-13	arahy.Tifrunner.gnm2.ann1.1944SK/arahy.Tifrunner.gnm2.ann1.Y7HUGW/arahy.Tifrunner.gnm2.ann1.49ZYT6/arahy.Tifrunner.gnm2.ann1.ZQ3F6U/arahy.Tifrunner.gnm2.ann1.NN0MZU/arahy.Tifrunner.gnm2.ann1.4PD0PP/arahy.Tifrunner.gnm2.ann1.PI6GK2/arahy.Tifrunner.gnm2.ann1.F6CLKD/arahy.Tifrunner.gnm2.ann1.MMUF9T/arahy.Tifrunner.gnm2.ann1.DHZ2RQ/arahy.Tifrunner.gnm2.ann1.9QX17Y/arahy.Tifrunner.gnm2.ann1.X5CP5W/ara…	1944SK/Y7HUGW/49ZYT6/ZQ3F6U/NN0MZU/4PD0PP/PI6GK2/F6CLKD/MMUF9T/DHZ2RQ/9QX17Y/X5CP5W/QP7RRL/YBSA05/F0UT86/1B2UBR/18YQBF/PX7M3V/QW0L8Q/FRV526/ZS1M1K/YBGH74/QDSR7W/TVDX40	aip:107608659/aip:107623572/aip:107607987/aip:107610637/aip:107614043/aip:107645061/aip:107609726/aip:107638627/aip:107608660/aip:107625137/aip:107613497/aip:107609311/aip:107606055/aip:107617260/aip:107629905/aip:107624794/aip:107635138/aip:107606010/aip:107647983/aip:107625092/aip:107626628/aip:107612697/aip:107613924/aip:107614431	24		aip04145	Phagosome	18/358	74/4519	1.15507e-05	0.00116662	arahy.Tifrunner.gnm2.ann1.KRJ4S2/arahy.Tifrunner.gnm2.ann1.R4XM2R/arahy.Tifrunner.gnm2.ann1.X7UXQY/arahy.Tifrunner.gnm2.ann1.FVU0Y6/arahy.Tifrunner.gnm2.ann1.M83GCC/arahy.Tifrunner.gnm2.ann1.SB0DTV/arahy.Tifrunner.gnm2.ann1.IWZ446/arahy.Tifrunner.gnm2.ann1.A6R79F/arahy.Tifrunner.gnm2.ann1.NH5LZK/arahy.Tifrunner.gnm2.ann1.4T4TWE/arahy.Tifrunner.gnm2.ann1.C4UQ0G/arahy.Tifrunner.gnm2.ann1.55PVYA/ara…	KRJ4S2/R4XM2R/X7UXQY/FVU0Y6/M83GCC/SB0DTV/IWZ446/A6R79F/NH5LZK/4T4TWE/C4UQ0G/55PVYA/8JE5KI/P17M1H/H4RKER/94UDPX/4VL9ZK/DHW0DA	aip:107606260/aip:107638866/aip:107644846/aip:107628970/aip:107630797/aip:107617792/aip:107612081/aip:107604974/aip:107643351/aip:107624763/aip:107609895/aip:107631406/aip:107644988/aip:107617670/aip:107617258/aip:107617877/aip:107645317/aip:107631540	18
aip00941	Flavonoid biosynthesis	24/476	51/4519	3.035e-11	1.68443e-09	arahy.Tifrunner.gnm2.ann1.YS6PIM/arahy.Tifrunner.gnm2.ann1.HE8J5U/arahy.Tifrunner.gnm2.ann1.WYW97W/arahy.Tifrunner.gnm2.ann1.SGZ2CH/arahy.Tifrunner.gnm2.ann1.AYA1A5/arahy.Tifrunner.gnm2.ann1.CM90T6/arahy.Tifrunner.gnm2.ann1.QZ74IT/arahy.Tifrunner.gnm2.ann1.V739AW/arahy.Tifrunner.gnm2.ann1.9YR5UX/arahy.Tifrunner.gnm2.ann1.8F7PE4/arahy.Tifrunner.gnm2.ann1.9Q60JN/arahy.Tifrunner.gnm2.ann1.5I9T0U/ara…	YS6PIM/HE8J5U/WYW97W/SGZ2CH/AYA1A5/CM90T6/QZ74IT/V739AW/9YR5UX/8F7PE4/9Q60JN/5I9T0U/3WH5A3/4WXU8P/303ZYM/M1C18U/K9QGVV/I6S6H6/ADRL3L/AXL13P/R1Z4C8/425ZXH/TJ3PHW/UKNP9M	aip:107638908/aip:107622822/aip:107624010/aip:107608857/aip:107635198/aip:107604885/aip:107608429/aip:107623037/aip:107617937/aip:107623580/aip:107638918/aip:107644361/aip:107605371/aip:107609791/aip:107638245/aip:107638898/aip:107616560/aip:107638914/aip:107623043/aip:107604697/aip:107638896/aip:107617317/aip:107617316/aip:107638244	24		aip03030	DNA replication	11/358	47/4519	0.000851944	0.0430232	arahy.Tifrunner.gnm2.ann1.YFDY0T/arahy.Tifrunner.gnm2.ann1.N8JZ6F/arahy.Tifrunner.gnm2.ann1.1KN0VJ/arahy.Tifrunner.gnm2.ann1.I8W9P3/arahy.Tifrunner.gnm2.ann1.HTD3J8/arahy.Tifrunner.gnm2.ann1.D87PD7/arahy.Tifrunner.gnm2.ann1.PUR3G8/novel.1672/arahy.Tifrunner.gnm2.ann1.F25EMM/novel.2316/novel.5092	YFDY0T/N8JZ6F/1KN0VJ/I8W9P3/HTD3J8/D87PD7/PUR3G8/-/F25EMM/-/-	aip:107640897/aip:107632280/aip:107646079/aip:107631513/aip:107631977/aip:107639296/aip:107610722/aip:107629315/aip:107629315/aip:107617824/aip:107617824	11
aip00940	Phenylpropanoid biosynthesis	36/476	114/4519	4.43475e-10	1.64086e-08	arahy.Tifrunner.gnm2.ann1.VGN2GE/arahy.Tifrunner.gnm2.ann1.T73DV5/arahy.Tifrunner.gnm2.ann1.EXJG55/arahy.Tifrunner.gnm2.ann1.NC09XL/arahy.Tifrunner.gnm2.ann1.IMLK5J/arahy.Tifrunner.gnm2.ann1.I8FEWW/arahy.Tifrunner.gnm2.ann1.NB2RRK/arahy.Tifrunner.gnm2.ann1.6G1FH3/arahy.Tifrunner.gnm2.ann1.I3Z6BS/arahy.Tifrunner.gnm2.ann1.SGZ2CH/arahy.Tifrunner.gnm2.ann1.AYA1A5/arahy.Tifrunner.gnm2.ann1.D92ENK/ara…	VGN2GE/T73DV5/EXJG55/NC09XL/IMLK5J/I8FEWW/NB2RRK/6G1FH3/I3Z6BS/SGZ2CH/AYA1A5/D92ENK/Y7IGXD/9YR5UX/NXIZ0N/SY7QJV/5I9T0U/555M2B/GB961F/GT3Y0M/K9QGVV/IE3GQ3/FW0QWP/G93PMB/EKB7S2/SMYQ1X/ADRL3L/AXL13P/49I11A/S1GD6Q/R2U555/X2F5F9/PMAQ5N/XE3XSF/FFL3CR/FWY8EA	aip:107642241/aip:107637955/aip:107627586/aip:107638370/aip:107643184/aip:107609251/aip:107617800/aip:107639611/aip:107605008/aip:107608857/aip:107635198/aip:107625271/aip:107637347/aip:107617937/aip:107623966/aip:107644362/aip:107644361/aip:107622793/aip:107638832/aip:107643769/aip:107616560/aip:107639610/aip:107618046/aip:107615282/aip:107605007/aip:107622841/aip:107623043/aip:107604697/aip:107…	36
aip00591	Linoleic acid metabolism	10/476	20/4519	1.06699e-05	0.000259155	arahy.Tifrunner.gnm2.ann1.NDAY03/arahy.Tifrunner.gnm2.ann1.TRRP7J/arahy.Tifrunner.gnm2.ann1.B9PVT7/arahy.Tifrunner.gnm2.ann1.F8CF98/arahy.Tifrunner.gnm2.ann1.ZE2CQ7/arahy.Tifrunner.gnm2.ann1.04F84Q/arahy.Tifrunner.gnm2.ann1.AIGQ5R/arahy.Tifrunner.gnm2.ann1.G021HG/arahy.Tifrunner.gnm2.ann1.E4P4QB/arahy.Tifrunner.gnm2.ann1.0TX3JS	NDAY03/TRRP7J/B9PVT7/F8CF98/ZE2CQ7/04F84Q/AIGQ5R/G021HG/E4P4QB/0TX3JS	aip:107617328/aip:107617859/aip:107617165/aip:107617419/aip:107605495/aip:107631225/aip:107617549/aip:107632005/aip:107645532/aip:107617884	10
aip00592	alpha-Linolenic acid metabolism	15/476	42/4519	1.16736e-05	0.000259155	arahy.Tifrunner.gnm2.ann1.5A3JDR/arahy.Tifrunner.gnm2.ann1.K55J2B/arahy.Tifrunner.gnm2.ann1.H5H05M/arahy.Tifrunner.gnm2.ann1.TRRP7J/arahy.Tifrunner.gnm2.ann1.VN8AVF/arahy.Tifrunner.gnm2.ann1.WI4YKF/arahy.Tifrunner.gnm2.ann1.ZE2CQ7/arahy.Tifrunner.gnm2.ann1.FSAK9D/arahy.Tifrunner.gnm2.ann1.QLS1U0/arahy.Tifrunner.gnm2.ann1.04F84Q/arahy.Tifrunner.gnm2.ann1.G021HG/arahy.Tifrunner.gnm2.ann1.E4P4QB/ara…	5A3JDR/K55J2B/H5H05M/TRRP7J/VN8AVF/WI4YKF/ZE2CQ7/FSAK9D/QLS1U0/04F84Q/G021HG/E4P4QB/LX1BG3/DB4GMR/4VGG9Y	aip:107605447/aip:107625546/aip:107623642/aip:107617859/aip:107610169/aip:107621422/aip:107605495/aip:107643776/aip:107643225/aip:107631225/aip:107632005/aip:107645532/aip:107638698/aip:107620751/aip:107627493	15
aip00906	Carotenoid biosynthesis	11/476	26/4519	2.79633e-05	0.000517321	arahy.Tifrunner.gnm2.ann1.W3GBX7/arahy.Tifrunner.gnm2.ann1.LXP1WJ/arahy.Tifrunner.gnm2.ann1.663RID/arahy.Tifrunner.gnm2.ann1.L0KK3Q/arahy.Tifrunner.gnm2.ann1.TUF7J0/arahy.Tifrunner.gnm2.ann1.HJX0E8/arahy.Tifrunner.gnm2.ann1.1SGL6Z/arahy.Tifrunner.gnm2.ann1.8YR14Z/arahy.Tifrunner.gnm2.ann1.71H07L/novel.1394/arahy.Tifrunner.gnm2.ann1.F8T0MB	W3GBX7/LXP1WJ/663RID/L0KK3Q/TUF7J0/HJX0E8/1SGL6Z/8YR14Z/71H07L/-/F8T0MB	aip:107608999/aip:107623345/aip:107624293/aip:107645737/aip:107638266/aip:107630506/aip:107624341/aip:107632055/aip:107644881/aip:107645549/aip:107635112	11
aip00130	Ubiquinone and other terpenoid-quinone biosynthesis	15/476	49/4519	9.26001e-05	0.00146837	arahy.Tifrunner.gnm2.ann1.VGN2GE/arahy.Tifrunner.gnm2.ann1.NC09XL/arahy.Tifrunner.gnm2.ann1.IMLK5J/arahy.Tifrunner.gnm2.ann1.SGZ2CH/arahy.Tifrunner.gnm2.ann1.9C2QS4/arahy.Tifrunner.gnm2.ann1.AYA1A5/arahy.Tifrunner.gnm2.ann1.81NUC9/arahy.Tifrunner.gnm2.ann1.DP8G4M/arahy.Tifrunner.gnm2.ann1.D0AYNK/arahy.Tifrunner.gnm2.ann1.U7PRNJ/arahy.Tifrunner.gnm2.ann1.K9QGVV/arahy.Tifrunner.gnm2.ann1.PUHY82/ara…	VGN2GE/NC09XL/IMLK5J/SGZ2CH/9C2QS4/AYA1A5/81NUC9/DP8G4M/D0AYNK/U7PRNJ/K9QGVV/PUHY82/86NI01/X2F5F9/R6A5BY	aip:107642241/aip:107638370/aip:107643184/aip:107608857/aip:107630920/aip:107635198/aip:107630120/aip:107635345/aip:107638847/aip:107631655/aip:107616560/aip:107625586/aip:107630573/aip:107629260/aip:107623139	15
aip00945	Stilbenoid, diarylheptanoid and gingerol biosynthesis	7/476	15/4519	0.000416613	0.00578051	arahy.Tifrunner.gnm2.ann1.SGZ2CH/arahy.Tifrunner.gnm2.ann1.AYA1A5/arahy.Tifrunner.gnm2.ann1.9YR5UX/arahy.Tifrunner.gnm2.ann1.5I9T0U/arahy.Tifrunner.gnm2.ann1.K9QGVV/arahy.Tifrunner.gnm2.ann1.ADRL3L/arahy.Tifrunner.gnm2.ann1.AXL13P	SGZ2CH/AYA1A5/9YR5UX/5I9T0U/K9QGVV/ADRL3L/AXL13P	aip:107608857/aip:107635198/aip:107617937/aip:107644361/aip:107616560/aip:107623043/aip:107604697	7
aip04712	Circadian rhythm - plant	16/476	62/4519	0.000490154	0.00604524	arahy.Tifrunner.gnm2.ann1.PF3CMY/arahy.Tifrunner.gnm2.ann1.YS6PIM/arahy.Tifrunner.gnm2.ann1.2F1UPX/arahy.Tifrunner.gnm2.ann1.CM90T6/arahy.Tifrunner.gnm2.ann1.NZI24B/arahy.Tifrunner.gnm2.ann1.V739AW/arahy.Tifrunner.gnm2.ann1.8U3XLV/arahy.Tifrunner.gnm2.ann1.9Q60JN/arahy.Tifrunner.gnm2.ann1.00JV9G/arahy.Tifrunner.gnm2.ann1.3WH5A3/arahy.Tifrunner.gnm2.ann1.303ZYM/arahy.Tifrunner.gnm2.ann1.M1C18U/ara…	PF3CMY/YS6PIM/2F1UPX/CM90T6/NZI24B/V739AW/8U3XLV/9Q60JN/00JV9G/3WH5A3/303ZYM/M1C18U/I6S6H6/IC82WL/R1Z4C8/UKNP9M	aip:107623097/aip:107638908/aip:107633888/aip:107604885/aip:107630714/aip:107623037/aip:107639316/aip:107638918/aip:107619574/aip:107605371/aip:107638245/aip:107638898/aip:107638914/aip:107617992/aip:107638896/aip:107638244	16
aip00196	Photosynthesis - antenna proteins	7/476	16/4519	0.000674089	0.00748239	arahy.Tifrunner.gnm2.ann1.YZ06AV/arahy.Tifrunner.gnm2.ann1.NKTC04/arahy.Tifrunner.gnm2.ann1.RLTX4G/arahy.Tifrunner.gnm2.ann1.JKC32H/arahy.Tifrunner.gnm2.ann1.14YEDZ/arahy.Tifrunner.gnm2.ann1.YZB02J/arahy.Tifrunner.gnm2.ann1.63GP52	YZ06AV/NKTC04/RLTX4G/JKC32H/14YEDZ/YZB02J/63GP52	aip:107631562/aip:107625738/aip:107629493/aip:107630097/aip:107613430/aip:107630444/aip:107623517	7
aip00480	Glutathione metabolism	20/476	96/4519	0.00196015	0.0197797	arahy.Tifrunner.gnm2.ann1.QF8GL7/arahy.Tifrunner.gnm2.ann1.16WDW5/arahy.Tifrunner.gnm2.ann1.3V8BTX/arahy.Tifrunner.gnm2.ann1.RAR9LN/arahy.Tifrunner.gnm2.ann1.FI74S6/arahy.Tifrunner.gnm2.ann1.WWNC08/arahy.Tifrunner.gnm2.ann1.99FZNU/arahy.Tifrunner.gnm2.ann1.ZB3H4T/arahy.Tifrunner.gnm2.ann1.R0K9MP/arahy.Tifrunner.gnm2.ann1.RH103U/novel.979/arahy.Tifrunner.gnm2.ann1.Y5DXIN/arahy.Tifrunner.gnm2.ann1.…	QF8GL7/16WDW5/3V8BTX/RAR9LN/FI74S6/WWNC08/99FZNU/ZB3H4T/R0K9MP/RH103U/-/Y5DXIN/A6MVZL/N6GMXU/5U7DNF/2R4QUJ/0NW365/H2G8AX/41Y8SN/-	aip:107625637/aip:107611081/aip:107630438/aip:107619192/aip:107637729/aip:107644460/aip:107630800/aip:107628775/aip:107622573/aip:107635502/aip:107635502/aip:107625633/aip:107609049/aip:110262342/aip:107630777/aip:107605438/aip:107631929/aip:107617909/aip:107643429/aip:107622388	20
aip04626	Plant-pathogen interaction	29/476	169/4519	0.00502052	0.0464398	novel.4404/arahy.Tifrunner.gnm2.ann1.EJ82H8/arahy.Tifrunner.gnm2.ann1.VGZ3RK/arahy.Tifrunner.gnm2.ann1.XUAL01/arahy.Tifrunner.gnm2.ann1.R5RNX8/arahy.Tifrunner.gnm2.ann1.FVU3TQ/arahy.Tifrunner.gnm2.ann1.WQJ971/novel.840/arahy.Tifrunner.gnm2.ann1.AF4FIK/arahy.Tifrunner.gnm2.ann1.RRC04T/novel.4787/arahy.Tifrunner.gnm2.ann1.XI5WK7/arahy.Tifrunner.gnm2.ann1.P2RW1V/arahy.Tifrunner.gnm2.ann1.AYAJ7Z/nove…	-/EJ82H8/VGZ3RK/XUAL01/R5RNX8/FVU3TQ/WQJ971/-/AF4FIK/RRC04T/-/XI5WK7/P2RW1V/AYAJ7Z/-/H7PRHK/B6D6GK/ADL7PQ/5G1Q9A/6KP4CV/H47VCY/A2IS88/Y7XFN8/JE2YM9/D3D30P/-/0IH89K/I0TYPH/L6WGFW	aip:107609502/aip:107605097/aip:107643919/aip:107609203/aip:107643920/aip:107629387/aip:107631522/aip:107631752/aip:107629170/aip:107645909/aip:107612059/aip:107618328/aip:107623623/aip:107624223/aip:107609660/aip:107645534/aip:107635103/aip:107645286/aip:107645702/aip:107606545/aip:107605934/aip:107643922/aip:107635685/aip:107622364/aip:107642786/aip:107631752/aip:107643100/aip:107630752/aip:107…	29

## Sheet: L3vsDM_GOenrich_significant
Upregulation_L3vsDM_GOenrich_significant											Downregulation_L3vsDM_GOenrich_significant
Category	GOID	Description	GeneRatio	BgRatio	pvalue	padj	geneID	geneName	Count		Category	GOID	Description	GeneRatio	BgRatio	pvalue	padj	geneID	geneName	Count
BP	GO:0015979	photosynthesis	40/2443	66/9051	9.32861e-09	4.08593e-06	arahy.Tifrunner.gnm2.ann1.1944SK/arahy.Tifrunner.gnm2.ann1.30A6BG/arahy.Tifrunner.gnm2.ann1.Y7HUGW/arahy.Tifrunner.gnm2.ann1.49ZYT6/arahy.Tifrunner.gnm2.ann1.HCTL36/arahy.Tifrunner.gnm2.ann1.PI6GK2/arahy.Tifrunner.gnm2.ann1.4PD0PP/arahy.Tifrunner.gnm2.ann1.HB1P9N/arahy.Tifrunner.gnm2.ann1.27LE56/arahy.Tifrunner.gnm2.ann1.MMUF9T/arahy.Tifrunner.gnm2.ann1.RBYB13/arahy.Tifrunner.gnm2.ann1.09KNS5/ara…	1944SK/30A6BG/Y7HUGW/49ZYT6/HCTL36/PI6GK2/4PD0PP/HB1P9N/27LE56/MMUF9T/RBYB13/09KNS5/G1SUYP/9QX17Y/DHZ2RQ/9042LP/XZ54ZU/YBSA05/110G34/QW0L8Q/1B2UBR/I4CVDG/TN6DUA/18YQBF/0J3LZT/H2XQXC/PIZC5V/9ZN1DC/KKZ0LN/MF538D/71HCYD/PX7M3V/PH9A9F/72UZ71/ZS1M1K/VHAI7W/TVDX40/JYH77Y/22L7FB/V5WWJ8	40		BP	GO:0006928	movement of cell or subcellular component	42/910	93/9051	1.80168e-18	3.1169e-16	arahy.Tifrunner.gnm2.ann1.DN52HN/arahy.Tifrunner.gnm2.ann1.VG9BQH/arahy.Tifrunner.gnm2.ann1.R4UZW9/arahy.Tifrunner.gnm2.ann1.2070QL/arahy.Tifrunner.gnm2.ann1.M376CB/arahy.Tifrunner.gnm2.ann1.CITF9E/arahy.Tifrunner.gnm2.ann1.I9YSCG/arahy.Tifrunner.gnm2.ann1.X1JPM4/arahy.Tifrunner.gnm2.ann1.LDZ3RE/arahy.Tifrunner.gnm2.ann1.77JLPP/arahy.Tifrunner.gnm2.ann1.72AJJX/arahy.Tifrunner.gnm2.ann1.L9NYSD/ara…	DN52HN/VG9BQH/R4UZW9/2070QL/M376CB/CITF9E/I9YSCG/X1JPM4/LDZ3RE/77JLPP/72AJJX/L9NYSD/8PC3NJ/4K87U1/FW92KJ/6MPP0P/NH8KX3/GT6U7J/M8MQLJ/R3Y850/X6V3MP/JQ5986/80N2SK/S11XWG/WBR7EV/XRS16L/FG1WAN/MDZ95R/3F07X6/C6YA57/GJ51RN/RA398F/KY6G5X/V9SGYL/UY9GAA/9E1YVZ/SHWV95/43WYWC/G6Q9UC/SMPN38/4T0CVS/X4CKXJ	42
BP	GO:0016567	protein ubiquitination	29/2443	57/9051	0.000102689	0.0223231	arahy.Tifrunner.gnm2.ann1.G5G1MY/arahy.Tifrunner.gnm2.ann1.LM2DEJ/arahy.Tifrunner.gnm2.ann1.3VLA0M/arahy.Tifrunner.gnm2.ann1.5I3HHA/arahy.Tifrunner.gnm2.ann1.579CME/arahy.Tifrunner.gnm2.ann1.HT20TT/arahy.Tifrunner.gnm2.ann1.MGPQ7U/arahy.Tifrunner.gnm2.ann1.KQ5WJ5/arahy.Tifrunner.gnm2.ann1.4AP7UE/arahy.Tifrunner.gnm2.ann1.FW0N61/arahy.Tifrunner.gnm2.ann1.718N46/arahy.Tifrunner.gnm2.ann1.CT4JMD/ara…	G5G1MY/LM2DEJ/3VLA0M/5I3HHA/579CME/HT20TT/MGPQ7U/KQ5WJ5/4AP7UE/FW0N61/718N46/CT4JMD/XY0R0H/PHM8DT/L5PHVW/4J5UF2/DFZ2U0/430W4N/6H61SH/SWIT4Z/H7GH5Q/P99R0P/1SSE7G/XIXK1E/E0MR6R/CDHX4V/NT97EM/2EPV6W/VTD8RL	29		BP	GO:0007018	microtubule-based movement	42/910	93/9051	1.80168e-18	3.1169e-16	arahy.Tifrunner.gnm2.ann1.DN52HN/arahy.Tifrunner.gnm2.ann1.VG9BQH/arahy.Tifrunner.gnm2.ann1.R4UZW9/arahy.Tifrunner.gnm2.ann1.2070QL/arahy.Tifrunner.gnm2.ann1.M376CB/arahy.Tifrunner.gnm2.ann1.CITF9E/arahy.Tifrunner.gnm2.ann1.I9YSCG/arahy.Tifrunner.gnm2.ann1.X1JPM4/arahy.Tifrunner.gnm2.ann1.LDZ3RE/arahy.Tifrunner.gnm2.ann1.77JLPP/arahy.Tifrunner.gnm2.ann1.72AJJX/arahy.Tifrunner.gnm2.ann1.L9NYSD/ara…	DN52HN/VG9BQH/R4UZW9/2070QL/M376CB/CITF9E/I9YSCG/X1JPM4/LDZ3RE/77JLPP/72AJJX/L9NYSD/8PC3NJ/4K87U1/FW92KJ/6MPP0P/NH8KX3/GT6U7J/M8MQLJ/R3Y850/X6V3MP/JQ5986/80N2SK/S11XWG/WBR7EV/XRS16L/FG1WAN/MDZ95R/3F07X6/C6YA57/GJ51RN/RA398F/KY6G5X/V9SGYL/UY9GAA/9E1YVZ/SHWV95/43WYWC/G6Q9UC/SMPN38/4T0CVS/X4CKXJ	42
BP	GO:0032446	protein modification by small protein conjugation	29/2443	58/9051	0.000152898	0.0223231	arahy.Tifrunner.gnm2.ann1.G5G1MY/arahy.Tifrunner.gnm2.ann1.LM2DEJ/arahy.Tifrunner.gnm2.ann1.3VLA0M/arahy.Tifrunner.gnm2.ann1.5I3HHA/arahy.Tifrunner.gnm2.ann1.579CME/arahy.Tifrunner.gnm2.ann1.HT20TT/arahy.Tifrunner.gnm2.ann1.MGPQ7U/arahy.Tifrunner.gnm2.ann1.KQ5WJ5/arahy.Tifrunner.gnm2.ann1.4AP7UE/arahy.Tifrunner.gnm2.ann1.FW0N61/arahy.Tifrunner.gnm2.ann1.718N46/arahy.Tifrunner.gnm2.ann1.CT4JMD/ara…	G5G1MY/LM2DEJ/3VLA0M/5I3HHA/579CME/HT20TT/MGPQ7U/KQ5WJ5/4AP7UE/FW0N61/718N46/CT4JMD/XY0R0H/PHM8DT/L5PHVW/4J5UF2/DFZ2U0/430W4N/6H61SH/SWIT4Z/H7GH5Q/P99R0P/1SSE7G/XIXK1E/E0MR6R/CDHX4V/NT97EM/2EPV6W/VTD8RL	29		BP	GO:0007017	microtubule-based process	43/910	116/9051	4.65698e-15	5.37105e-13	arahy.Tifrunner.gnm2.ann1.DN52HN/arahy.Tifrunner.gnm2.ann1.VG9BQH/arahy.Tifrunner.gnm2.ann1.R4UZW9/arahy.Tifrunner.gnm2.ann1.2070QL/arahy.Tifrunner.gnm2.ann1.M376CB/arahy.Tifrunner.gnm2.ann1.CITF9E/arahy.Tifrunner.gnm2.ann1.I9YSCG/arahy.Tifrunner.gnm2.ann1.X1JPM4/arahy.Tifrunner.gnm2.ann1.LDZ3RE/arahy.Tifrunner.gnm2.ann1.77JLPP/arahy.Tifrunner.gnm2.ann1.72AJJX/arahy.Tifrunner.gnm2.ann1.L9NYSD/ara…	DN52HN/VG9BQH/R4UZW9/2070QL/M376CB/CITF9E/I9YSCG/X1JPM4/LDZ3RE/77JLPP/72AJJX/L9NYSD/8PC3NJ/4K87U1/FW92KJ/6MPP0P/NH8KX3/GT6U7J/M8MQLJ/R3Y850/X6V3MP/JQ5986/80N2SK/S11XWG/WBR7EV/XRS16L/FG1WAN/MDZ95R/3F07X6/C6YA57/GJ51RN/RA398F/KY6G5X/V9SGYL/UY9GAA/9E1YVZ/SHWV95/43WYWC/T6I3L8/G6Q9UC/SMPN38/4T0CVS/X4CKXJ	43
CC	GO:0009579	thylakoid	42/630	65/3103	5.09802e-15	2.7951e-13	arahy.Tifrunner.gnm2.ann1.1944SK/arahy.Tifrunner.gnm2.ann1.30A6BG/arahy.Tifrunner.gnm2.ann1.Y7HUGW/arahy.Tifrunner.gnm2.ann1.49ZYT6/arahy.Tifrunner.gnm2.ann1.HCTL36/arahy.Tifrunner.gnm2.ann1.NN0MZU/arahy.Tifrunner.gnm2.ann1.V1P8P6/arahy.Tifrunner.gnm2.ann1.PI6GK2/arahy.Tifrunner.gnm2.ann1.4PD0PP/arahy.Tifrunner.gnm2.ann1.HB1P9N/arahy.Tifrunner.gnm2.ann1.27LE56/arahy.Tifrunner.gnm2.ann1.MMUF9T/ara…	1944SK/30A6BG/Y7HUGW/49ZYT6/HCTL36/NN0MZU/V1P8P6/PI6GK2/4PD0PP/HB1P9N/27LE56/MMUF9T/RBYB13/09KNS5/G1SUYP/9QX17Y/DHZ2RQ/9042LP/YBSA05/110G34/QW0L8Q/1B2UBR/F0UT86/I4CVDG/2I4SWN/39S8LV/TN6DUA/18YQBF/H2XQXC/PIZC5V/9ZN1DC/MF538D/71HCYD/PX7M3V/PH9A9F/72UZ71/ZS1M1K/VHAI7W/TVDX40/JYH77Y/22L7FB/V5WWJ8	42		BP	GO:0006260	DNA replication	28/910	65/9051	4.00758e-12	3.46655e-10	arahy.Tifrunner.gnm2.ann1.D87PD7/arahy.Tifrunner.gnm2.ann1.V37JW4/arahy.Tifrunner.gnm2.ann1.KD1TI7/arahy.Tifrunner.gnm2.ann1.76Y6MV/arahy.Tifrunner.gnm2.ann1.7J68PP/arahy.Tifrunner.gnm2.ann1.R3IAX4/arahy.Tifrunner.gnm2.ann1.QR0DXW/arahy.Tifrunner.gnm2.ann1.N8JZ6F/arahy.Tifrunner.gnm2.ann1.I8W9P3/arahy.Tifrunner.gnm2.ann1.WNQC8Q/arahy.Tifrunner.gnm2.ann1.YFDY0T/arahy.Tifrunner.gnm2.ann1.E3U0AR/ara…	D87PD7/V37JW4/KD1TI7/76Y6MV/7J68PP/R3IAX4/QR0DXW/N8JZ6F/I8W9P3/WNQC8Q/YFDY0T/E3U0AR/1KN0VJ/HTD3J8/F25EMM/V9CB21/R57YID/SV5NHS/K18NKD/U78W58/-/IBNY1Y/FQ0JYV/UWZ7BN/C871DQ/PIT7JA/-/KRCY3Y	28
CC	GO:0044436	thylakoid part	42/630	65/3103	5.09802e-15	2.7951e-13	arahy.Tifrunner.gnm2.ann1.1944SK/arahy.Tifrunner.gnm2.ann1.30A6BG/arahy.Tifrunner.gnm2.ann1.Y7HUGW/arahy.Tifrunner.gnm2.ann1.49ZYT6/arahy.Tifrunner.gnm2.ann1.HCTL36/arahy.Tifrunner.gnm2.ann1.NN0MZU/arahy.Tifrunner.gnm2.ann1.V1P8P6/arahy.Tifrunner.gnm2.ann1.PI6GK2/arahy.Tifrunner.gnm2.ann1.4PD0PP/arahy.Tifrunner.gnm2.ann1.HB1P9N/arahy.Tifrunner.gnm2.ann1.27LE56/arahy.Tifrunner.gnm2.ann1.MMUF9T/ara…	1944SK/30A6BG/Y7HUGW/49ZYT6/HCTL36/NN0MZU/V1P8P6/PI6GK2/4PD0PP/HB1P9N/27LE56/MMUF9T/RBYB13/09KNS5/G1SUYP/9QX17Y/DHZ2RQ/9042LP/YBSA05/110G34/QW0L8Q/1B2UBR/F0UT86/I4CVDG/2I4SWN/39S8LV/TN6DUA/18YQBF/H2XQXC/PIZC5V/9ZN1DC/MF538D/71HCYD/PX7M3V/PH9A9F/72UZ71/ZS1M1K/VHAI7W/TVDX40/JYH77Y/22L7FB/V5WWJ8	42		BP	GO:0006412	translation	71/910	378/9051	1.07468e-07	7.43678e-06	arahy.Tifrunner.gnm2.ann1.X4YWGS/arahy.Tifrunner.gnm2.ann1.F3YBRW/arahy.Tifrunner.gnm2.ann1.GLN9RQ/arahy.Tifrunner.gnm2.ann1.LYRG6E/arahy.Tifrunner.gnm2.ann1.03VPIQ/arahy.Tifrunner.gnm2.ann1.IIR79L/arahy.Tifrunner.gnm2.ann1.E0UWWU/arahy.Tifrunner.gnm2.ann1.0IR6V9/arahy.Tifrunner.gnm2.ann1.22NCG0/arahy.Tifrunner.gnm2.ann1.ERZH2H/arahy.Tifrunner.gnm2.ann1.KLDP20/arahy.Tifrunner.gnm2.ann1.10NZ15/nov…	X4YWGS/F3YBRW/GLN9RQ/LYRG6E/03VPIQ/IIR79L/E0UWWU/0IR6V9/22NCG0/ERZH2H/KLDP20/10NZ15/-/P9J5FJ/GWDR8P/VYGS4N/-/NY8EEB/6A5V28/UETA4G/A1GEBB/J8QFHP/UN3WEE/Z3ML6G/RPA6KE/S0X8F9/GP38YL/QQ6LTJ/QAA1TN/FD6BI2/Y9M9U1/RR7AK4/3G8586/CTFV50/NCYF9W/0B2JR4/YBW5FY/FL0Q4N/387ULC/2F8MA2/YG8T0S/6RQN7L/V1PUB9/EF8K28/RK9T7W/TLT58G/AMYT3P/RM6JLQ/6N2UFZ/C4IA98/01YPVW/MJ19SS/-/FH1S6D/VA70GF/57Y9Y2/EUQ8S0/S80HYQ/K0G9DF/2…	71
CC	GO:0034357	photosynthetic membrane	41/630	63/3103	7.55433e-15	2.7951e-13	arahy.Tifrunner.gnm2.ann1.1944SK/arahy.Tifrunner.gnm2.ann1.30A6BG/arahy.Tifrunner.gnm2.ann1.Y7HUGW/arahy.Tifrunner.gnm2.ann1.49ZYT6/arahy.Tifrunner.gnm2.ann1.HCTL36/arahy.Tifrunner.gnm2.ann1.NN0MZU/arahy.Tifrunner.gnm2.ann1.V1P8P6/arahy.Tifrunner.gnm2.ann1.PI6GK2/arahy.Tifrunner.gnm2.ann1.4PD0PP/arahy.Tifrunner.gnm2.ann1.HB1P9N/arahy.Tifrunner.gnm2.ann1.27LE56/arahy.Tifrunner.gnm2.ann1.MMUF9T/ara…	1944SK/30A6BG/Y7HUGW/49ZYT6/HCTL36/NN0MZU/V1P8P6/PI6GK2/4PD0PP/HB1P9N/27LE56/MMUF9T/RBYB13/09KNS5/G1SUYP/9QX17Y/DHZ2RQ/9042LP/YBSA05/110G34/QW0L8Q/1B2UBR/F0UT86/I4CVDG/39S8LV/TN6DUA/18YQBF/H2XQXC/PIZC5V/9ZN1DC/MF538D/71HCYD/PX7M3V/PH9A9F/72UZ71/ZS1M1K/VHAI7W/TVDX40/JYH77Y/22L7FB/V5WWJ8	41		BP	GO:0043043	peptide biosynthetic process	71/910	387/9051	2.78983e-07	1.6088e-05	arahy.Tifrunner.gnm2.ann1.X4YWGS/arahy.Tifrunner.gnm2.ann1.F3YBRW/arahy.Tifrunner.gnm2.ann1.GLN9RQ/arahy.Tifrunner.gnm2.ann1.LYRG6E/arahy.Tifrunner.gnm2.ann1.03VPIQ/arahy.Tifrunner.gnm2.ann1.IIR79L/arahy.Tifrunner.gnm2.ann1.E0UWWU/arahy.Tifrunner.gnm2.ann1.0IR6V9/arahy.Tifrunner.gnm2.ann1.22NCG0/arahy.Tifrunner.gnm2.ann1.ERZH2H/arahy.Tifrunner.gnm2.ann1.KLDP20/arahy.Tifrunner.gnm2.ann1.10NZ15/nov…	X4YWGS/F3YBRW/GLN9RQ/LYRG6E/03VPIQ/IIR79L/E0UWWU/0IR6V9/22NCG0/ERZH2H/KLDP20/10NZ15/-/P9J5FJ/GWDR8P/VYGS4N/-/NY8EEB/6A5V28/UETA4G/A1GEBB/J8QFHP/UN3WEE/Z3ML6G/RPA6KE/S0X8F9/GP38YL/QQ6LTJ/QAA1TN/FD6BI2/Y9M9U1/RR7AK4/3G8586/CTFV50/NCYF9W/0B2JR4/YBW5FY/FL0Q4N/387ULC/2F8MA2/YG8T0S/6RQN7L/V1PUB9/EF8K28/RK9T7W/TLT58G/AMYT3P/RM6JLQ/6N2UFZ/C4IA98/01YPVW/MJ19SS/-/FH1S6D/VA70GF/57Y9Y2/EUQ8S0/S80HYQ/K0G9DF/2…	71
CC	GO:0009521	photosystem	37/630	59/3103	9.13476e-13	2.5349e-11	arahy.Tifrunner.gnm2.ann1.1944SK/arahy.Tifrunner.gnm2.ann1.30A6BG/arahy.Tifrunner.gnm2.ann1.Y7HUGW/arahy.Tifrunner.gnm2.ann1.49ZYT6/arahy.Tifrunner.gnm2.ann1.HCTL36/arahy.Tifrunner.gnm2.ann1.PI6GK2/arahy.Tifrunner.gnm2.ann1.4PD0PP/arahy.Tifrunner.gnm2.ann1.HB1P9N/arahy.Tifrunner.gnm2.ann1.27LE56/arahy.Tifrunner.gnm2.ann1.MMUF9T/arahy.Tifrunner.gnm2.ann1.RBYB13/arahy.Tifrunner.gnm2.ann1.09KNS5/ara…	1944SK/30A6BG/Y7HUGW/49ZYT6/HCTL36/PI6GK2/4PD0PP/HB1P9N/27LE56/MMUF9T/RBYB13/09KNS5/G1SUYP/9QX17Y/DHZ2RQ/9042LP/YBSA05/110G34/QW0L8Q/1B2UBR/I4CVDG/TN6DUA/18YQBF/H2XQXC/PIZC5V/9ZN1DC/MF538D/71HCYD/PX7M3V/PH9A9F/72UZ71/ZS1M1K/VHAI7W/TVDX40/JYH77Y/22L7FB/V5WWJ8	37		BP	GO:0006518	peptide metabolic process	71/910	393/9051	5.1322e-07	2.53677e-05	arahy.Tifrunner.gnm2.ann1.X4YWGS/arahy.Tifrunner.gnm2.ann1.F3YBRW/arahy.Tifrunner.gnm2.ann1.GLN9RQ/arahy.Tifrunner.gnm2.ann1.LYRG6E/arahy.Tifrunner.gnm2.ann1.03VPIQ/arahy.Tifrunner.gnm2.ann1.IIR79L/arahy.Tifrunner.gnm2.ann1.E0UWWU/arahy.Tifrunner.gnm2.ann1.0IR6V9/arahy.Tifrunner.gnm2.ann1.22NCG0/arahy.Tifrunner.gnm2.ann1.ERZH2H/arahy.Tifrunner.gnm2.ann1.KLDP20/arahy.Tifrunner.gnm2.ann1.10NZ15/nov…	X4YWGS/F3YBRW/GLN9RQ/LYRG6E/03VPIQ/IIR79L/E0UWWU/0IR6V9/22NCG0/ERZH2H/KLDP20/10NZ15/-/P9J5FJ/GWDR8P/VYGS4N/-/NY8EEB/6A5V28/UETA4G/A1GEBB/J8QFHP/UN3WEE/Z3ML6G/RPA6KE/S0X8F9/GP38YL/QQ6LTJ/QAA1TN/FD6BI2/Y9M9U1/RR7AK4/3G8586/CTFV50/NCYF9W/0B2JR4/YBW5FY/FL0Q4N/387ULC/2F8MA2/YG8T0S/6RQN7L/V1PUB9/EF8K28/RK9T7W/TLT58G/AMYT3P/RM6JLQ/6N2UFZ/C4IA98/01YPVW/MJ19SS/-/FH1S6D/VA70GF/57Y9Y2/EUQ8S0/S80HYQ/K0G9DF/2…	71
CC	GO:0009538	photosystem I reaction center	12/630	12/3103	4.51001e-09	1.00122e-07	arahy.Tifrunner.gnm2.ann1.PI6GK2/arahy.Tifrunner.gnm2.ann1.HB1P9N/arahy.Tifrunner.gnm2.ann1.DHZ2RQ/arahy.Tifrunner.gnm2.ann1.YBSA05/arahy.Tifrunner.gnm2.ann1.110G34/arahy.Tifrunner.gnm2.ann1.QW0L8Q/arahy.Tifrunner.gnm2.ann1.TN6DUA/arahy.Tifrunner.gnm2.ann1.18YQBF/arahy.Tifrunner.gnm2.ann1.MF538D/arahy.Tifrunner.gnm2.ann1.71HCYD/arahy.Tifrunner.gnm2.ann1.PX7M3V/arahy.Tifrunner.gnm2.ann1.VHAI7W	PI6GK2/HB1P9N/DHZ2RQ/YBSA05/110G34/QW0L8Q/TN6DUA/18YQBF/MF538D/71HCYD/PX7M3V/VHAI7W	12		BP	GO:0043604	amide biosynthetic process	72/910	412/9051	1.55382e-06	6.72026e-05	arahy.Tifrunner.gnm2.ann1.X4YWGS/arahy.Tifrunner.gnm2.ann1.F3YBRW/arahy.Tifrunner.gnm2.ann1.GLN9RQ/arahy.Tifrunner.gnm2.ann1.LYRG6E/arahy.Tifrunner.gnm2.ann1.03VPIQ/arahy.Tifrunner.gnm2.ann1.IIR79L/arahy.Tifrunner.gnm2.ann1.E0UWWU/arahy.Tifrunner.gnm2.ann1.0IR6V9/arahy.Tifrunner.gnm2.ann1.22NCG0/arahy.Tifrunner.gnm2.ann1.ERZH2H/arahy.Tifrunner.gnm2.ann1.KLDP20/arahy.Tifrunner.gnm2.ann1.10NZ15/nov…	X4YWGS/F3YBRW/GLN9RQ/LYRG6E/03VPIQ/IIR79L/E0UWWU/0IR6V9/22NCG0/ERZH2H/KLDP20/10NZ15/-/P9J5FJ/GWDR8P/VYGS4N/-/NY8EEB/6A5V28/UETA4G/A1GEBB/J8QFHP/UN3WEE/Z3ML6G/RPA6KE/S0X8F9/GP38YL/QQ6LTJ/QAA1TN/FD6BI2/Y9M9U1/RR7AK4/3G8586/CTFV50/NCYF9W/0B2JR4/YBW5FY/FL0Q4N/387ULC/2F8MA2/YG8T0S/6RQN7L/V1PUB9/EF8K28/RK9T7W/TLT58G/AMYT3P/2KW6XR/RM6JLQ/6N2UFZ/C4IA98/01YPVW/MJ19SS/-/FH1S6D/VA70GF/57Y9Y2/EUQ8S0/S80HYQ/K…	72
CC	GO:0042651	thylakoid membrane	25/630	41/3103	1.20185e-08	2.22342e-07	arahy.Tifrunner.gnm2.ann1.1944SK/arahy.Tifrunner.gnm2.ann1.30A6BG/arahy.Tifrunner.gnm2.ann1.Y7HUGW/arahy.Tifrunner.gnm2.ann1.49ZYT6/arahy.Tifrunner.gnm2.ann1.HCTL36/arahy.Tifrunner.gnm2.ann1.NN0MZU/arahy.Tifrunner.gnm2.ann1.V1P8P6/arahy.Tifrunner.gnm2.ann1.27LE56/arahy.Tifrunner.gnm2.ann1.MMUF9T/arahy.Tifrunner.gnm2.ann1.RBYB13/arahy.Tifrunner.gnm2.ann1.09KNS5/arahy.Tifrunner.gnm2.ann1.G1SUYP/ara…	1944SK/30A6BG/Y7HUGW/49ZYT6/HCTL36/NN0MZU/V1P8P6/27LE56/MMUF9T/RBYB13/09KNS5/G1SUYP/9QX17Y/1B2UBR/F0UT86/I4CVDG/39S8LV/H2XQXC/PIZC5V/9ZN1DC/PH9A9F/72UZ71/TVDX40/JYH77Y/22L7FB	25		BP	GO:0043603	cellular amide metabolic process	72/910	422/9051	3.8274e-06	0.000147142	arahy.Tifrunner.gnm2.ann1.X4YWGS/arahy.Tifrunner.gnm2.ann1.F3YBRW/arahy.Tifrunner.gnm2.ann1.GLN9RQ/arahy.Tifrunner.gnm2.ann1.LYRG6E/arahy.Tifrunner.gnm2.ann1.03VPIQ/arahy.Tifrunner.gnm2.ann1.IIR79L/arahy.Tifrunner.gnm2.ann1.E0UWWU/arahy.Tifrunner.gnm2.ann1.0IR6V9/arahy.Tifrunner.gnm2.ann1.22NCG0/arahy.Tifrunner.gnm2.ann1.ERZH2H/arahy.Tifrunner.gnm2.ann1.KLDP20/arahy.Tifrunner.gnm2.ann1.10NZ15/nov…	X4YWGS/F3YBRW/GLN9RQ/LYRG6E/03VPIQ/IIR79L/E0UWWU/0IR6V9/22NCG0/ERZH2H/KLDP20/10NZ15/-/P9J5FJ/GWDR8P/VYGS4N/-/NY8EEB/6A5V28/UETA4G/A1GEBB/J8QFHP/UN3WEE/Z3ML6G/RPA6KE/S0X8F9/GP38YL/QQ6LTJ/QAA1TN/FD6BI2/Y9M9U1/RR7AK4/3G8586/CTFV50/NCYF9W/0B2JR4/YBW5FY/FL0Q4N/387ULC/2F8MA2/YG8T0S/6RQN7L/V1PUB9/EF8K28/RK9T7W/TLT58G/AMYT3P/2KW6XR/RM6JLQ/6N2UFZ/C4IA98/01YPVW/MJ19SS/-/FH1S6D/VA70GF/57Y9Y2/EUQ8S0/S80HYQ/K…	72
CC	GO:0009522	photosystem I	16/630	20/3103	1.51318e-08	2.39948e-07	arahy.Tifrunner.gnm2.ann1.PI6GK2/arahy.Tifrunner.gnm2.ann1.4PD0PP/arahy.Tifrunner.gnm2.ann1.HB1P9N/arahy.Tifrunner.gnm2.ann1.DHZ2RQ/arahy.Tifrunner.gnm2.ann1.9042LP/arahy.Tifrunner.gnm2.ann1.YBSA05/arahy.Tifrunner.gnm2.ann1.110G34/arahy.Tifrunner.gnm2.ann1.QW0L8Q/arahy.Tifrunner.gnm2.ann1.TN6DUA/arahy.Tifrunner.gnm2.ann1.18YQBF/arahy.Tifrunner.gnm2.ann1.MF538D/arahy.Tifrunner.gnm2.ann1.71HCYD/ara…	PI6GK2/4PD0PP/HB1P9N/DHZ2RQ/9042LP/YBSA05/110G34/QW0L8Q/TN6DUA/18YQBF/MF538D/71HCYD/PX7M3V/ZS1M1K/VHAI7W/V5WWJ8	16		BP	GO:0006259	DNA metabolic process	40/910	197/9051	1.03356e-05	0.000357613	arahy.Tifrunner.gnm2.ann1.D87PD7/arahy.Tifrunner.gnm2.ann1.VJ5EI6/arahy.Tifrunner.gnm2.ann1.V37JW4/arahy.Tifrunner.gnm2.ann1.KD1TI7/arahy.Tifrunner.gnm2.ann1.76Y6MV/arahy.Tifrunner.gnm2.ann1.7J68PP/arahy.Tifrunner.gnm2.ann1.R3IAX4/arahy.Tifrunner.gnm2.ann1.QR0DXW/arahy.Tifrunner.gnm2.ann1.N8JZ6F/arahy.Tifrunner.gnm2.ann1.I8W9P3/arahy.Tifrunner.gnm2.ann1.WNQC8Q/arahy.Tifrunner.gnm2.ann1.YFDY0T/ara…	D87PD7/VJ5EI6/V37JW4/KD1TI7/76Y6MV/7J68PP/R3IAX4/QR0DXW/N8JZ6F/I8W9P3/WNQC8Q/YFDY0T/15A7AE/E3U0AR/1KN0VJ/NCP65V/HTD3J8/F25EMM/V9CB21/R57YID/EA09C8/SV5NHS/K18NKD/TCIE48/U78W58/-/ES5MTE/IBNY1Y/FQ0JYV/XVSB6Y/-/UWZ7BN/C871DQ/PIT7JA/-/KRCY3Y/DP4C8A/168PWC/D3QW6U/-	40
CC	GO:0009654	photosystem II oxygen evolving complex	21/630	37/3103	1.00442e-06	1.39364e-05	arahy.Tifrunner.gnm2.ann1.1944SK/arahy.Tifrunner.gnm2.ann1.30A6BG/arahy.Tifrunner.gnm2.ann1.Y7HUGW/arahy.Tifrunner.gnm2.ann1.49ZYT6/arahy.Tifrunner.gnm2.ann1.HCTL36/arahy.Tifrunner.gnm2.ann1.27LE56/arahy.Tifrunner.gnm2.ann1.MMUF9T/arahy.Tifrunner.gnm2.ann1.RBYB13/arahy.Tifrunner.gnm2.ann1.09KNS5/arahy.Tifrunner.gnm2.ann1.G1SUYP/arahy.Tifrunner.gnm2.ann1.9QX17Y/arahy.Tifrunner.gnm2.ann1.1B2UBR/ara…	1944SK/30A6BG/Y7HUGW/49ZYT6/HCTL36/27LE56/MMUF9T/RBYB13/09KNS5/G1SUYP/9QX17Y/1B2UBR/I4CVDG/H2XQXC/PIZC5V/9ZN1DC/PH9A9F/72UZ71/TVDX40/JYH77Y/22L7FB	21		BP	GO:0006020	inositol metabolic process	7/910	12/9051	5.10728e-05	0.00160647	arahy.Tifrunner.gnm2.ann1.HNK90J/arahy.Tifrunner.gnm2.ann1.23HYFJ/arahy.Tifrunner.gnm2.ann1.NNJC7T/arahy.Tifrunner.gnm2.ann1.96MT2N/arahy.Tifrunner.gnm2.ann1.1V58TW/arahy.Tifrunner.gnm2.ann1.MU4VHD/novel.3755	HNK90J/23HYFJ/NNJC7T/96MT2N/1V58TW/MU4VHD/-	7
CC	GO:0009523	photosystem II	21/630	38/3103	1.82344e-06	2.2489e-05	arahy.Tifrunner.gnm2.ann1.1944SK/arahy.Tifrunner.gnm2.ann1.30A6BG/arahy.Tifrunner.gnm2.ann1.Y7HUGW/arahy.Tifrunner.gnm2.ann1.49ZYT6/arahy.Tifrunner.gnm2.ann1.HCTL36/arahy.Tifrunner.gnm2.ann1.27LE56/arahy.Tifrunner.gnm2.ann1.MMUF9T/arahy.Tifrunner.gnm2.ann1.RBYB13/arahy.Tifrunner.gnm2.ann1.09KNS5/arahy.Tifrunner.gnm2.ann1.G1SUYP/arahy.Tifrunner.gnm2.ann1.9QX17Y/arahy.Tifrunner.gnm2.ann1.1B2UBR/ara…	1944SK/30A6BG/Y7HUGW/49ZYT6/HCTL36/27LE56/MMUF9T/RBYB13/09KNS5/G1SUYP/9QX17Y/1B2UBR/I4CVDG/H2XQXC/PIZC5V/9ZN1DC/PH9A9F/72UZ71/TVDX40/JYH77Y/22L7FB	21		BP	GO:1901617	organic hydroxy compound biosynthetic process	6/910	11/9051	0.000300988	0.00867849	arahy.Tifrunner.gnm2.ann1.HNK90J/arahy.Tifrunner.gnm2.ann1.23HYFJ/arahy.Tifrunner.gnm2.ann1.NNJC7T/arahy.Tifrunner.gnm2.ann1.96MT2N/novel.3755/arahy.Tifrunner.gnm2.ann1.DXI2WM	HNK90J/23HYFJ/NNJC7T/96MT2N/-/DXI2WM	6
CC	GO:0019898	extrinsic component of membrane	19/630	35/3103	8.17029e-06	9.06902e-05	arahy.Tifrunner.gnm2.ann1.1944SK/arahy.Tifrunner.gnm2.ann1.30A6BG/arahy.Tifrunner.gnm2.ann1.Y7HUGW/arahy.Tifrunner.gnm2.ann1.49ZYT6/arahy.Tifrunner.gnm2.ann1.27LE56/arahy.Tifrunner.gnm2.ann1.MMUF9T/arahy.Tifrunner.gnm2.ann1.RBYB13/arahy.Tifrunner.gnm2.ann1.09KNS5/arahy.Tifrunner.gnm2.ann1.G1SUYP/arahy.Tifrunner.gnm2.ann1.1B2UBR/arahy.Tifrunner.gnm2.ann1.I4CVDG/arahy.Tifrunner.gnm2.ann1.H2XQXC/ara…	1944SK/30A6BG/Y7HUGW/49ZYT6/27LE56/MMUF9T/RBYB13/09KNS5/G1SUYP/1B2UBR/I4CVDG/H2XQXC/PIZC5V/9ZN1DC/PH9A9F/TVDX40/JYH77Y/22L7FB/ML3LVJ	19		BP	GO:0009733	response to auxin	10/910	30/9051	0.000461866	0.0122927	arahy.Tifrunner.gnm2.ann1.32LLN4/arahy.Tifrunner.gnm2.ann1.QS7QR3/arahy.Tifrunner.gnm2.ann1.VG982W/arahy.Tifrunner.gnm2.ann1.N8H2W4/arahy.Tifrunner.gnm2.ann1.3U3G48/arahy.Tifrunner.gnm2.ann1.C5MC3X/arahy.Tifrunner.gnm2.ann1.DWQ8LQ/arahy.Tifrunner.gnm2.ann1.BR8TWY/arahy.Tifrunner.gnm2.ann1.HFN0DS/novel.713	32LLN4/QS7QR3/VG982W/N8H2W4/3U3G48/C5MC3X/DWQ8LQ/BR8TWY/HFN0DS/-	10
CC	GO:1990204	oxidoreductase complex	21/630	41/3103	9.13869e-06	9.22177e-05	arahy.Tifrunner.gnm2.ann1.1944SK/arahy.Tifrunner.gnm2.ann1.30A6BG/arahy.Tifrunner.gnm2.ann1.Y7HUGW/arahy.Tifrunner.gnm2.ann1.49ZYT6/arahy.Tifrunner.gnm2.ann1.HCTL36/arahy.Tifrunner.gnm2.ann1.27LE56/arahy.Tifrunner.gnm2.ann1.MMUF9T/arahy.Tifrunner.gnm2.ann1.RBYB13/arahy.Tifrunner.gnm2.ann1.09KNS5/arahy.Tifrunner.gnm2.ann1.G1SUYP/arahy.Tifrunner.gnm2.ann1.9QX17Y/arahy.Tifrunner.gnm2.ann1.1B2UBR/ara…	1944SK/30A6BG/Y7HUGW/49ZYT6/HCTL36/27LE56/MMUF9T/RBYB13/09KNS5/G1SUYP/9QX17Y/1B2UBR/I4CVDG/H2XQXC/PIZC5V/9ZN1DC/PH9A9F/72UZ71/TVDX40/JYH77Y/22L7FB	21		BP	GO:0006091	generation of precursor metabolites and energy	19/910	86/9051	0.000735093	0.0181673	arahy.Tifrunner.gnm2.ann1.YW5LIS/arahy.Tifrunner.gnm2.ann1.7TG2KL/arahy.Tifrunner.gnm2.ann1.R1F113/arahy.Tifrunner.gnm2.ann1.H5UTXB/arahy.Tifrunner.gnm2.ann1.8ZA7N6/arahy.Tifrunner.gnm2.ann1.7I0ZXT/arahy.Tifrunner.gnm2.ann1.9XY3DG/arahy.Tifrunner.gnm2.ann1.QBT3FB/arahy.Tifrunner.gnm2.ann1.86EPEX/arahy.Tifrunner.gnm2.ann1.4G3XR6/arahy.Tifrunner.gnm2.ann1.HKZ8UA/arahy.Tifrunner.gnm2.ann1.R03NAB/ara…	YW5LIS/7TG2KL/R1F113/H5UTXB/8ZA7N6/7I0ZXT/9XY3DG/QBT3FB/86EPEX/4G3XR6/HKZ8UA/R03NAB/HI4HR4/AX840Y/-/SB31NP/5P7LAL/SFW5N9/DZ7G8Z	19
MF	GO:0003700	DNA binding transcription factor activity	140/3325	413/13830	2.87667e-06	0.000929164	arahy.Tifrunner.gnm2.ann1.13YX47/arahy.Tifrunner.gnm2.ann1.EXJ5K8/novel.574/arahy.Tifrunner.gnm2.ann1.HGAZ7D/arahy.Tifrunner.gnm2.ann1.WH6N3S/arahy.Tifrunner.gnm2.ann1.KK3V44/arahy.Tifrunner.gnm2.ann1.EJ82H8/novel.450/arahy.Tifrunner.gnm2.ann1.A8EX91/arahy.Tifrunner.gnm2.ann1.AS0C7C/arahy.Tifrunner.gnm2.ann1.QGFJ76/novel.4404/arahy.Tifrunner.gnm2.ann1.ZEA1CF/arahy.Tifrunner.gnm2.ann1.XUAL01/arahy…	13YX47/EXJ5K8/-/HGAZ7D/WH6N3S/KK3V44/EJ82H8/-/A8EX91/AS0C7C/QGFJ76/-/ZEA1CF/XUAL01/TC7Y0P/5V6QPU/YSN9W3/KDI7TH/F2D5GR/G729YX/GQZA4M/FZU8AD/JCYU2I/ER44IM/W56I62/45NR7C/VX60JM/091A4A/PDF2MW/EDW718/-/ZN7Y7A/JEZR1W/0UF999/S25UJZ/88B2ED/QDL5QZ/R3D0LA/-/EVAW89/VS8GG1/65NT4G/C7A6P7/-/S3AGI0/-/LJYJ4M/BDR3J7/9ZXH08/TQ1MU5/20C5U6/PZJ7B1/8ZPK8F/KF0N62/IJ6373/7TT8S3/4XS3FZ/ALL85F/FP3Q5V/3RY6J8/1D4W9H/E9BLTS/…	140		BP	GO:0009719	response to endogenous stimulus	14/910	57/9051	0.00121284	0.0246849	arahy.Tifrunner.gnm2.ann1.32LLN4/arahy.Tifrunner.gnm2.ann1.QS7QR3/arahy.Tifrunner.gnm2.ann1.VG982W/arahy.Tifrunner.gnm2.ann1.024UA3/arahy.Tifrunner.gnm2.ann1.EY0R4L/arahy.Tifrunner.gnm2.ann1.N8H2W4/arahy.Tifrunner.gnm2.ann1.A1HLZR/arahy.Tifrunner.gnm2.ann1.3U3G48/arahy.Tifrunner.gnm2.ann1.C5MC3X/arahy.Tifrunner.gnm2.ann1.DWQ8LQ/arahy.Tifrunner.gnm2.ann1.BR8TWY/arahy.Tifrunner.gnm2.ann1.L6KZS8/ara…	32LLN4/QS7QR3/VG982W/024UA3/EY0R4L/N8H2W4/A1HLZR/3U3G48/C5MC3X/DWQ8LQ/BR8TWY/L6KZS8/HFN0DS/-	14
MF	GO:0051537	2 iron, 2 sulfur cluster binding	12/3325	15/13830	7.90277e-06	0.0012763	arahy.Tifrunner.gnm2.ann1.NN0MZU/arahy.Tifrunner.gnm2.ann1.V1P8P6/arahy.Tifrunner.gnm2.ann1.KD1GVP/arahy.Tifrunner.gnm2.ann1.ZSH2T8/arahy.Tifrunner.gnm2.ann1.S0TT2Y/arahy.Tifrunner.gnm2.ann1.VKSA8D/arahy.Tifrunner.gnm2.ann1.F0UT86/arahy.Tifrunner.gnm2.ann1.39S8LV/arahy.Tifrunner.gnm2.ann1.M9KTRI/arahy.Tifrunner.gnm2.ann1.PSIH1X/arahy.Tifrunner.gnm2.ann1.HVXZ0P/arahy.Tifrunner.gnm2.ann1.ZP8Y56	NN0MZU/V1P8P6/KD1GVP/ZSH2T8/S0TT2Y/VKSA8D/F0UT86/39S8LV/M9KTRI/PSIH1X/HVXZ0P/ZP8Y56	12		BP	GO:0009725	response to hormone	14/910	57/9051	0.00121284	0.0246849	arahy.Tifrunner.gnm2.ann1.32LLN4/arahy.Tifrunner.gnm2.ann1.QS7QR3/arahy.Tifrunner.gnm2.ann1.VG982W/arahy.Tifrunner.gnm2.ann1.024UA3/arahy.Tifrunner.gnm2.ann1.EY0R4L/arahy.Tifrunner.gnm2.ann1.N8H2W4/arahy.Tifrunner.gnm2.ann1.A1HLZR/arahy.Tifrunner.gnm2.ann1.3U3G48/arahy.Tifrunner.gnm2.ann1.C5MC3X/arahy.Tifrunner.gnm2.ann1.DWQ8LQ/arahy.Tifrunner.gnm2.ann1.BR8TWY/arahy.Tifrunner.gnm2.ann1.L6KZS8/ara…	32LLN4/QS7QR3/VG982W/024UA3/EY0R4L/N8H2W4/A1HLZR/3U3G48/C5MC3X/DWQ8LQ/BR8TWY/L6KZS8/HFN0DS/-	14
MF	GO:0005516	calmodulin binding	20/3325	37/13830	8.02359e-05	0.00740268	arahy.Tifrunner.gnm2.ann1.35SLR1/arahy.Tifrunner.gnm2.ann1.5CXD2A/novel.1135/arahy.Tifrunner.gnm2.ann1.GM51F1/arahy.Tifrunner.gnm2.ann1.KXLH0Y/arahy.Tifrunner.gnm2.ann1.1Y8NUF/arahy.Tifrunner.gnm2.ann1.GJ0FTP/arahy.Tifrunner.gnm2.ann1.3T6VK1/arahy.Tifrunner.gnm2.ann1.R41K8Z/arahy.Tifrunner.gnm2.ann1.BY16ED/arahy.Tifrunner.gnm2.ann1.Z0JMUR/novel.3828/arahy.Tifrunner.gnm2.ann1.PIMJ0B/arahy.Tifrunne…	35SLR1/5CXD2A/-/GM51F1/KXLH0Y/1Y8NUF/GJ0FTP/3T6VK1/R41K8Z/BY16ED/Z0JMUR/-/PIMJ0B/9X98AJ/S0X7MM/LG7ZS8/T2UMYP/3F0XG2/NSK5D4/SYM6HI	20		BP	GO:0010033	response to organic substance	14/910	57/9051	0.00121284	0.0246849	arahy.Tifrunner.gnm2.ann1.32LLN4/arahy.Tifrunner.gnm2.ann1.QS7QR3/arahy.Tifrunner.gnm2.ann1.VG982W/arahy.Tifrunner.gnm2.ann1.024UA3/arahy.Tifrunner.gnm2.ann1.EY0R4L/arahy.Tifrunner.gnm2.ann1.N8H2W4/arahy.Tifrunner.gnm2.ann1.A1HLZR/arahy.Tifrunner.gnm2.ann1.3U3G48/arahy.Tifrunner.gnm2.ann1.C5MC3X/arahy.Tifrunner.gnm2.ann1.DWQ8LQ/arahy.Tifrunner.gnm2.ann1.BR8TWY/arahy.Tifrunner.gnm2.ann1.L6KZS8/ara…	32LLN4/QS7QR3/VG982W/024UA3/EY0R4L/N8H2W4/A1HLZR/3U3G48/C5MC3X/DWQ8LQ/BR8TWY/L6KZS8/HFN0DS/-	14
MF	GO:0140110	transcription regulator activity	143/3325	450/13830	9.1674e-05	0.00740268	arahy.Tifrunner.gnm2.ann1.13YX47/arahy.Tifrunner.gnm2.ann1.EXJ5K8/novel.574/arahy.Tifrunner.gnm2.ann1.HGAZ7D/arahy.Tifrunner.gnm2.ann1.WH6N3S/arahy.Tifrunner.gnm2.ann1.KK3V44/arahy.Tifrunner.gnm2.ann1.EJ82H8/novel.450/arahy.Tifrunner.gnm2.ann1.A8EX91/arahy.Tifrunner.gnm2.ann1.AS0C7C/arahy.Tifrunner.gnm2.ann1.QGFJ76/novel.4404/arahy.Tifrunner.gnm2.ann1.ZEA1CF/arahy.Tifrunner.gnm2.ann1.XUAL01/arahy…	13YX47/EXJ5K8/-/HGAZ7D/WH6N3S/KK3V44/EJ82H8/-/A8EX91/AS0C7C/QGFJ76/-/ZEA1CF/XUAL01/TC7Y0P/5V6QPU/YSN9W3/KDI7TH/F2D5GR/G729YX/GQZA4M/FZU8AD/JCYU2I/ER44IM/W56I62/45NR7C/VX60JM/091A4A/PDF2MW/EDW718/-/ZN7Y7A/JEZR1W/0UF999/S25UJZ/88B2ED/QDL5QZ/R3D0LA/-/EVAW89/VS8GG1/65NT4G/C7A6P7/-/S3AGI0/-/LJYJ4M/BDR3J7/9ZXH08/TQ1MU5/20C5U6/PZJ7B1/8ZPK8F/KF0N62/IJ6373/7TT8S3/4XS3FZ/ALL85F/FP3Q5V/3RY6J8/1D4W9H/E9BLTS/…	143		BP	GO:0009308	amine metabolic process	10/910	34/9051	0.00138951	0.0264765	arahy.Tifrunner.gnm2.ann1.1E8W48/arahy.Tifrunner.gnm2.ann1.S7A2EF/arahy.Tifrunner.gnm2.ann1.8SQ1RZ/arahy.Tifrunner.gnm2.ann1.QM99BA/arahy.Tifrunner.gnm2.ann1.UPN45K/arahy.Tifrunner.gnm2.ann1.X6CF9Y/arahy.Tifrunner.gnm2.ann1.YC4BVH/novel.3755/arahy.Tifrunner.gnm2.ann1.7YV5MC/arahy.Tifrunner.gnm2.ann1.51KNRK	1E8W48/S7A2EF/8SQ1RZ/QM99BA/UPN45K/X6CF9Y/YC4BVH/-/7YV5MC/51KNRK	10
											BP	GO:0042545	cell wall modification	14/910	58/9051	0.00145391	0.0264765	arahy.Tifrunner.gnm2.ann1.RVLE1D/arahy.Tifrunner.gnm2.ann1.0LT2FK/arahy.Tifrunner.gnm2.ann1.Y7SLGU/arahy.Tifrunner.gnm2.ann1.HU828B/arahy.Tifrunner.gnm2.ann1.E4N5F8/arahy.Tifrunner.gnm2.ann1.ERJN8A/arahy.Tifrunner.gnm2.ann1.MY5CGZ/arahy.Tifrunner.gnm2.ann1.CJ5UHC/arahy.Tifrunner.gnm2.ann1.VQD9SG/arahy.Tifrunner.gnm2.ann1.81ICF1/arahy.Tifrunner.gnm2.ann1.26R06I/arahy.Tifrunner.gnm2.ann1.DJ4L33/ara…	RVLE1D/0LT2FK/Y7SLGU/HU828B/E4N5F8/ERJN8A/MY5CGZ/CJ5UHC/VQD9SG/81ICF1/26R06I/DJ4L33/LDSG15/52VWXA	14
											BP	GO:0006952	defense response	17/910	78/9051	0.00160731	0.0278065	arahy.Tifrunner.gnm2.ann1.IDU4K1/arahy.Tifrunner.gnm2.ann1.IS2QLD/arahy.Tifrunner.gnm2.ann1.I9NQTG/arahy.Tifrunner.gnm2.ann1.5V07QU/arahy.Tifrunner.gnm2.ann1.V9MVEL/arahy.Tifrunner.gnm2.ann1.BNMM5E/arahy.Tifrunner.gnm2.ann1.84ERH3/arahy.Tifrunner.gnm2.ann1.FRGP6V/arahy.Tifrunner.gnm2.ann1.3C2BWJ/arahy.Tifrunner.gnm2.ann1.J3SX56/arahy.Tifrunner.gnm2.ann1.XX8GUS/arahy.Tifrunner.gnm2.ann1.0PC5WU/ara…	IDU4K1/IS2QLD/I9NQTG/5V07QU/V9MVEL/BNMM5E/84ERH3/FRGP6V/3C2BWJ/J3SX56/XX8GUS/0PC5WU/GLQ2UZ/RQ2DW4/XKDE21/W5M46W/BF26J8	17
											CC	GO:0005840	ribosome	69/295	265/3103	1.2641e-16	1.2641e-14	arahy.Tifrunner.gnm2.ann1.X4YWGS/arahy.Tifrunner.gnm2.ann1.F3YBRW/arahy.Tifrunner.gnm2.ann1.GLN9RQ/arahy.Tifrunner.gnm2.ann1.LYRG6E/arahy.Tifrunner.gnm2.ann1.03VPIQ/arahy.Tifrunner.gnm2.ann1.IIR79L/arahy.Tifrunner.gnm2.ann1.E0UWWU/arahy.Tifrunner.gnm2.ann1.0IR6V9/arahy.Tifrunner.gnm2.ann1.22NCG0/arahy.Tifrunner.gnm2.ann1.ERZH2H/arahy.Tifrunner.gnm2.ann1.10NZ15/novel.693/arahy.Tifrunner.gnm2.ann1.…	X4YWGS/F3YBRW/GLN9RQ/LYRG6E/03VPIQ/IIR79L/E0UWWU/0IR6V9/22NCG0/ERZH2H/10NZ15/-/P9J5FJ/GWDR8P/VYGS4N/-/NY8EEB/6A5V28/UETA4G/A1GEBB/J8QFHP/UN3WEE/Z3ML6G/RPA6KE/S0X8F9/GP38YL/QQ6LTJ/QAA1TN/FD6BI2/Y9M9U1/RR7AK4/3G8586/CTFV50/NCYF9W/0B2JR4/YBW5FY/FL0Q4N/387ULC/2F8MA2/YG8T0S/6RQN7L/V1PUB9/EF8K28/RK9T7W/AMYT3P/RM6JLQ/6N2UFZ/C4IA98/01YPVW/MJ19SS/-/FH1S6D/VA70GF/57Y9Y2/EUQ8S0/S80HYQ/K0G9DF/24ZAAH/PTU9AS/9…	69
											CC	GO:0043228	non-membrane-bounded organelle	85/295	387/3103	1.34513e-15	4.48377e-14	arahy.Tifrunner.gnm2.ann1.X4YWGS/arahy.Tifrunner.gnm2.ann1.70JD05/arahy.Tifrunner.gnm2.ann1.F3YBRW/arahy.Tifrunner.gnm2.ann1.77JLPP/arahy.Tifrunner.gnm2.ann1.GLN9RQ/arahy.Tifrunner.gnm2.ann1.LYRG6E/arahy.Tifrunner.gnm2.ann1.BTDY3I/arahy.Tifrunner.gnm2.ann1.03VPIQ/arahy.Tifrunner.gnm2.ann1.IIR79L/arahy.Tifrunner.gnm2.ann1.VLN89B/arahy.Tifrunner.gnm2.ann1.E0UWWU/arahy.Tifrunner.gnm2.ann1.0IR6V9/ara…	X4YWGS/70JD05/F3YBRW/77JLPP/GLN9RQ/LYRG6E/BTDY3I/03VPIQ/IIR79L/VLN89B/E0UWWU/0IR6V9/22NCG0/ERZH2H/10NZ15/-/P9J5FJ/GWDR8P/VYGS4N/-/6E2RRN/NY8EEB/6A5V28/WKF5J8/4T5ENZ/UETA4G/C6YA57/A1GEBB/J8QFHP/UN3WEE/Z3ML6G/RPA6KE/S0X8F9/GP38YL/QQ6LTJ/QAA1TN/FQ0JYV/FD6BI2/Y9M9U1/RR7AK4/3G8586/CTFV50/NCYF9W/0B2JR4/YBW5FY/FL0Q4N/387ULC/R713I2/2F8MA2/QA5S84/YG8T0S/6RQN7L/V1PUB9/T6I3L8/EF8K28/RK9T7W/AMYT3P/RM6JLQ/6N2…	85
											CC	GO:0043232	intracellular non-membrane-bounded organelle	85/295	387/3103	1.34513e-15	4.48377e-14	arahy.Tifrunner.gnm2.ann1.X4YWGS/arahy.Tifrunner.gnm2.ann1.70JD05/arahy.Tifrunner.gnm2.ann1.F3YBRW/arahy.Tifrunner.gnm2.ann1.77JLPP/arahy.Tifrunner.gnm2.ann1.GLN9RQ/arahy.Tifrunner.gnm2.ann1.LYRG6E/arahy.Tifrunner.gnm2.ann1.BTDY3I/arahy.Tifrunner.gnm2.ann1.03VPIQ/arahy.Tifrunner.gnm2.ann1.IIR79L/arahy.Tifrunner.gnm2.ann1.VLN89B/arahy.Tifrunner.gnm2.ann1.E0UWWU/arahy.Tifrunner.gnm2.ann1.0IR6V9/ara…	X4YWGS/70JD05/F3YBRW/77JLPP/GLN9RQ/LYRG6E/BTDY3I/03VPIQ/IIR79L/VLN89B/E0UWWU/0IR6V9/22NCG0/ERZH2H/10NZ15/-/P9J5FJ/GWDR8P/VYGS4N/-/6E2RRN/NY8EEB/6A5V28/WKF5J8/4T5ENZ/UETA4G/C6YA57/A1GEBB/J8QFHP/UN3WEE/Z3ML6G/RPA6KE/S0X8F9/GP38YL/QQ6LTJ/QAA1TN/FQ0JYV/FD6BI2/Y9M9U1/RR7AK4/3G8586/CTFV50/NCYF9W/0B2JR4/YBW5FY/FL0Q4N/387ULC/R713I2/2F8MA2/QA5S84/YG8T0S/6RQN7L/V1PUB9/T6I3L8/EF8K28/RK9T7W/AMYT3P/RM6JLQ/6N2…	85
											CC	GO:1990904	ribonucleoprotein complex	69/295	296/3103	6.3254e-14	1.58135e-12	arahy.Tifrunner.gnm2.ann1.X4YWGS/arahy.Tifrunner.gnm2.ann1.F3YBRW/arahy.Tifrunner.gnm2.ann1.GLN9RQ/arahy.Tifrunner.gnm2.ann1.LYRG6E/arahy.Tifrunner.gnm2.ann1.03VPIQ/arahy.Tifrunner.gnm2.ann1.IIR79L/arahy.Tifrunner.gnm2.ann1.E0UWWU/arahy.Tifrunner.gnm2.ann1.0IR6V9/arahy.Tifrunner.gnm2.ann1.22NCG0/arahy.Tifrunner.gnm2.ann1.ERZH2H/arahy.Tifrunner.gnm2.ann1.10NZ15/novel.693/arahy.Tifrunner.gnm2.ann1.…	X4YWGS/F3YBRW/GLN9RQ/LYRG6E/03VPIQ/IIR79L/E0UWWU/0IR6V9/22NCG0/ERZH2H/10NZ15/-/P9J5FJ/GWDR8P/VYGS4N/-/NY8EEB/6A5V28/UETA4G/A1GEBB/J8QFHP/UN3WEE/Z3ML6G/RPA6KE/S0X8F9/GP38YL/QQ6LTJ/QAA1TN/FD6BI2/Y9M9U1/RR7AK4/3G8586/CTFV50/NCYF9W/0B2JR4/YBW5FY/FL0Q4N/387ULC/2F8MA2/YG8T0S/6RQN7L/V1PUB9/EF8K28/RK9T7W/AMYT3P/RM6JLQ/6N2UFZ/C4IA98/01YPVW/MJ19SS/-/FH1S6D/VA70GF/57Y9Y2/EUQ8S0/S80HYQ/K0G9DF/24ZAAH/PTU9AS/9…	69
											CC	GO:0005743	mitochondrial inner membrane	7/295	16/3103	0.000351798	0.00703595	arahy.Tifrunner.gnm2.ann1.QBT3FB/arahy.Tifrunner.gnm2.ann1.HKZ8UA/arahy.Tifrunner.gnm2.ann1.R03NAB/arahy.Tifrunner.gnm2.ann1.30U8ZL/novel.1622/arahy.Tifrunner.gnm2.ann1.SB31NP/arahy.Tifrunner.gnm2.ann1.CALT29	QBT3FB/HKZ8UA/R03NAB/30U8ZL/-/SB31NP/CALT29	7
											CC	GO:0019866	organelle inner membrane	7/295	17/3103	0.000549911	0.00840789	arahy.Tifrunner.gnm2.ann1.QBT3FB/arahy.Tifrunner.gnm2.ann1.HKZ8UA/arahy.Tifrunner.gnm2.ann1.R03NAB/arahy.Tifrunner.gnm2.ann1.30U8ZL/novel.1622/arahy.Tifrunner.gnm2.ann1.SB31NP/arahy.Tifrunner.gnm2.ann1.CALT29	QBT3FB/HKZ8UA/R03NAB/30U8ZL/-/SB31NP/CALT29	7
											CC	GO:0005618	cell wall	18/295	84/3103	0.000672631	0.00840789	arahy.Tifrunner.gnm2.ann1.311ZAG/arahy.Tifrunner.gnm2.ann1.AX86KU/arahy.Tifrunner.gnm2.ann1.RVLE1D/arahy.Tifrunner.gnm2.ann1.FJ0G75/arahy.Tifrunner.gnm2.ann1.0LT2FK/arahy.Tifrunner.gnm2.ann1.Y7SLGU/arahy.Tifrunner.gnm2.ann1.HU828B/arahy.Tifrunner.gnm2.ann1.E4N5F8/arahy.Tifrunner.gnm2.ann1.ERJN8A/arahy.Tifrunner.gnm2.ann1.MY5CGZ/arahy.Tifrunner.gnm2.ann1.CJ5UHC/arahy.Tifrunner.gnm2.ann1.VQD9SG/ara…	311ZAG/AX86KU/RVLE1D/FJ0G75/0LT2FK/Y7SLGU/HU828B/E4N5F8/ERJN8A/MY5CGZ/CJ5UHC/VQD9SG/81ICF1/26R06I/D3GWAL/DJ4L33/LDSG15/52VWXA	18
											CC	GO:0030312	external encapsulating structure	18/295	84/3103	0.000672631	0.00840789	arahy.Tifrunner.gnm2.ann1.311ZAG/arahy.Tifrunner.gnm2.ann1.AX86KU/arahy.Tifrunner.gnm2.ann1.RVLE1D/arahy.Tifrunner.gnm2.ann1.FJ0G75/arahy.Tifrunner.gnm2.ann1.0LT2FK/arahy.Tifrunner.gnm2.ann1.Y7SLGU/arahy.Tifrunner.gnm2.ann1.HU828B/arahy.Tifrunner.gnm2.ann1.E4N5F8/arahy.Tifrunner.gnm2.ann1.ERJN8A/arahy.Tifrunner.gnm2.ann1.MY5CGZ/arahy.Tifrunner.gnm2.ann1.CJ5UHC/arahy.Tifrunner.gnm2.ann1.VQD9SG/ara…	311ZAG/AX86KU/RVLE1D/FJ0G75/0LT2FK/Y7SLGU/HU828B/E4N5F8/ERJN8A/MY5CGZ/CJ5UHC/VQD9SG/81ICF1/26R06I/D3GWAL/DJ4L33/LDSG15/52VWXA	18
											CC	GO:0098800	inner mitochondrial membrane protein complex	5/295	12/3103	0.00339104	0.0376782	arahy.Tifrunner.gnm2.ann1.QBT3FB/arahy.Tifrunner.gnm2.ann1.HKZ8UA/arahy.Tifrunner.gnm2.ann1.30U8ZL/novel.1622/arahy.Tifrunner.gnm2.ann1.CALT29	QBT3FB/HKZ8UA/30U8ZL/-/CALT29	5
											MF	GO:0008092	cytoskeletal protein binding	53/1269	140/13830	2.13931e-20	5.56222e-18	arahy.Tifrunner.gnm2.ann1.L4E7PU/arahy.Tifrunner.gnm2.ann1.DN52HN/arahy.Tifrunner.gnm2.ann1.VG9BQH/arahy.Tifrunner.gnm2.ann1.R4UZW9/arahy.Tifrunner.gnm2.ann1.2070QL/arahy.Tifrunner.gnm2.ann1.M376CB/arahy.Tifrunner.gnm2.ann1.CITF9E/arahy.Tifrunner.gnm2.ann1.I9YSCG/arahy.Tifrunner.gnm2.ann1.X1JPM4/arahy.Tifrunner.gnm2.ann1.LDZ3RE/arahy.Tifrunner.gnm2.ann1.77JLPP/arahy.Tifrunner.gnm2.ann1.72AJJX/ara…	L4E7PU/DN52HN/VG9BQH/R4UZW9/2070QL/M376CB/CITF9E/I9YSCG/X1JPM4/LDZ3RE/77JLPP/72AJJX/SY4M5M/L9NYSD/8PC3NJ/4K87U1/C4CAJP/FW92KJ/6MPP0P/NH8KX3/03EXEF/GT6U7J/M8MQLJ/R3Y850/10LG66/X6V3MP/AFV0LT/JQ5986/80N2SK/S11XWG/WBR7EV/XRS16L/FG1WAN/MDZ95R/3F07X6/C6YA57/GJ51RN/C1QDUR/RA398F/KY6G5X/V9SGYL/UY9GAA/9E1YVZ/L6NVF8/SHWV95/43WYWC/HI90ZC/G6Q9UC/1MG8UL/SMPN38/JE30L8/4T0CVS/X4CKXJ	53
											MF	GO:0003777	microtubule motor activity	42/1269	93/13830	7.41384e-20	5.85581e-18	arahy.Tifrunner.gnm2.ann1.DN52HN/arahy.Tifrunner.gnm2.ann1.VG9BQH/arahy.Tifrunner.gnm2.ann1.R4UZW9/arahy.Tifrunner.gnm2.ann1.2070QL/arahy.Tifrunner.gnm2.ann1.M376CB/arahy.Tifrunner.gnm2.ann1.CITF9E/arahy.Tifrunner.gnm2.ann1.I9YSCG/arahy.Tifrunner.gnm2.ann1.X1JPM4/arahy.Tifrunner.gnm2.ann1.LDZ3RE/arahy.Tifrunner.gnm2.ann1.77JLPP/arahy.Tifrunner.gnm2.ann1.72AJJX/arahy.Tifrunner.gnm2.ann1.L9NYSD/ara…	DN52HN/VG9BQH/R4UZW9/2070QL/M376CB/CITF9E/I9YSCG/X1JPM4/LDZ3RE/77JLPP/72AJJX/L9NYSD/8PC3NJ/4K87U1/FW92KJ/6MPP0P/NH8KX3/GT6U7J/M8MQLJ/R3Y850/X6V3MP/JQ5986/80N2SK/S11XWG/WBR7EV/XRS16L/FG1WAN/MDZ95R/3F07X6/C6YA57/GJ51RN/RA398F/KY6G5X/V9SGYL/UY9GAA/9E1YVZ/SHWV95/43WYWC/G6Q9UC/SMPN38/4T0CVS/X4CKXJ	42
											MF	GO:0008017	microtubule binding	44/1269	102/13830	9.00894e-20	5.85581e-18	arahy.Tifrunner.gnm2.ann1.DN52HN/arahy.Tifrunner.gnm2.ann1.VG9BQH/arahy.Tifrunner.gnm2.ann1.R4UZW9/arahy.Tifrunner.gnm2.ann1.2070QL/arahy.Tifrunner.gnm2.ann1.M376CB/arahy.Tifrunner.gnm2.ann1.CITF9E/arahy.Tifrunner.gnm2.ann1.I9YSCG/arahy.Tifrunner.gnm2.ann1.X1JPM4/arahy.Tifrunner.gnm2.ann1.LDZ3RE/arahy.Tifrunner.gnm2.ann1.77JLPP/arahy.Tifrunner.gnm2.ann1.72AJJX/arahy.Tifrunner.gnm2.ann1.L9NYSD/ara…	DN52HN/VG9BQH/R4UZW9/2070QL/M376CB/CITF9E/I9YSCG/X1JPM4/LDZ3RE/77JLPP/72AJJX/L9NYSD/8PC3NJ/4K87U1/FW92KJ/6MPP0P/NH8KX3/GT6U7J/M8MQLJ/R3Y850/X6V3MP/JQ5986/80N2SK/S11XWG/WBR7EV/XRS16L/FG1WAN/MDZ95R/3F07X6/C6YA57/GJ51RN/RA398F/KY6G5X/V9SGYL/UY9GAA/9E1YVZ/SHWV95/43WYWC/HI90ZC/G6Q9UC/SMPN38/JE30L8/4T0CVS/X4CKXJ	44
											MF	GO:0015631	tubulin binding	44/1269	102/13830	9.00894e-20	5.85581e-18	arahy.Tifrunner.gnm2.ann1.DN52HN/arahy.Tifrunner.gnm2.ann1.VG9BQH/arahy.Tifrunner.gnm2.ann1.R4UZW9/arahy.Tifrunner.gnm2.ann1.2070QL/arahy.Tifrunner.gnm2.ann1.M376CB/arahy.Tifrunner.gnm2.ann1.CITF9E/arahy.Tifrunner.gnm2.ann1.I9YSCG/arahy.Tifrunner.gnm2.ann1.X1JPM4/arahy.Tifrunner.gnm2.ann1.LDZ3RE/arahy.Tifrunner.gnm2.ann1.77JLPP/arahy.Tifrunner.gnm2.ann1.72AJJX/arahy.Tifrunner.gnm2.ann1.L9NYSD/ara…	DN52HN/VG9BQH/R4UZW9/2070QL/M376CB/CITF9E/I9YSCG/X1JPM4/LDZ3RE/77JLPP/72AJJX/L9NYSD/8PC3NJ/4K87U1/FW92KJ/6MPP0P/NH8KX3/GT6U7J/M8MQLJ/R3Y850/X6V3MP/JQ5986/80N2SK/S11XWG/WBR7EV/XRS16L/FG1WAN/MDZ95R/3F07X6/C6YA57/GJ51RN/RA398F/KY6G5X/V9SGYL/UY9GAA/9E1YVZ/SHWV95/43WYWC/HI90ZC/G6Q9UC/SMPN38/JE30L8/4T0CVS/X4CKXJ	44
											MF	GO:0003774	motor activity	44/1269	118/13830	7.27343e-17	3.78219e-15	arahy.Tifrunner.gnm2.ann1.DN52HN/arahy.Tifrunner.gnm2.ann1.VG9BQH/arahy.Tifrunner.gnm2.ann1.R4UZW9/arahy.Tifrunner.gnm2.ann1.2070QL/arahy.Tifrunner.gnm2.ann1.M376CB/arahy.Tifrunner.gnm2.ann1.CITF9E/arahy.Tifrunner.gnm2.ann1.I9YSCG/arahy.Tifrunner.gnm2.ann1.X1JPM4/arahy.Tifrunner.gnm2.ann1.LDZ3RE/arahy.Tifrunner.gnm2.ann1.77JLPP/arahy.Tifrunner.gnm2.ann1.72AJJX/arahy.Tifrunner.gnm2.ann1.L9NYSD/ara…	DN52HN/VG9BQH/R4UZW9/2070QL/M376CB/CITF9E/I9YSCG/X1JPM4/LDZ3RE/77JLPP/72AJJX/L9NYSD/8PC3NJ/4K87U1/VLN89B/FW92KJ/6MPP0P/NH8KX3/GT6U7J/M8MQLJ/R3Y850/X6V3MP/JQ5986/80N2SK/S11XWG/WBR7EV/XRS16L/FG1WAN/4T5ENZ/MDZ95R/3F07X6/C6YA57/GJ51RN/RA398F/KY6G5X/V9SGYL/UY9GAA/9E1YVZ/SHWV95/43WYWC/G6Q9UC/SMPN38/4T0CVS/X4CKXJ	44
											MF	GO:0003735	structural constituent of ribosome	69/1269	275/13830	4.15623e-15	1.80103e-13	arahy.Tifrunner.gnm2.ann1.X4YWGS/arahy.Tifrunner.gnm2.ann1.F3YBRW/arahy.Tifrunner.gnm2.ann1.GLN9RQ/arahy.Tifrunner.gnm2.ann1.LYRG6E/arahy.Tifrunner.gnm2.ann1.03VPIQ/arahy.Tifrunner.gnm2.ann1.IIR79L/arahy.Tifrunner.gnm2.ann1.E0UWWU/arahy.Tifrunner.gnm2.ann1.0IR6V9/arahy.Tifrunner.gnm2.ann1.22NCG0/arahy.Tifrunner.gnm2.ann1.ERZH2H/arahy.Tifrunner.gnm2.ann1.10NZ15/novel.693/arahy.Tifrunner.gnm2.ann1.…	X4YWGS/F3YBRW/GLN9RQ/LYRG6E/03VPIQ/IIR79L/E0UWWU/0IR6V9/22NCG0/ERZH2H/10NZ15/-/P9J5FJ/GWDR8P/VYGS4N/-/NY8EEB/6A5V28/UETA4G/A1GEBB/J8QFHP/UN3WEE/Z3ML6G/RPA6KE/S0X8F9/GP38YL/QQ6LTJ/QAA1TN/FD6BI2/Y9M9U1/RR7AK4/3G8586/CTFV50/NCYF9W/0B2JR4/YBW5FY/FL0Q4N/387ULC/2F8MA2/YG8T0S/6RQN7L/V1PUB9/EF8K28/RK9T7W/AMYT3P/RM6JLQ/6N2UFZ/C4IA98/01YPVW/MJ19SS/-/FH1S6D/VA70GF/57Y9Y2/EUQ8S0/S80HYQ/K0G9DF/24ZAAH/PTU9AS/9…	69
											MF	GO:0005198	structural molecule activity	70/1269	293/13830	3.72235e-14	1.38259e-12	arahy.Tifrunner.gnm2.ann1.X4YWGS/arahy.Tifrunner.gnm2.ann1.F3YBRW/arahy.Tifrunner.gnm2.ann1.GLN9RQ/arahy.Tifrunner.gnm2.ann1.LYRG6E/arahy.Tifrunner.gnm2.ann1.03VPIQ/arahy.Tifrunner.gnm2.ann1.IIR79L/arahy.Tifrunner.gnm2.ann1.E0UWWU/arahy.Tifrunner.gnm2.ann1.0IR6V9/arahy.Tifrunner.gnm2.ann1.22NCG0/arahy.Tifrunner.gnm2.ann1.ERZH2H/arahy.Tifrunner.gnm2.ann1.10NZ15/novel.693/arahy.Tifrunner.gnm2.ann1.…	X4YWGS/F3YBRW/GLN9RQ/LYRG6E/03VPIQ/IIR79L/E0UWWU/0IR6V9/22NCG0/ERZH2H/10NZ15/-/P9J5FJ/GWDR8P/VYGS4N/-/NY8EEB/6A5V28/UETA4G/A1GEBB/J8QFHP/UN3WEE/Z3ML6G/RPA6KE/S0X8F9/GP38YL/QQ6LTJ/QAA1TN/FD6BI2/Y9M9U1/RR7AK4/3G8586/CTFV50/NCYF9W/0B2JR4/YBW5FY/FL0Q4N/387ULC/2F8MA2/YG8T0S/PHVW6B/6RQN7L/V1PUB9/EF8K28/RK9T7W/AMYT3P/RM6JLQ/6N2UFZ/C4IA98/01YPVW/MJ19SS/-/FH1S6D/VA70GF/57Y9Y2/EUQ8S0/S80HYQ/K0G9DF/24ZAAH/P…	70
											MF	GO:0017111	nucleoside-triphosphatase activity	74/1269	401/13830	3.44007e-09	1.11802e-07	arahy.Tifrunner.gnm2.ann1.KRJ4S2/arahy.Tifrunner.gnm2.ann1.5A64T9/arahy.Tifrunner.gnm2.ann1.WA13PC/arahy.Tifrunner.gnm2.ann1.D87PD7/arahy.Tifrunner.gnm2.ann1.DN52HN/arahy.Tifrunner.gnm2.ann1.X7UXQY/arahy.Tifrunner.gnm2.ann1.VJ5EI6/arahy.Tifrunner.gnm2.ann1.VG9BQH/arahy.Tifrunner.gnm2.ann1.JC6E3B/arahy.Tifrunner.gnm2.ann1.WNQC8Q/arahy.Tifrunner.gnm2.ann1.R4UZW9/arahy.Tifrunner.gnm2.ann1.2070QL/ara…	KRJ4S2/5A64T9/WA13PC/D87PD7/DN52HN/X7UXQY/VJ5EI6/VG9BQH/JC6E3B/WNQC8Q/R4UZW9/2070QL/M376CB/M83GCC/CITF9E/I9YSCG/X1JPM4/LDZ3RE/NCP65V/77JLPP/72AJJX/L9NYSD/8PC3NJ/4K87U1/VLN89B/FW92KJ/6MPP0P/NH8KX3/GT6U7J/M8MQLJ/R3Y850/X6V3MP/JQ5986/80N2SK/3M8WGZ/1HBP31/S11XWG/WBR7EV/XRS16L/FG1WAN/4T5ENZ/ES5MTE/MDZ95R/3F07X6/4VL9ZK/C6YA57/GJ51RN/SB0DTV/RA398F/KY6G5X/FQ0JYV/V9SGYL/30U8ZL/Q7S17V/V6Y89Z/TZU5V7/UY9GAA/…	74
											MF	GO:0016818	hydrolase activity, acting on acid anhydrides, in phosphorus-containing anhydrides	76/1269	421/13830	5.77502e-09	1.66834e-07	arahy.Tifrunner.gnm2.ann1.KRJ4S2/arahy.Tifrunner.gnm2.ann1.5A64T9/arahy.Tifrunner.gnm2.ann1.WA13PC/arahy.Tifrunner.gnm2.ann1.D87PD7/arahy.Tifrunner.gnm2.ann1.DN52HN/arahy.Tifrunner.gnm2.ann1.X7UXQY/arahy.Tifrunner.gnm2.ann1.VJ5EI6/arahy.Tifrunner.gnm2.ann1.VG9BQH/arahy.Tifrunner.gnm2.ann1.JC6E3B/arahy.Tifrunner.gnm2.ann1.WNQC8Q/arahy.Tifrunner.gnm2.ann1.R4UZW9/arahy.Tifrunner.gnm2.ann1.2070QL/ara…	KRJ4S2/5A64T9/WA13PC/D87PD7/DN52HN/X7UXQY/VJ5EI6/VG9BQH/JC6E3B/WNQC8Q/R4UZW9/2070QL/M376CB/M83GCC/CITF9E/I9YSCG/X1JPM4/LDZ3RE/NCP65V/77JLPP/72AJJX/L9NYSD/8PC3NJ/4K87U1/VLN89B/FW92KJ/6MPP0P/NH8KX3/GT6U7J/M8MQLJ/R3Y850/X6V3MP/JQ5986/80N2SK/3M8WGZ/1HBP31/S11XWG/WBR7EV/XRS16L/FG1WAN/4T5ENZ/ES5MTE/MDZ95R/3F07X6/4VL9ZK/C6YA57/GJ51RN/SB0DTV/RA398F/KY6G5X/FQ0JYV/V9SGYL/30U8ZL/Q7S17V/V6Y89Z/TZU5V7/H93RW9/…	76
											MF	GO:0016462	pyrophosphatase activity	74/1269	410/13830	9.28011e-09	2.41283e-07	arahy.Tifrunner.gnm2.ann1.KRJ4S2/arahy.Tifrunner.gnm2.ann1.5A64T9/arahy.Tifrunner.gnm2.ann1.WA13PC/arahy.Tifrunner.gnm2.ann1.D87PD7/arahy.Tifrunner.gnm2.ann1.DN52HN/arahy.Tifrunner.gnm2.ann1.X7UXQY/arahy.Tifrunner.gnm2.ann1.VJ5EI6/arahy.Tifrunner.gnm2.ann1.VG9BQH/arahy.Tifrunner.gnm2.ann1.JC6E3B/arahy.Tifrunner.gnm2.ann1.WNQC8Q/arahy.Tifrunner.gnm2.ann1.R4UZW9/arahy.Tifrunner.gnm2.ann1.2070QL/ara…	KRJ4S2/5A64T9/WA13PC/D87PD7/DN52HN/X7UXQY/VJ5EI6/VG9BQH/JC6E3B/WNQC8Q/R4UZW9/2070QL/M376CB/M83GCC/CITF9E/I9YSCG/X1JPM4/LDZ3RE/NCP65V/77JLPP/72AJJX/L9NYSD/8PC3NJ/4K87U1/VLN89B/FW92KJ/6MPP0P/NH8KX3/GT6U7J/M8MQLJ/R3Y850/X6V3MP/JQ5986/80N2SK/3M8WGZ/1HBP31/S11XWG/WBR7EV/XRS16L/FG1WAN/4T5ENZ/ES5MTE/MDZ95R/3F07X6/4VL9ZK/C6YA57/GJ51RN/SB0DTV/RA398F/KY6G5X/FQ0JYV/V9SGYL/30U8ZL/Q7S17V/V6Y89Z/TZU5V7/UY9GAA/…	74
											MF	GO:0016817	hydrolase activity, acting on acid anhydrides	76/1269	429/13830	1.34641e-08	3.18242e-07	arahy.Tifrunner.gnm2.ann1.KRJ4S2/arahy.Tifrunner.gnm2.ann1.5A64T9/arahy.Tifrunner.gnm2.ann1.WA13PC/arahy.Tifrunner.gnm2.ann1.D87PD7/arahy.Tifrunner.gnm2.ann1.DN52HN/arahy.Tifrunner.gnm2.ann1.X7UXQY/arahy.Tifrunner.gnm2.ann1.VJ5EI6/arahy.Tifrunner.gnm2.ann1.VG9BQH/arahy.Tifrunner.gnm2.ann1.JC6E3B/arahy.Tifrunner.gnm2.ann1.WNQC8Q/arahy.Tifrunner.gnm2.ann1.R4UZW9/arahy.Tifrunner.gnm2.ann1.2070QL/ara…	KRJ4S2/5A64T9/WA13PC/D87PD7/DN52HN/X7UXQY/VJ5EI6/VG9BQH/JC6E3B/WNQC8Q/R4UZW9/2070QL/M376CB/M83GCC/CITF9E/I9YSCG/X1JPM4/LDZ3RE/NCP65V/77JLPP/72AJJX/L9NYSD/8PC3NJ/4K87U1/VLN89B/FW92KJ/6MPP0P/NH8KX3/GT6U7J/M8MQLJ/R3Y850/X6V3MP/JQ5986/80N2SK/3M8WGZ/1HBP31/S11XWG/WBR7EV/XRS16L/FG1WAN/4T5ENZ/ES5MTE/MDZ95R/3F07X6/4VL9ZK/C6YA57/GJ51RN/SB0DTV/RA398F/KY6G5X/FQ0JYV/V9SGYL/30U8ZL/Q7S17V/V6Y89Z/TZU5V7/H93RW9/…	76
											MF	GO:0016798	hydrolase activity, acting on glycosyl bonds	66/1269	374/13830	1.42664e-07	3.09106e-06	arahy.Tifrunner.gnm2.ann1.T7YHMF/arahy.Tifrunner.gnm2.ann1.578PES/arahy.Tifrunner.gnm2.ann1.5I7RSC/arahy.Tifrunner.gnm2.ann1.WVP9YI/arahy.Tifrunner.gnm2.ann1.PKFN9U/arahy.Tifrunner.gnm2.ann1.7DV1VQ/arahy.Tifrunner.gnm2.ann1.7P4FH0/arahy.Tifrunner.gnm2.ann1.NI0LJQ/arahy.Tifrunner.gnm2.ann1.L3DN4L/arahy.Tifrunner.gnm2.ann1.P85M38/arahy.Tifrunner.gnm2.ann1.N7392N/arahy.Tifrunner.gnm2.ann1.424QFW/ara…	T7YHMF/578PES/5I7RSC/WVP9YI/PKFN9U/7DV1VQ/7P4FH0/NI0LJQ/L3DN4L/P85M38/N7392N/424QFW/Y1E6HX/6A53IY/RJX8W8/D801R8/68RGHK/15A7AE/LNQZ69/IQP7TJ/CAL6M2/XL3619/6GA0DJ/JM79CB/L4K1UG/CCG5WH/6Y4HS7/AGSV49/RJ5P85/J31KW7/YS5S6S/09DD91/WZ5PI0/DFNV57/T2VPZC/9E9N8A/SEBE8L/6NL4FR/EA09C8/QX73S9/RSDZ0N/48KEPM/FNWQ0F/FECU6Q/TU8IY1/Q4BXH8/0VG9YA/R34KW1/DR8B4W/T87YCG/0571R5/5V2Y5E/TR0XLC/VQ58UF/08SQ5V/D3GWAL/A99A55/…	66
											MF	GO:0004553	hydrolase activity, hydrolyzing O-glycosyl compounds	62/1269	351/13830	3.29642e-07	6.59285e-06	arahy.Tifrunner.gnm2.ann1.T7YHMF/arahy.Tifrunner.gnm2.ann1.578PES/arahy.Tifrunner.gnm2.ann1.5I7RSC/arahy.Tifrunner.gnm2.ann1.WVP9YI/arahy.Tifrunner.gnm2.ann1.PKFN9U/arahy.Tifrunner.gnm2.ann1.7DV1VQ/arahy.Tifrunner.gnm2.ann1.7P4FH0/arahy.Tifrunner.gnm2.ann1.NI0LJQ/arahy.Tifrunner.gnm2.ann1.L3DN4L/arahy.Tifrunner.gnm2.ann1.P85M38/arahy.Tifrunner.gnm2.ann1.N7392N/arahy.Tifrunner.gnm2.ann1.424QFW/ara…	T7YHMF/578PES/5I7RSC/WVP9YI/PKFN9U/7DV1VQ/7P4FH0/NI0LJQ/L3DN4L/P85M38/N7392N/424QFW/Y1E6HX/6A53IY/D801R8/68RGHK/LNQZ69/IQP7TJ/CAL6M2/XL3619/6GA0DJ/JM79CB/L4K1UG/CCG5WH/6Y4HS7/AGSV49/RJ5P85/J31KW7/YS5S6S/09DD91/WZ5PI0/T2VPZC/9E9N8A/SEBE8L/6NL4FR/QX73S9/RSDZ0N/48KEPM/FNWQ0F/FECU6Q/TU8IY1/Q4BXH8/0VG9YA/R34KW1/DR8B4W/T87YCG/0571R5/5V2Y5E/TR0XLC/VQ58UF/08SQ5V/D3GWAL/A99A55/MT3DPF/US8HBC/S7WXQ9/E0PWE1/…	62
											MF	GO:0016872	intramolecular lyase activity	7/1269	13/13830	5.62685e-05	0.00104499	arahy.Tifrunner.gnm2.ann1.HNK90J/arahy.Tifrunner.gnm2.ann1.23HYFJ/arahy.Tifrunner.gnm2.ann1.NNJC7T/arahy.Tifrunner.gnm2.ann1.96MT2N/arahy.Tifrunner.gnm2.ann1.6JHV2K/novel.3755/arahy.Tifrunner.gnm2.ann1.LGAM8W	HNK90J/23HYFJ/NNJC7T/96MT2N/6JHV2K/-/LGAM8W	7
											MF	GO:0004650	polygalacturonase activity	11/1269	33/13830	0.000107601	0.00186509	arahy.Tifrunner.gnm2.ann1.7P4FH0/arahy.Tifrunner.gnm2.ann1.P85M38/arahy.Tifrunner.gnm2.ann1.LNQZ69/arahy.Tifrunner.gnm2.ann1.L4K1UG/arahy.Tifrunner.gnm2.ann1.CCG5WH/arahy.Tifrunner.gnm2.ann1.Q4BXH8/arahy.Tifrunner.gnm2.ann1.DR8B4W/arahy.Tifrunner.gnm2.ann1.TR0XLC/arahy.Tifrunner.gnm2.ann1.VQ58UF/arahy.Tifrunner.gnm2.ann1.08SQ5V/arahy.Tifrunner.gnm2.ann1.EL0VSN	7P4FH0/P85M38/LNQZ69/L4K1UG/CCG5WH/Q4BXH8/DR8B4W/TR0XLC/VQ58UF/08SQ5V/EL0VSN	11
											MF	GO:0045735	nutrient reservoir activity	10/1269	29/13830	0.000160581	0.00260944	arahy.Tifrunner.gnm2.ann1.667AB5/arahy.Tifrunner.gnm2.ann1.B8VHIV/arahy.Tifrunner.gnm2.ann1.65BX45/arahy.Tifrunner.gnm2.ann1.Y1VCD4/arahy.Tifrunner.gnm2.ann1.T0D6X0/arahy.Tifrunner.gnm2.ann1.G1I4C8/arahy.Tifrunner.gnm2.ann1.Q700U9/arahy.Tifrunner.gnm2.ann1.K3IFPT/arahy.Tifrunner.gnm2.ann1.BQM6WK/arahy.Tifrunner.gnm2.ann1.110YWB	667AB5/B8VHIV/65BX45/Y1VCD4/T0D6X0/G1I4C8/Q700U9/K3IFPT/BQM6WK/110YWB	10
											MF	GO:0003924	GTPase activity	15/1269	62/13830	0.000376596	0.0057597	arahy.Tifrunner.gnm2.ann1.KRJ4S2/arahy.Tifrunner.gnm2.ann1.5A64T9/arahy.Tifrunner.gnm2.ann1.WA13PC/arahy.Tifrunner.gnm2.ann1.X7UXQY/arahy.Tifrunner.gnm2.ann1.JC6E3B/arahy.Tifrunner.gnm2.ann1.M83GCC/arahy.Tifrunner.gnm2.ann1.3M8WGZ/arahy.Tifrunner.gnm2.ann1.1HBP31/arahy.Tifrunner.gnm2.ann1.4VL9ZK/arahy.Tifrunner.gnm2.ann1.SB0DTV/arahy.Tifrunner.gnm2.ann1.Q7S17V/arahy.Tifrunner.gnm2.ann1.GE9U5Y/ara…	KRJ4S2/5A64T9/WA13PC/X7UXQY/JC6E3B/M83GCC/3M8WGZ/1HBP31/4VL9ZK/SB0DTV/Q7S17V/GE9U5Y/6RPN1M/LYMQ75/F91YHM	15
											MF	GO:0140097	catalytic activity, acting on DNA	14/1269	57/13830	0.000495842	0.00716216	arahy.Tifrunner.gnm2.ann1.D87PD7/arahy.Tifrunner.gnm2.ann1.VJ5EI6/arahy.Tifrunner.gnm2.ann1.WNQC8Q/arahy.Tifrunner.gnm2.ann1.15A7AE/arahy.Tifrunner.gnm2.ann1.NCP65V/arahy.Tifrunner.gnm2.ann1.F25EMM/arahy.Tifrunner.gnm2.ann1.R57YID/arahy.Tifrunner.gnm2.ann1.EA09C8/arahy.Tifrunner.gnm2.ann1.SV5NHS/arahy.Tifrunner.gnm2.ann1.U78W58/arahy.Tifrunner.gnm2.ann1.ES5MTE/arahy.Tifrunner.gnm2.ann1.XVSB6Y/nov…	D87PD7/VJ5EI6/WNQC8Q/15A7AE/NCP65V/F25EMM/R57YID/EA09C8/SV5NHS/U78W58/ES5MTE/XVSB6Y/-/-	14
											MF	GO:0030599	pectinesterase activity	14/1269	58/13830	0.000599281	0.00820069	arahy.Tifrunner.gnm2.ann1.RVLE1D/arahy.Tifrunner.gnm2.ann1.0LT2FK/arahy.Tifrunner.gnm2.ann1.Y7SLGU/arahy.Tifrunner.gnm2.ann1.HU828B/arahy.Tifrunner.gnm2.ann1.E4N5F8/arahy.Tifrunner.gnm2.ann1.ERJN8A/arahy.Tifrunner.gnm2.ann1.MY5CGZ/arahy.Tifrunner.gnm2.ann1.CJ5UHC/arahy.Tifrunner.gnm2.ann1.VQD9SG/arahy.Tifrunner.gnm2.ann1.81ICF1/arahy.Tifrunner.gnm2.ann1.26R06I/arahy.Tifrunner.gnm2.ann1.DJ4L33/ara…	RVLE1D/0LT2FK/Y7SLGU/HU828B/E4N5F8/ERJN8A/MY5CGZ/CJ5UHC/VQD9SG/81ICF1/26R06I/DJ4L33/LDSG15/52VWXA	14
											MF	GO:0005544	calcium-dependent phospholipid binding	6/1269	14/13830	0.000927299	0.0120549	arahy.Tifrunner.gnm2.ann1.KS7J3Q/arahy.Tifrunner.gnm2.ann1.FUP8YM/arahy.Tifrunner.gnm2.ann1.47PCZJ/arahy.Tifrunner.gnm2.ann1.8V8U4B/arahy.Tifrunner.gnm2.ann1.L1PEYH/arahy.Tifrunner.gnm2.ann1.HBJI5Q	KS7J3Q/FUP8YM/47PCZJ/8V8U4B/L1PEYH/HBJI5Q	6
											MF	GO:0005507	copper ion binding	14/1269	68/13830	0.00306678	0.0379696	arahy.Tifrunner.gnm2.ann1.PU1FVJ/arahy.Tifrunner.gnm2.ann1.KPK81W/arahy.Tifrunner.gnm2.ann1.ESZ0IC/arahy.Tifrunner.gnm2.ann1.VHB05R/arahy.Tifrunner.gnm2.ann1.52TI3X/arahy.Tifrunner.gnm2.ann1.L85FTG/arahy.Tifrunner.gnm2.ann1.0X0ILC/arahy.Tifrunner.gnm2.ann1.M24PNR/arahy.Tifrunner.gnm2.ann1.DEQ3WR/arahy.Tifrunner.gnm2.ann1.8SQ1RZ/arahy.Tifrunner.gnm2.ann1.UC0Y85/arahy.Tifrunner.gnm2.ann1.UPN45K/ara…	PU1FVJ/KPK81W/ESZ0IC/VHB05R/52TI3X/L85FTG/0X0ILC/M24PNR/DEQ3WR/8SQ1RZ/UC0Y85/UPN45K/X6CF9Y/-	14

## Sheet: L3vsDM_KEGGenrich_significant
Upregulation_L3vsDM_GOenrich_significant											Downregulation_L3vsDM_KEGGenrich_significant
KEGGID	Description	GeneRatio	BgRatio	pvalue	padj	geneID	geneName	keggID	Count		KEGGID	Description	GeneRatio	BgRatio	pvalue	padj	geneID	geneName	keggID	Count
aip00941	Flavonoid biosynthesis	30/596	50/4525	7.11588e-15	8.18327e-13	arahy.Tifrunner.gnm2.ann1.YS6PIM/arahy.Tifrunner.gnm2.ann1.R1Z4C8/arahy.Tifrunner.gnm2.ann1.3WH5A3/arahy.Tifrunner.gnm2.ann1.I6S6H6/arahy.Tifrunner.gnm2.ann1.F4M9UE/arahy.Tifrunner.gnm2.ann1.V739AW/arahy.Tifrunner.gnm2.ann1.K9QGVV/arahy.Tifrunner.gnm2.ann1.VU1QU6/arahy.Tifrunner.gnm2.ann1.PUDN4D/arahy.Tifrunner.gnm2.ann1.M1C18U/arahy.Tifrunner.gnm2.ann1.CM90T6/arahy.Tifrunner.gnm2.ann1.MI4Z30/ara…	YS6PIM/R1Z4C8/3WH5A3/I6S6H6/F4M9UE/V739AW/K9QGVV/VU1QU6/PUDN4D/M1C18U/CM90T6/MI4Z30/JV52YF/HE8J5U/9Q60JN/SGZ2CH/H6K3LP/UKNP9M/QZ74IT/4WXU8P/JB63H4/HC1E0U/WYW97W/9YR5UX/425ZXH/8F7PE4/ADRL3L/303ZYM/TJ3PHW/AXL13P	aip:107638908/aip:107638896/aip:107605371/aip:107638914/aip:107638897/aip:107623037/aip:107616560/aip:107638892/aip:107605370/aip:107638898/aip:107604885/aip:107638929/aip:107638894/aip:107622822/aip:107638918/aip:107608857/aip:107638919/aip:107638244/aip:107608429/aip:107609791/aip:107626903/aip:107638921/aip:107624010/aip:107617937/aip:107617317/aip:107623580/aip:107623043/aip:107638245/aip:107…	30		aip03010	Ribosome	71/501	241/4525	6.30061e-16	7.11969e-14	arahy.Tifrunner.gnm2.ann1.X4YWGS/arahy.Tifrunner.gnm2.ann1.GLN9RQ/arahy.Tifrunner.gnm2.ann1.D10BJJ/arahy.Tifrunner.gnm2.ann1.0IR6V9/novel.693/arahy.Tifrunner.gnm2.ann1.GWDR8P/arahy.Tifrunner.gnm2.ann1.VYGS4N/novel.3445/arahy.Tifrunner.gnm2.ann1.NY8EEB/arahy.Tifrunner.gnm2.ann1.J8QFHP/arahy.Tifrunner.gnm2.ann1.UN3WEE/arahy.Tifrunner.gnm2.ann1.Z3ML6G/arahy.Tifrunner.gnm2.ann1.RPA6KE/arahy.Tifrunner…	X4YWGS/GLN9RQ/D10BJJ/0IR6V9/-/GWDR8P/VYGS4N/-/NY8EEB/J8QFHP/UN3WEE/Z3ML6G/RPA6KE/VAHF8H/GP38YL/QAA1TN/HY6ZXD/RR7AK4/387ULC/2F8MA2/S1YA7W/V1PUB9/BH8J5B/RK9T7W/C4IA98/MJ19SS/T7LP77/FH1S6D/P9EW5D/K0G9DF/24ZAAH/C1V79H/-/4J0P39/0M27V0/PVV2JM/3437EF/XZI9IJ/2YK8S2/882I6B/C3IVFD/QQZY3Q/17TMG9/4HN5I7/DJ1VY2/8ZBB8W/5Q9WIJ/6LW9UW/U66G19/T43LTL/-/1ALG4A/K9NX2S/5DQ8NN/F1HK63/1NF0KF/W50V02/UBQ2DA/3EP68E/8N4V0D…	aip:107643514/aip:107608940/aip:107613993/aip:107619206/aip:107631788/aip:107644853/aip:107626344/aip:107631788/aip:107645431/aip:107645921/aip:107647836/aip:107625907/aip:107638570/aip:107609685/aip:107644466/aip:107617981/aip:107632950/aip:107635324/aip:107625871/aip:107629756/aip:107623588/aip:107644874/aip:107630137/aip:107625526/aip:107643238/aip:107619114/aip:107630760/aip:107625436/aip:107…	71
aip00195	Photosynthesis	23/596	38/4525	8.5397e-12	4.91033e-10	arahy.Tifrunner.gnm2.ann1.1944SK/arahy.Tifrunner.gnm2.ann1.Y7HUGW/arahy.Tifrunner.gnm2.ann1.49ZYT6/arahy.Tifrunner.gnm2.ann1.ZQ3F6U/arahy.Tifrunner.gnm2.ann1.NN0MZU/arahy.Tifrunner.gnm2.ann1.PI6GK2/arahy.Tifrunner.gnm2.ann1.X5CP5W/arahy.Tifrunner.gnm2.ann1.4PD0PP/arahy.Tifrunner.gnm2.ann1.MMUF9T/arahy.Tifrunner.gnm2.ann1.F6CLKD/arahy.Tifrunner.gnm2.ann1.9QX17Y/arahy.Tifrunner.gnm2.ann1.DHZ2RQ/ara…	1944SK/Y7HUGW/49ZYT6/ZQ3F6U/NN0MZU/PI6GK2/X5CP5W/4PD0PP/MMUF9T/F6CLKD/9QX17Y/DHZ2RQ/QP7RRL/YBSA05/QW0L8Q/1B2UBR/F0UT86/18YQBF/PX7M3V/ZS1M1K/XEQF22/TVDX40/I8TN6N	aip:107608659/aip:107623572/aip:107607987/aip:107610637/aip:107614043/aip:107609726/aip:107609311/aip:107645061/aip:107608660/aip:107638627/aip:107613497/aip:107625137/aip:107606055/aip:107617260/aip:107647983/aip:107624794/aip:107629905/aip:107635138/aip:107606010/aip:107626628/aip:107635638/aip:107614431/aip:107612013	23
aip04712	Circadian rhythm - plant	26/596	60/4525	6.67544e-09	2.55892e-07	arahy.Tifrunner.gnm2.ann1.YS6PIM/arahy.Tifrunner.gnm2.ann1.PF3CMY/arahy.Tifrunner.gnm2.ann1.R1Z4C8/arahy.Tifrunner.gnm2.ann1.3WH5A3/arahy.Tifrunner.gnm2.ann1.I6S6H6/arahy.Tifrunner.gnm2.ann1.F4M9UE/arahy.Tifrunner.gnm2.ann1.2F1UPX/arahy.Tifrunner.gnm2.ann1.V739AW/arahy.Tifrunner.gnm2.ann1.VU1QU6/arahy.Tifrunner.gnm2.ann1.PUDN4D/arahy.Tifrunner.gnm2.ann1.M1C18U/arahy.Tifrunner.gnm2.ann1.CM90T6/ara…	YS6PIM/PF3CMY/R1Z4C8/3WH5A3/I6S6H6/F4M9UE/2F1UPX/V739AW/VU1QU6/PUDN4D/M1C18U/CM90T6/MI4Z30/JV52YF/9Q60JN/8U3XLV/H6K3LP/UKNP9M/NZI24B/HC1E0U/IC82WL/A9G6ZW/W24P9U/5NL3D9/SZWP5S/303ZYM	aip:107638908/aip:107623097/aip:107638896/aip:107605371/aip:107638914/aip:107638897/aip:107633888/aip:107623037/aip:107638892/aip:107605370/aip:107638898/aip:107604885/aip:107638929/aip:107638894/aip:107638918/aip:107639316/aip:107638919/aip:107638244/aip:107630714/aip:107638921/aip:107617992/aip:107623338/aip:107618453/aip:107617449/aip:107644978/aip:107638245	26
aip04626	Plant-pathogen interaction	48/596	173/4525	1.60114e-07	4.60329e-06	arahy.Tifrunner.gnm2.ann1.EJ82H8/arahy.Tifrunner.gnm2.ann1.R5RNX8/novel.4404/arahy.Tifrunner.gnm2.ann1.XUAL01/arahy.Tifrunner.gnm2.ann1.VGZ3RK/arahy.Tifrunner.gnm2.ann1.P2RW1V/arahy.Tifrunner.gnm2.ann1.AF4FIK/arahy.Tifrunner.gnm2.ann1.RRC04T/arahy.Tifrunner.gnm2.ann1.WQJ971/novel.4395/novel.840/arahy.Tifrunner.gnm2.ann1.L6WGFW/arahy.Tifrunner.gnm2.ann1.1645LU/arahy.Tifrunner.gnm2.ann1.BL385Q/arah…	EJ82H8/R5RNX8/-/XUAL01/VGZ3RK/P2RW1V/AF4FIK/RRC04T/WQJ971/-/-/L6WGFW/1645LU/BL385Q/H7PRHK/5G1Q9A/-/FVU3TQ/XI5WK7/-/H47VCY/U91BEN/0IH89K/J8HGUJ/-/ADL7PQ/L410JY/JE2YM9/A2IS88/JJFW66/6KP4CV/T9PLK1/J8KPK7/Y7XFN8/4S0H6B/HK0XZ1/B6D6GK/90BUAB/-/I0TYPH/CW6LLE/TEYT15/6QX9MQ/L44J93/YDHQ7Y/HV4IE8/D3D30P/JMIG5W	aip:107605097/aip:107643920/aip:107609502/aip:107609203/aip:107643919/aip:107623623/aip:107629170/aip:107645909/aip:107631522/aip:107609660/aip:107631752/aip:107635423/aip:107631945/aip:107618936/aip:107645534/aip:107645702/aip:107612059/aip:107629387/aip:107618328/aip:107631752/aip:107605934/aip:107624350/aip:107643100/aip:107633698/aip:107648421/aip:107645286/aip:107635053/aip:107622364/aip:107…	48
aip00591	Linoleic acid metabolism	13/596	21/4525	2.34828e-07	5.40105e-06	arahy.Tifrunner.gnm2.ann1.04F84Q/arahy.Tifrunner.gnm2.ann1.TRRP7J/arahy.Tifrunner.gnm2.ann1.E4P4QB/arahy.Tifrunner.gnm2.ann1.ZS7YSR/arahy.Tifrunner.gnm2.ann1.AIGQ5R/arahy.Tifrunner.gnm2.ann1.B9PVT7/arahy.Tifrunner.gnm2.ann1.6TJ5BP/arahy.Tifrunner.gnm2.ann1.ZE2CQ7/arahy.Tifrunner.gnm2.ann1.NDAY03/arahy.Tifrunner.gnm2.ann1.0TX3JS/arahy.Tifrunner.gnm2.ann1.G021HG/arahy.Tifrunner.gnm2.ann1.I5VDER/ara…	04F84Q/TRRP7J/E4P4QB/ZS7YSR/AIGQ5R/B9PVT7/6TJ5BP/ZE2CQ7/NDAY03/0TX3JS/G021HG/I5VDER/F8CF98	aip:107631225/aip:107617859/aip:107645532/aip:107645896/aip:107617549/aip:107617165/aip:107646151/aip:107605495/aip:107617328/aip:107617884/aip:107632005/aip:107627453/aip:107617419	13
aip00592	alpha-Linolenic acid metabolism	19/596	44/4525	8.07544e-07	1.54779e-05	arahy.Tifrunner.gnm2.ann1.5A3JDR/arahy.Tifrunner.gnm2.ann1.H5H05M/arahy.Tifrunner.gnm2.ann1.K55J2B/arahy.Tifrunner.gnm2.ann1.04F84Q/arahy.Tifrunner.gnm2.ann1.TRRP7J/arahy.Tifrunner.gnm2.ann1.E4P4QB/arahy.Tifrunner.gnm2.ann1.WI4YKF/arahy.Tifrunner.gnm2.ann1.QLS1U0/arahy.Tifrunner.gnm2.ann1.6TJ5BP/arahy.Tifrunner.gnm2.ann1.ZE2CQ7/arahy.Tifrunner.gnm2.ann1.LX1BG3/arahy.Tifrunner.gnm2.ann1.03WWG0/ara…	5A3JDR/H5H05M/K55J2B/04F84Q/TRRP7J/E4P4QB/WI4YKF/QLS1U0/6TJ5BP/ZE2CQ7/LX1BG3/03WWG0/FSAK9D/DB4GMR/G021HG/UDES1U/I5VDER/I2ECPT/5KWE5R	aip:107605447/aip:107623642/aip:107625546/aip:107631225/aip:107617859/aip:107645532/aip:107621422/aip:107643225/aip:107646151/aip:107605495/aip:107638698/aip:107643226/aip:107643776/aip:107620751/aip:107632005/aip:107631105/aip:107627453/aip:107605716/aip:107629758	19
aip04016	MAPK signaling pathway - plant	31/596	132/4525	0.000730058	0.0106637	arahy.Tifrunner.gnm2.ann1.EJ82H8/arahy.Tifrunner.gnm2.ann1.Y2W1T6/arahy.Tifrunner.gnm2.ann1.XUAL01/arahy.Tifrunner.gnm2.ann1.2H77W4/arahy.Tifrunner.gnm2.ann1.AF4FIK/arahy.Tifrunner.gnm2.ann1.RRC04T/novel.2280/arahy.Tifrunner.gnm2.ann1.WQJ971/arahy.Tifrunner.gnm2.ann1.X6L8L6/arahy.Tifrunner.gnm2.ann1.45B7J4/arahy.Tifrunner.gnm2.ann1.68T27Q/arahy.Tifrunner.gnm2.ann1.0IH89K/arahy.Tifrunner.gnm2.ann1…	EJ82H8/Y2W1T6/XUAL01/2H77W4/AF4FIK/RRC04T/-/WQJ971/X6L8L6/45B7J4/68T27Q/0IH89K/G0QKVL/HN94BD/ISVC9H/8K9FRI/VQ5KVR/798WTR/L410JY/JE2YM9/ALH963/96VLZ9/R3SNN2/B6D6GK/90BUAB/I0TYPH/CW6LLE/VUY3N3/YDHQ7Y/W95UJ0/JEK05P	aip:107605097/aip:107639692/aip:107609203/aip:107617935/aip:107629170/aip:107645909/aip:107616586/aip:107631522/aip:107645666/aip:107605358/aip:107632201/aip:107643100/aip:107619480/aip:107612838/aip:107635917/aip:107623014/aip:107609548/aip:107613604/aip:107635053/aip:107622364/aip:107623018/aip:107630556/aip:107613371/aip:107635103/aip:107606098/aip:107630752/aip:107630745/aip:107609666/aip:107…	31
aip00906	Carotenoid biosynthesis	10/596	25/4525	0.00074182	0.0106637	arahy.Tifrunner.gnm2.ann1.W3GBX7/arahy.Tifrunner.gnm2.ann1.LXP1WJ/arahy.Tifrunner.gnm2.ann1.HJX0E8/arahy.Tifrunner.gnm2.ann1.TUF7J0/arahy.Tifrunner.gnm2.ann1.H1IQ00/arahy.Tifrunner.gnm2.ann1.L0KK3Q/arahy.Tifrunner.gnm2.ann1.Z05M3L/arahy.Tifrunner.gnm2.ann1.663RID/arahy.Tifrunner.gnm2.ann1.8YR14Z/arahy.Tifrunner.gnm2.ann1.71H07L	W3GBX7/LXP1WJ/HJX0E8/TUF7J0/H1IQ00/L0KK3Q/Z05M3L/663RID/8YR14Z/71H07L	aip:107608999/aip:107623345/aip:107630506/aip:107638266/aip:107626771/aip:107645737/aip:107608731/aip:107624293/aip:107632055/aip:107644881	10
aip00130	Ubiquinone and other terpenoid-quinone biosynthesis	15/596	48/4525	0.00086092	0.0110006	arahy.Tifrunner.gnm2.ann1.IMLK5J/arahy.Tifrunner.gnm2.ann1.VGN2GE/arahy.Tifrunner.gnm2.ann1.K9QGVV/arahy.Tifrunner.gnm2.ann1.86NI01/arahy.Tifrunner.gnm2.ann1.9C2QS4/arahy.Tifrunner.gnm2.ann1.SGZ2CH/arahy.Tifrunner.gnm2.ann1.NC09XL/arahy.Tifrunner.gnm2.ann1.D0AYNK/arahy.Tifrunner.gnm2.ann1.DP8G4M/arahy.Tifrunner.gnm2.ann1.U7PRNJ/arahy.Tifrunner.gnm2.ann1.R6A5BY/arahy.Tifrunner.gnm2.ann1.PUHY82/ara…	IMLK5J/VGN2GE/K9QGVV/86NI01/9C2QS4/SGZ2CH/NC09XL/D0AYNK/DP8G4M/U7PRNJ/R6A5BY/PUHY82/2XHE7W/L5LHX1/-	aip:107643184/aip:107642241/aip:107616560/aip:107630573/aip:107630920/aip:107608857/aip:107638370/aip:107638847/aip:107635345/aip:107631655/aip:107623139/aip:107625586/aip:107628739/aip:107630223/aip:107630120	15
aip00196	Photosynthesis - antenna proteins	7/596	16/4525	0.00258829	0.0297654	arahy.Tifrunner.gnm2.ann1.YZ06AV/arahy.Tifrunner.gnm2.ann1.NKTC04/arahy.Tifrunner.gnm2.ann1.RLTX4G/arahy.Tifrunner.gnm2.ann1.JKC32H/arahy.Tifrunner.gnm2.ann1.YZB02J/arahy.Tifrunner.gnm2.ann1.14YEDZ/arahy.Tifrunner.gnm2.ann1.5CP0AS	YZ06AV/NKTC04/RLTX4G/JKC32H/YZB02J/14YEDZ/5CP0AS	aip:107631562/aip:107625738/aip:107629493/aip:107630097/aip:107630444/aip:107613430/aip:107645350	7
aip00940	Phenylpropanoid biosynthesis	26/596	117/4525	0.00432404	0.0447193	arahy.Tifrunner.gnm2.ann1.I3Z6BS/arahy.Tifrunner.gnm2.ann1.NXIZ0N/arahy.Tifrunner.gnm2.ann1.FFL3CR/arahy.Tifrunner.gnm2.ann1.I8FEWW/arahy.Tifrunner.gnm2.ann1.IMLK5J/arahy.Tifrunner.gnm2.ann1.D92ENK/arahy.Tifrunner.gnm2.ann1.EXJG55/arahy.Tifrunner.gnm2.ann1.VGN2GE/arahy.Tifrunner.gnm2.ann1.K9QGVV/arahy.Tifrunner.gnm2.ann1.6G1FH3/arahy.Tifrunner.gnm2.ann1.NH7NMJ/arahy.Tifrunner.gnm2.ann1.SGZ2CH/ara…	I3Z6BS/NXIZ0N/FFL3CR/I8FEWW/IMLK5J/D92ENK/EXJG55/VGN2GE/K9QGVV/6G1FH3/NH7NMJ/SGZ2CH/NC09XL/6WM8G7/JB63H4/7YZ5GE/IE3GQ3/W7Q4YE/FWY8EA/T73DV5/9YR5UX/ADRL3L/EKB7S2/AXL13P/NB2RRK/SY7QJV	aip:107605008/aip:107623966/aip:107622387/aip:107609251/aip:107643184/aip:107625271/aip:107627586/aip:107642241/aip:107616560/aip:107639611/aip:107630128/aip:107608857/aip:107638370/aip:107634056/aip:107626903/aip:107645326/aip:107639610/aip:107622386/aip:107619040/aip:107637955/aip:107617937/aip:107623043/aip:107605007/aip:107604697/aip:107617800/aip:107644362	26
aip00860	Porphyrin and chlorophyll metabolism	15/596	56/4525	0.00466637	0.0447193	arahy.Tifrunner.gnm2.ann1.XR90DA/arahy.Tifrunner.gnm2.ann1.S4AEC7/arahy.Tifrunner.gnm2.ann1.SF9WRK/arahy.Tifrunner.gnm2.ann1.ZBZ06L/arahy.Tifrunner.gnm2.ann1.IW0ZP6/arahy.Tifrunner.gnm2.ann1.XE2WF0/arahy.Tifrunner.gnm2.ann1.0MK326/arahy.Tifrunner.gnm2.ann1.55WK8U/arahy.Tifrunner.gnm2.ann1.R2JXRC/arahy.Tifrunner.gnm2.ann1.32MEWD/novel.56/arahy.Tifrunner.gnm2.ann1.SCV0WK/arahy.Tifrunner.gnm2.ann1.K…	XR90DA/S4AEC7/SF9WRK/ZBZ06L/IW0ZP6/XE2WF0/0MK326/55WK8U/R2JXRC/32MEWD/-/SCV0WK/KXDS8S/4585DL/8GH2US	aip:107625452/aip:107613015/aip:107626276/aip:107633107/aip:107609171/aip:107604718/aip:107642980/aip:107623324/aip:107644375/aip:107630429/aip:107610203/aip:107618299/aip:107643140/aip:107629280/aip:107625360	15

## Sheet: L2vsL1_GOenrich_significant
Upregulation_L2vsL1_GOenrich_significant											Downregulation_L2vsL1_GOenrich_significant
Category	GOID	Description	GeneRatio	BgRatio	pvalue	padj	geneID	geneName	Count		Category	GOID	Description	GeneRatio	BgRatio	pvalue	padj	geneID	geneName	Count
CC	GO:0034357	photosynthetic membrane	9/76	76/4792	2.37668e-06	3.30477e-05	arahy.Tifrunner.gnm2.ann1.MMUF9T/arahy.Tifrunner.gnm2.ann1.V1P8P6/arahy.Tifrunner.gnm2.ann1.NN0MZU/arahy.Tifrunner.gnm2.ann1.9042LP/arahy.Tifrunner.gnm2.ann1.HB1P9N/arahy.Tifrunner.gnm2.ann1.1944SK/arahy.Tifrunner.gnm2.ann1.PI6GK2/arahy.Tifrunner.gnm2.ann1.TN6DUA/arahy.Tifrunner.gnm2.ann1.TVDX40	MMUF9T/V1P8P6/NN0MZU/9042LP/HB1P9N/1944SK/PI6GK2/TN6DUA/TVDX40	9		BP	GO:0009607	response to biotic stimulus	24/678	91/13530	1.04773e-11	3.91851e-09	arahy.Tifrunner.gnm2.ann1.V9MVEL/arahy.Tifrunner.gnm2.ann1.XX8GUS/arahy.Tifrunner.gnm2.ann1.I9NQTG/arahy.Tifrunner.gnm2.ann1.D236HJ/arahy.Tifrunner.gnm2.ann1.3A6XR1/arahy.Tifrunner.gnm2.ann1.MD79KS/arahy.Tifrunner.gnm2.ann1.9B2XEY/arahy.Tifrunner.gnm2.ann1.BNMM5E/arahy.Tifrunner.gnm2.ann1.5V07QU/arahy.Tifrunner.gnm2.ann1.8M77KD/arahy.Tifrunner.gnm2.ann1.H9TBH9/arahy.Tifrunner.gnm2.ann1.HESX93/ara…	V9MVEL/XX8GUS/I9NQTG/D236HJ/3A6XR1/MD79KS/9B2XEY/BNMM5E/5V07QU/8M77KD/H9TBH9/HESX93/TQJ4QI/J3SX56/0PC5WU/4T2HBI/84ERH3/RQ2DW4/Z1CSCG/E66HT9/FRGP6V/GLQ2UZ/MYBU45/UE6XF8	24
CC	GO:0009579	thylakoid	9/76	79/4792	3.30477e-06	3.30477e-05	arahy.Tifrunner.gnm2.ann1.MMUF9T/arahy.Tifrunner.gnm2.ann1.V1P8P6/arahy.Tifrunner.gnm2.ann1.NN0MZU/arahy.Tifrunner.gnm2.ann1.9042LP/arahy.Tifrunner.gnm2.ann1.HB1P9N/arahy.Tifrunner.gnm2.ann1.1944SK/arahy.Tifrunner.gnm2.ann1.PI6GK2/arahy.Tifrunner.gnm2.ann1.TN6DUA/arahy.Tifrunner.gnm2.ann1.TVDX40	MMUF9T/V1P8P6/NN0MZU/9042LP/HB1P9N/1944SK/PI6GK2/TN6DUA/TVDX40	9		BP	GO:0006952	defense response	26/678	116/13530	7.76744e-11	1.45251e-08	arahy.Tifrunner.gnm2.ann1.IS2QLD/arahy.Tifrunner.gnm2.ann1.V9MVEL/arahy.Tifrunner.gnm2.ann1.IDU4K1/arahy.Tifrunner.gnm2.ann1.XX8GUS/arahy.Tifrunner.gnm2.ann1.I9NQTG/arahy.Tifrunner.gnm2.ann1.D236HJ/arahy.Tifrunner.gnm2.ann1.3A6XR1/arahy.Tifrunner.gnm2.ann1.MD79KS/arahy.Tifrunner.gnm2.ann1.9B2XEY/arahy.Tifrunner.gnm2.ann1.BNMM5E/arahy.Tifrunner.gnm2.ann1.5V07QU/arahy.Tifrunner.gnm2.ann1.8M77KD/ara…	IS2QLD/V9MVEL/IDU4K1/XX8GUS/I9NQTG/D236HJ/3A6XR1/MD79KS/9B2XEY/BNMM5E/5V07QU/8M77KD/H9TBH9/HESX93/TQJ4QI/J3SX56/0PC5WU/4T2HBI/84ERH3/RQ2DW4/Z1CSCG/E66HT9/FRGP6V/GLQ2UZ/MYBU45/UE6XF8	26
CC	GO:0044436	thylakoid part	9/76	79/4792	3.30477e-06	3.30477e-05	arahy.Tifrunner.gnm2.ann1.MMUF9T/arahy.Tifrunner.gnm2.ann1.V1P8P6/arahy.Tifrunner.gnm2.ann1.NN0MZU/arahy.Tifrunner.gnm2.ann1.9042LP/arahy.Tifrunner.gnm2.ann1.HB1P9N/arahy.Tifrunner.gnm2.ann1.1944SK/arahy.Tifrunner.gnm2.ann1.PI6GK2/arahy.Tifrunner.gnm2.ann1.TN6DUA/arahy.Tifrunner.gnm2.ann1.TVDX40	MMUF9T/V1P8P6/NN0MZU/9042LP/HB1P9N/1944SK/PI6GK2/TN6DUA/TVDX40	9		BP	GO:0006928	movement of cell or subcellular component	20/678	118/13530	1.50096e-06	0.00014034	arahy.Tifrunner.gnm2.ann1.9E1YVZ/arahy.Tifrunner.gnm2.ann1.FG1WAN/arahy.Tifrunner.gnm2.ann1.ISPD6P/arahy.Tifrunner.gnm2.ann1.I9YSCG/arahy.Tifrunner.gnm2.ann1.V9SGYL/arahy.Tifrunner.gnm2.ann1.V43IMF/arahy.Tifrunner.gnm2.ann1.R4UZW9/arahy.Tifrunner.gnm2.ann1.S11XWG/arahy.Tifrunner.gnm2.ann1.43WYWC/arahy.Tifrunner.gnm2.ann1.Q869IZ/arahy.Tifrunner.gnm2.ann1.X1JPM4/arahy.Tifrunner.gnm2.ann1.U8R44T/ara…	9E1YVZ/FG1WAN/ISPD6P/I9YSCG/V9SGYL/V43IMF/R4UZW9/S11XWG/43WYWC/Q869IZ/X1JPM4/U8R44T/4727LR/3F07X6/GJ51RN/VUE9H8/JU456M/NH8KX3/6MPP0P/0L3W6A	20
CC	GO:0009521	photosystem	7/76	71/4792	0.000112622	0.000844662	arahy.Tifrunner.gnm2.ann1.MMUF9T/arahy.Tifrunner.gnm2.ann1.9042LP/arahy.Tifrunner.gnm2.ann1.HB1P9N/arahy.Tifrunner.gnm2.ann1.1944SK/arahy.Tifrunner.gnm2.ann1.PI6GK2/arahy.Tifrunner.gnm2.ann1.TN6DUA/arahy.Tifrunner.gnm2.ann1.TVDX40	MMUF9T/9042LP/HB1P9N/1944SK/PI6GK2/TN6DUA/TVDX40	7		BP	GO:0007018	microtubule-based movement	20/678	118/13530	1.50096e-06	0.00014034	arahy.Tifrunner.gnm2.ann1.9E1YVZ/arahy.Tifrunner.gnm2.ann1.FG1WAN/arahy.Tifrunner.gnm2.ann1.ISPD6P/arahy.Tifrunner.gnm2.ann1.I9YSCG/arahy.Tifrunner.gnm2.ann1.V9SGYL/arahy.Tifrunner.gnm2.ann1.V43IMF/arahy.Tifrunner.gnm2.ann1.R4UZW9/arahy.Tifrunner.gnm2.ann1.S11XWG/arahy.Tifrunner.gnm2.ann1.43WYWC/arahy.Tifrunner.gnm2.ann1.Q869IZ/arahy.Tifrunner.gnm2.ann1.X1JPM4/arahy.Tifrunner.gnm2.ann1.U8R44T/ara…	9E1YVZ/FG1WAN/ISPD6P/I9YSCG/V9SGYL/V43IMF/R4UZW9/S11XWG/43WYWC/Q869IZ/X1JPM4/U8R44T/4727LR/3F07X6/GJ51RN/VUE9H8/JU456M/NH8KX3/6MPP0P/0L3W6A	20
CC	GO:0005667	transcription factor complex	5/76	36/4792	0.000225662	0.00135397	arahy.Tifrunner.gnm2.ann1.54F4RD/arahy.Tifrunner.gnm2.ann1.1J1N84/arahy.Tifrunner.gnm2.ann1.8BD1V8/arahy.Tifrunner.gnm2.ann1.UUW3MN/arahy.Tifrunner.gnm2.ann1.4U64XY	54F4RD/1J1N84/8BD1V8/UUW3MN/4U64XY	5		BP	GO:0042737	drug catabolic process	8/678	26/13530	2.66459e-05	0.00199311	arahy.Tifrunner.gnm2.ann1.AK92GL/arahy.Tifrunner.gnm2.ann1.9IV7G6/arahy.Tifrunner.gnm2.ann1.W9U8CY/arahy.Tifrunner.gnm2.ann1.3K2WNH/arahy.Tifrunner.gnm2.ann1.X4CZV7/arahy.Tifrunner.gnm2.ann1.Q1PJAN/arahy.Tifrunner.gnm2.ann1.SBZM2C/arahy.Tifrunner.gnm2.ann1.2J0KXT	AK92GL/9IV7G6/W9U8CY/3K2WNH/X4CZV7/Q1PJAN/SBZM2C/2J0KXT	8
CC	GO:0009522	photosystem I	4/76	23/4792	0.000411658	0.00205829	arahy.Tifrunner.gnm2.ann1.9042LP/arahy.Tifrunner.gnm2.ann1.HB1P9N/arahy.Tifrunner.gnm2.ann1.PI6GK2/arahy.Tifrunner.gnm2.ann1.TN6DUA	9042LP/HB1P9N/PI6GK2/TN6DUA	4		BP	GO:0007017	microtubule-based process	21/678	161/13530	5.40913e-05	0.00308718	arahy.Tifrunner.gnm2.ann1.8XZZ1K/arahy.Tifrunner.gnm2.ann1.9E1YVZ/arahy.Tifrunner.gnm2.ann1.FG1WAN/arahy.Tifrunner.gnm2.ann1.ISPD6P/arahy.Tifrunner.gnm2.ann1.I9YSCG/arahy.Tifrunner.gnm2.ann1.V9SGYL/arahy.Tifrunner.gnm2.ann1.V43IMF/arahy.Tifrunner.gnm2.ann1.R4UZW9/arahy.Tifrunner.gnm2.ann1.S11XWG/arahy.Tifrunner.gnm2.ann1.43WYWC/arahy.Tifrunner.gnm2.ann1.Q869IZ/arahy.Tifrunner.gnm2.ann1.X1JPM4/ara…	8XZZ1K/9E1YVZ/FG1WAN/ISPD6P/I9YSCG/V9SGYL/V43IMF/R4UZW9/S11XWG/43WYWC/Q869IZ/X1JPM4/U8R44T/4727LR/3F07X6/GJ51RN/VUE9H8/JU456M/NH8KX3/6MPP0P/0L3W6A	21
CC	GO:0009538	photosystem I reaction center	3/76	12/4792	0.000761059	0.00300596	arahy.Tifrunner.gnm2.ann1.HB1P9N/arahy.Tifrunner.gnm2.ann1.PI6GK2/arahy.Tifrunner.gnm2.ann1.TN6DUA	HB1P9N/PI6GK2/TN6DUA	3		BP	GO:0071554	cell wall organization or biogenesis	19/678	138/13530	5.77814e-05	0.00308718	arahy.Tifrunner.gnm2.ann1.AK92GL/arahy.Tifrunner.gnm2.ann1.K12VEC/arahy.Tifrunner.gnm2.ann1.59WLWN/arahy.Tifrunner.gnm2.ann1.6SD2NF/arahy.Tifrunner.gnm2.ann1.LDSG15/arahy.Tifrunner.gnm2.ann1.35IWU0/arahy.Tifrunner.gnm2.ann1.E4N5F8/arahy.Tifrunner.gnm2.ann1.LY2JWZ/arahy.Tifrunner.gnm2.ann1.MR90IT/arahy.Tifrunner.gnm2.ann1.3K2WNH/arahy.Tifrunner.gnm2.ann1.X4CZV7/arahy.Tifrunner.gnm2.ann1.TVCH94/ara…	AK92GL/K12VEC/59WLWN/6SD2NF/LDSG15/35IWU0/E4N5F8/LY2JWZ/MR90IT/3K2WNH/X4CZV7/TVCH94/4E2B06/323PP5/Q1PJAN/BCJ26C/SBZM2C/VNPE8R/2J0KXT	19
CC	GO:0042651	thylakoid membrane	5/76	47/4792	0.000801588	0.00300596	arahy.Tifrunner.gnm2.ann1.MMUF9T/arahy.Tifrunner.gnm2.ann1.V1P8P6/arahy.Tifrunner.gnm2.ann1.NN0MZU/arahy.Tifrunner.gnm2.ann1.1944SK/arahy.Tifrunner.gnm2.ann1.TVDX40	MMUF9T/V1P8P6/NN0MZU/1944SK/TVDX40	5		BP	GO:0006022	aminoglycan metabolic process	8/678	31/13530	0.000107691	0.00503455	arahy.Tifrunner.gnm2.ann1.AK92GL/arahy.Tifrunner.gnm2.ann1.3K2WNH/arahy.Tifrunner.gnm2.ann1.X4CZV7/arahy.Tifrunner.gnm2.ann1.DF90RT/arahy.Tifrunner.gnm2.ann1.828BJC/arahy.Tifrunner.gnm2.ann1.Q1PJAN/arahy.Tifrunner.gnm2.ann1.SBZM2C/arahy.Tifrunner.gnm2.ann1.2J0KXT	AK92GL/3K2WNH/X4CZV7/DF90RT/828BJC/Q1PJAN/SBZM2C/2J0KXT	8
CC	GO:0048046	apoplast	3/76	33/4792	0.0148685	0.0495616	arahy.Tifrunner.gnm2.ann1.68HMAV/arahy.Tifrunner.gnm2.ann1.0PHB1J/arahy.Tifrunner.gnm2.ann1.8EK9UN	68HMAV/0PHB1J/8EK9UN	3		BP	GO:0006026	aminoglycan catabolic process	6/678	20/13530	0.000327914	0.00721412	arahy.Tifrunner.gnm2.ann1.AK92GL/arahy.Tifrunner.gnm2.ann1.3K2WNH/arahy.Tifrunner.gnm2.ann1.X4CZV7/arahy.Tifrunner.gnm2.ann1.Q1PJAN/arahy.Tifrunner.gnm2.ann1.SBZM2C/arahy.Tifrunner.gnm2.ann1.2J0KXT	AK92GL/3K2WNH/X4CZV7/Q1PJAN/SBZM2C/2J0KXT	6
MF	GO:0016746	transferase activity, transferring acyl groups	24/423	372/20926	6.66185e-07	0.000110587	arahy.Tifrunner.gnm2.ann1.GD0HFB/arahy.Tifrunner.gnm2.ann1.9NYV5L/arahy.Tifrunner.gnm2.ann1.YLB5I5/arahy.Tifrunner.gnm2.ann1.5S5IIT/arahy.Tifrunner.gnm2.ann1.G84CIW/arahy.Tifrunner.gnm2.ann1.NFXQ6B/arahy.Tifrunner.gnm2.ann1.ND3FHR/arahy.Tifrunner.gnm2.ann1.06CD8W/arahy.Tifrunner.gnm2.ann1.GE7JSC/arahy.Tifrunner.gnm2.ann1.AYAJ7Z/arahy.Tifrunner.gnm2.ann1.I7VPJ4/arahy.Tifrunner.gnm2.ann1.F4TQ07/ara…	GD0HFB/9NYV5L/YLB5I5/5S5IIT/G84CIW/NFXQ6B/ND3FHR/06CD8W/GE7JSC/AYAJ7Z/I7VPJ4/F4TQ07/IA9U5E/GX8EW1/C6P1EN/-/9YR5UX/V10K31/71E5Q9/U93XWB/W1BVEK/CS6G3T/VU0ITX/GM1YIR	24		BP	GO:0006030	chitin metabolic process	6/678	20/13530	0.000327914	0.00721412	arahy.Tifrunner.gnm2.ann1.AK92GL/arahy.Tifrunner.gnm2.ann1.3K2WNH/arahy.Tifrunner.gnm2.ann1.X4CZV7/arahy.Tifrunner.gnm2.ann1.Q1PJAN/arahy.Tifrunner.gnm2.ann1.SBZM2C/arahy.Tifrunner.gnm2.ann1.2J0KXT	AK92GL/3K2WNH/X4CZV7/Q1PJAN/SBZM2C/2J0KXT	6
MF	GO:0042132	fructose 1,6-bisphosphate 1-phosphatase activity	4/423	14/20926	0.000140301	0.011645	arahy.Tifrunner.gnm2.ann1.M6YT3U/arahy.Tifrunner.gnm2.ann1.EZF9IN/arahy.Tifrunner.gnm2.ann1.EMU47I/arahy.Tifrunner.gnm2.ann1.P6MJUK	M6YT3U/EZF9IN/EMU47I/P6MJUK	4		BP	GO:0006032	chitin catabolic process	6/678	20/13530	0.000327914	0.00721412	arahy.Tifrunner.gnm2.ann1.AK92GL/arahy.Tifrunner.gnm2.ann1.3K2WNH/arahy.Tifrunner.gnm2.ann1.X4CZV7/arahy.Tifrunner.gnm2.ann1.Q1PJAN/arahy.Tifrunner.gnm2.ann1.SBZM2C/arahy.Tifrunner.gnm2.ann1.2J0KXT	AK92GL/3K2WNH/X4CZV7/Q1PJAN/SBZM2C/2J0KXT	6
MF	GO:0019203	carbohydrate phosphatase activity	4/423	19/20926	0.000501435	0.0147178	arahy.Tifrunner.gnm2.ann1.M6YT3U/arahy.Tifrunner.gnm2.ann1.EZF9IN/arahy.Tifrunner.gnm2.ann1.EMU47I/arahy.Tifrunner.gnm2.ann1.P6MJUK	M6YT3U/EZF9IN/EMU47I/P6MJUK	4		BP	GO:0006040	amino sugar metabolic process	6/678	20/13530	0.000327914	0.00721412	arahy.Tifrunner.gnm2.ann1.AK92GL/arahy.Tifrunner.gnm2.ann1.3K2WNH/arahy.Tifrunner.gnm2.ann1.X4CZV7/arahy.Tifrunner.gnm2.ann1.Q1PJAN/arahy.Tifrunner.gnm2.ann1.SBZM2C/arahy.Tifrunner.gnm2.ann1.2J0KXT	AK92GL/3K2WNH/X4CZV7/Q1PJAN/SBZM2C/2J0KXT	6
MF	GO:0050308	sugar-phosphatase activity	4/423	19/20926	0.000501435	0.0147178	arahy.Tifrunner.gnm2.ann1.M6YT3U/arahy.Tifrunner.gnm2.ann1.EZF9IN/arahy.Tifrunner.gnm2.ann1.EMU47I/arahy.Tifrunner.gnm2.ann1.P6MJUK	M6YT3U/EZF9IN/EMU47I/P6MJUK	4		BP	GO:0016998	cell wall macromolecule catabolic process	6/678	20/13530	0.000327914	0.00721412	arahy.Tifrunner.gnm2.ann1.AK92GL/arahy.Tifrunner.gnm2.ann1.3K2WNH/arahy.Tifrunner.gnm2.ann1.X4CZV7/arahy.Tifrunner.gnm2.ann1.Q1PJAN/arahy.Tifrunner.gnm2.ann1.SBZM2C/arahy.Tifrunner.gnm2.ann1.2J0KXT	AK92GL/3K2WNH/X4CZV7/Q1PJAN/SBZM2C/2J0KXT	6
MF	GO:0016705	oxidoreductase activity, acting on paired donors, with incorporation or reduction of molecular oxygen	21/423	465/20926	0.000555874	0.0147178	arahy.Tifrunner.gnm2.ann1.GS1HJ9/arahy.Tifrunner.gnm2.ann1.AC0A7B/arahy.Tifrunner.gnm2.ann1.8ZP0HC/arahy.Tifrunner.gnm2.ann1.P3BMC7/arahy.Tifrunner.gnm2.ann1.57KEBM/arahy.Tifrunner.gnm2.ann1.H82QG0/arahy.Tifrunner.gnm2.ann1.TL9E5R/arahy.Tifrunner.gnm2.ann1.FVXT0M/arahy.Tifrunner.gnm2.ann1.HVXZ0P/arahy.Tifrunner.gnm2.ann1.IKG909/arahy.Tifrunner.gnm2.ann1.MD7XU0/arahy.Tifrunner.gnm2.ann1.J8Y94D/ara…	GS1HJ9/AC0A7B/8ZP0HC/P3BMC7/57KEBM/H82QG0/TL9E5R/FVXT0M/HVXZ0P/IKG909/MD7XU0/J8Y94D/48QVST/F2XVK1/4VZ1PT/1SGL6Z/K8H9R8/G691ZN/VN8AVF/J9N3PQ/VPW2G6	21		BP	GO:0044036	cell wall macromolecule metabolic process	6/678	20/13530	0.000327914	0.00721412	arahy.Tifrunner.gnm2.ann1.AK92GL/arahy.Tifrunner.gnm2.ann1.3K2WNH/arahy.Tifrunner.gnm2.ann1.X4CZV7/arahy.Tifrunner.gnm2.ann1.Q1PJAN/arahy.Tifrunner.gnm2.ann1.SBZM2C/arahy.Tifrunner.gnm2.ann1.2J0KXT	AK92GL/3K2WNH/X4CZV7/Q1PJAN/SBZM2C/2J0KXT	6
MF	GO:0016747	transferase activity, transferring acyl groups other than amino-acyl groups	15/423	280/20926	0.000618076	0.0147178	arahy.Tifrunner.gnm2.ann1.GD0HFB/arahy.Tifrunner.gnm2.ann1.9NYV5L/arahy.Tifrunner.gnm2.ann1.ND3FHR/arahy.Tifrunner.gnm2.ann1.06CD8W/arahy.Tifrunner.gnm2.ann1.GE7JSC/arahy.Tifrunner.gnm2.ann1.AYAJ7Z/arahy.Tifrunner.gnm2.ann1.I7VPJ4/arahy.Tifrunner.gnm2.ann1.F4TQ07/arahy.Tifrunner.gnm2.ann1.GX8EW1/novel.27/arahy.Tifrunner.gnm2.ann1.9YR5UX/arahy.Tifrunner.gnm2.ann1.V10K31/arahy.Tifrunner.gnm2.ann1.C…	GD0HFB/9NYV5L/ND3FHR/06CD8W/GE7JSC/AYAJ7Z/I7VPJ4/F4TQ07/GX8EW1/-/9YR5UX/V10K31/CS6G3T/VU0ITX/GM1YIR	15		BP	GO:0046348	amino sugar catabolic process	6/678	20/13530	0.000327914	0.00721412	arahy.Tifrunner.gnm2.ann1.AK92GL/arahy.Tifrunner.gnm2.ann1.3K2WNH/arahy.Tifrunner.gnm2.ann1.X4CZV7/arahy.Tifrunner.gnm2.ann1.Q1PJAN/arahy.Tifrunner.gnm2.ann1.SBZM2C/arahy.Tifrunner.gnm2.ann1.2J0KXT	AK92GL/3K2WNH/X4CZV7/Q1PJAN/SBZM2C/2J0KXT	6
MF	GO:0005506	iron ion binding	21/423	469/20926	0.000620631	0.0147178	arahy.Tifrunner.gnm2.ann1.GS1HJ9/arahy.Tifrunner.gnm2.ann1.AC0A7B/arahy.Tifrunner.gnm2.ann1.8ZP0HC/arahy.Tifrunner.gnm2.ann1.P3BMC7/arahy.Tifrunner.gnm2.ann1.57KEBM/arahy.Tifrunner.gnm2.ann1.H82QG0/arahy.Tifrunner.gnm2.ann1.TL9E5R/arahy.Tifrunner.gnm2.ann1.FVXT0M/arahy.Tifrunner.gnm2.ann1.HVXZ0P/arahy.Tifrunner.gnm2.ann1.IKG909/arahy.Tifrunner.gnm2.ann1.MD7XU0/arahy.Tifrunner.gnm2.ann1.J8Y94D/ara…	GS1HJ9/AC0A7B/8ZP0HC/P3BMC7/57KEBM/H82QG0/TL9E5R/FVXT0M/HVXZ0P/IKG909/MD7XU0/J8Y94D/48QVST/F2XVK1/4VZ1PT/1SGL6Z/K8H9R8/G691ZN/VN8AVF/J9N3PQ/VPW2G6	21		BP	GO:1901071	glucosamine-containing compound metabolic process	6/678	20/13530	0.000327914	0.00721412	arahy.Tifrunner.gnm2.ann1.AK92GL/arahy.Tifrunner.gnm2.ann1.3K2WNH/arahy.Tifrunner.gnm2.ann1.X4CZV7/arahy.Tifrunner.gnm2.ann1.Q1PJAN/arahy.Tifrunner.gnm2.ann1.SBZM2C/arahy.Tifrunner.gnm2.ann1.2J0KXT	AK92GL/3K2WNH/X4CZV7/Q1PJAN/SBZM2C/2J0KXT	6
MF	GO:0005507	copper ion binding	8/423	96/20926	0.000733675	0.0152238	arahy.Tifrunner.gnm2.ann1.ME1Y07/arahy.Tifrunner.gnm2.ann1.WW5JWV/arahy.Tifrunner.gnm2.ann1.QC7R0Y/arahy.Tifrunner.gnm2.ann1.STP0AL/arahy.Tifrunner.gnm2.ann1.QF72F5/arahy.Tifrunner.gnm2.ann1.1YIR2K/arahy.Tifrunner.gnm2.ann1.VWV3IQ/arahy.Tifrunner.gnm2.ann1.PBZG4X	ME1Y07/WW5JWV/QC7R0Y/STP0AL/QF72F5/1YIR2K/VWV3IQ/PBZG4X	8		BP	GO:1901072	glucosamine-containing compound catabolic process	6/678	20/13530	0.000327914	0.00721412	arahy.Tifrunner.gnm2.ann1.AK92GL/arahy.Tifrunner.gnm2.ann1.3K2WNH/arahy.Tifrunner.gnm2.ann1.X4CZV7/arahy.Tifrunner.gnm2.ann1.Q1PJAN/arahy.Tifrunner.gnm2.ann1.SBZM2C/arahy.Tifrunner.gnm2.ann1.2J0KXT	AK92GL/3K2WNH/X4CZV7/Q1PJAN/SBZM2C/2J0KXT	6
											BP	GO:0005976	polysaccharide metabolic process	17/678	147/13530	0.00110028	0.0228613	arahy.Tifrunner.gnm2.ann1.S6SHXY/arahy.Tifrunner.gnm2.ann1.63MW46/arahy.Tifrunner.gnm2.ann1.B1AFV9/arahy.Tifrunner.gnm2.ann1.T08SBC/arahy.Tifrunner.gnm2.ann1.LNBI6T/arahy.Tifrunner.gnm2.ann1.6M56FL/arahy.Tifrunner.gnm2.ann1.WB2G9J/arahy.Tifrunner.gnm2.ann1.JNS4CJ/arahy.Tifrunner.gnm2.ann1.NQ88PQ/arahy.Tifrunner.gnm2.ann1.A28NZ9/arahy.Tifrunner.gnm2.ann1.IXET8P/arahy.Tifrunner.gnm2.ann1.Y0TSMC/ara…	S6SHXY/63MW46/B1AFV9/T08SBC/LNBI6T/6M56FL/WB2G9J/JNS4CJ/NQ88PQ/A28NZ9/IXET8P/Y0TSMC/R4QMSQ/82KWKE/DN5312/4YM5KJ/A5U4H6	17
											BP	GO:0000271	polysaccharide biosynthetic process	13/678	100/13530	0.00142548	0.0231795	arahy.Tifrunner.gnm2.ann1.S6SHXY/arahy.Tifrunner.gnm2.ann1.T08SBC/arahy.Tifrunner.gnm2.ann1.LNBI6T/arahy.Tifrunner.gnm2.ann1.6M56FL/arahy.Tifrunner.gnm2.ann1.WB2G9J/arahy.Tifrunner.gnm2.ann1.JNS4CJ/arahy.Tifrunner.gnm2.ann1.A28NZ9/arahy.Tifrunner.gnm2.ann1.IXET8P/arahy.Tifrunner.gnm2.ann1.R4QMSQ/arahy.Tifrunner.gnm2.ann1.82KWKE/arahy.Tifrunner.gnm2.ann1.DN5312/arahy.Tifrunner.gnm2.ann1.4YM5KJ/ara…	S6SHXY/T08SBC/LNBI6T/6M56FL/WB2G9J/JNS4CJ/A28NZ9/IXET8P/R4QMSQ/82KWKE/DN5312/4YM5KJ/A5U4H6	13
											BP	GO:0009250	glucan biosynthetic process	13/678	100/13530	0.00142548	0.0231795	arahy.Tifrunner.gnm2.ann1.S6SHXY/arahy.Tifrunner.gnm2.ann1.T08SBC/arahy.Tifrunner.gnm2.ann1.LNBI6T/arahy.Tifrunner.gnm2.ann1.6M56FL/arahy.Tifrunner.gnm2.ann1.WB2G9J/arahy.Tifrunner.gnm2.ann1.JNS4CJ/arahy.Tifrunner.gnm2.ann1.A28NZ9/arahy.Tifrunner.gnm2.ann1.IXET8P/arahy.Tifrunner.gnm2.ann1.R4QMSQ/arahy.Tifrunner.gnm2.ann1.82KWKE/arahy.Tifrunner.gnm2.ann1.DN5312/arahy.Tifrunner.gnm2.ann1.4YM5KJ/ara…	S6SHXY/T08SBC/LNBI6T/6M56FL/WB2G9J/JNS4CJ/A28NZ9/IXET8P/R4QMSQ/82KWKE/DN5312/4YM5KJ/A5U4H6	13
											BP	GO:0033692	cellular polysaccharide biosynthetic process	13/678	100/13530	0.00142548	0.0231795	arahy.Tifrunner.gnm2.ann1.S6SHXY/arahy.Tifrunner.gnm2.ann1.T08SBC/arahy.Tifrunner.gnm2.ann1.LNBI6T/arahy.Tifrunner.gnm2.ann1.6M56FL/arahy.Tifrunner.gnm2.ann1.WB2G9J/arahy.Tifrunner.gnm2.ann1.JNS4CJ/arahy.Tifrunner.gnm2.ann1.A28NZ9/arahy.Tifrunner.gnm2.ann1.IXET8P/arahy.Tifrunner.gnm2.ann1.R4QMSQ/arahy.Tifrunner.gnm2.ann1.82KWKE/arahy.Tifrunner.gnm2.ann1.DN5312/arahy.Tifrunner.gnm2.ann1.4YM5KJ/ara…	S6SHXY/T08SBC/LNBI6T/6M56FL/WB2G9J/JNS4CJ/A28NZ9/IXET8P/R4QMSQ/82KWKE/DN5312/4YM5KJ/A5U4H6	13
											BP	GO:0051273	beta-glucan metabolic process	13/678	100/13530	0.00142548	0.0231795	arahy.Tifrunner.gnm2.ann1.S6SHXY/arahy.Tifrunner.gnm2.ann1.T08SBC/arahy.Tifrunner.gnm2.ann1.LNBI6T/arahy.Tifrunner.gnm2.ann1.6M56FL/arahy.Tifrunner.gnm2.ann1.WB2G9J/arahy.Tifrunner.gnm2.ann1.JNS4CJ/arahy.Tifrunner.gnm2.ann1.A28NZ9/arahy.Tifrunner.gnm2.ann1.IXET8P/arahy.Tifrunner.gnm2.ann1.R4QMSQ/arahy.Tifrunner.gnm2.ann1.82KWKE/arahy.Tifrunner.gnm2.ann1.DN5312/arahy.Tifrunner.gnm2.ann1.4YM5KJ/ara…	S6SHXY/T08SBC/LNBI6T/6M56FL/WB2G9J/JNS4CJ/A28NZ9/IXET8P/R4QMSQ/82KWKE/DN5312/4YM5KJ/A5U4H6	13
											BP	GO:0051274	beta-glucan biosynthetic process	13/678	100/13530	0.00142548	0.0231795	arahy.Tifrunner.gnm2.ann1.S6SHXY/arahy.Tifrunner.gnm2.ann1.T08SBC/arahy.Tifrunner.gnm2.ann1.LNBI6T/arahy.Tifrunner.gnm2.ann1.6M56FL/arahy.Tifrunner.gnm2.ann1.WB2G9J/arahy.Tifrunner.gnm2.ann1.JNS4CJ/arahy.Tifrunner.gnm2.ann1.A28NZ9/arahy.Tifrunner.gnm2.ann1.IXET8P/arahy.Tifrunner.gnm2.ann1.R4QMSQ/arahy.Tifrunner.gnm2.ann1.82KWKE/arahy.Tifrunner.gnm2.ann1.DN5312/arahy.Tifrunner.gnm2.ann1.4YM5KJ/ara…	S6SHXY/T08SBC/LNBI6T/6M56FL/WB2G9J/JNS4CJ/A28NZ9/IXET8P/R4QMSQ/82KWKE/DN5312/4YM5KJ/A5U4H6	13
											BP	GO:0016051	carbohydrate biosynthetic process	17/678	157/13530	0.0022581	0.0351887	arahy.Tifrunner.gnm2.ann1.S6SHXY/arahy.Tifrunner.gnm2.ann1.T08SBC/arahy.Tifrunner.gnm2.ann1.LNBI6T/arahy.Tifrunner.gnm2.ann1.6M56FL/arahy.Tifrunner.gnm2.ann1.WB2G9J/arahy.Tifrunner.gnm2.ann1.JNS4CJ/arahy.Tifrunner.gnm2.ann1.R1F113/arahy.Tifrunner.gnm2.ann1.A28NZ9/arahy.Tifrunner.gnm2.ann1.BMN4NJ/arahy.Tifrunner.gnm2.ann1.IXET8P/arahy.Tifrunner.gnm2.ann1.PWAA2D/arahy.Tifrunner.gnm2.ann1.R4QMSQ/ara…	S6SHXY/T08SBC/LNBI6T/6M56FL/WB2G9J/JNS4CJ/R1F113/A28NZ9/BMN4NJ/IXET8P/PWAA2D/R4QMSQ/82KWKE/DN5312/4YM5KJ/A5U4H6/FZMU71	17
											BP	GO:0006073	cellular glucan metabolic process	15/678	133/13530	0.00269949	0.036526	arahy.Tifrunner.gnm2.ann1.S6SHXY/arahy.Tifrunner.gnm2.ann1.63MW46/arahy.Tifrunner.gnm2.ann1.B1AFV9/arahy.Tifrunner.gnm2.ann1.T08SBC/arahy.Tifrunner.gnm2.ann1.LNBI6T/arahy.Tifrunner.gnm2.ann1.6M56FL/arahy.Tifrunner.gnm2.ann1.WB2G9J/arahy.Tifrunner.gnm2.ann1.JNS4CJ/arahy.Tifrunner.gnm2.ann1.A28NZ9/arahy.Tifrunner.gnm2.ann1.IXET8P/arahy.Tifrunner.gnm2.ann1.R4QMSQ/arahy.Tifrunner.gnm2.ann1.82KWKE/ara…	S6SHXY/63MW46/B1AFV9/T08SBC/LNBI6T/6M56FL/WB2G9J/JNS4CJ/A28NZ9/IXET8P/R4QMSQ/82KWKE/DN5312/4YM5KJ/A5U4H6	15
											BP	GO:0044042	glucan metabolic process	15/678	133/13530	0.00269949	0.036526	arahy.Tifrunner.gnm2.ann1.S6SHXY/arahy.Tifrunner.gnm2.ann1.63MW46/arahy.Tifrunner.gnm2.ann1.B1AFV9/arahy.Tifrunner.gnm2.ann1.T08SBC/arahy.Tifrunner.gnm2.ann1.LNBI6T/arahy.Tifrunner.gnm2.ann1.6M56FL/arahy.Tifrunner.gnm2.ann1.WB2G9J/arahy.Tifrunner.gnm2.ann1.JNS4CJ/arahy.Tifrunner.gnm2.ann1.A28NZ9/arahy.Tifrunner.gnm2.ann1.IXET8P/arahy.Tifrunner.gnm2.ann1.R4QMSQ/arahy.Tifrunner.gnm2.ann1.82KWKE/ara…	S6SHXY/63MW46/B1AFV9/T08SBC/LNBI6T/6M56FL/WB2G9J/JNS4CJ/A28NZ9/IXET8P/R4QMSQ/82KWKE/DN5312/4YM5KJ/A5U4H6	15
											BP	GO:0044264	cellular polysaccharide metabolic process	15/678	133/13530	0.00269949	0.036526	arahy.Tifrunner.gnm2.ann1.S6SHXY/arahy.Tifrunner.gnm2.ann1.63MW46/arahy.Tifrunner.gnm2.ann1.B1AFV9/arahy.Tifrunner.gnm2.ann1.T08SBC/arahy.Tifrunner.gnm2.ann1.LNBI6T/arahy.Tifrunner.gnm2.ann1.6M56FL/arahy.Tifrunner.gnm2.ann1.WB2G9J/arahy.Tifrunner.gnm2.ann1.JNS4CJ/arahy.Tifrunner.gnm2.ann1.A28NZ9/arahy.Tifrunner.gnm2.ann1.IXET8P/arahy.Tifrunner.gnm2.ann1.R4QMSQ/arahy.Tifrunner.gnm2.ann1.82KWKE/ara…	S6SHXY/63MW46/B1AFV9/T08SBC/LNBI6T/6M56FL/WB2G9J/JNS4CJ/A28NZ9/IXET8P/R4QMSQ/82KWKE/DN5312/4YM5KJ/A5U4H6	15
											BP	GO:1901136	carbohydrate derivative catabolic process	6/678	29/13530	0.00273457	0.036526	arahy.Tifrunner.gnm2.ann1.AK92GL/arahy.Tifrunner.gnm2.ann1.3K2WNH/arahy.Tifrunner.gnm2.ann1.X4CZV7/arahy.Tifrunner.gnm2.ann1.Q1PJAN/arahy.Tifrunner.gnm2.ann1.SBZM2C/arahy.Tifrunner.gnm2.ann1.2J0KXT	AK92GL/3K2WNH/X4CZV7/Q1PJAN/SBZM2C/2J0KXT	6
											BP	GO:0045229	external encapsulating structure organization	13/678	109/13530	0.00310855	0.0387533	arahy.Tifrunner.gnm2.ann1.K12VEC/arahy.Tifrunner.gnm2.ann1.59WLWN/arahy.Tifrunner.gnm2.ann1.6SD2NF/arahy.Tifrunner.gnm2.ann1.LDSG15/arahy.Tifrunner.gnm2.ann1.35IWU0/arahy.Tifrunner.gnm2.ann1.E4N5F8/arahy.Tifrunner.gnm2.ann1.LY2JWZ/arahy.Tifrunner.gnm2.ann1.MR90IT/arahy.Tifrunner.gnm2.ann1.TVCH94/arahy.Tifrunner.gnm2.ann1.4E2B06/arahy.Tifrunner.gnm2.ann1.323PP5/arahy.Tifrunner.gnm2.ann1.BCJ26C/ara…	K12VEC/59WLWN/6SD2NF/LDSG15/35IWU0/E4N5F8/LY2JWZ/MR90IT/TVCH94/4E2B06/323PP5/BCJ26C/VNPE8R	13
											BP	GO:0071555	cell wall organization	13/678	109/13530	0.00310855	0.0387533	arahy.Tifrunner.gnm2.ann1.K12VEC/arahy.Tifrunner.gnm2.ann1.59WLWN/arahy.Tifrunner.gnm2.ann1.6SD2NF/arahy.Tifrunner.gnm2.ann1.LDSG15/arahy.Tifrunner.gnm2.ann1.35IWU0/arahy.Tifrunner.gnm2.ann1.E4N5F8/arahy.Tifrunner.gnm2.ann1.LY2JWZ/arahy.Tifrunner.gnm2.ann1.MR90IT/arahy.Tifrunner.gnm2.ann1.TVCH94/arahy.Tifrunner.gnm2.ann1.4E2B06/arahy.Tifrunner.gnm2.ann1.323PP5/arahy.Tifrunner.gnm2.ann1.BCJ26C/ara…	K12VEC/59WLWN/6SD2NF/LDSG15/35IWU0/E4N5F8/LY2JWZ/MR90IT/TVCH94/4E2B06/323PP5/BCJ26C/VNPE8R	13
											BP	GO:0006694	steroid biosynthetic process	5/678	21/13530	0.00324029	0.0390925	arahy.Tifrunner.gnm2.ann1.ZH6VX0/arahy.Tifrunner.gnm2.ann1.I8IQWM/arahy.Tifrunner.gnm2.ann1.QU1D1P/arahy.Tifrunner.gnm2.ann1.RRB9FM/arahy.Tifrunner.gnm2.ann1.8BL5SS	ZH6VX0/I8IQWM/QU1D1P/RRB9FM/8BL5SS	5
											BP	GO:0042545	cell wall modification	11/678	86/13530	0.00367397	0.0429395	arahy.Tifrunner.gnm2.ann1.6SD2NF/arahy.Tifrunner.gnm2.ann1.LDSG15/arahy.Tifrunner.gnm2.ann1.35IWU0/arahy.Tifrunner.gnm2.ann1.E4N5F8/arahy.Tifrunner.gnm2.ann1.LY2JWZ/arahy.Tifrunner.gnm2.ann1.MR90IT/arahy.Tifrunner.gnm2.ann1.TVCH94/arahy.Tifrunner.gnm2.ann1.4E2B06/arahy.Tifrunner.gnm2.ann1.323PP5/arahy.Tifrunner.gnm2.ann1.BCJ26C/arahy.Tifrunner.gnm2.ann1.VNPE8R	6SD2NF/LDSG15/35IWU0/E4N5F8/LY2JWZ/MR90IT/TVCH94/4E2B06/323PP5/BCJ26C/VNPE8R	11
											CC	GO:0005618	cell wall	16/163	122/4792	2.77237e-06	9.01019e-05	arahy.Tifrunner.gnm2.ann1.63MW46/arahy.Tifrunner.gnm2.ann1.B1AFV9/arahy.Tifrunner.gnm2.ann1.6SD2NF/arahy.Tifrunner.gnm2.ann1.AX86KU/arahy.Tifrunner.gnm2.ann1.LDSG15/arahy.Tifrunner.gnm2.ann1.35IWU0/arahy.Tifrunner.gnm2.ann1.E4N5F8/arahy.Tifrunner.gnm2.ann1.LY2JWZ/arahy.Tifrunner.gnm2.ann1.MR90IT/arahy.Tifrunner.gnm2.ann1.TVCH94/arahy.Tifrunner.gnm2.ann1.4E2B06/arahy.Tifrunner.gnm2.ann1.311ZAG/ara…	63MW46/B1AFV9/6SD2NF/AX86KU/LDSG15/35IWU0/E4N5F8/LY2JWZ/MR90IT/TVCH94/4E2B06/311ZAG/323PP5/FJ0G75/BCJ26C/VNPE8R	16
											CC	GO:0030312	external encapsulating structure	16/163	122/4792	2.77237e-06	9.01019e-05	arahy.Tifrunner.gnm2.ann1.63MW46/arahy.Tifrunner.gnm2.ann1.B1AFV9/arahy.Tifrunner.gnm2.ann1.6SD2NF/arahy.Tifrunner.gnm2.ann1.AX86KU/arahy.Tifrunner.gnm2.ann1.LDSG15/arahy.Tifrunner.gnm2.ann1.35IWU0/arahy.Tifrunner.gnm2.ann1.E4N5F8/arahy.Tifrunner.gnm2.ann1.LY2JWZ/arahy.Tifrunner.gnm2.ann1.MR90IT/arahy.Tifrunner.gnm2.ann1.TVCH94/arahy.Tifrunner.gnm2.ann1.4E2B06/arahy.Tifrunner.gnm2.ann1.311ZAG/ara…	63MW46/B1AFV9/6SD2NF/AX86KU/LDSG15/35IWU0/E4N5F8/LY2JWZ/MR90IT/TVCH94/4E2B06/311ZAG/323PP5/FJ0G75/BCJ26C/VNPE8R	16
											CC	GO:0071944	cell periphery	21/163	236/4792	3.94499e-05	0.000854747	arahy.Tifrunner.gnm2.ann1.63MW46/arahy.Tifrunner.gnm2.ann1.B1AFV9/arahy.Tifrunner.gnm2.ann1.6SD2NF/arahy.Tifrunner.gnm2.ann1.AX86KU/arahy.Tifrunner.gnm2.ann1.LDSG15/arahy.Tifrunner.gnm2.ann1.35IWU0/arahy.Tifrunner.gnm2.ann1.E4N5F8/arahy.Tifrunner.gnm2.ann1.LY2JWZ/arahy.Tifrunner.gnm2.ann1.MR90IT/arahy.Tifrunner.gnm2.ann1.TVCH94/arahy.Tifrunner.gnm2.ann1.4E2B06/arahy.Tifrunner.gnm2.ann1.SHSL16/ara…	63MW46/B1AFV9/6SD2NF/AX86KU/LDSG15/35IWU0/E4N5F8/LY2JWZ/MR90IT/TVCH94/4E2B06/SHSL16/311ZAG/323PP5/FJ0G75/BCJ26C/IXET8P/VNPE8R/DN5312/4YM5KJ/A5U4H6	21
											MF	GO:0008017	microtubule binding	24/879	140/20926	4.15308e-09	5.63603e-07	arahy.Tifrunner.gnm2.ann1.9E1YVZ/arahy.Tifrunner.gnm2.ann1.FG1WAN/arahy.Tifrunner.gnm2.ann1.ISPD6P/arahy.Tifrunner.gnm2.ann1.I9YSCG/arahy.Tifrunner.gnm2.ann1.V9SGYL/arahy.Tifrunner.gnm2.ann1.V43IMF/arahy.Tifrunner.gnm2.ann1.R4UZW9/arahy.Tifrunner.gnm2.ann1.HXE52Q/arahy.Tifrunner.gnm2.ann1.S11XWG/arahy.Tifrunner.gnm2.ann1.HI90ZC/arahy.Tifrunner.gnm2.ann1.JE30L8/arahy.Tifrunner.gnm2.ann1.8SID5H/ara…	9E1YVZ/FG1WAN/ISPD6P/I9YSCG/V9SGYL/V43IMF/R4UZW9/HXE52Q/S11XWG/HI90ZC/JE30L8/8SID5H/43WYWC/Q869IZ/X1JPM4/U8R44T/4727LR/3F07X6/GJ51RN/VUE9H8/JU456M/NH8KX3/6MPP0P/0L3W6A	24
											MF	GO:0015631	tubulin binding	24/879	143/20926	6.42116e-09	5.63603e-07	arahy.Tifrunner.gnm2.ann1.9E1YVZ/arahy.Tifrunner.gnm2.ann1.FG1WAN/arahy.Tifrunner.gnm2.ann1.ISPD6P/arahy.Tifrunner.gnm2.ann1.I9YSCG/arahy.Tifrunner.gnm2.ann1.V9SGYL/arahy.Tifrunner.gnm2.ann1.V43IMF/arahy.Tifrunner.gnm2.ann1.R4UZW9/arahy.Tifrunner.gnm2.ann1.HXE52Q/arahy.Tifrunner.gnm2.ann1.S11XWG/arahy.Tifrunner.gnm2.ann1.HI90ZC/arahy.Tifrunner.gnm2.ann1.JE30L8/arahy.Tifrunner.gnm2.ann1.8SID5H/ara…	9E1YVZ/FG1WAN/ISPD6P/I9YSCG/V9SGYL/V43IMF/R4UZW9/HXE52Q/S11XWG/HI90ZC/JE30L8/8SID5H/43WYWC/Q869IZ/X1JPM4/U8R44T/4727LR/3F07X6/GJ51RN/VUE9H8/JU456M/NH8KX3/6MPP0P/0L3W6A	24
											MF	GO:0008092	cytoskeletal protein binding	29/879	203/20926	8.13988e-09	5.63603e-07	arahy.Tifrunner.gnm2.ann1.ML916E/arahy.Tifrunner.gnm2.ann1.9E1YVZ/arahy.Tifrunner.gnm2.ann1.FG1WAN/arahy.Tifrunner.gnm2.ann1.ISPD6P/arahy.Tifrunner.gnm2.ann1.I9YSCG/arahy.Tifrunner.gnm2.ann1.V9SGYL/arahy.Tifrunner.gnm2.ann1.SE8RA9/arahy.Tifrunner.gnm2.ann1.V43IMF/arahy.Tifrunner.gnm2.ann1.R4UZW9/arahy.Tifrunner.gnm2.ann1.HXE52Q/arahy.Tifrunner.gnm2.ann1.S11XWG/arahy.Tifrunner.gnm2.ann1.HI90ZC/ara…	ML916E/9E1YVZ/FG1WAN/ISPD6P/I9YSCG/V9SGYL/SE8RA9/V43IMF/R4UZW9/HXE52Q/S11XWG/HI90ZC/JE30L8/8SID5H/43WYWC/Q869IZ/5P8G4V/X1JPM4/03EXEF/U8R44T/4727LR/3F07X6/GJ51RN/C1QDUR/VUE9H8/JU456M/NH8KX3/6MPP0P/0L3W6A	29
											MF	GO:0030246	carbohydrate binding	34/879	268/20926	9.63425e-09	5.63603e-07	novel.2140/arahy.Tifrunner.gnm2.ann1.R1XS8N/arahy.Tifrunner.gnm2.ann1.TAR5IY/arahy.Tifrunner.gnm2.ann1.0ZF8VJ/arahy.Tifrunner.gnm2.ann1.68RGHK/arahy.Tifrunner.gnm2.ann1.H7N144/arahy.Tifrunner.gnm2.ann1.19P32S/arahy.Tifrunner.gnm2.ann1.ZECT0Q/novel.1704/arahy.Tifrunner.gnm2.ann1.ZS5EQ8/arahy.Tifrunner.gnm2.ann1.RPPF3H/arahy.Tifrunner.gnm2.ann1.72B7PK/arahy.Tifrunner.gnm2.ann1.5EG1XI/arahy.Tifrunne…	-/R1XS8N/TAR5IY/0ZF8VJ/68RGHK/H7N144/19P32S/ZECT0Q/-/ZS5EQ8/RPPF3H/72B7PK/5EG1XI/XY3DS6/EPH7QX/-/DCC0MI/Q6PWNF/JDR7GI/W1ERKC/KTW86Y/KD88GI/55VZFW/Z1NGKZ/LSE3HU/RSS8YY/M1LVA5/5MT86C/BG7UA0/PKFN9U/N0HV1Z/7NQA48/8T9KRJ/L3XW27	34
											MF	GO:0003777	microtubule motor activity	20/879	118/20926	9.80819e-08	4.59023e-06	arahy.Tifrunner.gnm2.ann1.9E1YVZ/arahy.Tifrunner.gnm2.ann1.FG1WAN/arahy.Tifrunner.gnm2.ann1.ISPD6P/arahy.Tifrunner.gnm2.ann1.I9YSCG/arahy.Tifrunner.gnm2.ann1.V9SGYL/arahy.Tifrunner.gnm2.ann1.V43IMF/arahy.Tifrunner.gnm2.ann1.R4UZW9/arahy.Tifrunner.gnm2.ann1.S11XWG/arahy.Tifrunner.gnm2.ann1.43WYWC/arahy.Tifrunner.gnm2.ann1.Q869IZ/arahy.Tifrunner.gnm2.ann1.X1JPM4/arahy.Tifrunner.gnm2.ann1.U8R44T/ara…	9E1YVZ/FG1WAN/ISPD6P/I9YSCG/V9SGYL/V43IMF/R4UZW9/S11XWG/43WYWC/Q869IZ/X1JPM4/U8R44T/4727LR/3F07X6/GJ51RN/VUE9H8/JU456M/NH8KX3/6MPP0P/0L3W6A	20
											MF	GO:0003774	motor activity	21/879	158/20926	3.01802e-06	0.000117703	arahy.Tifrunner.gnm2.ann1.9E1YVZ/arahy.Tifrunner.gnm2.ann1.FG1WAN/arahy.Tifrunner.gnm2.ann1.ISPD6P/arahy.Tifrunner.gnm2.ann1.I9YSCG/arahy.Tifrunner.gnm2.ann1.V9SGYL/arahy.Tifrunner.gnm2.ann1.V43IMF/arahy.Tifrunner.gnm2.ann1.R4UZW9/arahy.Tifrunner.gnm2.ann1.S11XWG/arahy.Tifrunner.gnm2.ann1.43WYWC/arahy.Tifrunner.gnm2.ann1.VLN89B/arahy.Tifrunner.gnm2.ann1.Q869IZ/arahy.Tifrunner.gnm2.ann1.X1JPM4/ara…	9E1YVZ/FG1WAN/ISPD6P/I9YSCG/V9SGYL/V43IMF/R4UZW9/S11XWG/43WYWC/VLN89B/Q869IZ/X1JPM4/U8R44T/4727LR/3F07X6/GJ51RN/VUE9H8/JU456M/NH8KX3/6MPP0P/0L3W6A	21
											MF	GO:0008061	chitin binding	5/879	12/20926	8.00028e-05	0.00267438	arahy.Tifrunner.gnm2.ann1.AK92GL/arahy.Tifrunner.gnm2.ann1.3K2WNH/arahy.Tifrunner.gnm2.ann1.Q1PJAN/arahy.Tifrunner.gnm2.ann1.SBZM2C/arahy.Tifrunner.gnm2.ann1.2J0KXT	AK92GL/3K2WNH/Q1PJAN/SBZM2C/2J0KXT	5
											MF	GO:0004568	chitinase activity	6/879	20/20926	0.000126103	0.00363779	arahy.Tifrunner.gnm2.ann1.AK92GL/arahy.Tifrunner.gnm2.ann1.3K2WNH/arahy.Tifrunner.gnm2.ann1.X4CZV7/arahy.Tifrunner.gnm2.ann1.Q1PJAN/arahy.Tifrunner.gnm2.ann1.SBZM2C/arahy.Tifrunner.gnm2.ann1.2J0KXT	AK92GL/3K2WNH/X4CZV7/Q1PJAN/SBZM2C/2J0KXT	6
											MF	GO:0035251	UDP-glucosyltransferase activity	14/879	106/20926	0.000139915	0.00363779	arahy.Tifrunner.gnm2.ann1.S6SHXY/arahy.Tifrunner.gnm2.ann1.T08SBC/arahy.Tifrunner.gnm2.ann1.LNBI6T/arahy.Tifrunner.gnm2.ann1.6M56FL/arahy.Tifrunner.gnm2.ann1.WB2G9J/arahy.Tifrunner.gnm2.ann1.4VZ14Z/arahy.Tifrunner.gnm2.ann1.JNS4CJ/arahy.Tifrunner.gnm2.ann1.A28NZ9/arahy.Tifrunner.gnm2.ann1.IXET8P/arahy.Tifrunner.gnm2.ann1.R4QMSQ/arahy.Tifrunner.gnm2.ann1.82KWKE/arahy.Tifrunner.gnm2.ann1.DN5312/ara…	S6SHXY/T08SBC/LNBI6T/6M56FL/WB2G9J/4VZ14Z/JNS4CJ/A28NZ9/IXET8P/R4QMSQ/82KWKE/DN5312/4YM5KJ/A5U4H6	14
											MF	GO:0005516	calmodulin binding	9/879	49/20926	0.000176836	0.00413796	arahy.Tifrunner.gnm2.ann1.R2NPVK/novel.1135/arahy.Tifrunner.gnm2.ann1.3T6VK1/arahy.Tifrunner.gnm2.ann1.LG7ZS8/arahy.Tifrunner.gnm2.ann1.GM51F1/arahy.Tifrunner.gnm2.ann1.NSK5D4/arahy.Tifrunner.gnm2.ann1.5CXD2A/arahy.Tifrunner.gnm2.ann1.R41K8Z/arahy.Tifrunner.gnm2.ann1.35SLR1	R2NPVK/-/3T6VK1/LG7ZS8/GM51F1/NSK5D4/5CXD2A/R41K8Z/35SLR1	9
											MF	GO:0046527	glucosyltransferase activity	16/879	141/20926	0.00029156	0.00620229	arahy.Tifrunner.gnm2.ann1.S6SHXY/arahy.Tifrunner.gnm2.ann1.63MW46/arahy.Tifrunner.gnm2.ann1.B1AFV9/arahy.Tifrunner.gnm2.ann1.T08SBC/arahy.Tifrunner.gnm2.ann1.LNBI6T/arahy.Tifrunner.gnm2.ann1.6M56FL/arahy.Tifrunner.gnm2.ann1.WB2G9J/arahy.Tifrunner.gnm2.ann1.4VZ14Z/arahy.Tifrunner.gnm2.ann1.JNS4CJ/arahy.Tifrunner.gnm2.ann1.A28NZ9/arahy.Tifrunner.gnm2.ann1.IXET8P/arahy.Tifrunner.gnm2.ann1.R4QMSQ/ara…	S6SHXY/63MW46/B1AFV9/T08SBC/LNBI6T/6M56FL/WB2G9J/4VZ14Z/JNS4CJ/A28NZ9/IXET8P/R4QMSQ/82KWKE/DN5312/4YM5KJ/A5U4H6	16
											MF	GO:0016759	cellulose synthase activity	9/879	58/20926	0.00065428	0.011414	arahy.Tifrunner.gnm2.ann1.S6SHXY/arahy.Tifrunner.gnm2.ann1.T08SBC/arahy.Tifrunner.gnm2.ann1.LNBI6T/arahy.Tifrunner.gnm2.ann1.6M56FL/arahy.Tifrunner.gnm2.ann1.WB2G9J/arahy.Tifrunner.gnm2.ann1.JNS4CJ/arahy.Tifrunner.gnm2.ann1.A28NZ9/arahy.Tifrunner.gnm2.ann1.R4QMSQ/arahy.Tifrunner.gnm2.ann1.82KWKE	S6SHXY/T08SBC/LNBI6T/6M56FL/WB2G9J/JNS4CJ/A28NZ9/R4QMSQ/82KWKE	9
											MF	GO:0016760	cellulose synthase (UDP-forming) activity	9/879	58/20926	0.00065428	0.011414	arahy.Tifrunner.gnm2.ann1.S6SHXY/arahy.Tifrunner.gnm2.ann1.T08SBC/arahy.Tifrunner.gnm2.ann1.LNBI6T/arahy.Tifrunner.gnm2.ann1.6M56FL/arahy.Tifrunner.gnm2.ann1.WB2G9J/arahy.Tifrunner.gnm2.ann1.JNS4CJ/arahy.Tifrunner.gnm2.ann1.A28NZ9/arahy.Tifrunner.gnm2.ann1.R4QMSQ/arahy.Tifrunner.gnm2.ann1.82KWKE	S6SHXY/T08SBC/LNBI6T/6M56FL/WB2G9J/JNS4CJ/A28NZ9/R4QMSQ/82KWKE	9
											MF	GO:0005507	copper ion binding	12/879	96/20926	0.00068289	0.011414	arahy.Tifrunner.gnm2.ann1.8DR635/arahy.Tifrunner.gnm2.ann1.UPN45K/arahy.Tifrunner.gnm2.ann1.PU1FVJ/arahy.Tifrunner.gnm2.ann1.VHB05R/arahy.Tifrunner.gnm2.ann1.JV3LD5/arahy.Tifrunner.gnm2.ann1.KPK81W/arahy.Tifrunner.gnm2.ann1.DXT6EF/arahy.Tifrunner.gnm2.ann1.M24PNR/arahy.Tifrunner.gnm2.ann1.L85FTG/arahy.Tifrunner.gnm2.ann1.X94JKI/arahy.Tifrunner.gnm2.ann1.E9141E/arahy.Tifrunner.gnm2.ann1.UC0Y85	8DR635/UPN45K/PU1FVJ/VHB05R/JV3LD5/KPK81W/DXT6EF/M24PNR/L85FTG/X94JKI/E9141E/UC0Y85	12
											MF	GO:0030599	pectinesterase activity	11/879	86/20926	0.000929857	0.0145058	arahy.Tifrunner.gnm2.ann1.6SD2NF/arahy.Tifrunner.gnm2.ann1.LDSG15/arahy.Tifrunner.gnm2.ann1.35IWU0/arahy.Tifrunner.gnm2.ann1.E4N5F8/arahy.Tifrunner.gnm2.ann1.LY2JWZ/arahy.Tifrunner.gnm2.ann1.MR90IT/arahy.Tifrunner.gnm2.ann1.TVCH94/arahy.Tifrunner.gnm2.ann1.4E2B06/arahy.Tifrunner.gnm2.ann1.323PP5/arahy.Tifrunner.gnm2.ann1.BCJ26C/arahy.Tifrunner.gnm2.ann1.VNPE8R	6SD2NF/LDSG15/35IWU0/E4N5F8/LY2JWZ/MR90IT/TVCH94/4E2B06/323PP5/BCJ26C/VNPE8R	11
											MF	GO:0005509	calcium ion binding	21/879	249/20926	0.00198655	0.0290534	arahy.Tifrunner.gnm2.ann1.H7N144/arahy.Tifrunner.gnm2.ann1.ZECT0Q/arahy.Tifrunner.gnm2.ann1.8V8U4B/arahy.Tifrunner.gnm2.ann1.FUP8YM/arahy.Tifrunner.gnm2.ann1.ZS5EQ8/arahy.Tifrunner.gnm2.ann1.HJJ4ZR/arahy.Tifrunner.gnm2.ann1.RPPF3H/arahy.Tifrunner.gnm2.ann1.2EIF5S/arahy.Tifrunner.gnm2.ann1.D2U3E6/arahy.Tifrunner.gnm2.ann1.P2RW1V/novel.1602/arahy.Tifrunner.gnm2.ann1.HK0XZ1/arahy.Tifrunner.gnm2.ann1…	H7N144/ZECT0Q/8V8U4B/FUP8YM/ZS5EQ8/HJJ4ZR/RPPF3H/2EIF5S/D2U3E6/P2RW1V/-/HK0XZ1/U8M3K9/J8TUD1/Q6PWNF/5MT86C/94UDPX/F6CHDN/59MIJM/39EPPD/G81GNA	21
											MF	GO:0016701	oxidoreductase activity, acting on single donors with incorporation of molecular oxygen	10/879	86/20926	0.00320792	0.0441561	arahy.Tifrunner.gnm2.ann1.ZS7YSR/arahy.Tifrunner.gnm2.ann1.KS8M6W/arahy.Tifrunner.gnm2.ann1.9LG0C7/arahy.Tifrunner.gnm2.ann1.ZSH2T8/arahy.Tifrunner.gnm2.ann1.GU7FRK/arahy.Tifrunner.gnm2.ann1.7U017G/arahy.Tifrunner.gnm2.ann1.KD1GVP/arahy.Tifrunner.gnm2.ann1.LXAL56/arahy.Tifrunner.gnm2.ann1.1V58TW/arahy.Tifrunner.gnm2.ann1.VZ3VQN	ZS7YSR/KS8M6W/9LG0C7/ZSH2T8/GU7FRK/7U017G/KD1GVP/LXAL56/1V58TW/VZ3VQN	10

## Sheet: L2vsL1_KEGGenrich_significant
Upregulation_L2vsL1_KEGGenrich_significant											Downregulation_L2vsL1_KEGGenrich_significant
KEGGID	Description	GeneRatio	BgRatio	pvalue	padj	geneID	geneName	keggID	Count		KEGGID	Description	GeneRatio	BgRatio	pvalue	padj	geneID	geneName	keggID	Count
aip00195	Photosynthesis	6/76	38/4529	3.29724e-05	0.00194537	arahy.Tifrunner.gnm2.ann1.MMUF9T/arahy.Tifrunner.gnm2.ann1.NN0MZU/novel.2731/arahy.Tifrunner.gnm2.ann1.1944SK/arahy.Tifrunner.gnm2.ann1.PI6GK2/arahy.Tifrunner.gnm2.ann1.TVDX40	MMUF9T/NN0MZU/-/1944SK/PI6GK2/TVDX40	aip:107608660/aip:107614043/aip:107625043/aip:107608659/aip:107609726/aip:107614431	6		aip00941	Flavonoid biosynthesis	14/167	52/4529	2.6075e-09	1.37698e-07	arahy.Tifrunner.gnm2.ann1.WYW97W/arahy.Tifrunner.gnm2.ann1.Y8G0JB/arahy.Tifrunner.gnm2.ann1.PUDN4D/arahy.Tifrunner.gnm2.ann1.VU1QU6/arahy.Tifrunner.gnm2.ann1.4WXU8P/arahy.Tifrunner.gnm2.ann1.YS6PIM/arahy.Tifrunner.gnm2.ann1.1B4KK2/arahy.Tifrunner.gnm2.ann1.3WH5A3/arahy.Tifrunner.gnm2.ann1.MI4Z30/arahy.Tifrunner.gnm2.ann1.H6K3LP/arahy.Tifrunner.gnm2.ann1.F4M9UE/arahy.Tifrunner.gnm2.ann1.V739AW/ara…	WYW97W/Y8G0JB/PUDN4D/VU1QU6/4WXU8P/YS6PIM/1B4KK2/3WH5A3/MI4Z30/H6K3LP/F4M9UE/V739AW/J5JSS9/JV52YF	aip:107624010/aip:107629379/aip:107605370/aip:107638892/aip:107609791/aip:107638908/aip:107638922/aip:107605371/aip:107638929/aip:107638919/aip:107638897/aip:107623037/aip:107617022/aip:107638894	14
aip00564	Glycerophospholipid metabolism	8/76	111/4529	0.000476574	0.0100127	arahy.Tifrunner.gnm2.ann1.5S5IIT/arahy.Tifrunner.gnm2.ann1.G84CIW/arahy.Tifrunner.gnm2.ann1.EIZJ04/arahy.Tifrunner.gnm2.ann1.IA9U5E/arahy.Tifrunner.gnm2.ann1.86V3X8/arahy.Tifrunner.gnm2.ann1.HPD6K5/arahy.Tifrunner.gnm2.ann1.71E5Q9/arahy.Tifrunner.gnm2.ann1.PX90TP	5S5IIT/G84CIW/EIZJ04/IA9U5E/86V3X8/HPD6K5/71E5Q9/PX90TP	aip:107631282/aip:107625724/aip:107608070/aip:107621488/aip:107611901/aip:107645508/aip:107639487/aip:107639808	8		aip04712	Circadian rhythm - plant	15/167	62/4529	3.48603e-09	1.37698e-07	arahy.Tifrunner.gnm2.ann1.PUDN4D/arahy.Tifrunner.gnm2.ann1.Y6ILE8/arahy.Tifrunner.gnm2.ann1.SZWP5S/arahy.Tifrunner.gnm2.ann1.VU1QU6/arahy.Tifrunner.gnm2.ann1.A9G6ZW/arahy.Tifrunner.gnm2.ann1.YS6PIM/arahy.Tifrunner.gnm2.ann1.1B4KK2/arahy.Tifrunner.gnm2.ann1.PF3CMY/arahy.Tifrunner.gnm2.ann1.3WH5A3/arahy.Tifrunner.gnm2.ann1.MI4Z30/arahy.Tifrunner.gnm2.ann1.NA6SJF/arahy.Tifrunner.gnm2.ann1.H6K3LP/ara…	PUDN4D/Y6ILE8/SZWP5S/VU1QU6/A9G6ZW/YS6PIM/1B4KK2/PF3CMY/3WH5A3/MI4Z30/NA6SJF/H6K3LP/F4M9UE/V739AW/JV52YF	aip:107605370/aip:107646126/aip:107644978/aip:107638892/aip:107623338/aip:107638908/aip:107638922/aip:107623097/aip:107605371/aip:107638929/aip:107608981/aip:107638919/aip:107638897/aip:107623037/aip:107638894	15
aip00073	Cutin, suberine and wax biosynthesis	4/76	23/4529	0.000509122	0.0100127	arahy.Tifrunner.gnm2.ann1.GS1HJ9/arahy.Tifrunner.gnm2.ann1.P3BMC7/arahy.Tifrunner.gnm2.ann1.GD0HFB/arahy.Tifrunner.gnm2.ann1.GE7JSC	GS1HJ9/P3BMC7/GD0HFB/GE7JSC	aip:107608237/aip:107628704/aip:107614070/aip:107604995	4		aip00520	Amino sugar and nucleotide sugar metabolism	14/167	129/4529	0.000240621	0.00633634	arahy.Tifrunner.gnm2.ann1.1VD7QP/arahy.Tifrunner.gnm2.ann1.Y8RRZC/arahy.Tifrunner.gnm2.ann1.LNBI6T/arahy.Tifrunner.gnm2.ann1.RUK088/arahy.Tifrunner.gnm2.ann1.3K2WNH/arahy.Tifrunner.gnm2.ann1.W8S2L4/arahy.Tifrunner.gnm2.ann1.W3XDQ4/arahy.Tifrunner.gnm2.ann1.R1F113/novel.3185/arahy.Tifrunner.gnm2.ann1.ABYE4R/arahy.Tifrunner.gnm2.ann1.K5JQSH/arahy.Tifrunner.gnm2.ann1.U5XLWX/arahy.Tifrunner.gnm2.ann1…	1VD7QP/Y8RRZC/LNBI6T/RUK088/3K2WNH/W8S2L4/W3XDQ4/R1F113/-/ABYE4R/K5JQSH/U5XLWX/SBZM2C/-	aip:107616743/aip:107635636/aip:107645673/aip:107642975/aip:107612867/aip:107626024/aip:107639344/aip:107606199/aip:107629739/aip:107629292/aip:107629018/aip:107613632/aip:107629480/aip:107635385	14
aip00710	Carbon fixation in photosynthetic organisms	6/76	69/4529	0.000948455	0.0139897	arahy.Tifrunner.gnm2.ann1.P96X61/arahy.Tifrunner.gnm2.ann1.I56F9F/arahy.Tifrunner.gnm2.ann1.97RMNS/arahy.Tifrunner.gnm2.ann1.EZF9IN/arahy.Tifrunner.gnm2.ann1.D2DMXG/arahy.Tifrunner.gnm2.ann1.EMU47I	P96X61/I56F9F/97RMNS/EZF9IN/D2DMXG/EMU47I	aip:107628840/aip:107623099/aip:107623063/aip:107609320/aip:107604910/aip:107619066	6		aip00100	Steroid biosynthesis	6/167	33/4529	0.00111101	0.0219424	arahy.Tifrunner.gnm2.ann1.D0CGVG/arahy.Tifrunner.gnm2.ann1.ZH6VX0/arahy.Tifrunner.gnm2.ann1.WP2HM7/arahy.Tifrunner.gnm2.ann1.IBW8RK/arahy.Tifrunner.gnm2.ann1.8BL5SS/arahy.Tifrunner.gnm2.ann1.BITW79	D0CGVG/ZH6VX0/WP2HM7/IBW8RK/8BL5SS/BITW79	aip:107605573/aip:107622756/aip:107609146/aip:107643518/aip:107630475/aip:107623619	6
aip00630	Glyoxylate and dicarboxylate metabolism	5/76	60/4529	0.00310024	0.0346961	arahy.Tifrunner.gnm2.ann1.I56F9F/arahy.Tifrunner.gnm2.ann1.5Z6Y8Z/arahy.Tifrunner.gnm2.ann1.NTNX6Y/arahy.Tifrunner.gnm2.ann1.97RMNS/novel.2711	I56F9F/5Z6Y8Z/NTNX6Y/97RMNS/-	aip:107623099/aip:107612960/aip:107608681/aip:107623063/aip:107644115	5
aip00561	Glycerolipid metabolism	6/76	89/4529	0.00352841	0.0346961	arahy.Tifrunner.gnm2.ann1.5S5IIT/arahy.Tifrunner.gnm2.ann1.G84CIW/arahy.Tifrunner.gnm2.ann1.EIZJ04/arahy.Tifrunner.gnm2.ann1.IA9U5E/arahy.Tifrunner.gnm2.ann1.STWC1J/arahy.Tifrunner.gnm2.ann1.71E5Q9	5S5IIT/G84CIW/EIZJ04/IA9U5E/STWC1J/71E5Q9	aip:107631282/aip:107625724/aip:107608070/aip:107621488/aip:107644014/aip:107639487	6

## Sheet: L3vsL2_GOenrich_significant
Upregulation_L3vsL2_GOenrich_significant											Downregulation_L3vsL2_GOenrich_significant
Category	GOID	Description	GeneRatio	BgRatio	pvalue	padj	geneID	geneName	Count		Category	GOID	Description	GeneRatio	BgRatio	pvalue	padj	geneID	geneName	Count
BP	GO:0000160	phosphorelay signal transduction system	11/638	60/13420	0.000104924	0.035989	arahy.Tifrunner.gnm2.ann1.V960AN/arahy.Tifrunner.gnm2.ann1.A9G6ZW/arahy.Tifrunner.gnm2.ann1.IH9T3K/arahy.Tifrunner.gnm2.ann1.Q3RA0M/arahy.Tifrunner.gnm2.ann1.PEG0RN/arahy.Tifrunner.gnm2.ann1.NK5JY0/arahy.Tifrunner.gnm2.ann1.0MYI9I/arahy.Tifrunner.gnm2.ann1.PDCB5X/arahy.Tifrunner.gnm2.ann1.2H77W4/arahy.Tifrunner.gnm2.ann1.UG2HRK/arahy.Tifrunner.gnm2.ann1.C3DRVP	V960AN/A9G6ZW/IH9T3K/Q3RA0M/PEG0RN/NK5JY0/0MYI9I/PDCB5X/2H77W4/UG2HRK/C3DRVP	11		BP	GO:0006952	defense response	12/313	107/13420	7.17871e-06	0.00198132	arahy.Tifrunner.gnm2.ann1.IS2QLD/arahy.Tifrunner.gnm2.ann1.UT7DLW/arahy.Tifrunner.gnm2.ann1.GLQ2UZ/arahy.Tifrunner.gnm2.ann1.3C2BWJ/arahy.Tifrunner.gnm2.ann1.0PC5WU/arahy.Tifrunner.gnm2.ann1.FRGP6V/arahy.Tifrunner.gnm2.ann1.D236HJ/arahy.Tifrunner.gnm2.ann1.IDU4K1/arahy.Tifrunner.gnm2.ann1.XKDE21/arahy.Tifrunner.gnm2.ann1.I9NQTG/arahy.Tifrunner.gnm2.ann1.FB3681/arahy.Tifrunner.gnm2.ann1.84ERH3	IS2QLD/UT7DLW/GLQ2UZ/3C2BWJ/0PC5WU/FRGP6V/D236HJ/IDU4K1/XKDE21/I9NQTG/FB3681/84ERH3	12
CC	GO:0048046	apoplast	10/128	32/4762	5.41009e-09	2.92145e-07	arahy.Tifrunner.gnm2.ann1.0PHB1J/arahy.Tifrunner.gnm2.ann1.68HMAV/arahy.Tifrunner.gnm2.ann1.VDQ89P/arahy.Tifrunner.gnm2.ann1.BLVJ4U/arahy.Tifrunner.gnm2.ann1.N9VL7S/arahy.Tifrunner.gnm2.ann1.3BDP96/arahy.Tifrunner.gnm2.ann1.E945XK/arahy.Tifrunner.gnm2.ann1.BWTU0I/arahy.Tifrunner.gnm2.ann1.B3UXLR/arahy.Tifrunner.gnm2.ann1.FWQ16B	0PHB1J/68HMAV/VDQ89P/BLVJ4U/N9VL7S/3BDP96/E945XK/BWTU0I/B3UXLR/FWQ16B	10		BP	GO:0009607	response to biotic stimulus	9/313	82/13420	0.000119722	0.0165217	arahy.Tifrunner.gnm2.ann1.UT7DLW/arahy.Tifrunner.gnm2.ann1.GLQ2UZ/arahy.Tifrunner.gnm2.ann1.3C2BWJ/arahy.Tifrunner.gnm2.ann1.0PC5WU/arahy.Tifrunner.gnm2.ann1.FRGP6V/arahy.Tifrunner.gnm2.ann1.D236HJ/arahy.Tifrunner.gnm2.ann1.I9NQTG/arahy.Tifrunner.gnm2.ann1.FB3681/arahy.Tifrunner.gnm2.ann1.84ERH3	UT7DLW/GLQ2UZ/3C2BWJ/0PC5WU/FRGP6V/D236HJ/I9NQTG/FB3681/84ERH3	9
CC	GO:0005576	extracellular region	10/128	45/4762	1.98841e-07	5.36872e-06	arahy.Tifrunner.gnm2.ann1.0PHB1J/arahy.Tifrunner.gnm2.ann1.68HMAV/arahy.Tifrunner.gnm2.ann1.VDQ89P/arahy.Tifrunner.gnm2.ann1.BLVJ4U/arahy.Tifrunner.gnm2.ann1.N9VL7S/arahy.Tifrunner.gnm2.ann1.3BDP96/arahy.Tifrunner.gnm2.ann1.E945XK/arahy.Tifrunner.gnm2.ann1.BWTU0I/arahy.Tifrunner.gnm2.ann1.B3UXLR/arahy.Tifrunner.gnm2.ann1.FWQ16B	0PHB1J/68HMAV/VDQ89P/BLVJ4U/N9VL7S/3BDP96/E945XK/BWTU0I/B3UXLR/FWQ16B	10		BP	GO:0006979	response to oxidative stress	11/313	133/13420	0.000280779	0.0258317	arahy.Tifrunner.gnm2.ann1.VFYD46/arahy.Tifrunner.gnm2.ann1.HJY3CU/arahy.Tifrunner.gnm2.ann1.GB961F/arahy.Tifrunner.gnm2.ann1.HKKE6B/arahy.Tifrunner.gnm2.ann1.C9S01M/arahy.Tifrunner.gnm2.ann1.ID0B6N/arahy.Tifrunner.gnm2.ann1.GDSN7M/arahy.Tifrunner.gnm2.ann1.Q4Q4LI/arahy.Tifrunner.gnm2.ann1.NSTM2K/arahy.Tifrunner.gnm2.ann1.WCR287/arahy.Tifrunner.gnm2.ann1.GT3Y0M	VFYD46/HJY3CU/GB961F/HKKE6B/C9S01M/ID0B6N/GDSN7M/Q4Q4LI/NSTM2K/WCR287/GT3Y0M	11
CC	GO:0071944	cell periphery	18/128	231/4762	3.63033e-05	0.00065346	arahy.Tifrunner.gnm2.ann1.0PHB1J/arahy.Tifrunner.gnm2.ann1.68HMAV/arahy.Tifrunner.gnm2.ann1.VDQ89P/arahy.Tifrunner.gnm2.ann1.BLVJ4U/arahy.Tifrunner.gnm2.ann1.N9VL7S/arahy.Tifrunner.gnm2.ann1.3BDP96/arahy.Tifrunner.gnm2.ann1.E945XK/arahy.Tifrunner.gnm2.ann1.BWTU0I/arahy.Tifrunner.gnm2.ann1.98CSRD/arahy.Tifrunner.gnm2.ann1.9SI57B/arahy.Tifrunner.gnm2.ann1.B3UXLR/arahy.Tifrunner.gnm2.ann1.0Q6B9J/ara…	0PHB1J/68HMAV/VDQ89P/BLVJ4U/N9VL7S/3BDP96/E945XK/BWTU0I/98CSRD/9SI57B/B3UXLR/0Q6B9J/1N3H6Z/DF7IVU/11YZMF/FWQ16B/430A6X/-	18		MF	GO:0016872	intramolecular lyase activity	5/418	17/20765	1.63549e-05	0.0026822	arahy.Tifrunner.gnm2.ann1.HNK90J/arahy.Tifrunner.gnm2.ann1.6JHV2K/arahy.Tifrunner.gnm2.ann1.96MT2N/arahy.Tifrunner.gnm2.ann1.23HYFJ/arahy.Tifrunner.gnm2.ann1.WYW97W	HNK90J/6JHV2K/96MT2N/23HYFJ/WYW97W	5
CC	GO:0005618	cell wall	11/128	116/4762	0.000245724	0.00265382	arahy.Tifrunner.gnm2.ann1.0PHB1J/arahy.Tifrunner.gnm2.ann1.68HMAV/arahy.Tifrunner.gnm2.ann1.VDQ89P/arahy.Tifrunner.gnm2.ann1.BLVJ4U/arahy.Tifrunner.gnm2.ann1.N9VL7S/arahy.Tifrunner.gnm2.ann1.3BDP96/arahy.Tifrunner.gnm2.ann1.E945XK/arahy.Tifrunner.gnm2.ann1.BWTU0I/arahy.Tifrunner.gnm2.ann1.B3UXLR/arahy.Tifrunner.gnm2.ann1.FWQ16B/arahy.Tifrunner.gnm2.ann1.430A6X	0PHB1J/68HMAV/VDQ89P/BLVJ4U/N9VL7S/3BDP96/E945XK/BWTU0I/B3UXLR/FWQ16B/430A6X	11		MF	GO:0004252	serine-type endopeptidase activity	11/418	122/20765	3.65745e-05	0.00299911	arahy.Tifrunner.gnm2.ann1.DZTW61/arahy.Tifrunner.gnm2.ann1.033Y78/arahy.Tifrunner.gnm2.ann1.311ZAG/arahy.Tifrunner.gnm2.ann1.NXUI17/arahy.Tifrunner.gnm2.ann1.VC2YE4/arahy.Tifrunner.gnm2.ann1.GHD56K/arahy.Tifrunner.gnm2.ann1.Q892TN/arahy.Tifrunner.gnm2.ann1.V9TZWK/arahy.Tifrunner.gnm2.ann1.AX86KU/arahy.Tifrunner.gnm2.ann1.6S4II0/arahy.Tifrunner.gnm2.ann1.E23XU8	DZTW61/033Y78/311ZAG/NXUI17/VC2YE4/GHD56K/Q892TN/V9TZWK/AX86KU/6S4II0/E23XU8	11
CC	GO:0030312	external encapsulating structure	11/128	116/4762	0.000245724	0.00265382	arahy.Tifrunner.gnm2.ann1.0PHB1J/arahy.Tifrunner.gnm2.ann1.68HMAV/arahy.Tifrunner.gnm2.ann1.VDQ89P/arahy.Tifrunner.gnm2.ann1.BLVJ4U/arahy.Tifrunner.gnm2.ann1.N9VL7S/arahy.Tifrunner.gnm2.ann1.3BDP96/arahy.Tifrunner.gnm2.ann1.E945XK/arahy.Tifrunner.gnm2.ann1.BWTU0I/arahy.Tifrunner.gnm2.ann1.B3UXLR/arahy.Tifrunner.gnm2.ann1.FWQ16B/arahy.Tifrunner.gnm2.ann1.430A6X	0PHB1J/68HMAV/VDQ89P/BLVJ4U/N9VL7S/3BDP96/E945XK/BWTU0I/B3UXLR/FWQ16B/430A6X	11		MF	GO:0008236	serine-type peptidase activity	15/418	242/20765	0.000124401	0.00510043	arahy.Tifrunner.gnm2.ann1.DZTW61/arahy.Tifrunner.gnm2.ann1.033Y78/arahy.Tifrunner.gnm2.ann1.311ZAG/arahy.Tifrunner.gnm2.ann1.KAWB7J/arahy.Tifrunner.gnm2.ann1.NXUI17/arahy.Tifrunner.gnm2.ann1.VC2YE4/arahy.Tifrunner.gnm2.ann1.K0DM7D/arahy.Tifrunner.gnm2.ann1.GHD56K/arahy.Tifrunner.gnm2.ann1.Q892TN/arahy.Tifrunner.gnm2.ann1.V9TZWK/arahy.Tifrunner.gnm2.ann1.52F34X/arahy.Tifrunner.gnm2.ann1.AX86KU/ara…	DZTW61/033Y78/311ZAG/KAWB7J/NXUI17/VC2YE4/K0DM7D/GHD56K/Q892TN/V9TZWK/52F34X/AX86KU/6S4II0/E23XU8/TH16Y7	15
MF	GO:0005516	calmodulin binding	16/845	50/20765	6.60841e-11	1.38116e-08	arahy.Tifrunner.gnm2.ann1.5CXD2A/arahy.Tifrunner.gnm2.ann1.3F0XG2/novel.1135/arahy.Tifrunner.gnm2.ann1.35SLR1/arahy.Tifrunner.gnm2.ann1.GK1SJ0/arahy.Tifrunner.gnm2.ann1.CMX2VV/arahy.Tifrunner.gnm2.ann1.GM51F1/arahy.Tifrunner.gnm2.ann1.KXLH0Y/arahy.Tifrunner.gnm2.ann1.GJ0FTP/arahy.Tifrunner.gnm2.ann1.R41K8Z/arahy.Tifrunner.gnm2.ann1.NSK5D4/novel.3828/arahy.Tifrunner.gnm2.ann1.Z3R2Q1/arahy.Tifrunne…	5CXD2A/3F0XG2/-/35SLR1/GK1SJ0/CMX2VV/GM51F1/KXLH0Y/GJ0FTP/R41K8Z/NSK5D4/-/Z3R2Q1/R2NPVK/1Y8NUF/PIMJ0B	16		MF	GO:0017171	serine hydrolase activity	15/418	242/20765	0.000124401	0.00510043	arahy.Tifrunner.gnm2.ann1.DZTW61/arahy.Tifrunner.gnm2.ann1.033Y78/arahy.Tifrunner.gnm2.ann1.311ZAG/arahy.Tifrunner.gnm2.ann1.KAWB7J/arahy.Tifrunner.gnm2.ann1.NXUI17/arahy.Tifrunner.gnm2.ann1.VC2YE4/arahy.Tifrunner.gnm2.ann1.K0DM7D/arahy.Tifrunner.gnm2.ann1.GHD56K/arahy.Tifrunner.gnm2.ann1.Q892TN/arahy.Tifrunner.gnm2.ann1.V9TZWK/arahy.Tifrunner.gnm2.ann1.52F34X/arahy.Tifrunner.gnm2.ann1.AX86KU/ara…	DZTW61/033Y78/311ZAG/KAWB7J/NXUI17/VC2YE4/K0DM7D/GHD56K/Q892TN/V9TZWK/52F34X/AX86KU/6S4II0/E23XU8/TH16Y7	15
MF	GO:0016762	xyloglucan:xyloglucosyl transferase activity	10/845	32/20765	3.37057e-07	3.52225e-05	arahy.Tifrunner.gnm2.ann1.0PHB1J/arahy.Tifrunner.gnm2.ann1.68HMAV/arahy.Tifrunner.gnm2.ann1.VDQ89P/arahy.Tifrunner.gnm2.ann1.BLVJ4U/arahy.Tifrunner.gnm2.ann1.N9VL7S/arahy.Tifrunner.gnm2.ann1.3BDP96/arahy.Tifrunner.gnm2.ann1.E945XK/arahy.Tifrunner.gnm2.ann1.BWTU0I/arahy.Tifrunner.gnm2.ann1.B3UXLR/arahy.Tifrunner.gnm2.ann1.FWQ16B	0PHB1J/68HMAV/VDQ89P/BLVJ4U/N9VL7S/3BDP96/E945XK/BWTU0I/B3UXLR/FWQ16B	10		MF	GO:0016705	oxidoreductase activity, acting on paired donors, with incorporation or reduction of molecular oxygen	22/418	457/20765	0.00016124	0.00528866	arahy.Tifrunner.gnm2.ann1.IT7QFA/arahy.Tifrunner.gnm2.ann1.3B1CVE/arahy.Tifrunner.gnm2.ann1.7R7017/arahy.Tifrunner.gnm2.ann1.2TV28S/arahy.Tifrunner.gnm2.ann1.J8Q3D1/arahy.Tifrunner.gnm2.ann1.N1DX8X/arahy.Tifrunner.gnm2.ann1.F74L81/arahy.Tifrunner.gnm2.ann1.9H79HM/arahy.Tifrunner.gnm2.ann1.IDM7IB/arahy.Tifrunner.gnm2.ann1.R97G74/arahy.Tifrunner.gnm2.ann1.9C0JE8/arahy.Tifrunner.gnm2.ann1.VN8AVF/ara…	IT7QFA/3B1CVE/7R7017/2TV28S/J8Q3D1/N1DX8X/F74L81/9H79HM/IDM7IB/R97G74/9C0JE8/VN8AVF/GVGT3R/V40EJ3/XIHY4L/JZF5VE/QQ1SRH/UT015H/180H6H/NSG19L/SPE8CT/VHEE5Y	22
MF	GO:0043565	sequence-specific DNA binding	33/845	381/20765	4.02821e-05	0.00280632	arahy.Tifrunner.gnm2.ann1.A8EX91/arahy.Tifrunner.gnm2.ann1.EJ82H8/arahy.Tifrunner.gnm2.ann1.5V6QPU/arahy.Tifrunner.gnm2.ann1.XUAL01/arahy.Tifrunner.gnm2.ann1.20C5U6/arahy.Tifrunner.gnm2.ann1.FJH25Q/arahy.Tifrunner.gnm2.ann1.WH6N3S/arahy.Tifrunner.gnm2.ann1.JCYU2I/arahy.Tifrunner.gnm2.ann1.TC7Y0P/arahy.Tifrunner.gnm2.ann1.D6XHXS/arahy.Tifrunner.gnm2.ann1.KK3V44/arahy.Tifrunner.gnm2.ann1.VX60JM/ara…	A8EX91/EJ82H8/5V6QPU/XUAL01/20C5U6/FJH25Q/WH6N3S/JCYU2I/TC7Y0P/D6XHXS/KK3V44/VX60JM/QVC0B1/VS8GG1/13YX47/TUK55Y/-/9ZXH08/LJYJ4M/L21EJT/-/W16IV2/EXJ5K8/J541GW/V4I8CJ/KQ4R6B/WD74W9/V7E7MG/W56I62/S25UJZ/091A4A/FZU8AD/0SEA8T	33		MF	GO:0004601	peroxidase activity	11/418	153/20765	0.000279115	0.00762915	arahy.Tifrunner.gnm2.ann1.VFYD46/arahy.Tifrunner.gnm2.ann1.HJY3CU/arahy.Tifrunner.gnm2.ann1.GB961F/arahy.Tifrunner.gnm2.ann1.HKKE6B/arahy.Tifrunner.gnm2.ann1.C9S01M/arahy.Tifrunner.gnm2.ann1.ID0B6N/arahy.Tifrunner.gnm2.ann1.GDSN7M/arahy.Tifrunner.gnm2.ann1.Q4Q4LI/arahy.Tifrunner.gnm2.ann1.NSTM2K/arahy.Tifrunner.gnm2.ann1.WCR287/arahy.Tifrunner.gnm2.ann1.GT3Y0M	VFYD46/HJY3CU/GB961F/HKKE6B/C9S01M/ID0B6N/GDSN7M/Q4Q4LI/NSTM2K/WCR287/GT3Y0M	11
MF	GO:0046527	glucosyltransferase activity	15/845	140/20765	0.000591556	0.0165565	arahy.Tifrunner.gnm2.ann1.0PHB1J/arahy.Tifrunner.gnm2.ann1.68HMAV/arahy.Tifrunner.gnm2.ann1.VDQ89P/arahy.Tifrunner.gnm2.ann1.BLVJ4U/arahy.Tifrunner.gnm2.ann1.N9VL7S/arahy.Tifrunner.gnm2.ann1.6M56FL/arahy.Tifrunner.gnm2.ann1.3BDP96/arahy.Tifrunner.gnm2.ann1.Y8JB9L/arahy.Tifrunner.gnm2.ann1.E945XK/arahy.Tifrunner.gnm2.ann1.3STG0N/arahy.Tifrunner.gnm2.ann1.BWTU0I/arahy.Tifrunner.gnm2.ann1.WB2G9J/ara…	0PHB1J/68HMAV/VDQ89P/BLVJ4U/N9VL7S/6M56FL/3BDP96/Y8JB9L/E945XK/3STG0N/BWTU0I/WB2G9J/B3UXLR/FWQ16B/JNS4CJ	15		MF	GO:0016684	oxidoreductase activity, acting on peroxide as acceptor	11/418	158/20765	0.000367982	0.00862129	arahy.Tifrunner.gnm2.ann1.VFYD46/arahy.Tifrunner.gnm2.ann1.HJY3CU/arahy.Tifrunner.gnm2.ann1.GB961F/arahy.Tifrunner.gnm2.ann1.HKKE6B/arahy.Tifrunner.gnm2.ann1.C9S01M/arahy.Tifrunner.gnm2.ann1.ID0B6N/arahy.Tifrunner.gnm2.ann1.GDSN7M/arahy.Tifrunner.gnm2.ann1.Q4Q4LI/arahy.Tifrunner.gnm2.ann1.NSTM2K/arahy.Tifrunner.gnm2.ann1.WCR287/arahy.Tifrunner.gnm2.ann1.GT3Y0M	VFYD46/HJY3CU/GB961F/HKKE6B/C9S01M/ID0B6N/GDSN7M/Q4Q4LI/NSTM2K/WCR287/GT3Y0M	11
MF	GO:0005509	calcium ion binding	22/845	250/20765	0.000599004	0.0165565	arahy.Tifrunner.gnm2.ann1.D2U3E6/arahy.Tifrunner.gnm2.ann1.ZS5EQ8/arahy.Tifrunner.gnm2.ann1.P2RW1V/arahy.Tifrunner.gnm2.ann1.H7N144/arahy.Tifrunner.gnm2.ann1.2EIF5S/arahy.Tifrunner.gnm2.ann1.U91BEN/arahy.Tifrunner.gnm2.ann1.ZECT0Q/novel.1602/arahy.Tifrunner.gnm2.ann1.1645LU/arahy.Tifrunner.gnm2.ann1.SPQ4E9/arahy.Tifrunner.gnm2.ann1.D2QNFF/novel.4395/arahy.Tifrunner.gnm2.ann1.HK0XZ1/arahy.Tifrunne…	D2U3E6/ZS5EQ8/P2RW1V/H7N144/2EIF5S/U91BEN/ZECT0Q/-/1645LU/SPQ4E9/D2QNFF/-/HK0XZ1/2SN1MA/J8KPK7/4NL1XF/-/X7R1WQ/JJFW66/D3S8RY/BGW4TW/G9KLCC	22		MF	GO:0016209	antioxidant activity	11/418	170/20765	0.000682019	0.0139814	arahy.Tifrunner.gnm2.ann1.VFYD46/arahy.Tifrunner.gnm2.ann1.HJY3CU/arahy.Tifrunner.gnm2.ann1.GB961F/arahy.Tifrunner.gnm2.ann1.HKKE6B/arahy.Tifrunner.gnm2.ann1.C9S01M/arahy.Tifrunner.gnm2.ann1.ID0B6N/arahy.Tifrunner.gnm2.ann1.GDSN7M/arahy.Tifrunner.gnm2.ann1.Q4Q4LI/arahy.Tifrunner.gnm2.ann1.NSTM2K/arahy.Tifrunner.gnm2.ann1.WCR287/arahy.Tifrunner.gnm2.ann1.GT3Y0M	VFYD46/HJY3CU/GB961F/HKKE6B/C9S01M/ID0B6N/GDSN7M/Q4Q4LI/NSTM2K/WCR287/GT3Y0M	11
MF	GO:0000155	phosphorelay sensor kinase activity	6/845	27/20765	0.000633742	0.0165565	arahy.Tifrunner.gnm2.ann1.IH9T3K/arahy.Tifrunner.gnm2.ann1.NK5JY0/arahy.Tifrunner.gnm2.ann1.0MYI9I/arahy.Tifrunner.gnm2.ann1.2H77W4/arahy.Tifrunner.gnm2.ann1.X6L8L6/arahy.Tifrunner.gnm2.ann1.C3DRVP	IH9T3K/NK5JY0/0MYI9I/2H77W4/X6L8L6/C3DRVP	6		MF	GO:0005506	iron ion binding	20/418	458/20765	0.00106868	0.0194737	arahy.Tifrunner.gnm2.ann1.IT7QFA/arahy.Tifrunner.gnm2.ann1.3B1CVE/arahy.Tifrunner.gnm2.ann1.7R7017/arahy.Tifrunner.gnm2.ann1.2TV28S/arahy.Tifrunner.gnm2.ann1.N1DX8X/arahy.Tifrunner.gnm2.ann1.9H79HM/arahy.Tifrunner.gnm2.ann1.IDM7IB/arahy.Tifrunner.gnm2.ann1.R97G74/arahy.Tifrunner.gnm2.ann1.9C0JE8/arahy.Tifrunner.gnm2.ann1.VN8AVF/arahy.Tifrunner.gnm2.ann1.GVGT3R/arahy.Tifrunner.gnm2.ann1.V40EJ3/ara…	IT7QFA/3B1CVE/7R7017/2TV28S/N1DX8X/9H79HM/IDM7IB/R97G74/9C0JE8/VN8AVF/GVGT3R/V40EJ3/XIHY4L/JZF5VE/QQ1SRH/UT015H/180H6H/NSG19L/SPE8CT/VHEE5Y	20
MF	GO:0004673	protein histidine kinase activity	6/845	27/20765	0.000633742	0.0165565	arahy.Tifrunner.gnm2.ann1.IH9T3K/arahy.Tifrunner.gnm2.ann1.NK5JY0/arahy.Tifrunner.gnm2.ann1.0MYI9I/arahy.Tifrunner.gnm2.ann1.2H77W4/arahy.Tifrunner.gnm2.ann1.X6L8L6/arahy.Tifrunner.gnm2.ann1.C3DRVP	IH9T3K/NK5JY0/0MYI9I/2H77W4/X6L8L6/C3DRVP	6
MF	GO:0016775	phosphotransferase activity, nitrogenous group as acceptor	6/845	27/20765	0.000633742	0.0165565	arahy.Tifrunner.gnm2.ann1.IH9T3K/arahy.Tifrunner.gnm2.ann1.NK5JY0/arahy.Tifrunner.gnm2.ann1.0MYI9I/arahy.Tifrunner.gnm2.ann1.2H77W4/arahy.Tifrunner.gnm2.ann1.X6L8L6/arahy.Tifrunner.gnm2.ann1.C3DRVP	IH9T3K/NK5JY0/0MYI9I/2H77W4/X6L8L6/C3DRVP	6

## Sheet: L3vsL2_KEGGenrich_significant
Upregulation_L3vsL2_KEGGenrich_significant											Downregulation_L3vsL2_KEGGenrich_significant
KEGGID	Description	GeneRatio	BgRatio	pvalue	padj	geneID	geneName	keggID	Count		KEGGID	Description	GeneRatio	BgRatio	pvalue	padj	geneID	geneName	keggID	Count
aip04712	Circadian rhythm - plant	14/142	62/4498	4.07904e-09	3.30402e-07	arahy.Tifrunner.gnm2.ann1.A9G6ZW/arahy.Tifrunner.gnm2.ann1.F4M9UE/arahy.Tifrunner.gnm2.ann1.YS6PIM/arahy.Tifrunner.gnm2.ann1.VU1QU6/arahy.Tifrunner.gnm2.ann1.V64N20/arahy.Tifrunner.gnm2.ann1.H6K3LP/arahy.Tifrunner.gnm2.ann1.I6S6H6/arahy.Tifrunner.gnm2.ann1.Y6ILE8/arahy.Tifrunner.gnm2.ann1.PUDN4D/arahy.Tifrunner.gnm2.ann1.MI4Z30/arahy.Tifrunner.gnm2.ann1.JV52YF/arahy.Tifrunner.gnm2.ann1.PF3CMY/ara…	A9G6ZW/F4M9UE/YS6PIM/VU1QU6/V64N20/H6K3LP/I6S6H6/Y6ILE8/PUDN4D/MI4Z30/JV52YF/PF3CMY/3WH5A3/HC1E0U	aip:107623338/aip:107638897/aip:107638908/aip:107638892/aip:107624399/aip:107638919/aip:107638914/aip:107646126/aip:107605370/aip:107638929/aip:107638894/aip:107623097/aip:107605371/aip:107638921	14		aip00909	Sesquiterpenoid and triterpenoid biosynthesis	5/72	18/4498	6.65687e-06	0.000392755	arahy.Tifrunner.gnm2.ann1.3B1CVE/arahy.Tifrunner.gnm2.ann1.7739GT/arahy.Tifrunner.gnm2.ann1.J8Q3D1/arahy.Tifrunner.gnm2.ann1.WP2HM7/arahy.Tifrunner.gnm2.ann1.A5PRG1	3B1CVE/7739GT/J8Q3D1/WP2HM7/A5PRG1	aip:107639472/aip:107638387/aip:107626262/aip:107609146/aip:107611639	5
aip04626	Plant-pathogen interaction	21/142	173/4498	6.68497e-08	2.70741e-06	arahy.Tifrunner.gnm2.ann1.P2RW1V/arahy.Tifrunner.gnm2.ann1.R5RNX8/arahy.Tifrunner.gnm2.ann1.EJ82H8/arahy.Tifrunner.gnm2.ann1.BL385Q/arahy.Tifrunner.gnm2.ann1.XUAL01/arahy.Tifrunner.gnm2.ann1.2EIF5S/arahy.Tifrunner.gnm2.ann1.DRAR7X/arahy.Tifrunner.gnm2.ann1.U91BEN/arahy.Tifrunner.gnm2.ann1.AF4FIK/arahy.Tifrunner.gnm2.ann1.L6WGFW/arahy.Tifrunner.gnm2.ann1.1645LU/arahy.Tifrunner.gnm2.ann1.WQJ971/nov…	P2RW1V/R5RNX8/EJ82H8/BL385Q/XUAL01/2EIF5S/DRAR7X/U91BEN/AF4FIK/L6WGFW/1645LU/WQJ971/-/-/HK0XZ1/BGR17W/VGZ3RK/J8KPK7/-/JJFW66/RRC04T	aip:107623623/aip:107643920/aip:107605097/aip:107618936/aip:107609203/aip:107642576/aip:107619699/aip:107624350/aip:107629170/aip:107635423/aip:107631945/aip:107631522/aip:107605250/aip:107609660/aip:107645466/aip:107622291/aip:107643919/aip:107626306/aip:107648421/aip:107628986/aip:107645909	21
aip00941	Flavonoid biosynthesis	11/142	53/4498	5.15254e-07	1.39119e-05	arahy.Tifrunner.gnm2.ann1.F4M9UE/arahy.Tifrunner.gnm2.ann1.YS6PIM/arahy.Tifrunner.gnm2.ann1.VU1QU6/arahy.Tifrunner.gnm2.ann1.H6K3LP/arahy.Tifrunner.gnm2.ann1.I6S6H6/arahy.Tifrunner.gnm2.ann1.PUDN4D/arahy.Tifrunner.gnm2.ann1.MI4Z30/arahy.Tifrunner.gnm2.ann1.JV52YF/arahy.Tifrunner.gnm2.ann1.K9QGVV/arahy.Tifrunner.gnm2.ann1.3WH5A3/arahy.Tifrunner.gnm2.ann1.HC1E0U	F4M9UE/YS6PIM/VU1QU6/H6K3LP/I6S6H6/PUDN4D/MI4Z30/JV52YF/K9QGVV/3WH5A3/HC1E0U	aip:107638897/aip:107638908/aip:107638892/aip:107638919/aip:107638914/aip:107605370/aip:107638929/aip:107638894/aip:107616560/aip:107605371/aip:107638921	11
aip04016	MAPK signaling pathway - plant	13/142	133/4498	0.000245713	0.00497569	arahy.Tifrunner.gnm2.ann1.Y2W1T6/arahy.Tifrunner.gnm2.ann1.EJ82H8/arahy.Tifrunner.gnm2.ann1.XUAL01/arahy.Tifrunner.gnm2.ann1.HN94BD/arahy.Tifrunner.gnm2.ann1.45B7J4/arahy.Tifrunner.gnm2.ann1.AF4FIK/arahy.Tifrunner.gnm2.ann1.WQJ971/arahy.Tifrunner.gnm2.ann1.2H77W4/arahy.Tifrunner.gnm2.ann1.X6L8L6/novel.3948/arahy.Tifrunner.gnm2.ann1.5CZ8DH/arahy.Tifrunner.gnm2.ann1.C3DRVP/arahy.Tifrunner.gnm2.ann1…	Y2W1T6/EJ82H8/XUAL01/HN94BD/45B7J4/AF4FIK/WQJ971/2H77W4/X6L8L6/-/5CZ8DH/C3DRVP/RRC04T	aip:107639692/aip:107605097/aip:107609203/aip:107612838/aip:107605358/aip:107629170/aip:107631522/aip:107617935/aip:107645666/aip:107643122/aip:107628487/aip:107618522/aip:107645909	13
