# Supplementary material for: Analysis of the Transcriptional Dynamics of Regulatory Genes During Peanut Pod Development Caused by Darkness and Mechanical Stress
Source: Front Plant Sci. 2022 May 26;13:904162. doi: 10.3389/fpls.2022.904162 (PMC9178256; doi:10.3389/fpls.2022.904162)
Supplement: Supplementary Table 6 — Significant GO terms and KEGG pathways for upregulated or downregulated genes in L vs. D. The “GeneRatio” means the ratio of the number of DEGs annotated in the GO term/KEGG pathway to the total number of DEGs that can be annotated in the GO/KEGG database. The “BgRatio” means the ratio of the number of background genes annotated in the GO term/KEGG pathway to the total number of background genes that can be annotated in the GO/KEGG database. [file Table_6.XLSX]

## Sheet: L1vsD1_GOenrich_significant
Upregulation_L1vsD1_GOenrich_significant											Downregulation_L1vsD1_GOenrich_significant
Category	GOID	Description	GeneRatio	BgRatio	pvalue	padj	geneID	geneName	Count		Category	GOID	Description	GeneRatio	BgRatio	pvalue	padj	geneID	geneName	Count
BP	GO:0006979	response to oxidative stress	17/451	140/13517	4.15545e-06	0.00103886	arahy.Tifrunner.gnm2.ann1.IE3GQ3/arahy.Tifrunner.gnm2.ann1.2CFU61/arahy.Tifrunner.gnm2.ann1.C70Y3X/arahy.Tifrunner.gnm2.ann1.I3Z6BS/arahy.Tifrunner.gnm2.ann1.750QUI/arahy.Tifrunner.gnm2.ann1.T73DV5/arahy.Tifrunner.gnm2.ann1.FFL3CR/arahy.Tifrunner.gnm2.ann1.41VDTY/arahy.Tifrunner.gnm2.ann1.DI5QT1/arahy.Tifrunner.gnm2.ann1.NXIZ0N/arahy.Tifrunner.gnm2.ann1.S2UHMH/arahy.Tifrunner.gnm2.ann1.38ICVW/ara…	IE3GQ3/2CFU61/C70Y3X/I3Z6BS/750QUI/T73DV5/FFL3CR/41VDTY/DI5QT1/NXIZ0N/S2UHMH/38ICVW/GT8KW4/P7R2PY/44LNHN/D45KPR/L4SXDW	17		BP	GO:0044262	cellular carbohydrate metabolic process	5/46	209/13517	0.000689701	0.0183962	arahy.Tifrunner.gnm2.ann1.HNK90J/arahy.Tifrunner.gnm2.ann1.ZJ180B/arahy.Tifrunner.gnm2.ann1.4VZ14Z/arahy.Tifrunner.gnm2.ann1.23HYFJ/arahy.Tifrunner.gnm2.ann1.B3UXLR	HNK90J/ZJ180B/4VZ14Z/23HYFJ/B3UXLR	5
BP	GO:0051704	multi-organism process	15/451	144/13517	9.2844e-05	0.00639876	arahy.Tifrunner.gnm2.ann1.V4JZWV/arahy.Tifrunner.gnm2.ann1.1VY1KX/arahy.Tifrunner.gnm2.ann1.WE5WNX/arahy.Tifrunner.gnm2.ann1.NJY7IU/arahy.Tifrunner.gnm2.ann1.I1TJ3H/arahy.Tifrunner.gnm2.ann1.BV9JUH/arahy.Tifrunner.gnm2.ann1.VF12WF/arahy.Tifrunner.gnm2.ann1.I91RQE/arahy.Tifrunner.gnm2.ann1.H0A24T/arahy.Tifrunner.gnm2.ann1.EQP4AY/arahy.Tifrunner.gnm2.ann1.NYGD4Z/arahy.Tifrunner.gnm2.ann1.FQDW8Y/ara…	V4JZWV/1VY1KX/WE5WNX/NJY7IU/I1TJ3H/BV9JUH/VF12WF/I91RQE/H0A24T/EQP4AY/NYGD4Z/FQDW8Y/M23BVA/BWKC5Z/7US5GV	15		BP	GO:0000272	polysaccharide catabolic process	2/46	14/13517	0.00100455	0.0183962	arahy.Tifrunner.gnm2.ann1.60DV95/arahy.Tifrunner.gnm2.ann1.I36EUT	60DV95/I36EUT	2
BP	GO:0008037	cell recognition	14/451	136/13517	0.000179165	0.00639876	arahy.Tifrunner.gnm2.ann1.V4JZWV/arahy.Tifrunner.gnm2.ann1.1VY1KX/arahy.Tifrunner.gnm2.ann1.WE5WNX/arahy.Tifrunner.gnm2.ann1.I1TJ3H/arahy.Tifrunner.gnm2.ann1.BV9JUH/arahy.Tifrunner.gnm2.ann1.VF12WF/arahy.Tifrunner.gnm2.ann1.I91RQE/arahy.Tifrunner.gnm2.ann1.H0A24T/arahy.Tifrunner.gnm2.ann1.EQP4AY/arahy.Tifrunner.gnm2.ann1.NYGD4Z/arahy.Tifrunner.gnm2.ann1.FQDW8Y/arahy.Tifrunner.gnm2.ann1.M23BVA/ara…	V4JZWV/1VY1KX/WE5WNX/I1TJ3H/BV9JUH/VF12WF/I91RQE/H0A24T/EQP4AY/NYGD4Z/FQDW8Y/M23BVA/BWKC5Z/7US5GV	14		BP	GO:0006020	inositol metabolic process	2/46	15/13517	0.00115659	0.0183962	arahy.Tifrunner.gnm2.ann1.HNK90J/arahy.Tifrunner.gnm2.ann1.23HYFJ	HNK90J/23HYFJ	2
BP	GO:0009856	pollination	14/451	136/13517	0.000179165	0.00639876	arahy.Tifrunner.gnm2.ann1.V4JZWV/arahy.Tifrunner.gnm2.ann1.1VY1KX/arahy.Tifrunner.gnm2.ann1.WE5WNX/arahy.Tifrunner.gnm2.ann1.I1TJ3H/arahy.Tifrunner.gnm2.ann1.BV9JUH/arahy.Tifrunner.gnm2.ann1.VF12WF/arahy.Tifrunner.gnm2.ann1.I91RQE/arahy.Tifrunner.gnm2.ann1.H0A24T/arahy.Tifrunner.gnm2.ann1.EQP4AY/arahy.Tifrunner.gnm2.ann1.NYGD4Z/arahy.Tifrunner.gnm2.ann1.FQDW8Y/arahy.Tifrunner.gnm2.ann1.M23BVA/ara…	V4JZWV/1VY1KX/WE5WNX/I1TJ3H/BV9JUH/VF12WF/I91RQE/H0A24T/EQP4AY/NYGD4Z/FQDW8Y/M23BVA/BWKC5Z/7US5GV	14		BP	GO:0006487	protein N-linked glycosylation	2/46	15/13517	0.00115659	0.0183962	arahy.Tifrunner.gnm2.ann1.MBL6KM/arahy.Tifrunner.gnm2.ann1.ZANX40	MBL6KM/ZANX40	2
BP	GO:0009875	pollen-pistil interaction	14/451	136/13517	0.000179165	0.00639876	arahy.Tifrunner.gnm2.ann1.V4JZWV/arahy.Tifrunner.gnm2.ann1.1VY1KX/arahy.Tifrunner.gnm2.ann1.WE5WNX/arahy.Tifrunner.gnm2.ann1.I1TJ3H/arahy.Tifrunner.gnm2.ann1.BV9JUH/arahy.Tifrunner.gnm2.ann1.VF12WF/arahy.Tifrunner.gnm2.ann1.I91RQE/arahy.Tifrunner.gnm2.ann1.H0A24T/arahy.Tifrunner.gnm2.ann1.EQP4AY/arahy.Tifrunner.gnm2.ann1.NYGD4Z/arahy.Tifrunner.gnm2.ann1.FQDW8Y/arahy.Tifrunner.gnm2.ann1.M23BVA/ara…	V4JZWV/1VY1KX/WE5WNX/I1TJ3H/BV9JUH/VF12WF/I91RQE/H0A24T/EQP4AY/NYGD4Z/FQDW8Y/M23BVA/BWKC5Z/7US5GV	14		BP	GO:0005976	polysaccharide metabolic process	4/46	145/13517	0.00146133	0.0183962	arahy.Tifrunner.gnm2.ann1.ZJ180B/arahy.Tifrunner.gnm2.ann1.60DV95/arahy.Tifrunner.gnm2.ann1.I36EUT/arahy.Tifrunner.gnm2.ann1.B3UXLR	ZJ180B/60DV95/I36EUT/B3UXLR	4
BP	GO:0044706	multi-multicellular organism process	14/451	136/13517	0.000179165	0.00639876	arahy.Tifrunner.gnm2.ann1.V4JZWV/arahy.Tifrunner.gnm2.ann1.1VY1KX/arahy.Tifrunner.gnm2.ann1.WE5WNX/arahy.Tifrunner.gnm2.ann1.I1TJ3H/arahy.Tifrunner.gnm2.ann1.BV9JUH/arahy.Tifrunner.gnm2.ann1.VF12WF/arahy.Tifrunner.gnm2.ann1.I91RQE/arahy.Tifrunner.gnm2.ann1.H0A24T/arahy.Tifrunner.gnm2.ann1.EQP4AY/arahy.Tifrunner.gnm2.ann1.NYGD4Z/arahy.Tifrunner.gnm2.ann1.FQDW8Y/arahy.Tifrunner.gnm2.ann1.M23BVA/ara…	V4JZWV/1VY1KX/WE5WNX/I1TJ3H/BV9JUH/VF12WF/I91RQE/H0A24T/EQP4AY/NYGD4Z/FQDW8Y/M23BVA/BWKC5Z/7US5GV	14		BP	GO:1901617	organic hydroxy compound biosynthetic process	2/46	17/13517	0.00149158	0.0183962	arahy.Tifrunner.gnm2.ann1.HNK90J/arahy.Tifrunner.gnm2.ann1.23HYFJ	HNK90J/23HYFJ	2
BP	GO:0048544	recognition of pollen	14/451	136/13517	0.000179165	0.00639876	arahy.Tifrunner.gnm2.ann1.V4JZWV/arahy.Tifrunner.gnm2.ann1.1VY1KX/arahy.Tifrunner.gnm2.ann1.WE5WNX/arahy.Tifrunner.gnm2.ann1.I1TJ3H/arahy.Tifrunner.gnm2.ann1.BV9JUH/arahy.Tifrunner.gnm2.ann1.VF12WF/arahy.Tifrunner.gnm2.ann1.I91RQE/arahy.Tifrunner.gnm2.ann1.H0A24T/arahy.Tifrunner.gnm2.ann1.EQP4AY/arahy.Tifrunner.gnm2.ann1.NYGD4Z/arahy.Tifrunner.gnm2.ann1.FQDW8Y/arahy.Tifrunner.gnm2.ann1.M23BVA/ara…	V4JZWV/1VY1KX/WE5WNX/I1TJ3H/BV9JUH/VF12WF/I91RQE/H0A24T/EQP4AY/NYGD4Z/FQDW8Y/M23BVA/BWKC5Z/7US5GV	14		CC	GO:0048046	apoplast	2/15	34/4782	0.00486252	0.0457591	arahy.Tifrunner.gnm2.ann1.ZJ180B/arahy.Tifrunner.gnm2.ann1.B3UXLR	ZJ180B/B3UXLR	2
BP	GO:0000003	reproduction	14/451	141/13517	0.000261887	0.00727465	arahy.Tifrunner.gnm2.ann1.V4JZWV/arahy.Tifrunner.gnm2.ann1.1VY1KX/arahy.Tifrunner.gnm2.ann1.WE5WNX/arahy.Tifrunner.gnm2.ann1.I1TJ3H/arahy.Tifrunner.gnm2.ann1.BV9JUH/arahy.Tifrunner.gnm2.ann1.VF12WF/arahy.Tifrunner.gnm2.ann1.I91RQE/arahy.Tifrunner.gnm2.ann1.H0A24T/arahy.Tifrunner.gnm2.ann1.EQP4AY/arahy.Tifrunner.gnm2.ann1.NYGD4Z/arahy.Tifrunner.gnm2.ann1.FQDW8Y/arahy.Tifrunner.gnm2.ann1.M23BVA/ara…	V4JZWV/1VY1KX/WE5WNX/I1TJ3H/BV9JUH/VF12WF/I91RQE/H0A24T/EQP4AY/NYGD4Z/FQDW8Y/M23BVA/BWKC5Z/7US5GV	14		CC	GO:0005576	extracellular region	2/15	47/4782	0.00915182	0.0457591	arahy.Tifrunner.gnm2.ann1.ZJ180B/arahy.Tifrunner.gnm2.ann1.B3UXLR	ZJ180B/B3UXLR	2
BP	GO:0022414	reproductive process	14/451	141/13517	0.000261887	0.00727465	arahy.Tifrunner.gnm2.ann1.V4JZWV/arahy.Tifrunner.gnm2.ann1.1VY1KX/arahy.Tifrunner.gnm2.ann1.WE5WNX/arahy.Tifrunner.gnm2.ann1.I1TJ3H/arahy.Tifrunner.gnm2.ann1.BV9JUH/arahy.Tifrunner.gnm2.ann1.VF12WF/arahy.Tifrunner.gnm2.ann1.I91RQE/arahy.Tifrunner.gnm2.ann1.H0A24T/arahy.Tifrunner.gnm2.ann1.EQP4AY/arahy.Tifrunner.gnm2.ann1.NYGD4Z/arahy.Tifrunner.gnm2.ann1.FQDW8Y/arahy.Tifrunner.gnm2.ann1.M23BVA/ara…	V4JZWV/1VY1KX/WE5WNX/I1TJ3H/BV9JUH/VF12WF/I91RQE/H0A24T/EQP4AY/NYGD4Z/FQDW8Y/M23BVA/BWKC5Z/7US5GV	14		MF	GO:0016161	beta-amylase activity	2/58	14/20898	0.000674289	0.0354402	arahy.Tifrunner.gnm2.ann1.60DV95/arahy.Tifrunner.gnm2.ann1.I36EUT	60DV95/I36EUT	2
BP	GO:0032501	multicellular organismal process	14/451	167/13517	0.00142162	0.0355405	arahy.Tifrunner.gnm2.ann1.V4JZWV/arahy.Tifrunner.gnm2.ann1.1VY1KX/arahy.Tifrunner.gnm2.ann1.WE5WNX/arahy.Tifrunner.gnm2.ann1.I1TJ3H/arahy.Tifrunner.gnm2.ann1.BV9JUH/arahy.Tifrunner.gnm2.ann1.VF12WF/arahy.Tifrunner.gnm2.ann1.I91RQE/arahy.Tifrunner.gnm2.ann1.H0A24T/arahy.Tifrunner.gnm2.ann1.EQP4AY/arahy.Tifrunner.gnm2.ann1.NYGD4Z/arahy.Tifrunner.gnm2.ann1.FQDW8Y/arahy.Tifrunner.gnm2.ann1.M23BVA/ara…	V4JZWV/1VY1KX/WE5WNX/I1TJ3H/BV9JUH/VF12WF/I91RQE/H0A24T/EQP4AY/NYGD4Z/FQDW8Y/M23BVA/BWKC5Z/7US5GV	14		MF	GO:0016872	intramolecular lyase activity	2/58	16/20898	0.000886005	0.0354402	arahy.Tifrunner.gnm2.ann1.HNK90J/arahy.Tifrunner.gnm2.ann1.23HYFJ	HNK90J/23HYFJ	2
MF	GO:0001871	pattern binding	15/579	90/20898	2.44838e-08	2.21579e-06	arahy.Tifrunner.gnm2.ann1.H7N144/arahy.Tifrunner.gnm2.ann1.ZS5EQ8/arahy.Tifrunner.gnm2.ann1.KD88GI/arahy.Tifrunner.gnm2.ann1.S7AZH9/arahy.Tifrunner.gnm2.ann1.RPPF3H/arahy.Tifrunner.gnm2.ann1.Q6PWNF/arahy.Tifrunner.gnm2.ann1.5MT86C/arahy.Tifrunner.gnm2.ann1.SMIY5J/arahy.Tifrunner.gnm2.ann1.TN704Z/arahy.Tifrunner.gnm2.ann1.TJT6BT/arahy.Tifrunner.gnm2.ann1.MQ5PPI/arahy.Tifrunner.gnm2.ann1.0V36VB/ara…	H7N144/ZS5EQ8/KD88GI/S7AZH9/RPPF3H/Q6PWNF/5MT86C/SMIY5J/TN704Z/TJT6BT/MQ5PPI/0V36VB/LSE3HU/A1DDM3/VG7HYF	15		MF	GO:0140103	catalytic activity, acting on a glycoprotein	2/58	22/20898	0.00168741	0.0401792	arahy.Tifrunner.gnm2.ann1.MBL6KM/arahy.Tifrunner.gnm2.ann1.ZANX40	MBL6KM/ZANX40	2
MF	GO:0030247	polysaccharide binding	15/579	90/20898	2.44838e-08	2.21579e-06	arahy.Tifrunner.gnm2.ann1.H7N144/arahy.Tifrunner.gnm2.ann1.ZS5EQ8/arahy.Tifrunner.gnm2.ann1.KD88GI/arahy.Tifrunner.gnm2.ann1.S7AZH9/arahy.Tifrunner.gnm2.ann1.RPPF3H/arahy.Tifrunner.gnm2.ann1.Q6PWNF/arahy.Tifrunner.gnm2.ann1.5MT86C/arahy.Tifrunner.gnm2.ann1.SMIY5J/arahy.Tifrunner.gnm2.ann1.TN704Z/arahy.Tifrunner.gnm2.ann1.TJT6BT/arahy.Tifrunner.gnm2.ann1.MQ5PPI/arahy.Tifrunner.gnm2.ann1.0V36VB/ara…	H7N144/ZS5EQ8/KD88GI/S7AZH9/RPPF3H/Q6PWNF/5MT86C/SMIY5J/TN704Z/TJT6BT/MQ5PPI/0V36VB/LSE3HU/A1DDM3/VG7HYF	15		MF	GO:0016160	amylase activity	2/58	24/20898	0.00200896	0.0401792	arahy.Tifrunner.gnm2.ann1.60DV95/arahy.Tifrunner.gnm2.ann1.I36EUT	60DV95/I36EUT	2
MF	GO:0030246	carbohydrate binding	24/579	266/20898	4.38027e-07	2.28997e-05	arahy.Tifrunner.gnm2.ann1.H7N144/arahy.Tifrunner.gnm2.ann1.ZS5EQ8/arahy.Tifrunner.gnm2.ann1.NG2Z3Z/arahy.Tifrunner.gnm2.ann1.KD88GI/arahy.Tifrunner.gnm2.ann1.WT0JX9/arahy.Tifrunner.gnm2.ann1.IQ3ZPK/arahy.Tifrunner.gnm2.ann1.S7AZH9/arahy.Tifrunner.gnm2.ann1.RPPF3H/arahy.Tifrunner.gnm2.ann1.Y2Z9LS/arahy.Tifrunner.gnm2.ann1.Q6PWNF/arahy.Tifrunner.gnm2.ann1.D51UBJ/arahy.Tifrunner.gnm2.ann1.5MT86C/ara…	H7N144/ZS5EQ8/NG2Z3Z/KD88GI/WT0JX9/IQ3ZPK/S7AZH9/RPPF3H/Y2Z9LS/Q6PWNF/D51UBJ/5MT86C/9A3CPP/SMIY5J/TN704Z/TJT6BT/MQ5PPI/27FFWB/0V36VB/TWA65T/1PFK72/LSE3HU/A1DDM3/VG7HYF	24
MF	GO:0004601	peroxidase activity	18/579	160/20898	5.0607e-07	2.28997e-05	arahy.Tifrunner.gnm2.ann1.IE3GQ3/arahy.Tifrunner.gnm2.ann1.2CFU61/arahy.Tifrunner.gnm2.ann1.C70Y3X/arahy.Tifrunner.gnm2.ann1.I3Z6BS/arahy.Tifrunner.gnm2.ann1.750QUI/arahy.Tifrunner.gnm2.ann1.T73DV5/arahy.Tifrunner.gnm2.ann1.FFL3CR/arahy.Tifrunner.gnm2.ann1.41VDTY/arahy.Tifrunner.gnm2.ann1.DI5QT1/arahy.Tifrunner.gnm2.ann1.0IH89K/arahy.Tifrunner.gnm2.ann1.NXIZ0N/arahy.Tifrunner.gnm2.ann1.S2UHMH/ara…	IE3GQ3/2CFU61/C70Y3X/I3Z6BS/750QUI/T73DV5/FFL3CR/41VDTY/DI5QT1/0IH89K/NXIZ0N/S2UHMH/38ICVW/GT8KW4/P7R2PY/44LNHN/D45KPR/L4SXDW	18
MF	GO:0043565	sequence-specific DNA binding	29/579	375/20898	7.355e-07	2.41112e-05	arahy.Tifrunner.gnm2.ann1.A8EX91/arahy.Tifrunner.gnm2.ann1.LLK29R/arahy.Tifrunner.gnm2.ann1.EJ82H8/arahy.Tifrunner.gnm2.ann1.S3AGI0/arahy.Tifrunner.gnm2.ann1.AFV1R8/arahy.Tifrunner.gnm2.ann1.EVAW89/arahy.Tifrunner.gnm2.ann1.5V6QPU/arahy.Tifrunner.gnm2.ann1.B4MGNH/arahy.Tifrunner.gnm2.ann1.XUAL01/arahy.Tifrunner.gnm2.ann1.65NT4G/arahy.Tifrunner.gnm2.ann1.G729YX/arahy.Tifrunner.gnm2.ann1.GYR78M/ara…	A8EX91/LLK29R/EJ82H8/S3AGI0/AFV1R8/EVAW89/5V6QPU/B4MGNH/XUAL01/65NT4G/G729YX/GYR78M/D6XHXS/1D4W9H/95H00J/-/9ZXH08/77CZVH/9C1IJD/ALL85F/W56I62/KQ4R6B/B6D6GK/I3UJNP/I0TYPH/-/206U1W/4TST71/380HSJ	29
MF	GO:0016684	oxidoreductase activity, acting on peroxide as acceptor	18/579	165/20898	7.99268e-07	2.41112e-05	arahy.Tifrunner.gnm2.ann1.IE3GQ3/arahy.Tifrunner.gnm2.ann1.2CFU61/arahy.Tifrunner.gnm2.ann1.C70Y3X/arahy.Tifrunner.gnm2.ann1.I3Z6BS/arahy.Tifrunner.gnm2.ann1.750QUI/arahy.Tifrunner.gnm2.ann1.T73DV5/arahy.Tifrunner.gnm2.ann1.FFL3CR/arahy.Tifrunner.gnm2.ann1.41VDTY/arahy.Tifrunner.gnm2.ann1.DI5QT1/arahy.Tifrunner.gnm2.ann1.0IH89K/arahy.Tifrunner.gnm2.ann1.NXIZ0N/arahy.Tifrunner.gnm2.ann1.S2UHMH/ara…	IE3GQ3/2CFU61/C70Y3X/I3Z6BS/750QUI/T73DV5/FFL3CR/41VDTY/DI5QT1/0IH89K/NXIZ0N/S2UHMH/38ICVW/GT8KW4/P7R2PY/44LNHN/D45KPR/L4SXDW	18
MF	GO:0016209	antioxidant activity	18/579	177/20898	2.22518e-06	5.75367e-05	arahy.Tifrunner.gnm2.ann1.IE3GQ3/arahy.Tifrunner.gnm2.ann1.2CFU61/arahy.Tifrunner.gnm2.ann1.C70Y3X/arahy.Tifrunner.gnm2.ann1.I3Z6BS/arahy.Tifrunner.gnm2.ann1.750QUI/arahy.Tifrunner.gnm2.ann1.T73DV5/arahy.Tifrunner.gnm2.ann1.FFL3CR/arahy.Tifrunner.gnm2.ann1.41VDTY/arahy.Tifrunner.gnm2.ann1.DI5QT1/arahy.Tifrunner.gnm2.ann1.0IH89K/arahy.Tifrunner.gnm2.ann1.NXIZ0N/arahy.Tifrunner.gnm2.ann1.S2UHMH/ara…	IE3GQ3/2CFU61/C70Y3X/I3Z6BS/750QUI/T73DV5/FFL3CR/41VDTY/DI5QT1/0IH89K/NXIZ0N/S2UHMH/38ICVW/GT8KW4/P7R2PY/44LNHN/D45KPR/L4SXDW	18
MF	GO:0010333	terpene synthase activity	8/579	63/20898	0.000335193	0.00758375	arahy.Tifrunner.gnm2.ann1.95ZZMZ/arahy.Tifrunner.gnm2.ann1.BMP4TI/arahy.Tifrunner.gnm2.ann1.SWGC3K/arahy.Tifrunner.gnm2.ann1.F7D8SE/arahy.Tifrunner.gnm2.ann1.GV0VBM/arahy.Tifrunner.gnm2.ann1.Q8JEHC/arahy.Tifrunner.gnm2.ann1.FXE6GW/arahy.Tifrunner.gnm2.ann1.PNDG01	95ZZMZ/BMP4TI/SWGC3K/F7D8SE/GV0VBM/Q8JEHC/FXE6GW/PNDG01	8
MF	GO:0005509	calcium ion binding	17/579	245/20898	0.000510966	0.0102761	arahy.Tifrunner.gnm2.ann1.H7N144/arahy.Tifrunner.gnm2.ann1.ZS5EQ8/arahy.Tifrunner.gnm2.ann1.RPPF3H/arahy.Tifrunner.gnm2.ann1.Q6PWNF/arahy.Tifrunner.gnm2.ann1.5MT86C/arahy.Tifrunner.gnm2.ann1.39EPPD/arahy.Tifrunner.gnm2.ann1.P2RW1V/arahy.Tifrunner.gnm2.ann1.CW2GVZ/arahy.Tifrunner.gnm2.ann1.D3S8RY/arahy.Tifrunner.gnm2.ann1.80FISQ/arahy.Tifrunner.gnm2.ann1.HK0XZ1/arahy.Tifrunner.gnm2.ann1.HJJ4ZR/ara…	H7N144/ZS5EQ8/RPPF3H/Q6PWNF/5MT86C/39EPPD/P2RW1V/CW2GVZ/D3S8RY/80FISQ/HK0XZ1/HJJ4ZR/J270P7/D2U3E6/YRN4PU/QAEN9C/J8HGUJ	17
MF	GO:0016838	carbon-oxygen lyase activity, acting on phosphates	8/579	69/20898	0.000626035	0.0113312	arahy.Tifrunner.gnm2.ann1.95ZZMZ/arahy.Tifrunner.gnm2.ann1.BMP4TI/arahy.Tifrunner.gnm2.ann1.SWGC3K/arahy.Tifrunner.gnm2.ann1.F7D8SE/arahy.Tifrunner.gnm2.ann1.GV0VBM/arahy.Tifrunner.gnm2.ann1.Q8JEHC/arahy.Tifrunner.gnm2.ann1.FXE6GW/arahy.Tifrunner.gnm2.ann1.PNDG01	95ZZMZ/BMP4TI/SWGC3K/F7D8SE/GV0VBM/Q8JEHC/FXE6GW/PNDG01	8
MF	GO:0016620	oxidoreductase activity, acting on the aldehyde or oxo group of donors, NAD or NADP as acceptor	5/579	33/20898	0.0020036	0.0329683	arahy.Tifrunner.gnm2.ann1.SF9WRK/arahy.Tifrunner.gnm2.ann1.7CPH5R/arahy.Tifrunner.gnm2.ann1.D2DMXG/arahy.Tifrunner.gnm2.ann1.FN6RIW/arahy.Tifrunner.gnm2.ann1.YH7XEC	SF9WRK/7CPH5R/D2DMXG/FN6RIW/YH7XEC	5

## Sheet: L1vsD1_KEGGenrich_significant
Upregulation_L1vsD1_KEGGenrich_significant											Downregulation_L1vsD1_KEGGenrich_significant
KEGGID	Description	GeneRatio	BgRatio	pvalue	padj	geneID	geneName	keggID	Count		No significantly enriched KEGG term
aip00941	Flavonoid biosynthesis	21/114	53/4543	6.08473e-21	4.01592e-19	arahy.Tifrunner.gnm2.ann1.YS6PIM/arahy.Tifrunner.gnm2.ann1.UKNP9M/arahy.Tifrunner.gnm2.ann1.3WH5A3/arahy.Tifrunner.gnm2.ann1.V739AW/arahy.Tifrunner.gnm2.ann1.MI4Z30/arahy.Tifrunner.gnm2.ann1.9Q60JN/arahy.Tifrunner.gnm2.ann1.R1Z4C8/arahy.Tifrunner.gnm2.ann1.PUDN4D/arahy.Tifrunner.gnm2.ann1.I6S6H6/arahy.Tifrunner.gnm2.ann1.M1C18U/arahy.Tifrunner.gnm2.ann1.VU1QU6/arahy.Tifrunner.gnm2.ann1.YZ4W1Q/ara…	YS6PIM/UKNP9M/3WH5A3/V739AW/MI4Z30/9Q60JN/R1Z4C8/PUDN4D/I6S6H6/M1C18U/VU1QU6/YZ4W1Q/K9QGVV/1B4KK2/HE8J5U/F4M9UE/CM90T6/QZ74IT/H6K3LP/HC1E0U/JV52YF	aip:107638908/aip:107638244/aip:107605371/aip:107623037/aip:107638929/aip:107638918/aip:107638896/aip:107605370/aip:107638914/aip:107638898/aip:107638892/aip:107638895/aip:107616560/aip:107638922/aip:107622822/aip:107638897/aip:107604885/aip:107608429/aip:107638919/aip:107638921/aip:107638894	21
aip04712	Circadian rhythm - plant	18/114	62/4543	2.94609e-15	9.72209e-14	arahy.Tifrunner.gnm2.ann1.YS6PIM/arahy.Tifrunner.gnm2.ann1.UKNP9M/arahy.Tifrunner.gnm2.ann1.3WH5A3/arahy.Tifrunner.gnm2.ann1.V739AW/arahy.Tifrunner.gnm2.ann1.MI4Z30/arahy.Tifrunner.gnm2.ann1.9Q60JN/arahy.Tifrunner.gnm2.ann1.R1Z4C8/arahy.Tifrunner.gnm2.ann1.PUDN4D/arahy.Tifrunner.gnm2.ann1.I6S6H6/arahy.Tifrunner.gnm2.ann1.M1C18U/arahy.Tifrunner.gnm2.ann1.VU1QU6/arahy.Tifrunner.gnm2.ann1.YZ4W1Q/ara…	YS6PIM/UKNP9M/3WH5A3/V739AW/MI4Z30/9Q60JN/R1Z4C8/PUDN4D/I6S6H6/M1C18U/VU1QU6/YZ4W1Q/1B4KK2/F4M9UE/CM90T6/H6K3LP/HC1E0U/JV52YF	aip:107638908/aip:107638244/aip:107605371/aip:107623037/aip:107638929/aip:107638918/aip:107638896/aip:107605370/aip:107638914/aip:107638898/aip:107638892/aip:107638895/aip:107638922/aip:107638897/aip:107604885/aip:107638919/aip:107638921/aip:107638894	18
aip04626	Plant-pathogen interaction	18/114	175/4543	2.32503e-07	5.11506e-06	arahy.Tifrunner.gnm2.ann1.EJ82H8/arahy.Tifrunner.gnm2.ann1.BGR17W/arahy.Tifrunner.gnm2.ann1.XUAL01/arahy.Tifrunner.gnm2.ann1.XI5WK7/arahy.Tifrunner.gnm2.ann1.0IH89K/arahy.Tifrunner.gnm2.ann1.P2RW1V/arahy.Tifrunner.gnm2.ann1.HK0XZ1/arahy.Tifrunner.gnm2.ann1.E9M6IW/arahy.Tifrunner.gnm2.ann1.AF4FIK/arahy.Tifrunner.gnm2.ann1.L65DKI/arahy.Tifrunner.gnm2.ann1.BL385Q/arahy.Tifrunner.gnm2.ann1.L6WGFW/ara…	EJ82H8/BGR17W/XUAL01/XI5WK7/0IH89K/P2RW1V/HK0XZ1/E9M6IW/AF4FIK/L65DKI/BL385Q/L6WGFW/WQJ971/B6D6GK/I0TYPH/QAEN9C/J8HGUJ/R5RNX8	aip:107605097/aip:107622291/aip:107609203/aip:107618328/aip:107643100/aip:107623623/aip:107645466/aip:107643737/aip:107629170/aip:107621828/aip:107618936/aip:107635423/aip:107631522/aip:107635103/aip:107630752/aip:107619561/aip:107633698/aip:107643920	18
aip04016	MAPK signaling pathway - plant	14/114	136/4543	5.74936e-06	9.48645e-05	arahy.Tifrunner.gnm2.ann1.45B7J4/arahy.Tifrunner.gnm2.ann1.Y2W1T6/arahy.Tifrunner.gnm2.ann1.HN94BD/arahy.Tifrunner.gnm2.ann1.EJ82H8/novel.2280/arahy.Tifrunner.gnm2.ann1.2H77W4/arahy.Tifrunner.gnm2.ann1.XUAL01/arahy.Tifrunner.gnm2.ann1.0IH89K/arahy.Tifrunner.gnm2.ann1.5CZ8DH/arahy.Tifrunner.gnm2.ann1.AF4FIK/arahy.Tifrunner.gnm2.ann1.WQJ971/arahy.Tifrunner.gnm2.ann1.B6D6GK/arahy.Tifrunner.gnm2.ann1…	45B7J4/Y2W1T6/HN94BD/EJ82H8/-/2H77W4/XUAL01/0IH89K/5CZ8DH/AF4FIK/WQJ971/B6D6GK/I0TYPH/VQ5KVR	aip:107605358/aip:107639692/aip:107612838/aip:107605097/aip:107616586/aip:107617935/aip:107609203/aip:107643100/aip:107628487/aip:107629170/aip:107631522/aip:107635103/aip:107630752/aip:107609548	14
aip00592	alpha-Linolenic acid metabolism	6/114	41/4543	0.000480465	0.00634214	arahy.Tifrunner.gnm2.ann1.5A3JDR/arahy.Tifrunner.gnm2.ann1.QLS1U0/arahy.Tifrunner.gnm2.ann1.03WWG0/arahy.Tifrunner.gnm2.ann1.H5H05M/arahy.Tifrunner.gnm2.ann1.TRRP7J/arahy.Tifrunner.gnm2.ann1.04F84Q	5A3JDR/QLS1U0/03WWG0/H5H05M/TRRP7J/04F84Q	aip:107605447/aip:107643225/aip:107643226/aip:107623642/aip:107617859/aip:107631225	6
aip00940	Phenylpropanoid biosynthesis	9/114	119/4543	0.0027597	0.0303567	arahy.Tifrunner.gnm2.ann1.IE3GQ3/arahy.Tifrunner.gnm2.ann1.I3Z6BS/arahy.Tifrunner.gnm2.ann1.T73DV5/arahy.Tifrunner.gnm2.ann1.FFL3CR/arahy.Tifrunner.gnm2.ann1.IMLK5J/arahy.Tifrunner.gnm2.ann1.K9QGVV/arahy.Tifrunner.gnm2.ann1.DI5QT1/arahy.Tifrunner.gnm2.ann1.NXIZ0N/arahy.Tifrunner.gnm2.ann1.VGN2GE	IE3GQ3/I3Z6BS/T73DV5/FFL3CR/IMLK5J/K9QGVV/DI5QT1/NXIZ0N/VGN2GE	aip:107639610/aip:107605008/aip:107637955/aip:107622387/aip:107643184/aip:107616560/aip:107604748/aip:107623966/aip:107642241	9

## Sheet: L2vsD2_GOenrich_significant
Upregulation_L2vsD2_GOenrich_significant											Downregulation_L2vsD2_GOenrich_significant
Category	GOID	Description	GeneRatio	BgRatio	pvalue	padj	geneID	geneName	Count		Category	GOID	Description	GeneRatio	BgRatio	pvalue	padj	geneID	geneName	Count
BP	GO:0015979	photosynthesis	21/465	82/13488	3.24608e-13	1.03874e-10	arahy.Tifrunner.gnm2.ann1.30A6BG/arahy.Tifrunner.gnm2.ann1.PI6GK2/arahy.Tifrunner.gnm2.ann1.VHAI7W/arahy.Tifrunner.gnm2.ann1.DHZ2RQ/arahy.Tifrunner.gnm2.ann1.1944SK/arahy.Tifrunner.gnm2.ann1.Y7HUGW/arahy.Tifrunner.gnm2.ann1.HB1P9N/arahy.Tifrunner.gnm2.ann1.I4CVDG/arahy.Tifrunner.gnm2.ann1.4PD0PP/arahy.Tifrunner.gnm2.ann1.PX7M3V/arahy.Tifrunner.gnm2.ann1.09KNS5/arahy.Tifrunner.gnm2.ann1.RBYB13/ara…	30A6BG/PI6GK2/VHAI7W/DHZ2RQ/1944SK/Y7HUGW/HB1P9N/I4CVDG/4PD0PP/PX7M3V/09KNS5/RBYB13/49ZYT6/MF538D/HCTL36/110G34/KKZ0LN/27LE56/PIZC5V/MMUF9T/JYH77Y	21		BP	GO:0000160	phosphorelay signal transduction system	10/534	61/13488	0.00012708	0.0321512	arahy.Tifrunner.gnm2.ann1.PEG0RN/arahy.Tifrunner.gnm2.ann1.Q1XFSF/arahy.Tifrunner.gnm2.ann1.V960AN/arahy.Tifrunner.gnm2.ann1.A9G6ZW/arahy.Tifrunner.gnm2.ann1.QA99NK/arahy.Tifrunner.gnm2.ann1.0MYI9I/arahy.Tifrunner.gnm2.ann1.ZM4C11/arahy.Tifrunner.gnm2.ann1.D788HE/arahy.Tifrunner.gnm2.ann1.E2UI1Z/arahy.Tifrunner.gnm2.ann1.04TCW6	PEG0RN/Q1XFSF/V960AN/A9G6ZW/QA99NK/0MYI9I/ZM4C11/D788HE/E2UI1Z/04TCW6	10
BP	GO:0006979	response to oxidative stress	22/465	137/13488	1.58309e-09	2.53295e-07	arahy.Tifrunner.gnm2.ann1.VW8XB4/arahy.Tifrunner.gnm2.ann1.5PBU8Q/arahy.Tifrunner.gnm2.ann1.WCR287/arahy.Tifrunner.gnm2.ann1.I8FEWW/arahy.Tifrunner.gnm2.ann1.624Z3W/arahy.Tifrunner.gnm2.ann1.GB961F/arahy.Tifrunner.gnm2.ann1.9QT5JT/arahy.Tifrunner.gnm2.ann1.W4SF8H/arahy.Tifrunner.gnm2.ann1.TJBP45/arahy.Tifrunner.gnm2.ann1.C70Y3X/arahy.Tifrunner.gnm2.ann1.HKKE6B/arahy.Tifrunner.gnm2.ann1.RFF6WQ/ara…	VW8XB4/5PBU8Q/WCR287/I8FEWW/624Z3W/GB961F/9QT5JT/W4SF8H/TJBP45/C70Y3X/HKKE6B/RFF6WQ/VSM3NT/20061H/C9S01M/49I11A/Q4Q4LI/IE3GQ3/ZU9B18/EXJG55/S1GD6Q/T73DV5	22		MF	GO:0005516	calmodulin binding	14/804	50/20896	3.60187e-09	8.32033e-07	arahy.Tifrunner.gnm2.ann1.KXLH0Y/novel.1135/arahy.Tifrunner.gnm2.ann1.HURS1T/arahy.Tifrunner.gnm2.ann1.3T6VK1/arahy.Tifrunner.gnm2.ann1.35SLR1/arahy.Tifrunner.gnm2.ann1.GM51F1/arahy.Tifrunner.gnm2.ann1.T2UMYP/arahy.Tifrunner.gnm2.ann1.LG7ZS8/novel.3828/arahy.Tifrunner.gnm2.ann1.9X98AJ/arahy.Tifrunner.gnm2.ann1.R2NPVK/arahy.Tifrunner.gnm2.ann1.5CXD2A/arahy.Tifrunner.gnm2.ann1.NSK5D4/arahy.Tifrunne…	KXLH0Y/-/HURS1T/3T6VK1/35SLR1/GM51F1/T2UMYP/LG7ZS8/-/9X98AJ/R2NPVK/5CXD2A/NSK5D4/GK1SJ0	14
BP	GO:0019684	photosynthesis, light reaction	5/465	16/13488	0.000151888	0.0162014	arahy.Tifrunner.gnm2.ann1.Y7HUGW/arahy.Tifrunner.gnm2.ann1.09KNS5/arahy.Tifrunner.gnm2.ann1.RBYB13/arahy.Tifrunner.gnm2.ann1.49ZYT6/arahy.Tifrunner.gnm2.ann1.KKZ0LN	Y7HUGW/09KNS5/RBYB13/49ZYT6/KKZ0LN	5		MF	GO:0030246	carbohydrate binding	22/804	262/20896	0.00053615	0.0490359	novel.5230/arahy.Tifrunner.gnm2.ann1.0ZF8VJ/arahy.Tifrunner.gnm2.ann1.ZECT0Q/arahy.Tifrunner.gnm2.ann1.ZS5EQ8/arahy.Tifrunner.gnm2.ann1.H7N144/arahy.Tifrunner.gnm2.ann1.C6ELU8/novel.2140/novel.2187/arahy.Tifrunner.gnm2.ann1.KTW86Y/arahy.Tifrunner.gnm2.ann1.X5CH90/arahy.Tifrunner.gnm2.ann1.JH9VB6/arahy.Tifrunner.gnm2.ann1.J4P8M7/arahy.Tifrunner.gnm2.ann1.BG7UA0/arahy.Tifrunner.gnm2.ann1.B473LU/ara…	-/0ZF8VJ/ZECT0Q/ZS5EQ8/H7N144/C6ELU8/-/-/KTW86Y/X5CH90/JH9VB6/J4P8M7/BG7UA0/B473LU/6LHP8D/55VZFW/W1ERKC/5X42DD/63G7RJ/R8EBSD/LSE3HU/N5UJMF	22
CC	GO:0009579	thylakoid	23/132	79/4764	2.89564e-18	5.21215e-17	arahy.Tifrunner.gnm2.ann1.30A6BG/arahy.Tifrunner.gnm2.ann1.PI6GK2/arahy.Tifrunner.gnm2.ann1.VHAI7W/arahy.Tifrunner.gnm2.ann1.DHZ2RQ/arahy.Tifrunner.gnm2.ann1.1944SK/arahy.Tifrunner.gnm2.ann1.Y7HUGW/arahy.Tifrunner.gnm2.ann1.HB1P9N/arahy.Tifrunner.gnm2.ann1.I4CVDG/arahy.Tifrunner.gnm2.ann1.4PD0PP/arahy.Tifrunner.gnm2.ann1.2I4SWN/arahy.Tifrunner.gnm2.ann1.PX7M3V/arahy.Tifrunner.gnm2.ann1.09KNS5/ara…	30A6BG/PI6GK2/VHAI7W/DHZ2RQ/1944SK/Y7HUGW/HB1P9N/I4CVDG/4PD0PP/2I4SWN/PX7M3V/09KNS5/RBYB13/V1P8P6/NN0MZU/49ZYT6/MF538D/HCTL36/110G34/27LE56/PIZC5V/MMUF9T/JYH77Y	23		MF	GO:0005509	calcium ion binding	21/804	248/20896	0.000636829	0.0490359	arahy.Tifrunner.gnm2.ann1.ZECT0Q/arahy.Tifrunner.gnm2.ann1.ZS5EQ8/arahy.Tifrunner.gnm2.ann1.H7N144/arahy.Tifrunner.gnm2.ann1.UCSC4W/arahy.Tifrunner.gnm2.ann1.IK01U6/arahy.Tifrunner.gnm2.ann1.I486B7/arahy.Tifrunner.gnm2.ann1.D2U3E6/arahy.Tifrunner.gnm2.ann1.8V8U4B/arahy.Tifrunner.gnm2.ann1.HK0XZ1/novel.4395/arahy.Tifrunner.gnm2.ann1.J8TUD1/arahy.Tifrunner.gnm2.ann1.1645LU/arahy.Tifrunner.gnm2.ann1…	ZECT0Q/ZS5EQ8/H7N144/UCSC4W/IK01U6/I486B7/D2U3E6/8V8U4B/HK0XZ1/-/J8TUD1/1645LU/QAEN9C/HJJ4ZR/-/2SN1MA/P2RW1V/-/2EIF5S/4NL1XF/JMIG5W	21
CC	GO:0044436	thylakoid part	23/132	79/4764	2.89564e-18	5.21215e-17	arahy.Tifrunner.gnm2.ann1.30A6BG/arahy.Tifrunner.gnm2.ann1.PI6GK2/arahy.Tifrunner.gnm2.ann1.VHAI7W/arahy.Tifrunner.gnm2.ann1.DHZ2RQ/arahy.Tifrunner.gnm2.ann1.1944SK/arahy.Tifrunner.gnm2.ann1.Y7HUGW/arahy.Tifrunner.gnm2.ann1.HB1P9N/arahy.Tifrunner.gnm2.ann1.I4CVDG/arahy.Tifrunner.gnm2.ann1.4PD0PP/arahy.Tifrunner.gnm2.ann1.2I4SWN/arahy.Tifrunner.gnm2.ann1.PX7M3V/arahy.Tifrunner.gnm2.ann1.09KNS5/ara…	30A6BG/PI6GK2/VHAI7W/DHZ2RQ/1944SK/Y7HUGW/HB1P9N/I4CVDG/4PD0PP/2I4SWN/PX7M3V/09KNS5/RBYB13/V1P8P6/NN0MZU/49ZYT6/MF538D/HCTL36/110G34/27LE56/PIZC5V/MMUF9T/JYH77Y	23
CC	GO:0034357	photosynthetic membrane	22/132	76/4764	1.93296e-17	2.31955e-16	arahy.Tifrunner.gnm2.ann1.30A6BG/arahy.Tifrunner.gnm2.ann1.PI6GK2/arahy.Tifrunner.gnm2.ann1.VHAI7W/arahy.Tifrunner.gnm2.ann1.DHZ2RQ/arahy.Tifrunner.gnm2.ann1.1944SK/arahy.Tifrunner.gnm2.ann1.Y7HUGW/arahy.Tifrunner.gnm2.ann1.HB1P9N/arahy.Tifrunner.gnm2.ann1.I4CVDG/arahy.Tifrunner.gnm2.ann1.4PD0PP/arahy.Tifrunner.gnm2.ann1.PX7M3V/arahy.Tifrunner.gnm2.ann1.09KNS5/arahy.Tifrunner.gnm2.ann1.RBYB13/ara…	30A6BG/PI6GK2/VHAI7W/DHZ2RQ/1944SK/Y7HUGW/HB1P9N/I4CVDG/4PD0PP/PX7M3V/09KNS5/RBYB13/V1P8P6/NN0MZU/49ZYT6/MF538D/HCTL36/110G34/27LE56/PIZC5V/MMUF9T/JYH77Y	22
CC	GO:0009521	photosystem	20/132	71/4764	1.1437e-15	1.02933e-14	arahy.Tifrunner.gnm2.ann1.30A6BG/arahy.Tifrunner.gnm2.ann1.PI6GK2/arahy.Tifrunner.gnm2.ann1.VHAI7W/arahy.Tifrunner.gnm2.ann1.DHZ2RQ/arahy.Tifrunner.gnm2.ann1.1944SK/arahy.Tifrunner.gnm2.ann1.Y7HUGW/arahy.Tifrunner.gnm2.ann1.HB1P9N/arahy.Tifrunner.gnm2.ann1.I4CVDG/arahy.Tifrunner.gnm2.ann1.4PD0PP/arahy.Tifrunner.gnm2.ann1.PX7M3V/arahy.Tifrunner.gnm2.ann1.09KNS5/arahy.Tifrunner.gnm2.ann1.RBYB13/ara…	30A6BG/PI6GK2/VHAI7W/DHZ2RQ/1944SK/Y7HUGW/HB1P9N/I4CVDG/4PD0PP/PX7M3V/09KNS5/RBYB13/49ZYT6/MF538D/HCTL36/110G34/27LE56/PIZC5V/MMUF9T/JYH77Y	20
CC	GO:0042651	thylakoid membrane	14/132	47/4764	1.23441e-11	8.88777e-11	arahy.Tifrunner.gnm2.ann1.30A6BG/arahy.Tifrunner.gnm2.ann1.1944SK/arahy.Tifrunner.gnm2.ann1.Y7HUGW/arahy.Tifrunner.gnm2.ann1.I4CVDG/arahy.Tifrunner.gnm2.ann1.09KNS5/arahy.Tifrunner.gnm2.ann1.RBYB13/arahy.Tifrunner.gnm2.ann1.V1P8P6/arahy.Tifrunner.gnm2.ann1.NN0MZU/arahy.Tifrunner.gnm2.ann1.49ZYT6/arahy.Tifrunner.gnm2.ann1.HCTL36/arahy.Tifrunner.gnm2.ann1.27LE56/arahy.Tifrunner.gnm2.ann1.PIZC5V/ara…	30A6BG/1944SK/Y7HUGW/I4CVDG/09KNS5/RBYB13/V1P8P6/NN0MZU/49ZYT6/HCTL36/27LE56/PIZC5V/MMUF9T/JYH77Y	14
CC	GO:0009654	photosystem II oxygen evolving complex	12/132	42/4764	6.75571e-10	4.05342e-09	arahy.Tifrunner.gnm2.ann1.30A6BG/arahy.Tifrunner.gnm2.ann1.1944SK/arahy.Tifrunner.gnm2.ann1.Y7HUGW/arahy.Tifrunner.gnm2.ann1.I4CVDG/arahy.Tifrunner.gnm2.ann1.09KNS5/arahy.Tifrunner.gnm2.ann1.RBYB13/arahy.Tifrunner.gnm2.ann1.49ZYT6/arahy.Tifrunner.gnm2.ann1.HCTL36/arahy.Tifrunner.gnm2.ann1.27LE56/arahy.Tifrunner.gnm2.ann1.PIZC5V/arahy.Tifrunner.gnm2.ann1.MMUF9T/arahy.Tifrunner.gnm2.ann1.JYH77Y	30A6BG/1944SK/Y7HUGW/I4CVDG/09KNS5/RBYB13/49ZYT6/HCTL36/27LE56/PIZC5V/MMUF9T/JYH77Y	12
CC	GO:0009523	photosystem II	12/132	43/4764	9.15209e-10	4.70679e-09	arahy.Tifrunner.gnm2.ann1.30A6BG/arahy.Tifrunner.gnm2.ann1.1944SK/arahy.Tifrunner.gnm2.ann1.Y7HUGW/arahy.Tifrunner.gnm2.ann1.I4CVDG/arahy.Tifrunner.gnm2.ann1.09KNS5/arahy.Tifrunner.gnm2.ann1.RBYB13/arahy.Tifrunner.gnm2.ann1.49ZYT6/arahy.Tifrunner.gnm2.ann1.HCTL36/arahy.Tifrunner.gnm2.ann1.27LE56/arahy.Tifrunner.gnm2.ann1.PIZC5V/arahy.Tifrunner.gnm2.ann1.MMUF9T/arahy.Tifrunner.gnm2.ann1.JYH77Y	30A6BG/1944SK/Y7HUGW/I4CVDG/09KNS5/RBYB13/49ZYT6/HCTL36/27LE56/PIZC5V/MMUF9T/JYH77Y	12
CC	GO:1990204	oxidoreductase complex	12/132	48/4764	3.69382e-09	1.66222e-08	arahy.Tifrunner.gnm2.ann1.30A6BG/arahy.Tifrunner.gnm2.ann1.1944SK/arahy.Tifrunner.gnm2.ann1.Y7HUGW/arahy.Tifrunner.gnm2.ann1.I4CVDG/arahy.Tifrunner.gnm2.ann1.09KNS5/arahy.Tifrunner.gnm2.ann1.RBYB13/arahy.Tifrunner.gnm2.ann1.49ZYT6/arahy.Tifrunner.gnm2.ann1.HCTL36/arahy.Tifrunner.gnm2.ann1.27LE56/arahy.Tifrunner.gnm2.ann1.PIZC5V/arahy.Tifrunner.gnm2.ann1.MMUF9T/arahy.Tifrunner.gnm2.ann1.JYH77Y	30A6BG/1944SK/Y7HUGW/I4CVDG/09KNS5/RBYB13/49ZYT6/HCTL36/27LE56/PIZC5V/MMUF9T/JYH77Y	12
CC	GO:0009538	photosystem I reaction center	7/132	12/4764	7.55283e-09	3.02113e-08	arahy.Tifrunner.gnm2.ann1.PI6GK2/arahy.Tifrunner.gnm2.ann1.VHAI7W/arahy.Tifrunner.gnm2.ann1.DHZ2RQ/arahy.Tifrunner.gnm2.ann1.HB1P9N/arahy.Tifrunner.gnm2.ann1.PX7M3V/arahy.Tifrunner.gnm2.ann1.MF538D/arahy.Tifrunner.gnm2.ann1.110G34	PI6GK2/VHAI7W/DHZ2RQ/HB1P9N/PX7M3V/MF538D/110G34	7
CC	GO:0019898	extrinsic component of membrane	11/132	44/4764	1.71366e-08	6.16918e-08	arahy.Tifrunner.gnm2.ann1.30A6BG/arahy.Tifrunner.gnm2.ann1.1944SK/arahy.Tifrunner.gnm2.ann1.Y7HUGW/arahy.Tifrunner.gnm2.ann1.I4CVDG/arahy.Tifrunner.gnm2.ann1.09KNS5/arahy.Tifrunner.gnm2.ann1.RBYB13/arahy.Tifrunner.gnm2.ann1.49ZYT6/arahy.Tifrunner.gnm2.ann1.27LE56/arahy.Tifrunner.gnm2.ann1.PIZC5V/arahy.Tifrunner.gnm2.ann1.MMUF9T/arahy.Tifrunner.gnm2.ann1.JYH77Y	30A6BG/1944SK/Y7HUGW/I4CVDG/09KNS5/RBYB13/49ZYT6/27LE56/PIZC5V/MMUF9T/JYH77Y	11
CC	GO:0009522	photosystem I	8/132	24/4764	1.42306e-07	4.6573e-07	arahy.Tifrunner.gnm2.ann1.PI6GK2/arahy.Tifrunner.gnm2.ann1.VHAI7W/arahy.Tifrunner.gnm2.ann1.DHZ2RQ/arahy.Tifrunner.gnm2.ann1.HB1P9N/arahy.Tifrunner.gnm2.ann1.4PD0PP/arahy.Tifrunner.gnm2.ann1.PX7M3V/arahy.Tifrunner.gnm2.ann1.MF538D/arahy.Tifrunner.gnm2.ann1.110G34	PI6GK2/VHAI7W/DHZ2RQ/HB1P9N/4PD0PP/PX7M3V/MF538D/110G34	8
CC	GO:0098796	membrane protein complex	23/132	281/4764	1.89151e-06	5.67452e-06	arahy.Tifrunner.gnm2.ann1.30A6BG/arahy.Tifrunner.gnm2.ann1.PI6GK2/arahy.Tifrunner.gnm2.ann1.VHAI7W/arahy.Tifrunner.gnm2.ann1.DHZ2RQ/arahy.Tifrunner.gnm2.ann1.1944SK/arahy.Tifrunner.gnm2.ann1.Y7HUGW/arahy.Tifrunner.gnm2.ann1.HB1P9N/arahy.Tifrunner.gnm2.ann1.KSV0XM/arahy.Tifrunner.gnm2.ann1.I4CVDG/arahy.Tifrunner.gnm2.ann1.4PD0PP/arahy.Tifrunner.gnm2.ann1.F6CLKD/arahy.Tifrunner.gnm2.ann1.PX7M3V/ara…	30A6BG/PI6GK2/VHAI7W/DHZ2RQ/1944SK/Y7HUGW/HB1P9N/KSV0XM/I4CVDG/4PD0PP/F6CLKD/PX7M3V/09KNS5/RBYB13/49ZYT6/MF538D/HCTL36/110G34/27LE56/19CA3D/PIZC5V/MMUF9T/JYH77Y	23
CC	GO:0005840	ribosome	22/132	414/4764	0.00199096	0.00551344	arahy.Tifrunner.gnm2.ann1.IPH7D2/arahy.Tifrunner.gnm2.ann1.TN6CXG/arahy.Tifrunner.gnm2.ann1.S7RYVI/arahy.Tifrunner.gnm2.ann1.11CA21/arahy.Tifrunner.gnm2.ann1.K43FII/arahy.Tifrunner.gnm2.ann1.ZTJ4JW/arahy.Tifrunner.gnm2.ann1.Q4J45C/arahy.Tifrunner.gnm2.ann1.MB6FU1/arahy.Tifrunner.gnm2.ann1.0UR0S2/arahy.Tifrunner.gnm2.ann1.ZPA39L/arahy.Tifrunner.gnm2.ann1.4IG6PJ/arahy.Tifrunner.gnm2.ann1.U7ILUP/ara…	IPH7D2/TN6CXG/S7RYVI/11CA21/K43FII/ZTJ4JW/Q4J45C/MB6FU1/0UR0S2/ZPA39L/4IG6PJ/U7ILUP/RJ4A7B/69550A/JYGZ5B/FY4UJ9/QT5AN8/N07IEU/WYVN3V/N3M6GA/97RZQE/W0PKFE	22
CC	GO:1990904	ribonucleoprotein complex	22/132	478/4764	0.0111447	0.0286577	arahy.Tifrunner.gnm2.ann1.IPH7D2/arahy.Tifrunner.gnm2.ann1.TN6CXG/arahy.Tifrunner.gnm2.ann1.S7RYVI/arahy.Tifrunner.gnm2.ann1.11CA21/arahy.Tifrunner.gnm2.ann1.K43FII/arahy.Tifrunner.gnm2.ann1.ZTJ4JW/arahy.Tifrunner.gnm2.ann1.Q4J45C/arahy.Tifrunner.gnm2.ann1.MB6FU1/arahy.Tifrunner.gnm2.ann1.0UR0S2/arahy.Tifrunner.gnm2.ann1.ZPA39L/arahy.Tifrunner.gnm2.ann1.4IG6PJ/arahy.Tifrunner.gnm2.ann1.U7ILUP/ara…	IPH7D2/TN6CXG/S7RYVI/11CA21/K43FII/ZTJ4JW/Q4J45C/MB6FU1/0UR0S2/ZPA39L/4IG6PJ/U7ILUP/RJ4A7B/69550A/JYGZ5B/FY4UJ9/QT5AN8/N07IEU/WYVN3V/N3M6GA/97RZQE/W0PKFE	22
CC	GO:1902494	catalytic complex	14/132	267/4764	0.0151154	0.0362769	arahy.Tifrunner.gnm2.ann1.30A6BG/arahy.Tifrunner.gnm2.ann1.1944SK/arahy.Tifrunner.gnm2.ann1.Y7HUGW/arahy.Tifrunner.gnm2.ann1.I4CVDG/arahy.Tifrunner.gnm2.ann1.09KNS5/arahy.Tifrunner.gnm2.ann1.RBYB13/arahy.Tifrunner.gnm2.ann1.49ZYT6/arahy.Tifrunner.gnm2.ann1.41WA94/arahy.Tifrunner.gnm2.ann1.HCTL36/arahy.Tifrunner.gnm2.ann1.27LE56/arahy.Tifrunner.gnm2.ann1.19CA3D/arahy.Tifrunner.gnm2.ann1.PIZC5V/ara…	30A6BG/1944SK/Y7HUGW/I4CVDG/09KNS5/RBYB13/49ZYT6/41WA94/HCTL36/27LE56/19CA3D/PIZC5V/MMUF9T/JYH77Y	14
MF	GO:0004601	peroxidase activity	22/597	156/20896	6.84065e-10	8.64512e-08	arahy.Tifrunner.gnm2.ann1.VW8XB4/arahy.Tifrunner.gnm2.ann1.5PBU8Q/arahy.Tifrunner.gnm2.ann1.WCR287/arahy.Tifrunner.gnm2.ann1.I8FEWW/arahy.Tifrunner.gnm2.ann1.624Z3W/arahy.Tifrunner.gnm2.ann1.GB961F/arahy.Tifrunner.gnm2.ann1.9QT5JT/arahy.Tifrunner.gnm2.ann1.W4SF8H/arahy.Tifrunner.gnm2.ann1.TJBP45/arahy.Tifrunner.gnm2.ann1.C70Y3X/arahy.Tifrunner.gnm2.ann1.HKKE6B/arahy.Tifrunner.gnm2.ann1.RFF6WQ/ara…	VW8XB4/5PBU8Q/WCR287/I8FEWW/624Z3W/GB961F/9QT5JT/W4SF8H/TJBP45/C70Y3X/HKKE6B/RFF6WQ/VSM3NT/20061H/C9S01M/49I11A/Q4Q4LI/IE3GQ3/ZU9B18/EXJG55/S1GD6Q/T73DV5	22
MF	GO:0016209	antioxidant activity	23/597	172/20896	8.19352e-10	8.64512e-08	arahy.Tifrunner.gnm2.ann1.VW8XB4/arahy.Tifrunner.gnm2.ann1.5PBU8Q/arahy.Tifrunner.gnm2.ann1.WCR287/arahy.Tifrunner.gnm2.ann1.I8FEWW/arahy.Tifrunner.gnm2.ann1.624Z3W/arahy.Tifrunner.gnm2.ann1.GB961F/arahy.Tifrunner.gnm2.ann1.9QT5JT/arahy.Tifrunner.gnm2.ann1.W4SF8H/arahy.Tifrunner.gnm2.ann1.TJBP45/arahy.Tifrunner.gnm2.ann1.C70Y3X/arahy.Tifrunner.gnm2.ann1.HKKE6B/arahy.Tifrunner.gnm2.ann1.RFF6WQ/ara…	VW8XB4/5PBU8Q/WCR287/I8FEWW/624Z3W/GB961F/9QT5JT/W4SF8H/TJBP45/C70Y3X/HKKE6B/RFF6WQ/VSM3NT/20061H/2G0Z8B/C9S01M/49I11A/Q4Q4LI/IE3GQ3/ZU9B18/EXJG55/S1GD6Q/T73DV5	23
MF	GO:0016684	oxidoreductase activity, acting on peroxide as acceptor	22/597	160/20896	1.1179e-09	8.64512e-08	arahy.Tifrunner.gnm2.ann1.VW8XB4/arahy.Tifrunner.gnm2.ann1.5PBU8Q/arahy.Tifrunner.gnm2.ann1.WCR287/arahy.Tifrunner.gnm2.ann1.I8FEWW/arahy.Tifrunner.gnm2.ann1.624Z3W/arahy.Tifrunner.gnm2.ann1.GB961F/arahy.Tifrunner.gnm2.ann1.9QT5JT/arahy.Tifrunner.gnm2.ann1.W4SF8H/arahy.Tifrunner.gnm2.ann1.TJBP45/arahy.Tifrunner.gnm2.ann1.C70Y3X/arahy.Tifrunner.gnm2.ann1.HKKE6B/arahy.Tifrunner.gnm2.ann1.RFF6WQ/ara…	VW8XB4/5PBU8Q/WCR287/I8FEWW/624Z3W/GB961F/9QT5JT/W4SF8H/TJBP45/C70Y3X/HKKE6B/RFF6WQ/VSM3NT/20061H/C9S01M/49I11A/Q4Q4LI/IE3GQ3/ZU9B18/EXJG55/S1GD6Q/T73DV5	22
MF	GO:0016879	ligase activity, forming carbon-nitrogen bonds	10/597	55/20896	3.08699e-06	0.000176174	arahy.Tifrunner.gnm2.ann1.08H2K0/arahy.Tifrunner.gnm2.ann1.S2QYAG/arahy.Tifrunner.gnm2.ann1.A863J5/arahy.Tifrunner.gnm2.ann1.XFL7KU/arahy.Tifrunner.gnm2.ann1.MLY2RP/arahy.Tifrunner.gnm2.ann1.WBB0SP/arahy.Tifrunner.gnm2.ann1.W25JQA/arahy.Tifrunner.gnm2.ann1.14QJGF/arahy.Tifrunner.gnm2.ann1.2KW6XR/arahy.Tifrunner.gnm2.ann1.1TG9FP	08H2K0/S2QYAG/A863J5/XFL7KU/MLY2RP/WBB0SP/W25JQA/14QJGF/2KW6XR/1TG9FP	10
MF	GO:0016705	oxidoreductase activity, acting on paired donors, with incorporation or reduction of molecular oxygen	32/597	460/20896	3.79685e-06	0.000176174	arahy.Tifrunner.gnm2.ann1.2TV28S/arahy.Tifrunner.gnm2.ann1.3B1CVE/arahy.Tifrunner.gnm2.ann1.IT7QFA/arahy.Tifrunner.gnm2.ann1.J8Q3D1/arahy.Tifrunner.gnm2.ann1.57KEBM/arahy.Tifrunner.gnm2.ann1.9H79HM/arahy.Tifrunner.gnm2.ann1.K8H9R8/arahy.Tifrunner.gnm2.ann1.G691ZN/arahy.Tifrunner.gnm2.ann1.J8Y94D/arahy.Tifrunner.gnm2.ann1.IKG909/arahy.Tifrunner.gnm2.ann1.JZF5VE/arahy.Tifrunner.gnm2.ann1.26YYGP/ara…	2TV28S/3B1CVE/IT7QFA/J8Q3D1/57KEBM/9H79HM/K8H9R8/G691ZN/J8Y94D/IKG909/JZF5VE/26YYGP/7R7017/N1DX8X/7HFF48/FQQS7Y/8R7WRR/4VZ1PT/4YX487/8F7PE4/TL9E5R/1SGL6Z/1PI95V/DM8PJ8/40PHQK/X1BDZQ/HJX0E8/LNA207/PFDI3N/Z6GGIF/77LVUR/MG688V	32
MF	GO:0004185	serine-type carboxypeptidase activity	12/597	96/20896	1.85848e-05	0.000718612	arahy.Tifrunner.gnm2.ann1.CSED6M/arahy.Tifrunner.gnm2.ann1.4DSA35/arahy.Tifrunner.gnm2.ann1.EGV3B5/arahy.Tifrunner.gnm2.ann1.L88N0U/arahy.Tifrunner.gnm2.ann1.H5WQ1T/arahy.Tifrunner.gnm2.ann1.3266FY/arahy.Tifrunner.gnm2.ann1.ZFC6L6/arahy.Tifrunner.gnm2.ann1.KAWB7J/arahy.Tifrunner.gnm2.ann1.V6E2D3/arahy.Tifrunner.gnm2.ann1.YA7QDL/arahy.Tifrunner.gnm2.ann1.GQJ42M/arahy.Tifrunner.gnm2.ann1.PA77S2	CSED6M/4DSA35/EGV3B5/L88N0U/H5WQ1T/3266FY/ZFC6L6/KAWB7J/V6E2D3/YA7QDL/GQJ42M/PA77S2	12
MF	GO:0004180	carboxypeptidase activity	12/597	100/20896	2.81782e-05	0.00087735	arahy.Tifrunner.gnm2.ann1.CSED6M/arahy.Tifrunner.gnm2.ann1.4DSA35/arahy.Tifrunner.gnm2.ann1.EGV3B5/arahy.Tifrunner.gnm2.ann1.L88N0U/arahy.Tifrunner.gnm2.ann1.H5WQ1T/arahy.Tifrunner.gnm2.ann1.3266FY/arahy.Tifrunner.gnm2.ann1.ZFC6L6/arahy.Tifrunner.gnm2.ann1.KAWB7J/arahy.Tifrunner.gnm2.ann1.V6E2D3/arahy.Tifrunner.gnm2.ann1.YA7QDL/arahy.Tifrunner.gnm2.ann1.GQJ42M/arahy.Tifrunner.gnm2.ann1.PA77S2	CSED6M/4DSA35/EGV3B5/L88N0U/H5WQ1T/3266FY/ZFC6L6/KAWB7J/V6E2D3/YA7QDL/GQJ42M/PA77S2	12
MF	GO:0042132	fructose 1,6-bisphosphate 1-phosphatase activity	5/597	14/20896	3.02535e-05	0.00087735	arahy.Tifrunner.gnm2.ann1.EZF9IN/arahy.Tifrunner.gnm2.ann1.1GV9IW/arahy.Tifrunner.gnm2.ann1.EMU47I/arahy.Tifrunner.gnm2.ann1.M6YT3U/arahy.Tifrunner.gnm2.ann1.P6MJUK	EZF9IN/1GV9IW/EMU47I/M6YT3U/P6MJUK	5
MF	GO:0070008	serine-type exopeptidase activity	12/597	105/20896	4.60041e-05	0.00118588	arahy.Tifrunner.gnm2.ann1.CSED6M/arahy.Tifrunner.gnm2.ann1.4DSA35/arahy.Tifrunner.gnm2.ann1.EGV3B5/arahy.Tifrunner.gnm2.ann1.L88N0U/arahy.Tifrunner.gnm2.ann1.H5WQ1T/arahy.Tifrunner.gnm2.ann1.3266FY/arahy.Tifrunner.gnm2.ann1.ZFC6L6/arahy.Tifrunner.gnm2.ann1.KAWB7J/arahy.Tifrunner.gnm2.ann1.V6E2D3/arahy.Tifrunner.gnm2.ann1.YA7QDL/arahy.Tifrunner.gnm2.ann1.GQJ42M/arahy.Tifrunner.gnm2.ann1.PA77S2	CSED6M/4DSA35/EGV3B5/L88N0U/H5WQ1T/3266FY/ZFC6L6/KAWB7J/V6E2D3/YA7QDL/GQJ42M/PA77S2	12
MF	GO:0005506	iron ion binding	29/597	461/20896	6.7724e-05	0.0015712	arahy.Tifrunner.gnm2.ann1.2TV28S/arahy.Tifrunner.gnm2.ann1.3B1CVE/arahy.Tifrunner.gnm2.ann1.IT7QFA/arahy.Tifrunner.gnm2.ann1.57KEBM/arahy.Tifrunner.gnm2.ann1.9H79HM/arahy.Tifrunner.gnm2.ann1.K8H9R8/arahy.Tifrunner.gnm2.ann1.G691ZN/arahy.Tifrunner.gnm2.ann1.J8Y94D/arahy.Tifrunner.gnm2.ann1.IKG909/arahy.Tifrunner.gnm2.ann1.JZF5VE/arahy.Tifrunner.gnm2.ann1.26YYGP/arahy.Tifrunner.gnm2.ann1.QS0PB5/ara…	2TV28S/3B1CVE/IT7QFA/57KEBM/9H79HM/K8H9R8/G691ZN/J8Y94D/IKG909/JZF5VE/26YYGP/QS0PB5/7R7017/N1DX8X/FQQS7Y/8R7WRR/B2GHU0/4VZ1PT/4YX487/8F7PE4/TL9E5R/1SGL6Z/DM8PJ8/X1BDZQ/G1RM5S/PFDI3N/Z6GGIF/77LVUR/MG688V	29
MF	GO:0042626	ATPase activity, coupled to transmembrane movement of substances	12/597	119/20896	0.000155826	0.00258624	arahy.Tifrunner.gnm2.ann1.YP2NLQ/arahy.Tifrunner.gnm2.ann1.VLLC8N/arahy.Tifrunner.gnm2.ann1.WT01JD/arahy.Tifrunner.gnm2.ann1.U05H3U/arahy.Tifrunner.gnm2.ann1.KSV0XM/arahy.Tifrunner.gnm2.ann1.F6CLKD/arahy.Tifrunner.gnm2.ann1.7HPJ5W/arahy.Tifrunner.gnm2.ann1.X1B64Z/arahy.Tifrunner.gnm2.ann1.ENDS9E/arahy.Tifrunner.gnm2.ann1.GL9Q07/arahy.Tifrunner.gnm2.ann1.EPZV43/arahy.Tifrunner.gnm2.ann1.E9Z217	YP2NLQ/VLLC8N/WT01JD/U05H3U/KSV0XM/F6CLKD/7HPJ5W/X1B64Z/ENDS9E/GL9Q07/EPZV43/E9Z217	12
MF	GO:0043492	ATPase activity, coupled to movement of substances	12/597	119/20896	0.000155826	0.00258624	arahy.Tifrunner.gnm2.ann1.YP2NLQ/arahy.Tifrunner.gnm2.ann1.VLLC8N/arahy.Tifrunner.gnm2.ann1.WT01JD/arahy.Tifrunner.gnm2.ann1.U05H3U/arahy.Tifrunner.gnm2.ann1.KSV0XM/arahy.Tifrunner.gnm2.ann1.F6CLKD/arahy.Tifrunner.gnm2.ann1.7HPJ5W/arahy.Tifrunner.gnm2.ann1.X1B64Z/arahy.Tifrunner.gnm2.ann1.ENDS9E/arahy.Tifrunner.gnm2.ann1.GL9Q07/arahy.Tifrunner.gnm2.ann1.EPZV43/arahy.Tifrunner.gnm2.ann1.E9Z217	YP2NLQ/VLLC8N/WT01JD/U05H3U/KSV0XM/F6CLKD/7HPJ5W/X1B64Z/ENDS9E/GL9Q07/EPZV43/E9Z217	12
MF	GO:0019203	carbohydrate phosphatase activity	5/597	19/20896	0.000156066	0.00258624	arahy.Tifrunner.gnm2.ann1.EZF9IN/arahy.Tifrunner.gnm2.ann1.1GV9IW/arahy.Tifrunner.gnm2.ann1.EMU47I/arahy.Tifrunner.gnm2.ann1.M6YT3U/arahy.Tifrunner.gnm2.ann1.P6MJUK	EZF9IN/1GV9IW/EMU47I/M6YT3U/P6MJUK	5
MF	GO:0050308	sugar-phosphatase activity	5/597	19/20896	0.000156066	0.00258624	arahy.Tifrunner.gnm2.ann1.EZF9IN/arahy.Tifrunner.gnm2.ann1.1GV9IW/arahy.Tifrunner.gnm2.ann1.EMU47I/arahy.Tifrunner.gnm2.ann1.M6YT3U/arahy.Tifrunner.gnm2.ann1.P6MJUK	EZF9IN/1GV9IW/EMU47I/M6YT3U/P6MJUK	5
MF	GO:0008238	exopeptidase activity	12/597	123/20896	0.000213077	0.00329558	arahy.Tifrunner.gnm2.ann1.CSED6M/arahy.Tifrunner.gnm2.ann1.4DSA35/arahy.Tifrunner.gnm2.ann1.EGV3B5/arahy.Tifrunner.gnm2.ann1.L88N0U/arahy.Tifrunner.gnm2.ann1.H5WQ1T/arahy.Tifrunner.gnm2.ann1.3266FY/arahy.Tifrunner.gnm2.ann1.ZFC6L6/arahy.Tifrunner.gnm2.ann1.KAWB7J/arahy.Tifrunner.gnm2.ann1.V6E2D3/arahy.Tifrunner.gnm2.ann1.YA7QDL/arahy.Tifrunner.gnm2.ann1.GQJ42M/arahy.Tifrunner.gnm2.ann1.PA77S2	CSED6M/4DSA35/EGV3B5/L88N0U/H5WQ1T/3266FY/ZFC6L6/KAWB7J/V6E2D3/YA7QDL/GQJ42M/PA77S2	12
MF	GO:0022804	active transmembrane transporter activity	19/597	267/20896	0.000261522	0.0037036	arahy.Tifrunner.gnm2.ann1.YP2NLQ/arahy.Tifrunner.gnm2.ann1.VLLC8N/arahy.Tifrunner.gnm2.ann1.WT01JD/arahy.Tifrunner.gnm2.ann1.U05H3U/arahy.Tifrunner.gnm2.ann1.4U2MDP/arahy.Tifrunner.gnm2.ann1.KSV0XM/arahy.Tifrunner.gnm2.ann1.747ND8/arahy.Tifrunner.gnm2.ann1.F6CLKD/arahy.Tifrunner.gnm2.ann1.VI8BIT/arahy.Tifrunner.gnm2.ann1.7HPJ5W/arahy.Tifrunner.gnm2.ann1.IBJJ46/arahy.Tifrunner.gnm2.ann1.X1B64Z/ara…	YP2NLQ/VLLC8N/WT01JD/U05H3U/4U2MDP/KSV0XM/747ND8/F6CLKD/VI8BIT/7HPJ5W/IBJJ46/X1B64Z/ENDS9E/ATW5XU/GL9Q07/8D4CC7/WG9HC3/EPZV43/E9Z217	19
MF	GO:0015399	primary active transmembrane transporter activity	12/597	127/20896	0.000287348	0.0037036	arahy.Tifrunner.gnm2.ann1.YP2NLQ/arahy.Tifrunner.gnm2.ann1.VLLC8N/arahy.Tifrunner.gnm2.ann1.WT01JD/arahy.Tifrunner.gnm2.ann1.U05H3U/arahy.Tifrunner.gnm2.ann1.KSV0XM/arahy.Tifrunner.gnm2.ann1.F6CLKD/arahy.Tifrunner.gnm2.ann1.7HPJ5W/arahy.Tifrunner.gnm2.ann1.X1B64Z/arahy.Tifrunner.gnm2.ann1.ENDS9E/arahy.Tifrunner.gnm2.ann1.GL9Q07/arahy.Tifrunner.gnm2.ann1.EPZV43/arahy.Tifrunner.gnm2.ann1.E9Z217	YP2NLQ/VLLC8N/WT01JD/U05H3U/KSV0XM/F6CLKD/7HPJ5W/X1B64Z/ENDS9E/GL9Q07/EPZV43/E9Z217	12
MF	GO:0015405	P-P-bond-hydrolysis-driven transmembrane transporter activity	12/597	127/20896	0.000287348	0.0037036	arahy.Tifrunner.gnm2.ann1.YP2NLQ/arahy.Tifrunner.gnm2.ann1.VLLC8N/arahy.Tifrunner.gnm2.ann1.WT01JD/arahy.Tifrunner.gnm2.ann1.U05H3U/arahy.Tifrunner.gnm2.ann1.KSV0XM/arahy.Tifrunner.gnm2.ann1.F6CLKD/arahy.Tifrunner.gnm2.ann1.7HPJ5W/arahy.Tifrunner.gnm2.ann1.X1B64Z/arahy.Tifrunner.gnm2.ann1.ENDS9E/arahy.Tifrunner.gnm2.ann1.GL9Q07/arahy.Tifrunner.gnm2.ann1.EPZV43/arahy.Tifrunner.gnm2.ann1.E9Z217	YP2NLQ/VLLC8N/WT01JD/U05H3U/KSV0XM/F6CLKD/7HPJ5W/X1B64Z/ENDS9E/GL9Q07/EPZV43/E9Z217	12
MF	GO:0008236	serine-type peptidase activity	18/597	255/20896	0.000414399	0.00480703	arahy.Tifrunner.gnm2.ann1.CSED6M/arahy.Tifrunner.gnm2.ann1.4DSA35/arahy.Tifrunner.gnm2.ann1.EGV3B5/arahy.Tifrunner.gnm2.ann1.DEBS4Y/arahy.Tifrunner.gnm2.ann1.L88N0U/arahy.Tifrunner.gnm2.ann1.45LQ32/arahy.Tifrunner.gnm2.ann1.H5WQ1T/arahy.Tifrunner.gnm2.ann1.3266FY/arahy.Tifrunner.gnm2.ann1.ZFC6L6/arahy.Tifrunner.gnm2.ann1.KAWB7J/arahy.Tifrunner.gnm2.ann1.QR1WVV/arahy.Tifrunner.gnm2.ann1.E27NQH/ara…	CSED6M/4DSA35/EGV3B5/DEBS4Y/L88N0U/45LQ32/H5WQ1T/3266FY/ZFC6L6/KAWB7J/QR1WVV/E27NQH/V6E2D3/YA7QDL/7J7E83/GQJ42M/97WALL/PA77S2	18
MF	GO:0017171	serine hydrolase activity	18/597	255/20896	0.000414399	0.00480703	arahy.Tifrunner.gnm2.ann1.CSED6M/arahy.Tifrunner.gnm2.ann1.4DSA35/arahy.Tifrunner.gnm2.ann1.EGV3B5/arahy.Tifrunner.gnm2.ann1.DEBS4Y/arahy.Tifrunner.gnm2.ann1.L88N0U/arahy.Tifrunner.gnm2.ann1.45LQ32/arahy.Tifrunner.gnm2.ann1.H5WQ1T/arahy.Tifrunner.gnm2.ann1.3266FY/arahy.Tifrunner.gnm2.ann1.ZFC6L6/arahy.Tifrunner.gnm2.ann1.KAWB7J/arahy.Tifrunner.gnm2.ann1.QR1WVV/arahy.Tifrunner.gnm2.ann1.E27NQH/ara…	CSED6M/4DSA35/EGV3B5/DEBS4Y/L88N0U/45LQ32/H5WQ1T/3266FY/ZFC6L6/KAWB7J/QR1WVV/E27NQH/V6E2D3/YA7QDL/7J7E83/GQJ42M/97WALL/PA77S2	18
MF	GO:0042623	ATPase activity, coupled	13/597	154/20896	0.000490647	0.00542049	arahy.Tifrunner.gnm2.ann1.YP2NLQ/arahy.Tifrunner.gnm2.ann1.VLLC8N/arahy.Tifrunner.gnm2.ann1.WT01JD/arahy.Tifrunner.gnm2.ann1.U05H3U/arahy.Tifrunner.gnm2.ann1.KSV0XM/arahy.Tifrunner.gnm2.ann1.F6CLKD/arahy.Tifrunner.gnm2.ann1.7HPJ5W/arahy.Tifrunner.gnm2.ann1.C7Z6YQ/arahy.Tifrunner.gnm2.ann1.X1B64Z/arahy.Tifrunner.gnm2.ann1.ENDS9E/arahy.Tifrunner.gnm2.ann1.GL9Q07/arahy.Tifrunner.gnm2.ann1.EPZV43/ara…	YP2NLQ/VLLC8N/WT01JD/U05H3U/KSV0XM/F6CLKD/7HPJ5W/C7Z6YQ/X1B64Z/ENDS9E/GL9Q07/EPZV43/E9Z217	13
MF	GO:0016884	carbon-nitrogen ligase activity, with glutamine as amido-N-donor	4/597	17/20896	0.00116691	0.011287	arahy.Tifrunner.gnm2.ann1.08H2K0/arahy.Tifrunner.gnm2.ann1.14QJGF/arahy.Tifrunner.gnm2.ann1.2KW6XR/arahy.Tifrunner.gnm2.ann1.1TG9FP	08H2K0/14QJGF/2KW6XR/1TG9FP	4
MF	GO:0051536	iron-sulfur cluster binding	9/597	91/20896	0.00116762	0.011287	arahy.Tifrunner.gnm2.ann1.Z05M3L/arahy.Tifrunner.gnm2.ann1.X7K798/arahy.Tifrunner.gnm2.ann1.V1P8P6/arahy.Tifrunner.gnm2.ann1.NN0MZU/arahy.Tifrunner.gnm2.ann1.AXQD4Y/arahy.Tifrunner.gnm2.ann1.QS0PB5/arahy.Tifrunner.gnm2.ann1.QRW6GR/arahy.Tifrunner.gnm2.ann1.G1RM5S/arahy.Tifrunner.gnm2.ann1.Z6GGIF	Z05M3L/X7K798/V1P8P6/NN0MZU/AXQD4Y/QS0PB5/QRW6GR/G1RM5S/Z6GGIF	9
MF	GO:0051540	metal cluster binding	9/597	91/20896	0.00116762	0.011287	arahy.Tifrunner.gnm2.ann1.Z05M3L/arahy.Tifrunner.gnm2.ann1.X7K798/arahy.Tifrunner.gnm2.ann1.V1P8P6/arahy.Tifrunner.gnm2.ann1.NN0MZU/arahy.Tifrunner.gnm2.ann1.AXQD4Y/arahy.Tifrunner.gnm2.ann1.QS0PB5/arahy.Tifrunner.gnm2.ann1.QRW6GR/arahy.Tifrunner.gnm2.ann1.G1RM5S/arahy.Tifrunner.gnm2.ann1.Z6GGIF	Z05M3L/X7K798/V1P8P6/NN0MZU/AXQD4Y/QS0PB5/QRW6GR/G1RM5S/Z6GGIF	9
MF	GO:0016887	ATPase activity	18/597	283/20896	0.00138122	0.0128177	arahy.Tifrunner.gnm2.ann1.YP2NLQ/arahy.Tifrunner.gnm2.ann1.VLLC8N/arahy.Tifrunner.gnm2.ann1.WT01JD/arahy.Tifrunner.gnm2.ann1.U05H3U/arahy.Tifrunner.gnm2.ann1.KSV0XM/arahy.Tifrunner.gnm2.ann1.F6CLKD/arahy.Tifrunner.gnm2.ann1.7HPJ5W/arahy.Tifrunner.gnm2.ann1.C7Z6YQ/arahy.Tifrunner.gnm2.ann1.X1B64Z/arahy.Tifrunner.gnm2.ann1.X7UDDV/arahy.Tifrunner.gnm2.ann1.ENDS9E/arahy.Tifrunner.gnm2.ann1.3TPM0V/ara…	YP2NLQ/VLLC8N/WT01JD/U05H3U/KSV0XM/F6CLKD/7HPJ5W/C7Z6YQ/X1B64Z/X7UDDV/ENDS9E/3TPM0V/UEZL6I/4TTF80/GL9Q07/P8IBJY/EPZV43/E9Z217	18
MF	GO:0003755	peptidyl-prolyl cis-trans isomerase activity	6/597	48/20896	0.00234804	0.0201757	arahy.Tifrunner.gnm2.ann1.DUU85D/arahy.Tifrunner.gnm2.ann1.YZ1RNT/arahy.Tifrunner.gnm2.ann1.8ZV6UW/arahy.Tifrunner.gnm2.ann1.8Y3CFZ/arahy.Tifrunner.gnm2.ann1.LM8BDD/arahy.Tifrunner.gnm2.ann1.I71V0M	DUU85D/YZ1RNT/8ZV6UW/8Y3CFZ/LM8BDD/I71V0M	6
MF	GO:0016859	cis-trans isomerase activity	6/597	48/20896	0.00234804	0.0201757	arahy.Tifrunner.gnm2.ann1.DUU85D/arahy.Tifrunner.gnm2.ann1.YZ1RNT/arahy.Tifrunner.gnm2.ann1.8ZV6UW/arahy.Tifrunner.gnm2.ann1.8Y3CFZ/arahy.Tifrunner.gnm2.ann1.LM8BDD/arahy.Tifrunner.gnm2.ann1.I71V0M	DUU85D/YZ1RNT/8ZV6UW/8Y3CFZ/LM8BDD/I71V0M	6
MF	GO:0016679	oxidoreductase activity, acting on diphenols and related substances as donors	4/597	22/20896	0.0032028	0.0265374	arahy.Tifrunner.gnm2.ann1.LMT3MR/arahy.Tifrunner.gnm2.ann1.V1P8P6/arahy.Tifrunner.gnm2.ann1.NN0MZU/arahy.Tifrunner.gnm2.ann1.7Z6R16	LMT3MR/V1P8P6/NN0MZU/7Z6R16	4
MF	GO:0004866	endopeptidase inhibitor activity	6/597	53/20896	0.00389664	0.0282507	arahy.Tifrunner.gnm2.ann1.CTV7SW/arahy.Tifrunner.gnm2.ann1.1T55P5/arahy.Tifrunner.gnm2.ann1.RGL1S4/arahy.Tifrunner.gnm2.ann1.1J64TJ/arahy.Tifrunner.gnm2.ann1.4H9MWH/arahy.Tifrunner.gnm2.ann1.6S81H9	CTV7SW/1T55P5/RGL1S4/1J64TJ/4H9MWH/6S81H9	6
MF	GO:0030414	peptidase inhibitor activity	6/597	53/20896	0.00389664	0.0282507	arahy.Tifrunner.gnm2.ann1.CTV7SW/arahy.Tifrunner.gnm2.ann1.1T55P5/arahy.Tifrunner.gnm2.ann1.RGL1S4/arahy.Tifrunner.gnm2.ann1.1J64TJ/arahy.Tifrunner.gnm2.ann1.4H9MWH/arahy.Tifrunner.gnm2.ann1.6S81H9	CTV7SW/1T55P5/RGL1S4/1J64TJ/4H9MWH/6S81H9	6
MF	GO:0061134	peptidase regulator activity	6/597	53/20896	0.00389664	0.0282507	arahy.Tifrunner.gnm2.ann1.CTV7SW/arahy.Tifrunner.gnm2.ann1.1T55P5/arahy.Tifrunner.gnm2.ann1.RGL1S4/arahy.Tifrunner.gnm2.ann1.1J64TJ/arahy.Tifrunner.gnm2.ann1.4H9MWH/arahy.Tifrunner.gnm2.ann1.6S81H9	CTV7SW/1T55P5/RGL1S4/1J64TJ/4H9MWH/6S81H9	6
MF	GO:0061135	endopeptidase regulator activity	6/597	53/20896	0.00389664	0.0282507	arahy.Tifrunner.gnm2.ann1.CTV7SW/arahy.Tifrunner.gnm2.ann1.1T55P5/arahy.Tifrunner.gnm2.ann1.RGL1S4/arahy.Tifrunner.gnm2.ann1.1J64TJ/arahy.Tifrunner.gnm2.ann1.4H9MWH/arahy.Tifrunner.gnm2.ann1.6S81H9	CTV7SW/1T55P5/RGL1S4/1J64TJ/4H9MWH/6S81H9	6
MF	GO:0016830	carbon-carbon lyase activity	8/597	93/20896	0.00514105	0.0361431	arahy.Tifrunner.gnm2.ann1.P96X61/arahy.Tifrunner.gnm2.ann1.HW5QP5/arahy.Tifrunner.gnm2.ann1.0034KJ/arahy.Tifrunner.gnm2.ann1.GKL411/arahy.Tifrunner.gnm2.ann1.5E9M75/arahy.Tifrunner.gnm2.ann1.XT452W/arahy.Tifrunner.gnm2.ann1.G4CA9S/arahy.Tifrunner.gnm2.ann1.S2XJM8	P96X61/HW5QP5/0034KJ/GKL411/5E9M75/XT452W/G4CA9S/S2XJM8	8

## Sheet: L2vsD2_KEGGenrich_significant
Upregulation_L2vsD2_KEGGenrich_significant											Downregulation_L2vsD2_KEGGenrich_significant
KEGGID	Description	GeneRatio	BgRatio	pvalue	padj	geneID	geneName	keggID	Count		KEGGID	Description	GeneRatio	BgRatio	pvalue	padj	geneID	geneName	keggID	Count
aip00195	Photosynthesis	11/147	37/4491	1.30868e-08	1.15164e-06	arahy.Tifrunner.gnm2.ann1.PI6GK2/arahy.Tifrunner.gnm2.ann1.DHZ2RQ/arahy.Tifrunner.gnm2.ann1.1944SK/arahy.Tifrunner.gnm2.ann1.Y7HUGW/arahy.Tifrunner.gnm2.ann1.4PD0PP/arahy.Tifrunner.gnm2.ann1.F6CLKD/arahy.Tifrunner.gnm2.ann1.PX7M3V/arahy.Tifrunner.gnm2.ann1.NN0MZU/arahy.Tifrunner.gnm2.ann1.49ZYT6/arahy.Tifrunner.gnm2.ann1.QP7RRL/arahy.Tifrunner.gnm2.ann1.MMUF9T	PI6GK2/DHZ2RQ/1944SK/Y7HUGW/4PD0PP/F6CLKD/PX7M3V/NN0MZU/49ZYT6/QP7RRL/MMUF9T	aip:107609726/aip:107625137/aip:107608659/aip:107623572/aip:107645061/aip:107638627/aip:107606010/aip:107614043/aip:107607987/aip:107606055/aip:107608660	11		aip04626	Plant-pathogen interaction	23/130	172/4491	3.60509e-10	2.16305e-08	arahy.Tifrunner.gnm2.ann1.IK01U6/arahy.Tifrunner.gnm2.ann1.GX1P2J/arahy.Tifrunner.gnm2.ann1.19E8GC/arahy.Tifrunner.gnm2.ann1.L6WGFW/arahy.Tifrunner.gnm2.ann1.VGZ3RK/arahy.Tifrunner.gnm2.ann1.BL385Q/arahy.Tifrunner.gnm2.ann1.HK0XZ1/novel.4395/arahy.Tifrunner.gnm2.ann1.1645LU/arahy.Tifrunner.gnm2.ann1.YT02HX/arahy.Tifrunner.gnm2.ann1.90BUAB/arahy.Tifrunner.gnm2.ann1.WJL4H1/arahy.Tifrunner.gnm2.ann1…	IK01U6/GX1P2J/19E8GC/L6WGFW/VGZ3RK/BL385Q/HK0XZ1/-/1645LU/YT02HX/90BUAB/WJL4H1/A2IS88/BGR17W/QAEN9C/DRAR7X/P95M2R/P2RW1V/-/L410JY/2EIF5S/RRC04T/JMIG5W	aip:107645682/aip:107615172/aip:107614170/aip:107635423/aip:107643919/aip:107618936/aip:107645466/aip:107609660/aip:107631945/aip:107625332/aip:107606098/aip:107644064/aip:107643922/aip:107622291/aip:107619561/aip:107619699/aip:107629234/aip:107623623/aip:107612059/aip:107635053/aip:107642576/aip:107645909/aip:107626685	23
aip00940	Phenylpropanoid biosynthesis	14/147	112/4491	1.32157e-05	0.000581492	arahy.Tifrunner.gnm2.ann1.WCR287/arahy.Tifrunner.gnm2.ann1.I8FEWW/arahy.Tifrunner.gnm2.ann1.GB961F/arahy.Tifrunner.gnm2.ann1.TJBP45/arahy.Tifrunner.gnm2.ann1.NB2RRK/arahy.Tifrunner.gnm2.ann1.HKKE6B/arahy.Tifrunner.gnm2.ann1.X2F5F9/arahy.Tifrunner.gnm2.ann1.49I11A/arahy.Tifrunner.gnm2.ann1.IE3GQ3/arahy.Tifrunner.gnm2.ann1.EXJG55/arahy.Tifrunner.gnm2.ann1.S1GD6Q/arahy.Tifrunner.gnm2.ann1.T73DV5/ara…	WCR287/I8FEWW/GB961F/TJBP45/NB2RRK/HKKE6B/X2F5F9/49I11A/IE3GQ3/EXJG55/S1GD6Q/T73DV5/SY7QJV/NH7NMJ	aip:107608947/aip:107609251/aip:107638832/aip:107638828/aip:107617800/aip:107638830/aip:107629260/aip:107638827/aip:107639610/aip:107627586/aip:107609062/aip:107637955/aip:107644362/aip:107630128	14		aip04712	Circadian rhythm - plant	10/130	62/4491	8.73752e-06	0.000262126	arahy.Tifrunner.gnm2.ann1.Y6ILE8/arahy.Tifrunner.gnm2.ann1.J7VJ5I/arahy.Tifrunner.gnm2.ann1.V64N20/arahy.Tifrunner.gnm2.ann1.PF3CMY/arahy.Tifrunner.gnm2.ann1.A9G6ZW/arahy.Tifrunner.gnm2.ann1.NA6SJF/arahy.Tifrunner.gnm2.ann1.GF54Z4/arahy.Tifrunner.gnm2.ann1.YS6PIM/arahy.Tifrunner.gnm2.ann1.MI4Z30/arahy.Tifrunner.gnm2.ann1.3WH5A3	Y6ILE8/J7VJ5I/V64N20/PF3CMY/A9G6ZW/NA6SJF/GF54Z4/YS6PIM/MI4Z30/3WH5A3	aip:107646126/aip:107624537/aip:107624399/aip:107623097/aip:107623338/aip:107608981/aip:107646131/aip:107638908/aip:107638929/aip:107605371	10
aip00906	Carotenoid biosynthesis	5/147	25/4491	0.00109775	0.0322008	arahy.Tifrunner.gnm2.ann1.Z05M3L/arahy.Tifrunner.gnm2.ann1.663RID/arahy.Tifrunner.gnm2.ann1.1SGL6Z/arahy.Tifrunner.gnm2.ann1.Y9G5AQ/arahy.Tifrunner.gnm2.ann1.HJX0E8	Z05M3L/663RID/1SGL6Z/Y9G5AQ/HJX0E8	aip:107608731/aip:107624293/aip:107624341/aip:107626297/aip:107630506	5

## Sheet: L3vsD3_GOenrich_significant
Upregulation_L3vsD3_GOenrich_significant											Downregulation_L3vsD3_GOenrich_significant
Category	GOID	Description	GeneRatio	BgRatio	pvalue	padj	geneID	geneName	Count		Category	GOID	Description	GeneRatio	BgRatio	pvalue	padj	geneID	geneName	Count
CC	GO:0009538	photosystem I reaction center	4/156	12/4753	0.000449913	0.00984478	arahy.Tifrunner.gnm2.ann1.PI6GK2/arahy.Tifrunner.gnm2.ann1.110G34/arahy.Tifrunner.gnm2.ann1.HB1P9N/arahy.Tifrunner.gnm2.ann1.VHAI7W	PI6GK2/110G34/HB1P9N/VHAI7W	4		BP	GO:0006952	defense response	18/343	108/13398	2.45628e-10	6.16526e-08	arahy.Tifrunner.gnm2.ann1.FRGP6V/arahy.Tifrunner.gnm2.ann1.BNMM5E/arahy.Tifrunner.gnm2.ann1.I9NQTG/arahy.Tifrunner.gnm2.ann1.HESX93/arahy.Tifrunner.gnm2.ann1.8D549Y/arahy.Tifrunner.gnm2.ann1.TQH2IV/arahy.Tifrunner.gnm2.ann1.IDU4K1/arahy.Tifrunner.gnm2.ann1.5V07QU/arahy.Tifrunner.gnm2.ann1.XKDE21/arahy.Tifrunner.gnm2.ann1.RQ2DW4/arahy.Tifrunner.gnm2.ann1.J3SX56/arahy.Tifrunner.gnm2.ann1.W5M46W/ara…	FRGP6V/BNMM5E/I9NQTG/HESX93/8D549Y/TQH2IV/IDU4K1/5V07QU/XKDE21/RQ2DW4/J3SX56/W5M46W/IS2QLD/3C2BWJ/UZNM2C/T78K8J/3A6XR1/XX8GUS	18
CC	GO:0009522	photosystem I	5/156	22/4753	0.000598134	0.00984478	arahy.Tifrunner.gnm2.ann1.PI6GK2/arahy.Tifrunner.gnm2.ann1.110G34/arahy.Tifrunner.gnm2.ann1.HB1P9N/arahy.Tifrunner.gnm2.ann1.9042LP/arahy.Tifrunner.gnm2.ann1.VHAI7W	PI6GK2/110G34/HB1P9N/9042LP/VHAI7W	5		BP	GO:0009607	response to biotic stimulus	12/343	84/13398	1.41196e-06	0.000177201	arahy.Tifrunner.gnm2.ann1.FRGP6V/arahy.Tifrunner.gnm2.ann1.BNMM5E/arahy.Tifrunner.gnm2.ann1.I9NQTG/arahy.Tifrunner.gnm2.ann1.HESX93/arahy.Tifrunner.gnm2.ann1.TQH2IV/arahy.Tifrunner.gnm2.ann1.5V07QU/arahy.Tifrunner.gnm2.ann1.RQ2DW4/arahy.Tifrunner.gnm2.ann1.J3SX56/arahy.Tifrunner.gnm2.ann1.3C2BWJ/arahy.Tifrunner.gnm2.ann1.T78K8J/arahy.Tifrunner.gnm2.ann1.3A6XR1/arahy.Tifrunner.gnm2.ann1.XX8GUS	FRGP6V/BNMM5E/I9NQTG/HESX93/TQH2IV/5V07QU/RQ2DW4/J3SX56/3C2BWJ/T78K8J/3A6XR1/XX8GUS	12
CC	GO:0034357	photosynthetic membrane	9/156	75/4753	0.000689319	0.00984478	arahy.Tifrunner.gnm2.ann1.PI6GK2/arahy.Tifrunner.gnm2.ann1.V1P8P6/arahy.Tifrunner.gnm2.ann1.110G34/arahy.Tifrunner.gnm2.ann1.1944SK/arahy.Tifrunner.gnm2.ann1.HB1P9N/arahy.Tifrunner.gnm2.ann1.30A6BG/arahy.Tifrunner.gnm2.ann1.9042LP/arahy.Tifrunner.gnm2.ann1.27LE56/arahy.Tifrunner.gnm2.ann1.VHAI7W	PI6GK2/V1P8P6/110G34/1944SK/HB1P9N/30A6BG/9042LP/27LE56/VHAI7W	9		BP	GO:0006020	inositol metabolic process	4/343	14/13398	0.000344756	0.0288446	arahy.Tifrunner.gnm2.ann1.23HYFJ/arahy.Tifrunner.gnm2.ann1.NNJC7T/arahy.Tifrunner.gnm2.ann1.HNK90J/arahy.Tifrunner.gnm2.ann1.96MT2N	23HYFJ/NNJC7T/HNK90J/96MT2N	4
CC	GO:0009579	thylakoid	9/156	78/4753	0.000920282	0.00984478	arahy.Tifrunner.gnm2.ann1.PI6GK2/arahy.Tifrunner.gnm2.ann1.V1P8P6/arahy.Tifrunner.gnm2.ann1.110G34/arahy.Tifrunner.gnm2.ann1.1944SK/arahy.Tifrunner.gnm2.ann1.HB1P9N/arahy.Tifrunner.gnm2.ann1.30A6BG/arahy.Tifrunner.gnm2.ann1.9042LP/arahy.Tifrunner.gnm2.ann1.27LE56/arahy.Tifrunner.gnm2.ann1.VHAI7W	PI6GK2/V1P8P6/110G34/1944SK/HB1P9N/30A6BG/9042LP/27LE56/VHAI7W	9		BP	GO:1901617	organic hydroxy compound biosynthetic process	4/343	17/13398	0.00077134	0.0484016	arahy.Tifrunner.gnm2.ann1.23HYFJ/arahy.Tifrunner.gnm2.ann1.NNJC7T/arahy.Tifrunner.gnm2.ann1.HNK90J/arahy.Tifrunner.gnm2.ann1.96MT2N	23HYFJ/NNJC7T/HNK90J/96MT2N	4
CC	GO:0044436	thylakoid part	9/156	78/4753	0.000920282	0.00984478	arahy.Tifrunner.gnm2.ann1.PI6GK2/arahy.Tifrunner.gnm2.ann1.V1P8P6/arahy.Tifrunner.gnm2.ann1.110G34/arahy.Tifrunner.gnm2.ann1.1944SK/arahy.Tifrunner.gnm2.ann1.HB1P9N/arahy.Tifrunner.gnm2.ann1.30A6BG/arahy.Tifrunner.gnm2.ann1.9042LP/arahy.Tifrunner.gnm2.ann1.27LE56/arahy.Tifrunner.gnm2.ann1.VHAI7W	PI6GK2/V1P8P6/110G34/1944SK/HB1P9N/30A6BG/9042LP/27LE56/VHAI7W	9		MF	GO:0004252	serine-type endopeptidase activity	15/449	125/20756	8.69065e-08	1.45134e-05	arahy.Tifrunner.gnm2.ann1.GHD56K/arahy.Tifrunner.gnm2.ann1.6S4II0/arahy.Tifrunner.gnm2.ann1.E23XU8/arahy.Tifrunner.gnm2.ann1.R1HH90/arahy.Tifrunner.gnm2.ann1.VC2YE4/arahy.Tifrunner.gnm2.ann1.DZTW61/arahy.Tifrunner.gnm2.ann1.NXUI17/arahy.Tifrunner.gnm2.ann1.GLW41G/arahy.Tifrunner.gnm2.ann1.311ZAG/arahy.Tifrunner.gnm2.ann1.8HK1GR/arahy.Tifrunner.gnm2.ann1.AX86KU/arahy.Tifrunner.gnm2.ann1.REVT0J/nov…	GHD56K/6S4II0/E23XU8/R1HH90/VC2YE4/DZTW61/NXUI17/GLW41G/311ZAG/8HK1GR/AX86KU/REVT0J/-/AY5Y0X/WPBC77	15
CC	GO:0009507	chloroplast	4/156	15/4753	0.00114856	0.00984478	arahy.Tifrunner.gnm2.ann1.7243UF/arahy.Tifrunner.gnm2.ann1.F4N1WH/arahy.Tifrunner.gnm2.ann1.FSAK9D/arahy.Tifrunner.gnm2.ann1.H5H05M	7243UF/F4N1WH/FSAK9D/H5H05M	4		MF	GO:0016872	intramolecular lyase activity	5/449	17/20756	2.31237e-05	0.00129197	arahy.Tifrunner.gnm2.ann1.23HYFJ/arahy.Tifrunner.gnm2.ann1.NNJC7T/arahy.Tifrunner.gnm2.ann1.HNK90J/arahy.Tifrunner.gnm2.ann1.6JHV2K/arahy.Tifrunner.gnm2.ann1.96MT2N	23HYFJ/NNJC7T/HNK90J/6JHV2K/96MT2N	5
CC	GO:0009536	plastid	4/156	15/4753	0.00114856	0.00984478	arahy.Tifrunner.gnm2.ann1.7243UF/arahy.Tifrunner.gnm2.ann1.F4N1WH/arahy.Tifrunner.gnm2.ann1.FSAK9D/arahy.Tifrunner.gnm2.ann1.H5H05M	7243UF/F4N1WH/FSAK9D/H5H05M	4		MF	GO:0008236	serine-type peptidase activity	17/449	248/20756	3.09453e-05	0.00129197	arahy.Tifrunner.gnm2.ann1.GHD56K/arahy.Tifrunner.gnm2.ann1.6S4II0/arahy.Tifrunner.gnm2.ann1.E23XU8/arahy.Tifrunner.gnm2.ann1.R1HH90/arahy.Tifrunner.gnm2.ann1.VC2YE4/arahy.Tifrunner.gnm2.ann1.DZTW61/arahy.Tifrunner.gnm2.ann1.NXUI17/arahy.Tifrunner.gnm2.ann1.GLW41G/arahy.Tifrunner.gnm2.ann1.311ZAG/arahy.Tifrunner.gnm2.ann1.8HK1GR/arahy.Tifrunner.gnm2.ann1.AX86KU/arahy.Tifrunner.gnm2.ann1.WE7PDB/ara…	GHD56K/6S4II0/E23XU8/R1HH90/VC2YE4/DZTW61/NXUI17/GLW41G/311ZAG/8HK1GR/AX86KU/WE7PDB/REVT0J/-/AY5Y0X/MCNM4E/WPBC77	17
CC	GO:0009521	photosystem	8/156	70/4753	0.00188536	0.0141402	arahy.Tifrunner.gnm2.ann1.PI6GK2/arahy.Tifrunner.gnm2.ann1.110G34/arahy.Tifrunner.gnm2.ann1.1944SK/arahy.Tifrunner.gnm2.ann1.HB1P9N/arahy.Tifrunner.gnm2.ann1.30A6BG/arahy.Tifrunner.gnm2.ann1.9042LP/arahy.Tifrunner.gnm2.ann1.27LE56/arahy.Tifrunner.gnm2.ann1.VHAI7W	PI6GK2/110G34/1944SK/HB1P9N/30A6BG/9042LP/27LE56/VHAI7W	8		MF	GO:0017171	serine hydrolase activity	17/449	248/20756	3.09453e-05	0.00129197	arahy.Tifrunner.gnm2.ann1.GHD56K/arahy.Tifrunner.gnm2.ann1.6S4II0/arahy.Tifrunner.gnm2.ann1.E23XU8/arahy.Tifrunner.gnm2.ann1.R1HH90/arahy.Tifrunner.gnm2.ann1.VC2YE4/arahy.Tifrunner.gnm2.ann1.DZTW61/arahy.Tifrunner.gnm2.ann1.NXUI17/arahy.Tifrunner.gnm2.ann1.GLW41G/arahy.Tifrunner.gnm2.ann1.311ZAG/arahy.Tifrunner.gnm2.ann1.8HK1GR/arahy.Tifrunner.gnm2.ann1.AX86KU/arahy.Tifrunner.gnm2.ann1.WE7PDB/ara…	GHD56K/6S4II0/E23XU8/R1HH90/VC2YE4/DZTW61/NXUI17/GLW41G/311ZAG/8HK1GR/AX86KU/WE7PDB/REVT0J/-/AY5Y0X/MCNM4E/WPBC77	17
MF	GO:0038023	signaling receptor activity	11/858	55/20756	1.27634e-05	0.00176774	arahy.Tifrunner.gnm2.ann1.NK5JY0/arahy.Tifrunner.gnm2.ann1.2H77W4/arahy.Tifrunner.gnm2.ann1.X6L8L6/arahy.Tifrunner.gnm2.ann1.026BRM/arahy.Tifrunner.gnm2.ann1.0MYI9I/arahy.Tifrunner.gnm2.ann1.WV9N0T/arahy.Tifrunner.gnm2.ann1.235UZX/arahy.Tifrunner.gnm2.ann1.DIVU4S/arahy.Tifrunner.gnm2.ann1.U5CYT6/arahy.Tifrunner.gnm2.ann1.W1ZQFR/arahy.Tifrunner.gnm2.ann1.C3DRVP	NK5JY0/2H77W4/X6L8L6/026BRM/0MYI9I/WV9N0T/235UZX/DIVU4S/U5CYT6/W1ZQFR/C3DRVP	11		MF	GO:0004175	endopeptidase activity	15/449	261/20756	0.000599491	0.020023	arahy.Tifrunner.gnm2.ann1.GHD56K/arahy.Tifrunner.gnm2.ann1.6S4II0/arahy.Tifrunner.gnm2.ann1.E23XU8/arahy.Tifrunner.gnm2.ann1.R1HH90/arahy.Tifrunner.gnm2.ann1.VC2YE4/arahy.Tifrunner.gnm2.ann1.DZTW61/arahy.Tifrunner.gnm2.ann1.NXUI17/arahy.Tifrunner.gnm2.ann1.GLW41G/arahy.Tifrunner.gnm2.ann1.311ZAG/arahy.Tifrunner.gnm2.ann1.8HK1GR/arahy.Tifrunner.gnm2.ann1.AX86KU/arahy.Tifrunner.gnm2.ann1.REVT0J/nov…	GHD56K/6S4II0/E23XU8/R1HH90/VC2YE4/DZTW61/NXUI17/GLW41G/311ZAG/8HK1GR/AX86KU/REVT0J/-/AY5Y0X/WPBC77	15
MF	GO:0060089	molecular transducer activity	11/858	55/20756	1.27634e-05	0.00176774	arahy.Tifrunner.gnm2.ann1.NK5JY0/arahy.Tifrunner.gnm2.ann1.2H77W4/arahy.Tifrunner.gnm2.ann1.X6L8L6/arahy.Tifrunner.gnm2.ann1.026BRM/arahy.Tifrunner.gnm2.ann1.0MYI9I/arahy.Tifrunner.gnm2.ann1.WV9N0T/arahy.Tifrunner.gnm2.ann1.235UZX/arahy.Tifrunner.gnm2.ann1.DIVU4S/arahy.Tifrunner.gnm2.ann1.U5CYT6/arahy.Tifrunner.gnm2.ann1.W1ZQFR/arahy.Tifrunner.gnm2.ann1.C3DRVP	NK5JY0/2H77W4/X6L8L6/026BRM/0MYI9I/WV9N0T/235UZX/DIVU4S/U5CYT6/W1ZQFR/C3DRVP	11		MF	GO:0008092	cytoskeletal protein binding	12/449	200/20756	0.00142982	0.0389707	arahy.Tifrunner.gnm2.ann1.F3VNHJ/arahy.Tifrunner.gnm2.ann1.4K87U1/arahy.Tifrunner.gnm2.ann1.77JLPP/arahy.Tifrunner.gnm2.ann1.L4E7PU/arahy.Tifrunner.gnm2.ann1.80N2SK/arahy.Tifrunner.gnm2.ann1.M8MQLJ/arahy.Tifrunner.gnm2.ann1.FW92KJ/arahy.Tifrunner.gnm2.ann1.CITF9E/arahy.Tifrunner.gnm2.ann1.JQ5986/arahy.Tifrunner.gnm2.ann1.AFV0LT/arahy.Tifrunner.gnm2.ann1.P7UIV5/arahy.Tifrunner.gnm2.ann1.M376CB	F3VNHJ/4K87U1/77JLPP/L4E7PU/80N2SK/M8MQLJ/FW92KJ/CITF9E/JQ5986/AFV0LT/P7UIV5/M376CB	12
MF	GO:0016838	carbon-oxygen lyase activity, acting on phosphates	11/858	61/20756	3.55762e-05	0.00189692	arahy.Tifrunner.gnm2.ann1.HN9IMI/arahy.Tifrunner.gnm2.ann1.6UM4VQ/arahy.Tifrunner.gnm2.ann1.V7IKH4/arahy.Tifrunner.gnm2.ann1.X76XU5/arahy.Tifrunner.gnm2.ann1.GV0VBM/arahy.Tifrunner.gnm2.ann1.F7D8SE/arahy.Tifrunner.gnm2.ann1.Q8JEHC/arahy.Tifrunner.gnm2.ann1.SWGC3K/arahy.Tifrunner.gnm2.ann1.B41UNZ/arahy.Tifrunner.gnm2.ann1.Q0W2B6/arahy.Tifrunner.gnm2.ann1.BCXY77	HN9IMI/6UM4VQ/V7IKH4/X76XU5/GV0VBM/F7D8SE/Q8JEHC/SWGC3K/B41UNZ/Q0W2B6/BCXY77	11		MF	GO:0045735	nutrient reservoir activity	5/449	40/20756	0.0016335	0.0389707	arahy.Tifrunner.gnm2.ann1.G1I4C8/arahy.Tifrunner.gnm2.ann1.B8VHIV/arahy.Tifrunner.gnm2.ann1.667AB5/arahy.Tifrunner.gnm2.ann1.Q700U9/arahy.Tifrunner.gnm2.ann1.65BX45	G1I4C8/B8VHIV/667AB5/Q700U9/65BX45	5
MF	GO:0004866	endopeptidase inhibitor activity	10/858	53/20756	5.35753e-05	0.00189692	arahy.Tifrunner.gnm2.ann1.L7JIJ5/arahy.Tifrunner.gnm2.ann1.CTV7SW/arahy.Tifrunner.gnm2.ann1.5BD9V0/arahy.Tifrunner.gnm2.ann1.Q5WJAA/arahy.Tifrunner.gnm2.ann1.1T55P5/arahy.Tifrunner.gnm2.ann1.4H9MWH/arahy.Tifrunner.gnm2.ann1.JP9AM4/arahy.Tifrunner.gnm2.ann1.K2SWWG/arahy.Tifrunner.gnm2.ann1.6S81H9/arahy.Tifrunner.gnm2.ann1.RGL1S4	L7JIJ5/CTV7SW/5BD9V0/Q5WJAA/1T55P5/4H9MWH/JP9AM4/K2SWWG/6S81H9/RGL1S4	10
MF	GO:0030414	peptidase inhibitor activity	10/858	53/20756	5.35753e-05	0.00189692	arahy.Tifrunner.gnm2.ann1.L7JIJ5/arahy.Tifrunner.gnm2.ann1.CTV7SW/arahy.Tifrunner.gnm2.ann1.5BD9V0/arahy.Tifrunner.gnm2.ann1.Q5WJAA/arahy.Tifrunner.gnm2.ann1.1T55P5/arahy.Tifrunner.gnm2.ann1.4H9MWH/arahy.Tifrunner.gnm2.ann1.JP9AM4/arahy.Tifrunner.gnm2.ann1.K2SWWG/arahy.Tifrunner.gnm2.ann1.6S81H9/arahy.Tifrunner.gnm2.ann1.RGL1S4	L7JIJ5/CTV7SW/5BD9V0/Q5WJAA/1T55P5/4H9MWH/JP9AM4/K2SWWG/6S81H9/RGL1S4	10
MF	GO:0061134	peptidase regulator activity	10/858	53/20756	5.35753e-05	0.00189692	arahy.Tifrunner.gnm2.ann1.L7JIJ5/arahy.Tifrunner.gnm2.ann1.CTV7SW/arahy.Tifrunner.gnm2.ann1.5BD9V0/arahy.Tifrunner.gnm2.ann1.Q5WJAA/arahy.Tifrunner.gnm2.ann1.1T55P5/arahy.Tifrunner.gnm2.ann1.4H9MWH/arahy.Tifrunner.gnm2.ann1.JP9AM4/arahy.Tifrunner.gnm2.ann1.K2SWWG/arahy.Tifrunner.gnm2.ann1.6S81H9/arahy.Tifrunner.gnm2.ann1.RGL1S4	L7JIJ5/CTV7SW/5BD9V0/Q5WJAA/1T55P5/4H9MWH/JP9AM4/K2SWWG/6S81H9/RGL1S4	10
MF	GO:0061135	endopeptidase regulator activity	10/858	53/20756	5.35753e-05	0.00189692	arahy.Tifrunner.gnm2.ann1.L7JIJ5/arahy.Tifrunner.gnm2.ann1.CTV7SW/arahy.Tifrunner.gnm2.ann1.5BD9V0/arahy.Tifrunner.gnm2.ann1.Q5WJAA/arahy.Tifrunner.gnm2.ann1.1T55P5/arahy.Tifrunner.gnm2.ann1.4H9MWH/arahy.Tifrunner.gnm2.ann1.JP9AM4/arahy.Tifrunner.gnm2.ann1.K2SWWG/arahy.Tifrunner.gnm2.ann1.6S81H9/arahy.Tifrunner.gnm2.ann1.RGL1S4	L7JIJ5/CTV7SW/5BD9V0/Q5WJAA/1T55P5/4H9MWH/JP9AM4/K2SWWG/6S81H9/RGL1S4	10
MF	GO:0005216	ion channel activity	13/858	90/20756	8.12521e-05	0.00189692	arahy.Tifrunner.gnm2.ann1.026BRM/arahy.Tifrunner.gnm2.ann1.YA5RRX/arahy.Tifrunner.gnm2.ann1.A4439I/arahy.Tifrunner.gnm2.ann1.WV9N0T/arahy.Tifrunner.gnm2.ann1.235UZX/arahy.Tifrunner.gnm2.ann1.DIVU4S/arahy.Tifrunner.gnm2.ann1.CQ6HPX/arahy.Tifrunner.gnm2.ann1.L1V5WQ/arahy.Tifrunner.gnm2.ann1.U5CYT6/arahy.Tifrunner.gnm2.ann1.W1ZQFR/arahy.Tifrunner.gnm2.ann1.AT8QW9/arahy.Tifrunner.gnm2.ann1.UM0YXB/ara…	026BRM/YA5RRX/A4439I/WV9N0T/235UZX/DIVU4S/CQ6HPX/L1V5WQ/U5CYT6/W1ZQFR/AT8QW9/UM0YXB/4S0H6B	13
MF	GO:0015267	channel activity	13/858	90/20756	8.12521e-05	0.00189692	arahy.Tifrunner.gnm2.ann1.026BRM/arahy.Tifrunner.gnm2.ann1.YA5RRX/arahy.Tifrunner.gnm2.ann1.A4439I/arahy.Tifrunner.gnm2.ann1.WV9N0T/arahy.Tifrunner.gnm2.ann1.235UZX/arahy.Tifrunner.gnm2.ann1.DIVU4S/arahy.Tifrunner.gnm2.ann1.CQ6HPX/arahy.Tifrunner.gnm2.ann1.L1V5WQ/arahy.Tifrunner.gnm2.ann1.U5CYT6/arahy.Tifrunner.gnm2.ann1.W1ZQFR/arahy.Tifrunner.gnm2.ann1.AT8QW9/arahy.Tifrunner.gnm2.ann1.UM0YXB/ara…	026BRM/YA5RRX/A4439I/WV9N0T/235UZX/DIVU4S/CQ6HPX/L1V5WQ/U5CYT6/W1ZQFR/AT8QW9/UM0YXB/4S0H6B	13
MF	GO:0022803	passive transmembrane transporter activity	13/858	90/20756	8.12521e-05	0.00189692	arahy.Tifrunner.gnm2.ann1.026BRM/arahy.Tifrunner.gnm2.ann1.YA5RRX/arahy.Tifrunner.gnm2.ann1.A4439I/arahy.Tifrunner.gnm2.ann1.WV9N0T/arahy.Tifrunner.gnm2.ann1.235UZX/arahy.Tifrunner.gnm2.ann1.DIVU4S/arahy.Tifrunner.gnm2.ann1.CQ6HPX/arahy.Tifrunner.gnm2.ann1.L1V5WQ/arahy.Tifrunner.gnm2.ann1.U5CYT6/arahy.Tifrunner.gnm2.ann1.W1ZQFR/arahy.Tifrunner.gnm2.ann1.AT8QW9/arahy.Tifrunner.gnm2.ann1.UM0YXB/ara…	026BRM/YA5RRX/A4439I/WV9N0T/235UZX/DIVU4S/CQ6HPX/L1V5WQ/U5CYT6/W1ZQFR/AT8QW9/UM0YXB/4S0H6B	13
MF	GO:0022838	substrate-specific channel activity	13/858	90/20756	8.12521e-05	0.00189692	arahy.Tifrunner.gnm2.ann1.026BRM/arahy.Tifrunner.gnm2.ann1.YA5RRX/arahy.Tifrunner.gnm2.ann1.A4439I/arahy.Tifrunner.gnm2.ann1.WV9N0T/arahy.Tifrunner.gnm2.ann1.235UZX/arahy.Tifrunner.gnm2.ann1.DIVU4S/arahy.Tifrunner.gnm2.ann1.CQ6HPX/arahy.Tifrunner.gnm2.ann1.L1V5WQ/arahy.Tifrunner.gnm2.ann1.U5CYT6/arahy.Tifrunner.gnm2.ann1.W1ZQFR/arahy.Tifrunner.gnm2.ann1.AT8QW9/arahy.Tifrunner.gnm2.ann1.UM0YXB/ara…	026BRM/YA5RRX/A4439I/WV9N0T/235UZX/DIVU4S/CQ6HPX/L1V5WQ/U5CYT6/W1ZQFR/AT8QW9/UM0YXB/4S0H6B	13
MF	GO:0022836	gated channel activity	8/858	36/20756	8.90701e-05	0.00189692	arahy.Tifrunner.gnm2.ann1.026BRM/arahy.Tifrunner.gnm2.ann1.A4439I/arahy.Tifrunner.gnm2.ann1.WV9N0T/arahy.Tifrunner.gnm2.ann1.235UZX/arahy.Tifrunner.gnm2.ann1.DIVU4S/arahy.Tifrunner.gnm2.ann1.U5CYT6/arahy.Tifrunner.gnm2.ann1.W1ZQFR/arahy.Tifrunner.gnm2.ann1.UM0YXB	026BRM/A4439I/WV9N0T/235UZX/DIVU4S/U5CYT6/W1ZQFR/UM0YXB	8
MF	GO:0022839	ion gated channel activity	8/858	36/20756	8.90701e-05	0.00189692	arahy.Tifrunner.gnm2.ann1.026BRM/arahy.Tifrunner.gnm2.ann1.A4439I/arahy.Tifrunner.gnm2.ann1.WV9N0T/arahy.Tifrunner.gnm2.ann1.235UZX/arahy.Tifrunner.gnm2.ann1.DIVU4S/arahy.Tifrunner.gnm2.ann1.U5CYT6/arahy.Tifrunner.gnm2.ann1.W1ZQFR/arahy.Tifrunner.gnm2.ann1.UM0YXB	026BRM/A4439I/WV9N0T/235UZX/DIVU4S/U5CYT6/W1ZQFR/UM0YXB	8
MF	GO:0016829	lyase activity	26/858	279/20756	0.000101717	0.00189692	arahy.Tifrunner.gnm2.ann1.RK7RJ4/arahy.Tifrunner.gnm2.ann1.HN9IMI/arahy.Tifrunner.gnm2.ann1.6UM4VQ/arahy.Tifrunner.gnm2.ann1.V7IKH4/arahy.Tifrunner.gnm2.ann1.A5D6C6/arahy.Tifrunner.gnm2.ann1.A3QRPX/arahy.Tifrunner.gnm2.ann1.X76XU5/arahy.Tifrunner.gnm2.ann1.P96X61/arahy.Tifrunner.gnm2.ann1.GV0VBM/arahy.Tifrunner.gnm2.ann1.F7D8SE/arahy.Tifrunner.gnm2.ann1.Q8JEHC/arahy.Tifrunner.gnm2.ann1.BB4STL/ara…	RK7RJ4/HN9IMI/6UM4VQ/V7IKH4/A5D6C6/A3QRPX/X76XU5/P96X61/GV0VBM/F7D8SE/Q8JEHC/BB4STL/52U0T8/SWGC3K/LMZT46/0LZD0Q/B41UNZ/BMN4NJ/Q0W2B6/TZL30T/M3YU8S/BCXY77/8E8WMD/ES2NTH/WK148I/LPU4ZQ	26
MF	GO:0016835	carbon-oxygen lyase activity	16/858	131/20756	0.000102721	0.00189692	arahy.Tifrunner.gnm2.ann1.HN9IMI/arahy.Tifrunner.gnm2.ann1.6UM4VQ/arahy.Tifrunner.gnm2.ann1.V7IKH4/arahy.Tifrunner.gnm2.ann1.A5D6C6/arahy.Tifrunner.gnm2.ann1.X76XU5/arahy.Tifrunner.gnm2.ann1.GV0VBM/arahy.Tifrunner.gnm2.ann1.F7D8SE/arahy.Tifrunner.gnm2.ann1.Q8JEHC/arahy.Tifrunner.gnm2.ann1.BB4STL/arahy.Tifrunner.gnm2.ann1.52U0T8/arahy.Tifrunner.gnm2.ann1.SWGC3K/arahy.Tifrunner.gnm2.ann1.B41UNZ/ara…	HN9IMI/6UM4VQ/V7IKH4/A5D6C6/X76XU5/GV0VBM/F7D8SE/Q8JEHC/BB4STL/52U0T8/SWGC3K/B41UNZ/Q0W2B6/M3YU8S/BCXY77/LPU4ZQ	16
MF	GO:0004970	ionotropic glutamate receptor activity	6/858	24/20756	0.000347956	0.00419061	arahy.Tifrunner.gnm2.ann1.026BRM/arahy.Tifrunner.gnm2.ann1.WV9N0T/arahy.Tifrunner.gnm2.ann1.235UZX/arahy.Tifrunner.gnm2.ann1.DIVU4S/arahy.Tifrunner.gnm2.ann1.U5CYT6/arahy.Tifrunner.gnm2.ann1.W1ZQFR	026BRM/WV9N0T/235UZX/DIVU4S/U5CYT6/W1ZQFR	6
MF	GO:0005230	extracellular ligand-gated ion channel activity	6/858	24/20756	0.000347956	0.00419061	arahy.Tifrunner.gnm2.ann1.026BRM/arahy.Tifrunner.gnm2.ann1.WV9N0T/arahy.Tifrunner.gnm2.ann1.235UZX/arahy.Tifrunner.gnm2.ann1.DIVU4S/arahy.Tifrunner.gnm2.ann1.U5CYT6/arahy.Tifrunner.gnm2.ann1.W1ZQFR	026BRM/WV9N0T/235UZX/DIVU4S/U5CYT6/W1ZQFR	6
MF	GO:0008066	glutamate receptor activity	6/858	24/20756	0.000347956	0.00419061	arahy.Tifrunner.gnm2.ann1.026BRM/arahy.Tifrunner.gnm2.ann1.WV9N0T/arahy.Tifrunner.gnm2.ann1.235UZX/arahy.Tifrunner.gnm2.ann1.DIVU4S/arahy.Tifrunner.gnm2.ann1.U5CYT6/arahy.Tifrunner.gnm2.ann1.W1ZQFR	026BRM/WV9N0T/235UZX/DIVU4S/U5CYT6/W1ZQFR	6
MF	GO:0015276	ligand-gated ion channel activity	6/858	24/20756	0.000347956	0.00419061	arahy.Tifrunner.gnm2.ann1.026BRM/arahy.Tifrunner.gnm2.ann1.WV9N0T/arahy.Tifrunner.gnm2.ann1.235UZX/arahy.Tifrunner.gnm2.ann1.DIVU4S/arahy.Tifrunner.gnm2.ann1.U5CYT6/arahy.Tifrunner.gnm2.ann1.W1ZQFR	026BRM/WV9N0T/235UZX/DIVU4S/U5CYT6/W1ZQFR	6
MF	GO:0022824	transmitter-gated ion channel activity	6/858	24/20756	0.000347956	0.00419061	arahy.Tifrunner.gnm2.ann1.026BRM/arahy.Tifrunner.gnm2.ann1.WV9N0T/arahy.Tifrunner.gnm2.ann1.235UZX/arahy.Tifrunner.gnm2.ann1.DIVU4S/arahy.Tifrunner.gnm2.ann1.U5CYT6/arahy.Tifrunner.gnm2.ann1.W1ZQFR	026BRM/WV9N0T/235UZX/DIVU4S/U5CYT6/W1ZQFR	6
MF	GO:0022834	ligand-gated channel activity	6/858	24/20756	0.000347956	0.00419061	arahy.Tifrunner.gnm2.ann1.026BRM/arahy.Tifrunner.gnm2.ann1.WV9N0T/arahy.Tifrunner.gnm2.ann1.235UZX/arahy.Tifrunner.gnm2.ann1.DIVU4S/arahy.Tifrunner.gnm2.ann1.U5CYT6/arahy.Tifrunner.gnm2.ann1.W1ZQFR	026BRM/WV9N0T/235UZX/DIVU4S/U5CYT6/W1ZQFR	6
MF	GO:0022835	transmitter-gated channel activity	6/858	24/20756	0.000347956	0.00419061	arahy.Tifrunner.gnm2.ann1.026BRM/arahy.Tifrunner.gnm2.ann1.WV9N0T/arahy.Tifrunner.gnm2.ann1.235UZX/arahy.Tifrunner.gnm2.ann1.DIVU4S/arahy.Tifrunner.gnm2.ann1.U5CYT6/arahy.Tifrunner.gnm2.ann1.W1ZQFR	026BRM/WV9N0T/235UZX/DIVU4S/U5CYT6/W1ZQFR	6
MF	GO:0030594	neurotransmitter receptor activity	6/858	24/20756	0.000347956	0.00419061	arahy.Tifrunner.gnm2.ann1.026BRM/arahy.Tifrunner.gnm2.ann1.WV9N0T/arahy.Tifrunner.gnm2.ann1.235UZX/arahy.Tifrunner.gnm2.ann1.DIVU4S/arahy.Tifrunner.gnm2.ann1.U5CYT6/arahy.Tifrunner.gnm2.ann1.W1ZQFR	026BRM/WV9N0T/235UZX/DIVU4S/U5CYT6/W1ZQFR	6
MF	GO:0010333	terpene synthase activity	9/858	55/20756	0.000388831	0.00437932	arahy.Tifrunner.gnm2.ann1.HN9IMI/arahy.Tifrunner.gnm2.ann1.6UM4VQ/arahy.Tifrunner.gnm2.ann1.GV0VBM/arahy.Tifrunner.gnm2.ann1.F7D8SE/arahy.Tifrunner.gnm2.ann1.Q8JEHC/arahy.Tifrunner.gnm2.ann1.SWGC3K/arahy.Tifrunner.gnm2.ann1.B41UNZ/arahy.Tifrunner.gnm2.ann1.Q0W2B6/arahy.Tifrunner.gnm2.ann1.BCXY77	HN9IMI/6UM4VQ/GV0VBM/F7D8SE/Q8JEHC/SWGC3K/B41UNZ/Q0W2B6/BCXY77	9
MF	GO:0016705	oxidoreductase activity, acting on paired donors, with incorporation or reduction of molecular oxygen	35/858	459/20756	0.000395245	0.00437932	arahy.Tifrunner.gnm2.ann1.2F8F1S/arahy.Tifrunner.gnm2.ann1.SGZ2CH/arahy.Tifrunner.gnm2.ann1.MD7XU0/arahy.Tifrunner.gnm2.ann1.F73TU2/arahy.Tifrunner.gnm2.ann1.DB4GMR/arahy.Tifrunner.gnm2.ann1.AXL13P/arahy.Tifrunner.gnm2.ann1.PFDI3N/arahy.Tifrunner.gnm2.ann1.JR81PI/arahy.Tifrunner.gnm2.ann1.Y93W5A/arahy.Tifrunner.gnm2.ann1.BY45PL/arahy.Tifrunner.gnm2.ann1.8TPQ4A/arahy.Tifrunner.gnm2.ann1.WLZ7Z3/ara…	2F8F1S/SGZ2CH/MD7XU0/F73TU2/DB4GMR/AXL13P/PFDI3N/JR81PI/Y93W5A/BY45PL/8TPQ4A/WLZ7Z3/12WBQG/SND7WH/722ASC/K1LFJJ/T2Z52M/LYT3KD/K9QGVV/W3WWNZ/AYA1A5/27TAQT/M1JRW6/HVXZ0P/H3NIE5/XGMD9S/D92ENK/E2YHWJ/24HCRC/3ZSM3L/5X8MPR/IFA20P/66GL51/EH049N/GS6JIA	35
MF	GO:0004871	signal transducer activity	11/858	82/20756	0.000542096	0.00577541	arahy.Tifrunner.gnm2.ann1.NK5JY0/arahy.Tifrunner.gnm2.ann1.2H77W4/arahy.Tifrunner.gnm2.ann1.X6L8L6/arahy.Tifrunner.gnm2.ann1.026BRM/arahy.Tifrunner.gnm2.ann1.0MYI9I/arahy.Tifrunner.gnm2.ann1.WV9N0T/arahy.Tifrunner.gnm2.ann1.235UZX/arahy.Tifrunner.gnm2.ann1.DIVU4S/arahy.Tifrunner.gnm2.ann1.U5CYT6/arahy.Tifrunner.gnm2.ann1.W1ZQFR/arahy.Tifrunner.gnm2.ann1.C3DRVP	NK5JY0/2H77W4/X6L8L6/026BRM/0MYI9I/WV9N0T/235UZX/DIVU4S/U5CYT6/W1ZQFR/C3DRVP	11
MF	GO:0004888	transmembrane signaling receptor activity	6/858	28/20756	0.000845752	0.00867679	arahy.Tifrunner.gnm2.ann1.026BRM/arahy.Tifrunner.gnm2.ann1.WV9N0T/arahy.Tifrunner.gnm2.ann1.235UZX/arahy.Tifrunner.gnm2.ann1.DIVU4S/arahy.Tifrunner.gnm2.ann1.U5CYT6/arahy.Tifrunner.gnm2.ann1.W1ZQFR	026BRM/WV9N0T/235UZX/DIVU4S/U5CYT6/W1ZQFR	6
MF	GO:0008171	O-methyltransferase activity	10/858	77/20756	0.00123522	0.0122199	arahy.Tifrunner.gnm2.ann1.QGH881/arahy.Tifrunner.gnm2.ann1.WH9NWR/arahy.Tifrunner.gnm2.ann1.D0Z1X3/arahy.Tifrunner.gnm2.ann1.2E85J4/arahy.Tifrunner.gnm2.ann1.ADRL3L/arahy.Tifrunner.gnm2.ann1.99RKF3/arahy.Tifrunner.gnm2.ann1.GM134S/arahy.Tifrunner.gnm2.ann1.6EEF97/arahy.Tifrunner.gnm2.ann1.6NY03D/arahy.Tifrunner.gnm2.ann1.FW3KJF	QGH881/WH9NWR/D0Z1X3/2E85J4/ADRL3L/99RKF3/GM134S/6EEF97/6NY03D/FW3KJF	10
MF	GO:0016717	oxidoreductase activity, acting on paired donors, with oxidation of a pair of donors resulting in the reduction of molecular oxygen to two molecules of water	4/858	16/20756	0.00354362	0.0329143	arahy.Tifrunner.gnm2.ann1.BY45PL/arahy.Tifrunner.gnm2.ann1.8TPQ4A/arahy.Tifrunner.gnm2.ann1.WLZ7Z3/arahy.Tifrunner.gnm2.ann1.722ASC	BY45PL/8TPQ4A/WLZ7Z3/722ASC	4
MF	GO:0004857	enzyme inhibitor activity	14/858	149/20756	0.00356472	0.0329143	arahy.Tifrunner.gnm2.ann1.L7JIJ5/arahy.Tifrunner.gnm2.ann1.G3J01C/arahy.Tifrunner.gnm2.ann1.CTV7SW/arahy.Tifrunner.gnm2.ann1.49H271/arahy.Tifrunner.gnm2.ann1.5BD9V0/arahy.Tifrunner.gnm2.ann1.42QIIL/arahy.Tifrunner.gnm2.ann1.Q5WJAA/arahy.Tifrunner.gnm2.ann1.1T55P5/arahy.Tifrunner.gnm2.ann1.4H9MWH/arahy.Tifrunner.gnm2.ann1.JP9AM4/arahy.Tifrunner.gnm2.ann1.K2SWWG/arahy.Tifrunner.gnm2.ann1.6S81H9/ara…	L7JIJ5/G3J01C/CTV7SW/49H271/5BD9V0/42QIIL/Q5WJAA/1T55P5/4H9MWH/JP9AM4/K2SWWG/6S81H9/RGL1S4/VH20NJ	14
MF	GO:0000155	phosphorelay sensor kinase activity	5/858	27/20756	0.00451337	0.0367707	arahy.Tifrunner.gnm2.ann1.NK5JY0/arahy.Tifrunner.gnm2.ann1.2H77W4/arahy.Tifrunner.gnm2.ann1.X6L8L6/arahy.Tifrunner.gnm2.ann1.0MYI9I/arahy.Tifrunner.gnm2.ann1.C3DRVP	NK5JY0/2H77W4/X6L8L6/0MYI9I/C3DRVP	5
MF	GO:0004673	protein histidine kinase activity	5/858	27/20756	0.00451337	0.0367707	arahy.Tifrunner.gnm2.ann1.NK5JY0/arahy.Tifrunner.gnm2.ann1.2H77W4/arahy.Tifrunner.gnm2.ann1.X6L8L6/arahy.Tifrunner.gnm2.ann1.0MYI9I/arahy.Tifrunner.gnm2.ann1.C3DRVP	NK5JY0/2H77W4/X6L8L6/0MYI9I/C3DRVP	5
MF	GO:0016638	oxidoreductase activity, acting on the CH-NH2 group of donors	5/858	27/20756	0.00451337	0.0367707	arahy.Tifrunner.gnm2.ann1.SN8RBH/arahy.Tifrunner.gnm2.ann1.W9U8CY/arahy.Tifrunner.gnm2.ann1.ZYZ79R/arahy.Tifrunner.gnm2.ann1.9IV7G6/arahy.Tifrunner.gnm2.ann1.A1ZC3A	SN8RBH/W9U8CY/ZYZ79R/9IV7G6/A1ZC3A	5
MF	GO:0016775	phosphotransferase activity, nitrogenous group as acceptor	5/858	27/20756	0.00451337	0.0367707	arahy.Tifrunner.gnm2.ann1.NK5JY0/arahy.Tifrunner.gnm2.ann1.2H77W4/arahy.Tifrunner.gnm2.ann1.X6L8L6/arahy.Tifrunner.gnm2.ann1.0MYI9I/arahy.Tifrunner.gnm2.ann1.C3DRVP	NK5JY0/2H77W4/X6L8L6/0MYI9I/C3DRVP	5
MF	GO:0050661	NADP binding	7/858	52/20756	0.00532197	0.0421196	arahy.Tifrunner.gnm2.ann1.LYT3KD/arahy.Tifrunner.gnm2.ann1.RP3X8Z/arahy.Tifrunner.gnm2.ann1.7CPH5R/arahy.Tifrunner.gnm2.ann1.SF9WRK/arahy.Tifrunner.gnm2.ann1.XGMD9S/arahy.Tifrunner.gnm2.ann1.E2YHWJ/arahy.Tifrunner.gnm2.ann1.9FL7A6	LYT3KD/RP3X8Z/7CPH5R/SF9WRK/XGMD9S/E2YHWJ/9FL7A6	7
MF	GO:0000287	magnesium ion binding	12/858	125/20756	0.00565535	0.0435147	novel.1948/arahy.Tifrunner.gnm2.ann1.HN9IMI/arahy.Tifrunner.gnm2.ann1.6UM4VQ/arahy.Tifrunner.gnm2.ann1.75KGS3/arahy.Tifrunner.gnm2.ann1.GV0VBM/arahy.Tifrunner.gnm2.ann1.F7D8SE/arahy.Tifrunner.gnm2.ann1.Q8JEHC/arahy.Tifrunner.gnm2.ann1.SWGC3K/arahy.Tifrunner.gnm2.ann1.B41UNZ/arahy.Tifrunner.gnm2.ann1.Q0W2B6/arahy.Tifrunner.gnm2.ann1.BCXY77/arahy.Tifrunner.gnm2.ann1.LPU4ZQ	-/HN9IMI/6UM4VQ/75KGS3/GV0VBM/F7D8SE/Q8JEHC/SWGC3K/B41UNZ/Q0W2B6/BCXY77/LPU4ZQ	12

## Sheet: L3vsD3_KEGGenrich_significant
Upregulation_L3vsD3_GOenrich_significant											Downregulation_L3vsD3_KEGGenrich_significant
KEGGID	Description	GeneRatio	BgRatio	pvalue	padj	geneID	geneName	keggID	Count		KEGGID	Description	GeneRatio	BgRatio	pvalue	padj	geneID	geneName	keggID	Count
aip00941	Flavonoid biosynthesis	18/176	53/4507	3.69116e-13	3.17439e-11	arahy.Tifrunner.gnm2.ann1.SGZ2CH/arahy.Tifrunner.gnm2.ann1.AXL13P/arahy.Tifrunner.gnm2.ann1.CM90T6/arahy.Tifrunner.gnm2.ann1.H6K3LP/arahy.Tifrunner.gnm2.ann1.5I9T0U/arahy.Tifrunner.gnm2.ann1.TJ3PHW/arahy.Tifrunner.gnm2.ann1.4WXU8P/arahy.Tifrunner.gnm2.ann1.ADRL3L/arahy.Tifrunner.gnm2.ann1.M1C18U/arahy.Tifrunner.gnm2.ann1.K9QGVV/arahy.Tifrunner.gnm2.ann1.R1Z4C8/arahy.Tifrunner.gnm2.ann1.I6S6H6/ara…	SGZ2CH/AXL13P/CM90T6/H6K3LP/5I9T0U/TJ3PHW/4WXU8P/ADRL3L/M1C18U/K9QGVV/R1Z4C8/I6S6H6/HE8J5U/F4M9UE/AYA1A5/JV52YF/HC1E0U/V739AW	aip:107608857/aip:107604697/aip:107604885/aip:107638919/aip:107644361/aip:107617316/aip:107609791/aip:107623043/aip:107638898/aip:107616560/aip:107638896/aip:107638914/aip:107622822/aip:107638897/aip:107635198/aip:107638894/aip:107638921/aip:107623037	18		aip04075	Plant hormone signal transduction	17/87	233/4507	1.44864e-06	9.70586e-05	arahy.Tifrunner.gnm2.ann1.B3UXLR/arahy.Tifrunner.gnm2.ann1.YZWE7C/arahy.Tifrunner.gnm2.ann1.5PTI62/arahy.Tifrunner.gnm2.ann1.XR81AR/arahy.Tifrunner.gnm2.ann1.8GI8KI/arahy.Tifrunner.gnm2.ann1.Q1XFSF/arahy.Tifrunner.gnm2.ann1.QKV9FM/arahy.Tifrunner.gnm2.ann1.WH4ILY/arahy.Tifrunner.gnm2.ann1.X9TFBI/arahy.Tifrunner.gnm2.ann1.RKC0UA/arahy.Tifrunner.gnm2.ann1.L6KZS8/arahy.Tifrunner.gnm2.ann1.2E9LMX/ara…	B3UXLR/YZWE7C/5PTI62/XR81AR/8GI8KI/Q1XFSF/QKV9FM/WH4ILY/X9TFBI/RKC0UA/L6KZS8/2E9LMX/5P5CS5/6NN0YE/52QCLV/GN2E7S/TK9VLP	aip:107642186/aip:107643753/aip:107612194/aip:107608973/aip:107605253/aip:107632966/aip:107646015/aip:107630167/aip:107622971/aip:107642732/aip:107631192/aip:107638536/aip:107618597/aip:107623088/aip:107631296/aip:107605939/aip:107639482	17
aip04712	Circadian rhythm - plant	12/176	63/4507	4.04745e-06	0.00017404	arahy.Tifrunner.gnm2.ann1.CM90T6/arahy.Tifrunner.gnm2.ann1.H6K3LP/arahy.Tifrunner.gnm2.ann1.8U3XLV/arahy.Tifrunner.gnm2.ann1.M1C18U/arahy.Tifrunner.gnm2.ann1.IC82WL/arahy.Tifrunner.gnm2.ann1.R1Z4C8/arahy.Tifrunner.gnm2.ann1.I6S6H6/arahy.Tifrunner.gnm2.ann1.F4M9UE/arahy.Tifrunner.gnm2.ann1.NZI24B/arahy.Tifrunner.gnm2.ann1.JV52YF/arahy.Tifrunner.gnm2.ann1.HC1E0U/arahy.Tifrunner.gnm2.ann1.V739AW	CM90T6/H6K3LP/8U3XLV/M1C18U/IC82WL/R1Z4C8/I6S6H6/F4M9UE/NZI24B/JV52YF/HC1E0U/V739AW	aip:107604885/aip:107638919/aip:107639316/aip:107638898/aip:107617992/aip:107638896/aip:107638914/aip:107638897/aip:107630714/aip:107638894/aip:107638921/aip:107623037	12
aip00940	Phenylpropanoid biosynthesis	15/176	110/4507	1.88204e-05	0.000404733	arahy.Tifrunner.gnm2.ann1.SGZ2CH/arahy.Tifrunner.gnm2.ann1.IE3GQ3/arahy.Tifrunner.gnm2.ann1.I8FEWW/arahy.Tifrunner.gnm2.ann1.AXL13P/arahy.Tifrunner.gnm2.ann1.NXIZ0N/arahy.Tifrunner.gnm2.ann1.IMLK5J/arahy.Tifrunner.gnm2.ann1.5I9T0U/arahy.Tifrunner.gnm2.ann1.ADRL3L/arahy.Tifrunner.gnm2.ann1.K9QGVV/arahy.Tifrunner.gnm2.ann1.NC09XL/arahy.Tifrunner.gnm2.ann1.AYA1A5/arahy.Tifrunner.gnm2.ann1.TJBP45/ara…	SGZ2CH/IE3GQ3/I8FEWW/AXL13P/NXIZ0N/IMLK5J/5I9T0U/ADRL3L/K9QGVV/NC09XL/AYA1A5/TJBP45/D92ENK/VGN2GE/DI5QT1	aip:107608857/aip:107639610/aip:107609251/aip:107604697/aip:107623966/aip:107643184/aip:107644361/aip:107623043/aip:107616560/aip:107638370/aip:107635198/aip:107638828/aip:107625271/aip:107642241/aip:107604748	15
aip00945	Stilbenoid, diarylheptanoid and gingerol biosynthesis	6/176	16/4507	1.88248e-05	0.000404733	arahy.Tifrunner.gnm2.ann1.SGZ2CH/arahy.Tifrunner.gnm2.ann1.AXL13P/arahy.Tifrunner.gnm2.ann1.5I9T0U/arahy.Tifrunner.gnm2.ann1.ADRL3L/arahy.Tifrunner.gnm2.ann1.K9QGVV/arahy.Tifrunner.gnm2.ann1.AYA1A5	SGZ2CH/AXL13P/5I9T0U/ADRL3L/K9QGVV/AYA1A5	aip:107608857/aip:107604697/aip:107644361/aip:107623043/aip:107616560/aip:107635198	6
aip00130	Ubiquinone and other terpenoid-quinone biosynthesis	9/176	49/4507	9.16564e-05	0.00157649	arahy.Tifrunner.gnm2.ann1.SGZ2CH/arahy.Tifrunner.gnm2.ann1.9C2QS4/arahy.Tifrunner.gnm2.ann1.IMLK5J/arahy.Tifrunner.gnm2.ann1.U7PRNJ/arahy.Tifrunner.gnm2.ann1.K9QGVV/arahy.Tifrunner.gnm2.ann1.NC09XL/arahy.Tifrunner.gnm2.ann1.AYA1A5/arahy.Tifrunner.gnm2.ann1.D0AYNK/arahy.Tifrunner.gnm2.ann1.VGN2GE	SGZ2CH/9C2QS4/IMLK5J/U7PRNJ/K9QGVV/NC09XL/AYA1A5/D0AYNK/VGN2GE	aip:107608857/aip:107630920/aip:107643184/aip:107631655/aip:107616560/aip:107638370/aip:107635198/aip:107638847/aip:107642241	9
aip00592	alpha-Linolenic acid metabolism	8/176	44/4507	0.000244825	0.00350916	arahy.Tifrunner.gnm2.ann1.WI4YKF/arahy.Tifrunner.gnm2.ann1.DB4GMR/arahy.Tifrunner.gnm2.ann1.K55J2B/arahy.Tifrunner.gnm2.ann1.5A3JDR/arahy.Tifrunner.gnm2.ann1.04F84Q/arahy.Tifrunner.gnm2.ann1.E4P4QB/arahy.Tifrunner.gnm2.ann1.FSAK9D/arahy.Tifrunner.gnm2.ann1.H5H05M	WI4YKF/DB4GMR/K55J2B/5A3JDR/04F84Q/E4P4QB/FSAK9D/H5H05M	aip:107621422/aip:107620751/aip:107625546/aip:107605447/aip:107631225/aip:107645532/aip:107643776/aip:107623642	8
aip00400	Phenylalanine, tyrosine and tryptophan biosynthesis	7/176	48/4507	0.00233228	0.0286537	arahy.Tifrunner.gnm2.ann1.EI09ZL/arahy.Tifrunner.gnm2.ann1.A5D6C6/arahy.Tifrunner.gnm2.ann1.X76XU5/arahy.Tifrunner.gnm2.ann1.VTP8RR/arahy.Tifrunner.gnm2.ann1.BB4STL/arahy.Tifrunner.gnm2.ann1.6AEW1J/arahy.Tifrunner.gnm2.ann1.6D88CF	EI09ZL/A5D6C6/X76XU5/VTP8RR/BB4STL/6AEW1J/6D88CF	aip:107623472/aip:107629304/aip:107617961/aip:107625945/aip:107631040/aip:107623065/aip:107605400	7
aip04075	Plant hormone signal transduction	18/176	233/4507	0.00390649	0.0419947	arahy.Tifrunner.gnm2.ann1.HN94BD/arahy.Tifrunner.gnm2.ann1.99WGGU/arahy.Tifrunner.gnm2.ann1.J64Z1K/arahy.Tifrunner.gnm2.ann1.Y2W1T6/arahy.Tifrunner.gnm2.ann1.2H77W4/arahy.Tifrunner.gnm2.ann1.X6L8L6/novel.2280/arahy.Tifrunner.gnm2.ann1.45B7J4/arahy.Tifrunner.gnm2.ann1.VQ5KVR/arahy.Tifrunner.gnm2.ann1.IC82WL/arahy.Tifrunner.gnm2.ann1.7FN9BJ/arahy.Tifrunner.gnm2.ann1.96VLZ9/arahy.Tifrunner.gnm2.ann1…	HN94BD/99WGGU/J64Z1K/Y2W1T6/2H77W4/X6L8L6/-/45B7J4/VQ5KVR/IC82WL/7FN9BJ/96VLZ9/5RC9P7/C3DRVP/NLIW19/25PL5E/-/BEZ7GQ	aip:107612838/aip:107645380/aip:107626100/aip:107639692/aip:107617935/aip:107645666/aip:107616586/aip:107605358/aip:107609548/aip:107617992/aip:107630125/aip:107630556/aip:107613900/aip:107618522/aip:107618658/aip:107635719/aip:107606388/aip:107630578	18

## Sheet: L3SvsD3S_GOenrich_significant
Upregulation_L3SvsD3S_GOenrich_significant											Downregulation_L3SvsD3S_GOenrich_significant
Category	GOID	Description	GeneRatio	BgRatio	pvalue	padj	geneID	geneName	Count		Category	GOID	Description	GeneRatio	BgRatio	pvalue	padj	geneID	geneName	Count
BP	GO:0016054	organic acid catabolic process	7/741	22/13505	0.000120111	0.0162837	arahy.Tifrunner.gnm2.ann1.VKM1BH/arahy.Tifrunner.gnm2.ann1.FV2XB3/arahy.Tifrunner.gnm2.ann1.C7HVNL/arahy.Tifrunner.gnm2.ann1.DSNA77/arahy.Tifrunner.gnm2.ann1.QXG3RX/arahy.Tifrunner.gnm2.ann1.MWEA9C/arahy.Tifrunner.gnm2.ann1.CNFV5P	VKM1BH/FV2XB3/C7HVNL/DSNA77/QXG3RX/MWEA9C/CNFV5P	7		BP	GO:0006928	movement of cell or subcellular component	43/930	121/13505	2.81594e-20	6.29363e-18	arahy.Tifrunner.gnm2.ann1.CITF9E/arahy.Tifrunner.gnm2.ann1.2070QL/arahy.Tifrunner.gnm2.ann1.8PC3NJ/arahy.Tifrunner.gnm2.ann1.DN52HN/arahy.Tifrunner.gnm2.ann1.ISPD6P/arahy.Tifrunner.gnm2.ann1.VG9BQH/arahy.Tifrunner.gnm2.ann1.I9YSCG/arahy.Tifrunner.gnm2.ann1.80N2SK/arahy.Tifrunner.gnm2.ann1.LDZ3RE/arahy.Tifrunner.gnm2.ann1.S11XWG/arahy.Tifrunner.gnm2.ann1.72AJJX/arahy.Tifrunner.gnm2.ann1.FG1WAN/ara…	CITF9E/2070QL/8PC3NJ/DN52HN/ISPD6P/VG9BQH/I9YSCG/80N2SK/LDZ3RE/S11XWG/72AJJX/FG1WAN/X1JPM4/FW92KJ/NH8KX3/KY6G5X/R4UZW9/X6V3MP/GT6U7J/12RI9F/M8MQLJ/0L3W6A/RA398F/WBR7EV/6MPP0P/R3Y850/VUE9H8/IE7ZNS/GJ51RN/SHWV95/43WYWC/GXD1I8/S7JP6V/RQV4MD/77JLPP/T2EC32/Q869IZ/V9SGYL/UY9GAA/SMPN38/85G940/255VJ8/IRA02K	43
BP	GO:0046395	carboxylic acid catabolic process	7/741	22/13505	0.000120111	0.0162837	arahy.Tifrunner.gnm2.ann1.VKM1BH/arahy.Tifrunner.gnm2.ann1.FV2XB3/arahy.Tifrunner.gnm2.ann1.C7HVNL/arahy.Tifrunner.gnm2.ann1.DSNA77/arahy.Tifrunner.gnm2.ann1.QXG3RX/arahy.Tifrunner.gnm2.ann1.MWEA9C/arahy.Tifrunner.gnm2.ann1.CNFV5P	VKM1BH/FV2XB3/C7HVNL/DSNA77/QXG3RX/MWEA9C/CNFV5P	7		BP	GO:0007018	microtubule-based movement	43/930	121/13505	2.81594e-20	6.29363e-18	arahy.Tifrunner.gnm2.ann1.CITF9E/arahy.Tifrunner.gnm2.ann1.2070QL/arahy.Tifrunner.gnm2.ann1.8PC3NJ/arahy.Tifrunner.gnm2.ann1.DN52HN/arahy.Tifrunner.gnm2.ann1.ISPD6P/arahy.Tifrunner.gnm2.ann1.VG9BQH/arahy.Tifrunner.gnm2.ann1.I9YSCG/arahy.Tifrunner.gnm2.ann1.80N2SK/arahy.Tifrunner.gnm2.ann1.LDZ3RE/arahy.Tifrunner.gnm2.ann1.S11XWG/arahy.Tifrunner.gnm2.ann1.72AJJX/arahy.Tifrunner.gnm2.ann1.FG1WAN/ara…	CITF9E/2070QL/8PC3NJ/DN52HN/ISPD6P/VG9BQH/I9YSCG/80N2SK/LDZ3RE/S11XWG/72AJJX/FG1WAN/X1JPM4/FW92KJ/NH8KX3/KY6G5X/R4UZW9/X6V3MP/GT6U7J/12RI9F/M8MQLJ/0L3W6A/RA398F/WBR7EV/6MPP0P/R3Y850/VUE9H8/IE7ZNS/GJ51RN/SHWV95/43WYWC/GXD1I8/S7JP6V/RQV4MD/77JLPP/T2EC32/Q869IZ/V9SGYL/UY9GAA/SMPN38/85G940/255VJ8/IRA02K	43
BP	GO:0006631	fatty acid metabolic process	15/741	93/13505	0.000152184	0.0162837	arahy.Tifrunner.gnm2.ann1.W4S514/arahy.Tifrunner.gnm2.ann1.QP3SM1/arahy.Tifrunner.gnm2.ann1.71H07L/arahy.Tifrunner.gnm2.ann1.FL8UUR/arahy.Tifrunner.gnm2.ann1.C7HVNL/arahy.Tifrunner.gnm2.ann1.A9N57E/arahy.Tifrunner.gnm2.ann1.1R1L75/arahy.Tifrunner.gnm2.ann1.QXG3RX/arahy.Tifrunner.gnm2.ann1.KD7CXP/arahy.Tifrunner.gnm2.ann1.MWEA9C/arahy.Tifrunner.gnm2.ann1.XI5WK7/arahy.Tifrunner.gnm2.ann1.JYC8LX/ara…	W4S514/QP3SM1/71H07L/FL8UUR/C7HVNL/A9N57E/1R1L75/QXG3RX/KD7CXP/MWEA9C/XI5WK7/JYC8LX/F7NA0C/1FMC3R/13YW1E	15		BP	GO:0007017	microtubule-based process	43/930	164/13505	9.06291e-15	1.35037e-12	arahy.Tifrunner.gnm2.ann1.CITF9E/arahy.Tifrunner.gnm2.ann1.2070QL/arahy.Tifrunner.gnm2.ann1.8PC3NJ/arahy.Tifrunner.gnm2.ann1.DN52HN/arahy.Tifrunner.gnm2.ann1.ISPD6P/arahy.Tifrunner.gnm2.ann1.VG9BQH/arahy.Tifrunner.gnm2.ann1.I9YSCG/arahy.Tifrunner.gnm2.ann1.80N2SK/arahy.Tifrunner.gnm2.ann1.LDZ3RE/arahy.Tifrunner.gnm2.ann1.S11XWG/arahy.Tifrunner.gnm2.ann1.72AJJX/arahy.Tifrunner.gnm2.ann1.FG1WAN/ara…	CITF9E/2070QL/8PC3NJ/DN52HN/ISPD6P/VG9BQH/I9YSCG/80N2SK/LDZ3RE/S11XWG/72AJJX/FG1WAN/X1JPM4/FW92KJ/NH8KX3/KY6G5X/R4UZW9/X6V3MP/GT6U7J/12RI9F/M8MQLJ/0L3W6A/RA398F/WBR7EV/6MPP0P/R3Y850/VUE9H8/IE7ZNS/GJ51RN/SHWV95/43WYWC/GXD1I8/S7JP6V/RQV4MD/77JLPP/T2EC32/Q869IZ/V9SGYL/UY9GAA/SMPN38/85G940/255VJ8/IRA02K	43
MF	GO:0043565	sequence-specific DNA binding	33/986	359/21095	0.000177146	0.0485381	arahy.Tifrunner.gnm2.ann1.KK3V44/arahy.Tifrunner.gnm2.ann1.LJYJ4M/arahy.Tifrunner.gnm2.ann1.5V6QPU/arahy.Tifrunner.gnm2.ann1.ZN7Y7A/arahy.Tifrunner.gnm2.ann1.WH6N3S/arahy.Tifrunner.gnm2.ann1.EJ82H8/arahy.Tifrunner.gnm2.ann1.P1JBJN/arahy.Tifrunner.gnm2.ann1.0V6YW0/arahy.Tifrunner.gnm2.ann1.XUAL01/arahy.Tifrunner.gnm2.ann1.A8EX91/arahy.Tifrunner.gnm2.ann1.QLUK9J/arahy.Tifrunner.gnm2.ann1.J0NZC0/ara…	KK3V44/LJYJ4M/5V6QPU/ZN7Y7A/WH6N3S/EJ82H8/P1JBJN/0V6YW0/XUAL01/A8EX91/QLUK9J/J0NZC0/VS8GG1/13YX47/EXJ5K8/T3YMAA/9332AS/D3ZAML/W16IV2/G729YX/9PR62B/R6IGW9/WNIN40/8F1G3L/240NKR/5G8LZC/B1IT4T/L21EJT/VPG7BH/091A4A/FJH25Q/9ZXH08/FZU8AD	33		BP	GO:0009124	nucleoside monophosphate biosynthetic process	34/930	122/13505	8.84743e-13	9.887e-11	arahy.Tifrunner.gnm2.ann1.YW5LIS/arahy.Tifrunner.gnm2.ann1.SFW5N9/arahy.Tifrunner.gnm2.ann1.AX840Y/arahy.Tifrunner.gnm2.ann1.86EPEX/arahy.Tifrunner.gnm2.ann1.9XY3DG/arahy.Tifrunner.gnm2.ann1.4HU4LR/arahy.Tifrunner.gnm2.ann1.LI5GRW/arahy.Tifrunner.gnm2.ann1.BFE9YH/arahy.Tifrunner.gnm2.ann1.H559FZ/arahy.Tifrunner.gnm2.ann1.7I0ZXT/arahy.Tifrunner.gnm2.ann1.2I1I1C/arahy.Tifrunner.gnm2.ann1.533ER3/ara…	YW5LIS/SFW5N9/AX840Y/86EPEX/9XY3DG/4HU4LR/LI5GRW/BFE9YH/H559FZ/7I0ZXT/2I1I1C/533ER3/LPU4ZQ/R1F113/ELJ55T/UF6CYA/CTPI3G/5P7LAL/7M2AWM/53XZTF/24HVDZ/HI4HR4/FJUP9F/LMZT46/YFJB8W/H4SBWB/R5T3W0/SLS97V/KSV0XM/05E95R/JDGU33/J9WPR7/68JCS7/C9QL2M	34
											BP	GO:0006754	ATP biosynthetic process	31/930	110/13505	6.53336e-12	3.59474e-10	arahy.Tifrunner.gnm2.ann1.YW5LIS/arahy.Tifrunner.gnm2.ann1.SFW5N9/arahy.Tifrunner.gnm2.ann1.AX840Y/arahy.Tifrunner.gnm2.ann1.86EPEX/arahy.Tifrunner.gnm2.ann1.9XY3DG/arahy.Tifrunner.gnm2.ann1.4HU4LR/arahy.Tifrunner.gnm2.ann1.LI5GRW/arahy.Tifrunner.gnm2.ann1.BFE9YH/arahy.Tifrunner.gnm2.ann1.H559FZ/arahy.Tifrunner.gnm2.ann1.7I0ZXT/arahy.Tifrunner.gnm2.ann1.2I1I1C/arahy.Tifrunner.gnm2.ann1.533ER3/ara…	YW5LIS/SFW5N9/AX840Y/86EPEX/9XY3DG/4HU4LR/LI5GRW/BFE9YH/H559FZ/7I0ZXT/2I1I1C/533ER3/LPU4ZQ/R1F113/ELJ55T/UF6CYA/5P7LAL/7M2AWM/53XZTF/24HVDZ/HI4HR4/LMZT46/YFJB8W/R5T3W0/SLS97V/KSV0XM/05E95R/JDGU33/J9WPR7/68JCS7/C9QL2M	31
											BP	GO:0009142	nucleoside triphosphate biosynthetic process	32/930	117/13505	7.23773e-12	3.59474e-10	arahy.Tifrunner.gnm2.ann1.YW5LIS/arahy.Tifrunner.gnm2.ann1.SFW5N9/arahy.Tifrunner.gnm2.ann1.AX840Y/arahy.Tifrunner.gnm2.ann1.86EPEX/arahy.Tifrunner.gnm2.ann1.9XY3DG/arahy.Tifrunner.gnm2.ann1.4HU4LR/arahy.Tifrunner.gnm2.ann1.LI5GRW/arahy.Tifrunner.gnm2.ann1.BFE9YH/arahy.Tifrunner.gnm2.ann1.H559FZ/arahy.Tifrunner.gnm2.ann1.7I0ZXT/arahy.Tifrunner.gnm2.ann1.2I1I1C/arahy.Tifrunner.gnm2.ann1.533ER3/ara…	YW5LIS/SFW5N9/AX840Y/86EPEX/9XY3DG/4HU4LR/LI5GRW/BFE9YH/H559FZ/7I0ZXT/2I1I1C/533ER3/LPU4ZQ/R1F113/ELJ55T/UF6CYA/5P7LAL/7M2AWM/53XZTF/24HVDZ/HI4HR4/LMZT46/YFJB8W/R5T3W0/SLS97V/KSV0XM/05E95R/VKZ8SJ/JDGU33/J9WPR7/68JCS7/C9QL2M	32
											BP	GO:0009145	purine nucleoside triphosphate biosynthetic process	32/930	117/13505	7.23773e-12	3.59474e-10	arahy.Tifrunner.gnm2.ann1.YW5LIS/arahy.Tifrunner.gnm2.ann1.SFW5N9/arahy.Tifrunner.gnm2.ann1.AX840Y/arahy.Tifrunner.gnm2.ann1.86EPEX/arahy.Tifrunner.gnm2.ann1.9XY3DG/arahy.Tifrunner.gnm2.ann1.4HU4LR/arahy.Tifrunner.gnm2.ann1.LI5GRW/arahy.Tifrunner.gnm2.ann1.BFE9YH/arahy.Tifrunner.gnm2.ann1.H559FZ/arahy.Tifrunner.gnm2.ann1.7I0ZXT/arahy.Tifrunner.gnm2.ann1.2I1I1C/arahy.Tifrunner.gnm2.ann1.533ER3/ara…	YW5LIS/SFW5N9/AX840Y/86EPEX/9XY3DG/4HU4LR/LI5GRW/BFE9YH/H559FZ/7I0ZXT/2I1I1C/533ER3/LPU4ZQ/R1F113/ELJ55T/UF6CYA/5P7LAL/7M2AWM/53XZTF/24HVDZ/HI4HR4/LMZT46/YFJB8W/R5T3W0/SLS97V/KSV0XM/05E95R/VKZ8SJ/JDGU33/J9WPR7/68JCS7/C9QL2M	32
											BP	GO:0009201	ribonucleoside triphosphate biosynthetic process	32/930	117/13505	7.23773e-12	3.59474e-10	arahy.Tifrunner.gnm2.ann1.YW5LIS/arahy.Tifrunner.gnm2.ann1.SFW5N9/arahy.Tifrunner.gnm2.ann1.AX840Y/arahy.Tifrunner.gnm2.ann1.86EPEX/arahy.Tifrunner.gnm2.ann1.9XY3DG/arahy.Tifrunner.gnm2.ann1.4HU4LR/arahy.Tifrunner.gnm2.ann1.LI5GRW/arahy.Tifrunner.gnm2.ann1.BFE9YH/arahy.Tifrunner.gnm2.ann1.H559FZ/arahy.Tifrunner.gnm2.ann1.7I0ZXT/arahy.Tifrunner.gnm2.ann1.2I1I1C/arahy.Tifrunner.gnm2.ann1.533ER3/ara…	YW5LIS/SFW5N9/AX840Y/86EPEX/9XY3DG/4HU4LR/LI5GRW/BFE9YH/H559FZ/7I0ZXT/2I1I1C/533ER3/LPU4ZQ/R1F113/ELJ55T/UF6CYA/5P7LAL/7M2AWM/53XZTF/24HVDZ/HI4HR4/LMZT46/YFJB8W/R5T3W0/SLS97V/KSV0XM/05E95R/VKZ8SJ/JDGU33/J9WPR7/68JCS7/C9QL2M	32
											BP	GO:0009206	purine ribonucleoside triphosphate biosynthetic process	32/930	117/13505	7.23773e-12	3.59474e-10	arahy.Tifrunner.gnm2.ann1.YW5LIS/arahy.Tifrunner.gnm2.ann1.SFW5N9/arahy.Tifrunner.gnm2.ann1.AX840Y/arahy.Tifrunner.gnm2.ann1.86EPEX/arahy.Tifrunner.gnm2.ann1.9XY3DG/arahy.Tifrunner.gnm2.ann1.4HU4LR/arahy.Tifrunner.gnm2.ann1.LI5GRW/arahy.Tifrunner.gnm2.ann1.BFE9YH/arahy.Tifrunner.gnm2.ann1.H559FZ/arahy.Tifrunner.gnm2.ann1.7I0ZXT/arahy.Tifrunner.gnm2.ann1.2I1I1C/arahy.Tifrunner.gnm2.ann1.533ER3/ara…	YW5LIS/SFW5N9/AX840Y/86EPEX/9XY3DG/4HU4LR/LI5GRW/BFE9YH/H559FZ/7I0ZXT/2I1I1C/533ER3/LPU4ZQ/R1F113/ELJ55T/UF6CYA/5P7LAL/7M2AWM/53XZTF/24HVDZ/HI4HR4/LMZT46/YFJB8W/R5T3W0/SLS97V/KSV0XM/05E95R/VKZ8SJ/JDGU33/J9WPR7/68JCS7/C9QL2M	32
											BP	GO:0009123	nucleoside monophosphate metabolic process	34/930	136/13505	2.48184e-11	1.10938e-09	arahy.Tifrunner.gnm2.ann1.YW5LIS/arahy.Tifrunner.gnm2.ann1.SFW5N9/arahy.Tifrunner.gnm2.ann1.AX840Y/arahy.Tifrunner.gnm2.ann1.86EPEX/arahy.Tifrunner.gnm2.ann1.9XY3DG/arahy.Tifrunner.gnm2.ann1.4HU4LR/arahy.Tifrunner.gnm2.ann1.LI5GRW/arahy.Tifrunner.gnm2.ann1.BFE9YH/arahy.Tifrunner.gnm2.ann1.H559FZ/arahy.Tifrunner.gnm2.ann1.7I0ZXT/arahy.Tifrunner.gnm2.ann1.2I1I1C/arahy.Tifrunner.gnm2.ann1.533ER3/ara…	YW5LIS/SFW5N9/AX840Y/86EPEX/9XY3DG/4HU4LR/LI5GRW/BFE9YH/H559FZ/7I0ZXT/2I1I1C/533ER3/LPU4ZQ/R1F113/ELJ55T/UF6CYA/CTPI3G/5P7LAL/7M2AWM/53XZTF/24HVDZ/HI4HR4/FJUP9F/LMZT46/YFJB8W/H4SBWB/R5T3W0/SLS97V/KSV0XM/05E95R/JDGU33/J9WPR7/68JCS7/C9QL2M	34
											BP	GO:0009127	purine nucleoside monophosphate biosynthetic process	31/930	117/13505	3.7789e-11	1.29936e-09	arahy.Tifrunner.gnm2.ann1.YW5LIS/arahy.Tifrunner.gnm2.ann1.SFW5N9/arahy.Tifrunner.gnm2.ann1.AX840Y/arahy.Tifrunner.gnm2.ann1.86EPEX/arahy.Tifrunner.gnm2.ann1.9XY3DG/arahy.Tifrunner.gnm2.ann1.4HU4LR/arahy.Tifrunner.gnm2.ann1.LI5GRW/arahy.Tifrunner.gnm2.ann1.BFE9YH/arahy.Tifrunner.gnm2.ann1.H559FZ/arahy.Tifrunner.gnm2.ann1.7I0ZXT/arahy.Tifrunner.gnm2.ann1.2I1I1C/arahy.Tifrunner.gnm2.ann1.533ER3/ara…	YW5LIS/SFW5N9/AX840Y/86EPEX/9XY3DG/4HU4LR/LI5GRW/BFE9YH/H559FZ/7I0ZXT/2I1I1C/533ER3/LPU4ZQ/R1F113/ELJ55T/UF6CYA/5P7LAL/7M2AWM/53XZTF/24HVDZ/HI4HR4/LMZT46/YFJB8W/R5T3W0/SLS97V/KSV0XM/05E95R/JDGU33/J9WPR7/68JCS7/C9QL2M	31
											BP	GO:0009156	ribonucleoside monophosphate biosynthetic process	31/930	117/13505	3.7789e-11	1.29936e-09	arahy.Tifrunner.gnm2.ann1.YW5LIS/arahy.Tifrunner.gnm2.ann1.SFW5N9/arahy.Tifrunner.gnm2.ann1.AX840Y/arahy.Tifrunner.gnm2.ann1.86EPEX/arahy.Tifrunner.gnm2.ann1.9XY3DG/arahy.Tifrunner.gnm2.ann1.4HU4LR/arahy.Tifrunner.gnm2.ann1.LI5GRW/arahy.Tifrunner.gnm2.ann1.BFE9YH/arahy.Tifrunner.gnm2.ann1.H559FZ/arahy.Tifrunner.gnm2.ann1.7I0ZXT/arahy.Tifrunner.gnm2.ann1.2I1I1C/arahy.Tifrunner.gnm2.ann1.533ER3/ara…	YW5LIS/SFW5N9/AX840Y/86EPEX/9XY3DG/4HU4LR/LI5GRW/BFE9YH/H559FZ/7I0ZXT/2I1I1C/533ER3/LPU4ZQ/R1F113/ELJ55T/UF6CYA/5P7LAL/7M2AWM/53XZTF/24HVDZ/HI4HR4/LMZT46/YFJB8W/R5T3W0/SLS97V/KSV0XM/05E95R/JDGU33/J9WPR7/68JCS7/C9QL2M	31
											BP	GO:0009168	purine ribonucleoside monophosphate biosynthetic process	31/930	117/13505	3.7789e-11	1.29936e-09	arahy.Tifrunner.gnm2.ann1.YW5LIS/arahy.Tifrunner.gnm2.ann1.SFW5N9/arahy.Tifrunner.gnm2.ann1.AX840Y/arahy.Tifrunner.gnm2.ann1.86EPEX/arahy.Tifrunner.gnm2.ann1.9XY3DG/arahy.Tifrunner.gnm2.ann1.4HU4LR/arahy.Tifrunner.gnm2.ann1.LI5GRW/arahy.Tifrunner.gnm2.ann1.BFE9YH/arahy.Tifrunner.gnm2.ann1.H559FZ/arahy.Tifrunner.gnm2.ann1.7I0ZXT/arahy.Tifrunner.gnm2.ann1.2I1I1C/arahy.Tifrunner.gnm2.ann1.533ER3/ara…	YW5LIS/SFW5N9/AX840Y/86EPEX/9XY3DG/4HU4LR/LI5GRW/BFE9YH/H559FZ/7I0ZXT/2I1I1C/533ER3/LPU4ZQ/R1F113/ELJ55T/UF6CYA/5P7LAL/7M2AWM/53XZTF/24HVDZ/HI4HR4/LMZT46/YFJB8W/R5T3W0/SLS97V/KSV0XM/05E95R/JDGU33/J9WPR7/68JCS7/C9QL2M	31
											BP	GO:0006096	glycolytic process	25/930	81/13505	8.27296e-11	1.84901e-09	arahy.Tifrunner.gnm2.ann1.YW5LIS/arahy.Tifrunner.gnm2.ann1.SFW5N9/arahy.Tifrunner.gnm2.ann1.AX840Y/arahy.Tifrunner.gnm2.ann1.86EPEX/arahy.Tifrunner.gnm2.ann1.9XY3DG/arahy.Tifrunner.gnm2.ann1.4HU4LR/arahy.Tifrunner.gnm2.ann1.LI5GRW/arahy.Tifrunner.gnm2.ann1.BFE9YH/arahy.Tifrunner.gnm2.ann1.H559FZ/arahy.Tifrunner.gnm2.ann1.7I0ZXT/arahy.Tifrunner.gnm2.ann1.533ER3/arahy.Tifrunner.gnm2.ann1.LPU4ZQ/ara…	YW5LIS/SFW5N9/AX840Y/86EPEX/9XY3DG/4HU4LR/LI5GRW/BFE9YH/H559FZ/7I0ZXT/533ER3/LPU4ZQ/R1F113/ELJ55T/UF6CYA/5P7LAL/7M2AWM/53XZTF/HI4HR4/LMZT46/YFJB8W/R5T3W0/05E95R/J9WPR7/C9QL2M	25
											BP	GO:0006757	ATP generation from ADP	25/930	81/13505	8.27296e-11	1.84901e-09	arahy.Tifrunner.gnm2.ann1.YW5LIS/arahy.Tifrunner.gnm2.ann1.SFW5N9/arahy.Tifrunner.gnm2.ann1.AX840Y/arahy.Tifrunner.gnm2.ann1.86EPEX/arahy.Tifrunner.gnm2.ann1.9XY3DG/arahy.Tifrunner.gnm2.ann1.4HU4LR/arahy.Tifrunner.gnm2.ann1.LI5GRW/arahy.Tifrunner.gnm2.ann1.BFE9YH/arahy.Tifrunner.gnm2.ann1.H559FZ/arahy.Tifrunner.gnm2.ann1.7I0ZXT/arahy.Tifrunner.gnm2.ann1.533ER3/arahy.Tifrunner.gnm2.ann1.LPU4ZQ/ara…	YW5LIS/SFW5N9/AX840Y/86EPEX/9XY3DG/4HU4LR/LI5GRW/BFE9YH/H559FZ/7I0ZXT/533ER3/LPU4ZQ/R1F113/ELJ55T/UF6CYA/5P7LAL/7M2AWM/53XZTF/HI4HR4/LMZT46/YFJB8W/R5T3W0/05E95R/J9WPR7/C9QL2M	25
											BP	GO:0009135	purine nucleoside diphosphate metabolic process	25/930	81/13505	8.27296e-11	1.84901e-09	arahy.Tifrunner.gnm2.ann1.YW5LIS/arahy.Tifrunner.gnm2.ann1.SFW5N9/arahy.Tifrunner.gnm2.ann1.AX840Y/arahy.Tifrunner.gnm2.ann1.86EPEX/arahy.Tifrunner.gnm2.ann1.9XY3DG/arahy.Tifrunner.gnm2.ann1.4HU4LR/arahy.Tifrunner.gnm2.ann1.LI5GRW/arahy.Tifrunner.gnm2.ann1.BFE9YH/arahy.Tifrunner.gnm2.ann1.H559FZ/arahy.Tifrunner.gnm2.ann1.7I0ZXT/arahy.Tifrunner.gnm2.ann1.533ER3/arahy.Tifrunner.gnm2.ann1.LPU4ZQ/ara…	YW5LIS/SFW5N9/AX840Y/86EPEX/9XY3DG/4HU4LR/LI5GRW/BFE9YH/H559FZ/7I0ZXT/533ER3/LPU4ZQ/R1F113/ELJ55T/UF6CYA/5P7LAL/7M2AWM/53XZTF/HI4HR4/LMZT46/YFJB8W/R5T3W0/05E95R/J9WPR7/C9QL2M	25
											BP	GO:0009179	purine ribonucleoside diphosphate metabolic process	25/930	81/13505	8.27296e-11	1.84901e-09	arahy.Tifrunner.gnm2.ann1.YW5LIS/arahy.Tifrunner.gnm2.ann1.SFW5N9/arahy.Tifrunner.gnm2.ann1.AX840Y/arahy.Tifrunner.gnm2.ann1.86EPEX/arahy.Tifrunner.gnm2.ann1.9XY3DG/arahy.Tifrunner.gnm2.ann1.4HU4LR/arahy.Tifrunner.gnm2.ann1.LI5GRW/arahy.Tifrunner.gnm2.ann1.BFE9YH/arahy.Tifrunner.gnm2.ann1.H559FZ/arahy.Tifrunner.gnm2.ann1.7I0ZXT/arahy.Tifrunner.gnm2.ann1.533ER3/arahy.Tifrunner.gnm2.ann1.LPU4ZQ/ara…	YW5LIS/SFW5N9/AX840Y/86EPEX/9XY3DG/4HU4LR/LI5GRW/BFE9YH/H559FZ/7I0ZXT/533ER3/LPU4ZQ/R1F113/ELJ55T/UF6CYA/5P7LAL/7M2AWM/53XZTF/HI4HR4/LMZT46/YFJB8W/R5T3W0/05E95R/J9WPR7/C9QL2M	25
											BP	GO:0009185	ribonucleoside diphosphate metabolic process	25/930	81/13505	8.27296e-11	1.84901e-09	arahy.Tifrunner.gnm2.ann1.YW5LIS/arahy.Tifrunner.gnm2.ann1.SFW5N9/arahy.Tifrunner.gnm2.ann1.AX840Y/arahy.Tifrunner.gnm2.ann1.86EPEX/arahy.Tifrunner.gnm2.ann1.9XY3DG/arahy.Tifrunner.gnm2.ann1.4HU4LR/arahy.Tifrunner.gnm2.ann1.LI5GRW/arahy.Tifrunner.gnm2.ann1.BFE9YH/arahy.Tifrunner.gnm2.ann1.H559FZ/arahy.Tifrunner.gnm2.ann1.7I0ZXT/arahy.Tifrunner.gnm2.ann1.533ER3/arahy.Tifrunner.gnm2.ann1.LPU4ZQ/ara…	YW5LIS/SFW5N9/AX840Y/86EPEX/9XY3DG/4HU4LR/LI5GRW/BFE9YH/H559FZ/7I0ZXT/533ER3/LPU4ZQ/R1F113/ELJ55T/UF6CYA/5P7LAL/7M2AWM/53XZTF/HI4HR4/LMZT46/YFJB8W/R5T3W0/05E95R/J9WPR7/C9QL2M	25
											BP	GO:0042866	pyruvate biosynthetic process	25/930	81/13505	8.27296e-11	1.84901e-09	arahy.Tifrunner.gnm2.ann1.YW5LIS/arahy.Tifrunner.gnm2.ann1.SFW5N9/arahy.Tifrunner.gnm2.ann1.AX840Y/arahy.Tifrunner.gnm2.ann1.86EPEX/arahy.Tifrunner.gnm2.ann1.9XY3DG/arahy.Tifrunner.gnm2.ann1.4HU4LR/arahy.Tifrunner.gnm2.ann1.LI5GRW/arahy.Tifrunner.gnm2.ann1.BFE9YH/arahy.Tifrunner.gnm2.ann1.H559FZ/arahy.Tifrunner.gnm2.ann1.7I0ZXT/arahy.Tifrunner.gnm2.ann1.533ER3/arahy.Tifrunner.gnm2.ann1.LPU4ZQ/ara…	YW5LIS/SFW5N9/AX840Y/86EPEX/9XY3DG/4HU4LR/LI5GRW/BFE9YH/H559FZ/7I0ZXT/533ER3/LPU4ZQ/R1F113/ELJ55T/UF6CYA/5P7LAL/7M2AWM/53XZTF/HI4HR4/LMZT46/YFJB8W/R5T3W0/05E95R/J9WPR7/C9QL2M	25
											BP	GO:0046031	ADP metabolic process	25/930	81/13505	8.27296e-11	1.84901e-09	arahy.Tifrunner.gnm2.ann1.YW5LIS/arahy.Tifrunner.gnm2.ann1.SFW5N9/arahy.Tifrunner.gnm2.ann1.AX840Y/arahy.Tifrunner.gnm2.ann1.86EPEX/arahy.Tifrunner.gnm2.ann1.9XY3DG/arahy.Tifrunner.gnm2.ann1.4HU4LR/arahy.Tifrunner.gnm2.ann1.LI5GRW/arahy.Tifrunner.gnm2.ann1.BFE9YH/arahy.Tifrunner.gnm2.ann1.H559FZ/arahy.Tifrunner.gnm2.ann1.7I0ZXT/arahy.Tifrunner.gnm2.ann1.533ER3/arahy.Tifrunner.gnm2.ann1.LPU4ZQ/ara…	YW5LIS/SFW5N9/AX840Y/86EPEX/9XY3DG/4HU4LR/LI5GRW/BFE9YH/H559FZ/7I0ZXT/533ER3/LPU4ZQ/R1F113/ELJ55T/UF6CYA/5P7LAL/7M2AWM/53XZTF/HI4HR4/LMZT46/YFJB8W/R5T3W0/05E95R/J9WPR7/C9QL2M	25
											BP	GO:0006165	nucleoside diphosphate phosphorylation	26/930	88/13505	1.03276e-10	2.09838e-09	arahy.Tifrunner.gnm2.ann1.YW5LIS/arahy.Tifrunner.gnm2.ann1.SFW5N9/arahy.Tifrunner.gnm2.ann1.AX840Y/arahy.Tifrunner.gnm2.ann1.86EPEX/arahy.Tifrunner.gnm2.ann1.9XY3DG/arahy.Tifrunner.gnm2.ann1.4HU4LR/arahy.Tifrunner.gnm2.ann1.LI5GRW/arahy.Tifrunner.gnm2.ann1.BFE9YH/arahy.Tifrunner.gnm2.ann1.H559FZ/arahy.Tifrunner.gnm2.ann1.7I0ZXT/arahy.Tifrunner.gnm2.ann1.533ER3/arahy.Tifrunner.gnm2.ann1.LPU4ZQ/ara…	YW5LIS/SFW5N9/AX840Y/86EPEX/9XY3DG/4HU4LR/LI5GRW/BFE9YH/H559FZ/7I0ZXT/533ER3/LPU4ZQ/R1F113/ELJ55T/UF6CYA/5P7LAL/7M2AWM/53XZTF/HI4HR4/LMZT46/YFJB8W/R5T3W0/05E95R/VKZ8SJ/J9WPR7/C9QL2M	26
											BP	GO:0046939	nucleotide phosphorylation	26/930	88/13505	1.03276e-10	2.09838e-09	arahy.Tifrunner.gnm2.ann1.YW5LIS/arahy.Tifrunner.gnm2.ann1.SFW5N9/arahy.Tifrunner.gnm2.ann1.AX840Y/arahy.Tifrunner.gnm2.ann1.86EPEX/arahy.Tifrunner.gnm2.ann1.9XY3DG/arahy.Tifrunner.gnm2.ann1.4HU4LR/arahy.Tifrunner.gnm2.ann1.LI5GRW/arahy.Tifrunner.gnm2.ann1.BFE9YH/arahy.Tifrunner.gnm2.ann1.H559FZ/arahy.Tifrunner.gnm2.ann1.7I0ZXT/arahy.Tifrunner.gnm2.ann1.533ER3/arahy.Tifrunner.gnm2.ann1.LPU4ZQ/ara…	YW5LIS/SFW5N9/AX840Y/86EPEX/9XY3DG/4HU4LR/LI5GRW/BFE9YH/H559FZ/7I0ZXT/533ER3/LPU4ZQ/R1F113/ELJ55T/UF6CYA/5P7LAL/7M2AWM/53XZTF/HI4HR4/LMZT46/YFJB8W/R5T3W0/05E95R/VKZ8SJ/J9WPR7/C9QL2M	26
											BP	GO:0009166	nucleotide catabolic process	25/930	83/13505	1.4909e-10	2.77679e-09	arahy.Tifrunner.gnm2.ann1.YW5LIS/arahy.Tifrunner.gnm2.ann1.SFW5N9/arahy.Tifrunner.gnm2.ann1.AX840Y/arahy.Tifrunner.gnm2.ann1.86EPEX/arahy.Tifrunner.gnm2.ann1.9XY3DG/arahy.Tifrunner.gnm2.ann1.4HU4LR/arahy.Tifrunner.gnm2.ann1.LI5GRW/arahy.Tifrunner.gnm2.ann1.BFE9YH/arahy.Tifrunner.gnm2.ann1.H559FZ/arahy.Tifrunner.gnm2.ann1.7I0ZXT/arahy.Tifrunner.gnm2.ann1.533ER3/arahy.Tifrunner.gnm2.ann1.LPU4ZQ/ara…	YW5LIS/SFW5N9/AX840Y/86EPEX/9XY3DG/4HU4LR/LI5GRW/BFE9YH/H559FZ/7I0ZXT/533ER3/LPU4ZQ/R1F113/ELJ55T/UF6CYA/5P7LAL/7M2AWM/53XZTF/HI4HR4/LMZT46/YFJB8W/R5T3W0/05E95R/J9WPR7/C9QL2M	25
											BP	GO:1901292	nucleoside phosphate catabolic process	25/930	83/13505	1.4909e-10	2.77679e-09	arahy.Tifrunner.gnm2.ann1.YW5LIS/arahy.Tifrunner.gnm2.ann1.SFW5N9/arahy.Tifrunner.gnm2.ann1.AX840Y/arahy.Tifrunner.gnm2.ann1.86EPEX/arahy.Tifrunner.gnm2.ann1.9XY3DG/arahy.Tifrunner.gnm2.ann1.4HU4LR/arahy.Tifrunner.gnm2.ann1.LI5GRW/arahy.Tifrunner.gnm2.ann1.BFE9YH/arahy.Tifrunner.gnm2.ann1.H559FZ/arahy.Tifrunner.gnm2.ann1.7I0ZXT/arahy.Tifrunner.gnm2.ann1.533ER3/arahy.Tifrunner.gnm2.ann1.LPU4ZQ/ara…	YW5LIS/SFW5N9/AX840Y/86EPEX/9XY3DG/4HU4LR/LI5GRW/BFE9YH/H559FZ/7I0ZXT/533ER3/LPU4ZQ/R1F113/ELJ55T/UF6CYA/5P7LAL/7M2AWM/53XZTF/HI4HR4/LMZT46/YFJB8W/R5T3W0/05E95R/J9WPR7/C9QL2M	25
											BP	GO:0009132	nucleoside diphosphate metabolic process	26/930	90/13505	1.79585e-10	2.90053e-09	arahy.Tifrunner.gnm2.ann1.YW5LIS/arahy.Tifrunner.gnm2.ann1.SFW5N9/arahy.Tifrunner.gnm2.ann1.AX840Y/arahy.Tifrunner.gnm2.ann1.86EPEX/arahy.Tifrunner.gnm2.ann1.9XY3DG/arahy.Tifrunner.gnm2.ann1.4HU4LR/arahy.Tifrunner.gnm2.ann1.LI5GRW/arahy.Tifrunner.gnm2.ann1.BFE9YH/arahy.Tifrunner.gnm2.ann1.H559FZ/arahy.Tifrunner.gnm2.ann1.7I0ZXT/arahy.Tifrunner.gnm2.ann1.533ER3/arahy.Tifrunner.gnm2.ann1.LPU4ZQ/ara…	YW5LIS/SFW5N9/AX840Y/86EPEX/9XY3DG/4HU4LR/LI5GRW/BFE9YH/H559FZ/7I0ZXT/533ER3/LPU4ZQ/R1F113/ELJ55T/UF6CYA/5P7LAL/7M2AWM/53XZTF/HI4HR4/LMZT46/YFJB8W/R5T3W0/05E95R/VKZ8SJ/J9WPR7/C9QL2M	26
											BP	GO:0009144	purine nucleoside triphosphate metabolic process	32/930	131/13505	1.83046e-10	2.90053e-09	arahy.Tifrunner.gnm2.ann1.YW5LIS/arahy.Tifrunner.gnm2.ann1.SFW5N9/arahy.Tifrunner.gnm2.ann1.AX840Y/arahy.Tifrunner.gnm2.ann1.86EPEX/arahy.Tifrunner.gnm2.ann1.9XY3DG/arahy.Tifrunner.gnm2.ann1.4HU4LR/arahy.Tifrunner.gnm2.ann1.LI5GRW/arahy.Tifrunner.gnm2.ann1.BFE9YH/arahy.Tifrunner.gnm2.ann1.H559FZ/arahy.Tifrunner.gnm2.ann1.7I0ZXT/arahy.Tifrunner.gnm2.ann1.2I1I1C/arahy.Tifrunner.gnm2.ann1.533ER3/ara…	YW5LIS/SFW5N9/AX840Y/86EPEX/9XY3DG/4HU4LR/LI5GRW/BFE9YH/H559FZ/7I0ZXT/2I1I1C/533ER3/LPU4ZQ/R1F113/ELJ55T/UF6CYA/5P7LAL/7M2AWM/53XZTF/24HVDZ/HI4HR4/LMZT46/YFJB8W/R5T3W0/SLS97V/KSV0XM/05E95R/VKZ8SJ/JDGU33/J9WPR7/68JCS7/C9QL2M	32
											BP	GO:0009199	ribonucleoside triphosphate metabolic process	32/930	131/13505	1.83046e-10	2.90053e-09	arahy.Tifrunner.gnm2.ann1.YW5LIS/arahy.Tifrunner.gnm2.ann1.SFW5N9/arahy.Tifrunner.gnm2.ann1.AX840Y/arahy.Tifrunner.gnm2.ann1.86EPEX/arahy.Tifrunner.gnm2.ann1.9XY3DG/arahy.Tifrunner.gnm2.ann1.4HU4LR/arahy.Tifrunner.gnm2.ann1.LI5GRW/arahy.Tifrunner.gnm2.ann1.BFE9YH/arahy.Tifrunner.gnm2.ann1.H559FZ/arahy.Tifrunner.gnm2.ann1.7I0ZXT/arahy.Tifrunner.gnm2.ann1.2I1I1C/arahy.Tifrunner.gnm2.ann1.533ER3/ara…	YW5LIS/SFW5N9/AX840Y/86EPEX/9XY3DG/4HU4LR/LI5GRW/BFE9YH/H559FZ/7I0ZXT/2I1I1C/533ER3/LPU4ZQ/R1F113/ELJ55T/UF6CYA/5P7LAL/7M2AWM/53XZTF/24HVDZ/HI4HR4/LMZT46/YFJB8W/R5T3W0/SLS97V/KSV0XM/05E95R/VKZ8SJ/JDGU33/J9WPR7/68JCS7/C9QL2M	32
											BP	GO:0009205	purine ribonucleoside triphosphate metabolic process	32/930	131/13505	1.83046e-10	2.90053e-09	arahy.Tifrunner.gnm2.ann1.YW5LIS/arahy.Tifrunner.gnm2.ann1.SFW5N9/arahy.Tifrunner.gnm2.ann1.AX840Y/arahy.Tifrunner.gnm2.ann1.86EPEX/arahy.Tifrunner.gnm2.ann1.9XY3DG/arahy.Tifrunner.gnm2.ann1.4HU4LR/arahy.Tifrunner.gnm2.ann1.LI5GRW/arahy.Tifrunner.gnm2.ann1.BFE9YH/arahy.Tifrunner.gnm2.ann1.H559FZ/arahy.Tifrunner.gnm2.ann1.7I0ZXT/arahy.Tifrunner.gnm2.ann1.2I1I1C/arahy.Tifrunner.gnm2.ann1.533ER3/ara…	YW5LIS/SFW5N9/AX840Y/86EPEX/9XY3DG/4HU4LR/LI5GRW/BFE9YH/H559FZ/7I0ZXT/2I1I1C/533ER3/LPU4ZQ/R1F113/ELJ55T/UF6CYA/5P7LAL/7M2AWM/53XZTF/24HVDZ/HI4HR4/LMZT46/YFJB8W/R5T3W0/SLS97V/KSV0XM/05E95R/VKZ8SJ/JDGU33/J9WPR7/68JCS7/C9QL2M	32
											BP	GO:0046034	ATP metabolic process	31/930	124/13505	1.88177e-10	2.90053e-09	arahy.Tifrunner.gnm2.ann1.YW5LIS/arahy.Tifrunner.gnm2.ann1.SFW5N9/arahy.Tifrunner.gnm2.ann1.AX840Y/arahy.Tifrunner.gnm2.ann1.86EPEX/arahy.Tifrunner.gnm2.ann1.9XY3DG/arahy.Tifrunner.gnm2.ann1.4HU4LR/arahy.Tifrunner.gnm2.ann1.LI5GRW/arahy.Tifrunner.gnm2.ann1.BFE9YH/arahy.Tifrunner.gnm2.ann1.H559FZ/arahy.Tifrunner.gnm2.ann1.7I0ZXT/arahy.Tifrunner.gnm2.ann1.2I1I1C/arahy.Tifrunner.gnm2.ann1.533ER3/ara…	YW5LIS/SFW5N9/AX840Y/86EPEX/9XY3DG/4HU4LR/LI5GRW/BFE9YH/H559FZ/7I0ZXT/2I1I1C/533ER3/LPU4ZQ/R1F113/ELJ55T/UF6CYA/5P7LAL/7M2AWM/53XZTF/24HVDZ/HI4HR4/LMZT46/YFJB8W/R5T3W0/SLS97V/KSV0XM/05E95R/JDGU33/J9WPR7/68JCS7/C9QL2M	31
											BP	GO:0006090	pyruvate metabolic process	25/930	84/13505	1.98599e-10	2.94997e-09	arahy.Tifrunner.gnm2.ann1.YW5LIS/arahy.Tifrunner.gnm2.ann1.SFW5N9/arahy.Tifrunner.gnm2.ann1.AX840Y/arahy.Tifrunner.gnm2.ann1.86EPEX/arahy.Tifrunner.gnm2.ann1.9XY3DG/arahy.Tifrunner.gnm2.ann1.4HU4LR/arahy.Tifrunner.gnm2.ann1.LI5GRW/arahy.Tifrunner.gnm2.ann1.BFE9YH/arahy.Tifrunner.gnm2.ann1.H559FZ/arahy.Tifrunner.gnm2.ann1.7I0ZXT/arahy.Tifrunner.gnm2.ann1.533ER3/arahy.Tifrunner.gnm2.ann1.LPU4ZQ/ara…	YW5LIS/SFW5N9/AX840Y/86EPEX/9XY3DG/4HU4LR/LI5GRW/BFE9YH/H559FZ/7I0ZXT/533ER3/LPU4ZQ/R1F113/ELJ55T/UF6CYA/5P7LAL/7M2AWM/53XZTF/HI4HR4/LMZT46/YFJB8W/R5T3W0/05E95R/J9WPR7/C9QL2M	25
											BP	GO:0006260	DNA replication	27/930	97/13505	2.04584e-10	2.94997e-09	arahy.Tifrunner.gnm2.ann1.N8JZ6F/arahy.Tifrunner.gnm2.ann1.R3IAX4/arahy.Tifrunner.gnm2.ann1.76Y6MV/arahy.Tifrunner.gnm2.ann1.V37JW4/arahy.Tifrunner.gnm2.ann1.D87PD7/arahy.Tifrunner.gnm2.ann1.YFDY0T/arahy.Tifrunner.gnm2.ann1.UWZ7BN/arahy.Tifrunner.gnm2.ann1.I8W9P3/arahy.Tifrunner.gnm2.ann1.K18NKD/arahy.Tifrunner.gnm2.ann1.E3U0AR/arahy.Tifrunner.gnm2.ann1.KD1TI7/arahy.Tifrunner.gnm2.ann1.J8WCL7/ara…	N8JZ6F/R3IAX4/76Y6MV/V37JW4/D87PD7/YFDY0T/UWZ7BN/I8W9P3/K18NKD/E3U0AR/KD1TI7/J8WCL7/1KN0VJ/QR0DXW/IBNY1Y/-/R57YID/WNQC8Q/NC5V2N/PUR3G8/7J68PP/-/SV5NHS/HTD3J8/V9CB21/ITG5Q4/L4PA5N	27
											BP	GO:0019693	ribose phosphate metabolic process	37/930	169/13505	2.11334e-10	2.95208e-09	arahy.Tifrunner.gnm2.ann1.YW5LIS/arahy.Tifrunner.gnm2.ann1.SFW5N9/arahy.Tifrunner.gnm2.ann1.AX840Y/arahy.Tifrunner.gnm2.ann1.86EPEX/arahy.Tifrunner.gnm2.ann1.9XY3DG/arahy.Tifrunner.gnm2.ann1.4HU4LR/arahy.Tifrunner.gnm2.ann1.LI5GRW/arahy.Tifrunner.gnm2.ann1.BFE9YH/arahy.Tifrunner.gnm2.ann1.H559FZ/arahy.Tifrunner.gnm2.ann1.7I0ZXT/arahy.Tifrunner.gnm2.ann1.D99XSD/arahy.Tifrunner.gnm2.ann1.2I1I1C/ara…	YW5LIS/SFW5N9/AX840Y/86EPEX/9XY3DG/4HU4LR/LI5GRW/BFE9YH/H559FZ/7I0ZXT/D99XSD/2I1I1C/533ER3/LPU4ZQ/R1F113/ELJ55T/UF6CYA/RH103U/5P7LAL/7M2AWM/53XZTF/24HVDZ/HI4HR4/LMZT46/-/YFJB8W/R5T3W0/SLS97V/KSV0XM/6CC1CL/05E95R/JEQD5V/VKZ8SJ/JDGU33/J9WPR7/68JCS7/C9QL2M	37
											BP	GO:0009141	nucleoside triphosphate metabolic process	32/930	135/13505	4.19457e-10	5.20826e-09	arahy.Tifrunner.gnm2.ann1.YW5LIS/arahy.Tifrunner.gnm2.ann1.SFW5N9/arahy.Tifrunner.gnm2.ann1.AX840Y/arahy.Tifrunner.gnm2.ann1.86EPEX/arahy.Tifrunner.gnm2.ann1.9XY3DG/arahy.Tifrunner.gnm2.ann1.4HU4LR/arahy.Tifrunner.gnm2.ann1.LI5GRW/arahy.Tifrunner.gnm2.ann1.BFE9YH/arahy.Tifrunner.gnm2.ann1.H559FZ/arahy.Tifrunner.gnm2.ann1.7I0ZXT/arahy.Tifrunner.gnm2.ann1.2I1I1C/arahy.Tifrunner.gnm2.ann1.533ER3/ara…	YW5LIS/SFW5N9/AX840Y/86EPEX/9XY3DG/4HU4LR/LI5GRW/BFE9YH/H559FZ/7I0ZXT/2I1I1C/533ER3/LPU4ZQ/R1F113/ELJ55T/UF6CYA/5P7LAL/7M2AWM/53XZTF/24HVDZ/HI4HR4/LMZT46/YFJB8W/R5T3W0/SLS97V/KSV0XM/05E95R/VKZ8SJ/JDGU33/J9WPR7/68JCS7/C9QL2M	32
											BP	GO:0009152	purine ribonucleotide biosynthetic process	32/930	135/13505	4.19457e-10	5.20826e-09	arahy.Tifrunner.gnm2.ann1.YW5LIS/arahy.Tifrunner.gnm2.ann1.SFW5N9/arahy.Tifrunner.gnm2.ann1.AX840Y/arahy.Tifrunner.gnm2.ann1.86EPEX/arahy.Tifrunner.gnm2.ann1.9XY3DG/arahy.Tifrunner.gnm2.ann1.4HU4LR/arahy.Tifrunner.gnm2.ann1.LI5GRW/arahy.Tifrunner.gnm2.ann1.BFE9YH/arahy.Tifrunner.gnm2.ann1.H559FZ/arahy.Tifrunner.gnm2.ann1.7I0ZXT/arahy.Tifrunner.gnm2.ann1.2I1I1C/arahy.Tifrunner.gnm2.ann1.533ER3/ara…	YW5LIS/SFW5N9/AX840Y/86EPEX/9XY3DG/4HU4LR/LI5GRW/BFE9YH/H559FZ/7I0ZXT/2I1I1C/533ER3/LPU4ZQ/R1F113/ELJ55T/UF6CYA/5P7LAL/7M2AWM/53XZTF/24HVDZ/HI4HR4/LMZT46/YFJB8W/R5T3W0/SLS97V/KSV0XM/05E95R/VKZ8SJ/JDGU33/J9WPR7/68JCS7/C9QL2M	32
											BP	GO:0009260	ribonucleotide biosynthetic process	32/930	135/13505	4.19457e-10	5.20826e-09	arahy.Tifrunner.gnm2.ann1.YW5LIS/arahy.Tifrunner.gnm2.ann1.SFW5N9/arahy.Tifrunner.gnm2.ann1.AX840Y/arahy.Tifrunner.gnm2.ann1.86EPEX/arahy.Tifrunner.gnm2.ann1.9XY3DG/arahy.Tifrunner.gnm2.ann1.4HU4LR/arahy.Tifrunner.gnm2.ann1.LI5GRW/arahy.Tifrunner.gnm2.ann1.BFE9YH/arahy.Tifrunner.gnm2.ann1.H559FZ/arahy.Tifrunner.gnm2.ann1.7I0ZXT/arahy.Tifrunner.gnm2.ann1.2I1I1C/arahy.Tifrunner.gnm2.ann1.533ER3/ara…	YW5LIS/SFW5N9/AX840Y/86EPEX/9XY3DG/4HU4LR/LI5GRW/BFE9YH/H559FZ/7I0ZXT/2I1I1C/533ER3/LPU4ZQ/R1F113/ELJ55T/UF6CYA/5P7LAL/7M2AWM/53XZTF/24HVDZ/HI4HR4/LMZT46/YFJB8W/R5T3W0/SLS97V/KSV0XM/05E95R/VKZ8SJ/JDGU33/J9WPR7/68JCS7/C9QL2M	32
											BP	GO:0046390	ribose phosphate biosynthetic process	32/930	135/13505	4.19457e-10	5.20826e-09	arahy.Tifrunner.gnm2.ann1.YW5LIS/arahy.Tifrunner.gnm2.ann1.SFW5N9/arahy.Tifrunner.gnm2.ann1.AX840Y/arahy.Tifrunner.gnm2.ann1.86EPEX/arahy.Tifrunner.gnm2.ann1.9XY3DG/arahy.Tifrunner.gnm2.ann1.4HU4LR/arahy.Tifrunner.gnm2.ann1.LI5GRW/arahy.Tifrunner.gnm2.ann1.BFE9YH/arahy.Tifrunner.gnm2.ann1.H559FZ/arahy.Tifrunner.gnm2.ann1.7I0ZXT/arahy.Tifrunner.gnm2.ann1.2I1I1C/arahy.Tifrunner.gnm2.ann1.533ER3/ara…	YW5LIS/SFW5N9/AX840Y/86EPEX/9XY3DG/4HU4LR/LI5GRW/BFE9YH/H559FZ/7I0ZXT/2I1I1C/533ER3/LPU4ZQ/R1F113/ELJ55T/UF6CYA/5P7LAL/7M2AWM/53XZTF/24HVDZ/HI4HR4/LMZT46/YFJB8W/R5T3W0/SLS97V/KSV0XM/05E95R/VKZ8SJ/JDGU33/J9WPR7/68JCS7/C9QL2M	32
											BP	GO:0019362	pyridine nucleotide metabolic process	28/930	108/13505	5.77921e-10	6.79817e-09	arahy.Tifrunner.gnm2.ann1.YW5LIS/arahy.Tifrunner.gnm2.ann1.SFW5N9/arahy.Tifrunner.gnm2.ann1.AX840Y/arahy.Tifrunner.gnm2.ann1.86EPEX/arahy.Tifrunner.gnm2.ann1.9XY3DG/arahy.Tifrunner.gnm2.ann1.4HU4LR/arahy.Tifrunner.gnm2.ann1.LI5GRW/arahy.Tifrunner.gnm2.ann1.BFE9YH/arahy.Tifrunner.gnm2.ann1.H559FZ/arahy.Tifrunner.gnm2.ann1.7I0ZXT/arahy.Tifrunner.gnm2.ann1.D99XSD/arahy.Tifrunner.gnm2.ann1.533ER3/ara…	YW5LIS/SFW5N9/AX840Y/86EPEX/9XY3DG/4HU4LR/LI5GRW/BFE9YH/H559FZ/7I0ZXT/D99XSD/533ER3/LPU4ZQ/R1F113/ELJ55T/UF6CYA/RH103U/5P7LAL/7M2AWM/53XZTF/HI4HR4/LMZT46/-/YFJB8W/R5T3W0/05E95R/J9WPR7/C9QL2M	28
											BP	GO:0046496	nicotinamide nucleotide metabolic process	28/930	108/13505	5.77921e-10	6.79817e-09	arahy.Tifrunner.gnm2.ann1.YW5LIS/arahy.Tifrunner.gnm2.ann1.SFW5N9/arahy.Tifrunner.gnm2.ann1.AX840Y/arahy.Tifrunner.gnm2.ann1.86EPEX/arahy.Tifrunner.gnm2.ann1.9XY3DG/arahy.Tifrunner.gnm2.ann1.4HU4LR/arahy.Tifrunner.gnm2.ann1.LI5GRW/arahy.Tifrunner.gnm2.ann1.BFE9YH/arahy.Tifrunner.gnm2.ann1.H559FZ/arahy.Tifrunner.gnm2.ann1.7I0ZXT/arahy.Tifrunner.gnm2.ann1.D99XSD/arahy.Tifrunner.gnm2.ann1.533ER3/ara…	YW5LIS/SFW5N9/AX840Y/86EPEX/9XY3DG/4HU4LR/LI5GRW/BFE9YH/H559FZ/7I0ZXT/D99XSD/533ER3/LPU4ZQ/R1F113/ELJ55T/UF6CYA/RH103U/5P7LAL/7M2AWM/53XZTF/HI4HR4/LMZT46/-/YFJB8W/R5T3W0/05E95R/J9WPR7/C9QL2M	28
											BP	GO:0009126	purine nucleoside monophosphate metabolic process	31/930	131/13505	8.22284e-10	8.9649e-09	arahy.Tifrunner.gnm2.ann1.YW5LIS/arahy.Tifrunner.gnm2.ann1.SFW5N9/arahy.Tifrunner.gnm2.ann1.AX840Y/arahy.Tifrunner.gnm2.ann1.86EPEX/arahy.Tifrunner.gnm2.ann1.9XY3DG/arahy.Tifrunner.gnm2.ann1.4HU4LR/arahy.Tifrunner.gnm2.ann1.LI5GRW/arahy.Tifrunner.gnm2.ann1.BFE9YH/arahy.Tifrunner.gnm2.ann1.H559FZ/arahy.Tifrunner.gnm2.ann1.7I0ZXT/arahy.Tifrunner.gnm2.ann1.2I1I1C/arahy.Tifrunner.gnm2.ann1.533ER3/ara…	YW5LIS/SFW5N9/AX840Y/86EPEX/9XY3DG/4HU4LR/LI5GRW/BFE9YH/H559FZ/7I0ZXT/2I1I1C/533ER3/LPU4ZQ/R1F113/ELJ55T/UF6CYA/5P7LAL/7M2AWM/53XZTF/24HVDZ/HI4HR4/LMZT46/YFJB8W/R5T3W0/SLS97V/KSV0XM/05E95R/JDGU33/J9WPR7/68JCS7/C9QL2M	31
											BP	GO:0009161	ribonucleoside monophosphate metabolic process	31/930	131/13505	8.22284e-10	8.9649e-09	arahy.Tifrunner.gnm2.ann1.YW5LIS/arahy.Tifrunner.gnm2.ann1.SFW5N9/arahy.Tifrunner.gnm2.ann1.AX840Y/arahy.Tifrunner.gnm2.ann1.86EPEX/arahy.Tifrunner.gnm2.ann1.9XY3DG/arahy.Tifrunner.gnm2.ann1.4HU4LR/arahy.Tifrunner.gnm2.ann1.LI5GRW/arahy.Tifrunner.gnm2.ann1.BFE9YH/arahy.Tifrunner.gnm2.ann1.H559FZ/arahy.Tifrunner.gnm2.ann1.7I0ZXT/arahy.Tifrunner.gnm2.ann1.2I1I1C/arahy.Tifrunner.gnm2.ann1.533ER3/ara…	YW5LIS/SFW5N9/AX840Y/86EPEX/9XY3DG/4HU4LR/LI5GRW/BFE9YH/H559FZ/7I0ZXT/2I1I1C/533ER3/LPU4ZQ/R1F113/ELJ55T/UF6CYA/5P7LAL/7M2AWM/53XZTF/24HVDZ/HI4HR4/LMZT46/YFJB8W/R5T3W0/SLS97V/KSV0XM/05E95R/JDGU33/J9WPR7/68JCS7/C9QL2M	31
											BP	GO:0009167	purine ribonucleoside monophosphate metabolic process	31/930	131/13505	8.22284e-10	8.9649e-09	arahy.Tifrunner.gnm2.ann1.YW5LIS/arahy.Tifrunner.gnm2.ann1.SFW5N9/arahy.Tifrunner.gnm2.ann1.AX840Y/arahy.Tifrunner.gnm2.ann1.86EPEX/arahy.Tifrunner.gnm2.ann1.9XY3DG/arahy.Tifrunner.gnm2.ann1.4HU4LR/arahy.Tifrunner.gnm2.ann1.LI5GRW/arahy.Tifrunner.gnm2.ann1.BFE9YH/arahy.Tifrunner.gnm2.ann1.H559FZ/arahy.Tifrunner.gnm2.ann1.7I0ZXT/arahy.Tifrunner.gnm2.ann1.2I1I1C/arahy.Tifrunner.gnm2.ann1.533ER3/ara…	YW5LIS/SFW5N9/AX840Y/86EPEX/9XY3DG/4HU4LR/LI5GRW/BFE9YH/H559FZ/7I0ZXT/2I1I1C/533ER3/LPU4ZQ/R1F113/ELJ55T/UF6CYA/5P7LAL/7M2AWM/53XZTF/24HVDZ/HI4HR4/LMZT46/YFJB8W/R5T3W0/SLS97V/KSV0XM/05E95R/JDGU33/J9WPR7/68JCS7/C9QL2M	31
											BP	GO:0006733	oxidoreduction coenzyme metabolic process	28/930	110/13505	9.13066e-10	9.71763e-09	arahy.Tifrunner.gnm2.ann1.YW5LIS/arahy.Tifrunner.gnm2.ann1.SFW5N9/arahy.Tifrunner.gnm2.ann1.AX840Y/arahy.Tifrunner.gnm2.ann1.86EPEX/arahy.Tifrunner.gnm2.ann1.9XY3DG/arahy.Tifrunner.gnm2.ann1.4HU4LR/arahy.Tifrunner.gnm2.ann1.LI5GRW/arahy.Tifrunner.gnm2.ann1.BFE9YH/arahy.Tifrunner.gnm2.ann1.H559FZ/arahy.Tifrunner.gnm2.ann1.7I0ZXT/arahy.Tifrunner.gnm2.ann1.D99XSD/arahy.Tifrunner.gnm2.ann1.533ER3/ara…	YW5LIS/SFW5N9/AX840Y/86EPEX/9XY3DG/4HU4LR/LI5GRW/BFE9YH/H559FZ/7I0ZXT/D99XSD/533ER3/LPU4ZQ/R1F113/ELJ55T/UF6CYA/RH103U/5P7LAL/7M2AWM/53XZTF/HI4HR4/LMZT46/-/YFJB8W/R5T3W0/05E95R/J9WPR7/C9QL2M	28
											BP	GO:0046434	organophosphate catabolic process	25/930	90/13505	1.00433e-09	1.04403e-08	arahy.Tifrunner.gnm2.ann1.YW5LIS/arahy.Tifrunner.gnm2.ann1.SFW5N9/arahy.Tifrunner.gnm2.ann1.AX840Y/arahy.Tifrunner.gnm2.ann1.86EPEX/arahy.Tifrunner.gnm2.ann1.9XY3DG/arahy.Tifrunner.gnm2.ann1.4HU4LR/arahy.Tifrunner.gnm2.ann1.LI5GRW/arahy.Tifrunner.gnm2.ann1.BFE9YH/arahy.Tifrunner.gnm2.ann1.H559FZ/arahy.Tifrunner.gnm2.ann1.7I0ZXT/arahy.Tifrunner.gnm2.ann1.533ER3/arahy.Tifrunner.gnm2.ann1.LPU4ZQ/ara…	YW5LIS/SFW5N9/AX840Y/86EPEX/9XY3DG/4HU4LR/LI5GRW/BFE9YH/H559FZ/7I0ZXT/533ER3/LPU4ZQ/R1F113/ELJ55T/UF6CYA/5P7LAL/7M2AWM/53XZTF/HI4HR4/LMZT46/YFJB8W/R5T3W0/05E95R/J9WPR7/C9QL2M	25
											BP	GO:0034404	nucleobase-containing small molecule biosynthetic process	26/930	97/13505	1.08855e-09	1.10587e-08	arahy.Tifrunner.gnm2.ann1.YW5LIS/arahy.Tifrunner.gnm2.ann1.SFW5N9/arahy.Tifrunner.gnm2.ann1.AX840Y/arahy.Tifrunner.gnm2.ann1.86EPEX/arahy.Tifrunner.gnm2.ann1.9XY3DG/arahy.Tifrunner.gnm2.ann1.4HU4LR/arahy.Tifrunner.gnm2.ann1.LI5GRW/arahy.Tifrunner.gnm2.ann1.BFE9YH/arahy.Tifrunner.gnm2.ann1.H559FZ/arahy.Tifrunner.gnm2.ann1.7I0ZXT/arahy.Tifrunner.gnm2.ann1.533ER3/arahy.Tifrunner.gnm2.ann1.LPU4ZQ/ara…	YW5LIS/SFW5N9/AX840Y/86EPEX/9XY3DG/4HU4LR/LI5GRW/BFE9YH/H559FZ/7I0ZXT/533ER3/LPU4ZQ/R1F113/ELJ55T/UF6CYA/5P7LAL/7M2AWM/53XZTF/HI4HR4/LMZT46/YFJB8W/R5T3W0/05E95R/VKZ8SJ/J9WPR7/C9QL2M	26
											BP	GO:0006164	purine nucleotide biosynthetic process	32/930	142/13505	1.64207e-09	1.63112e-08	arahy.Tifrunner.gnm2.ann1.YW5LIS/arahy.Tifrunner.gnm2.ann1.SFW5N9/arahy.Tifrunner.gnm2.ann1.AX840Y/arahy.Tifrunner.gnm2.ann1.86EPEX/arahy.Tifrunner.gnm2.ann1.9XY3DG/arahy.Tifrunner.gnm2.ann1.4HU4LR/arahy.Tifrunner.gnm2.ann1.LI5GRW/arahy.Tifrunner.gnm2.ann1.BFE9YH/arahy.Tifrunner.gnm2.ann1.H559FZ/arahy.Tifrunner.gnm2.ann1.7I0ZXT/arahy.Tifrunner.gnm2.ann1.2I1I1C/arahy.Tifrunner.gnm2.ann1.533ER3/ara…	YW5LIS/SFW5N9/AX840Y/86EPEX/9XY3DG/4HU4LR/LI5GRW/BFE9YH/H559FZ/7I0ZXT/2I1I1C/533ER3/LPU4ZQ/R1F113/ELJ55T/UF6CYA/5P7LAL/7M2AWM/53XZTF/24HVDZ/HI4HR4/LMZT46/YFJB8W/R5T3W0/SLS97V/KSV0XM/05E95R/VKZ8SJ/JDGU33/J9WPR7/68JCS7/C9QL2M	32
											BP	GO:0072522	purine-containing compound biosynthetic process	32/930	143/13505	1.97887e-09	1.92294e-08	arahy.Tifrunner.gnm2.ann1.YW5LIS/arahy.Tifrunner.gnm2.ann1.SFW5N9/arahy.Tifrunner.gnm2.ann1.AX840Y/arahy.Tifrunner.gnm2.ann1.86EPEX/arahy.Tifrunner.gnm2.ann1.9XY3DG/arahy.Tifrunner.gnm2.ann1.4HU4LR/arahy.Tifrunner.gnm2.ann1.LI5GRW/arahy.Tifrunner.gnm2.ann1.BFE9YH/arahy.Tifrunner.gnm2.ann1.H559FZ/arahy.Tifrunner.gnm2.ann1.7I0ZXT/arahy.Tifrunner.gnm2.ann1.2I1I1C/arahy.Tifrunner.gnm2.ann1.533ER3/ara…	YW5LIS/SFW5N9/AX840Y/86EPEX/9XY3DG/4HU4LR/LI5GRW/BFE9YH/H559FZ/7I0ZXT/2I1I1C/533ER3/LPU4ZQ/R1F113/ELJ55T/UF6CYA/5P7LAL/7M2AWM/53XZTF/24HVDZ/HI4HR4/LMZT46/YFJB8W/R5T3W0/SLS97V/KSV0XM/05E95R/VKZ8SJ/JDGU33/J9WPR7/68JCS7/C9QL2M	32
											BP	GO:0009150	purine ribonucleotide metabolic process	34/930	160/13505	2.60872e-09	2.42937e-08	arahy.Tifrunner.gnm2.ann1.YW5LIS/arahy.Tifrunner.gnm2.ann1.SFW5N9/arahy.Tifrunner.gnm2.ann1.AX840Y/arahy.Tifrunner.gnm2.ann1.86EPEX/arahy.Tifrunner.gnm2.ann1.9XY3DG/arahy.Tifrunner.gnm2.ann1.4HU4LR/arahy.Tifrunner.gnm2.ann1.LI5GRW/arahy.Tifrunner.gnm2.ann1.BFE9YH/arahy.Tifrunner.gnm2.ann1.H559FZ/arahy.Tifrunner.gnm2.ann1.7I0ZXT/arahy.Tifrunner.gnm2.ann1.2I1I1C/arahy.Tifrunner.gnm2.ann1.533ER3/ara…	YW5LIS/SFW5N9/AX840Y/86EPEX/9XY3DG/4HU4LR/LI5GRW/BFE9YH/H559FZ/7I0ZXT/2I1I1C/533ER3/LPU4ZQ/R1F113/ELJ55T/UF6CYA/5P7LAL/7M2AWM/53XZTF/24HVDZ/HI4HR4/LMZT46/YFJB8W/R5T3W0/SLS97V/KSV0XM/6CC1CL/05E95R/JEQD5V/VKZ8SJ/JDGU33/J9WPR7/68JCS7/C9QL2M	34
											BP	GO:0009259	ribonucleotide metabolic process	34/930	160/13505	2.60872e-09	2.42937e-08	arahy.Tifrunner.gnm2.ann1.YW5LIS/arahy.Tifrunner.gnm2.ann1.SFW5N9/arahy.Tifrunner.gnm2.ann1.AX840Y/arahy.Tifrunner.gnm2.ann1.86EPEX/arahy.Tifrunner.gnm2.ann1.9XY3DG/arahy.Tifrunner.gnm2.ann1.4HU4LR/arahy.Tifrunner.gnm2.ann1.LI5GRW/arahy.Tifrunner.gnm2.ann1.BFE9YH/arahy.Tifrunner.gnm2.ann1.H559FZ/arahy.Tifrunner.gnm2.ann1.7I0ZXT/arahy.Tifrunner.gnm2.ann1.2I1I1C/arahy.Tifrunner.gnm2.ann1.533ER3/ara…	YW5LIS/SFW5N9/AX840Y/86EPEX/9XY3DG/4HU4LR/LI5GRW/BFE9YH/H559FZ/7I0ZXT/2I1I1C/533ER3/LPU4ZQ/R1F113/ELJ55T/UF6CYA/5P7LAL/7M2AWM/53XZTF/24HVDZ/HI4HR4/LMZT46/YFJB8W/R5T3W0/SLS97V/KSV0XM/6CC1CL/05E95R/JEQD5V/VKZ8SJ/JDGU33/J9WPR7/68JCS7/C9QL2M	34
											BP	GO:0072524	pyridine-containing compound metabolic process	28/930	116/13505	3.35185e-09	3.0577e-08	arahy.Tifrunner.gnm2.ann1.YW5LIS/arahy.Tifrunner.gnm2.ann1.SFW5N9/arahy.Tifrunner.gnm2.ann1.AX840Y/arahy.Tifrunner.gnm2.ann1.86EPEX/arahy.Tifrunner.gnm2.ann1.9XY3DG/arahy.Tifrunner.gnm2.ann1.4HU4LR/arahy.Tifrunner.gnm2.ann1.LI5GRW/arahy.Tifrunner.gnm2.ann1.BFE9YH/arahy.Tifrunner.gnm2.ann1.H559FZ/arahy.Tifrunner.gnm2.ann1.7I0ZXT/arahy.Tifrunner.gnm2.ann1.D99XSD/arahy.Tifrunner.gnm2.ann1.533ER3/ara…	YW5LIS/SFW5N9/AX840Y/86EPEX/9XY3DG/4HU4LR/LI5GRW/BFE9YH/H559FZ/7I0ZXT/D99XSD/533ER3/LPU4ZQ/R1F113/ELJ55T/UF6CYA/RH103U/5P7LAL/7M2AWM/53XZTF/HI4HR4/LMZT46/-/YFJB8W/R5T3W0/05E95R/J9WPR7/C9QL2M	28
											BP	GO:0016052	carbohydrate catabolic process	27/930	109/13505	3.47961e-09	3.11077e-08	arahy.Tifrunner.gnm2.ann1.YW5LIS/arahy.Tifrunner.gnm2.ann1.SFW5N9/arahy.Tifrunner.gnm2.ann1.AX840Y/arahy.Tifrunner.gnm2.ann1.86EPEX/arahy.Tifrunner.gnm2.ann1.6A9P1S/arahy.Tifrunner.gnm2.ann1.9XY3DG/arahy.Tifrunner.gnm2.ann1.4HU4LR/arahy.Tifrunner.gnm2.ann1.LI5GRW/arahy.Tifrunner.gnm2.ann1.BFE9YH/arahy.Tifrunner.gnm2.ann1.H559FZ/arahy.Tifrunner.gnm2.ann1.7I0ZXT/arahy.Tifrunner.gnm2.ann1.533ER3/ara…	YW5LIS/SFW5N9/AX840Y/86EPEX/6A9P1S/9XY3DG/4HU4LR/LI5GRW/BFE9YH/H559FZ/7I0ZXT/533ER3/LPU4ZQ/R1F113/ELJ55T/UF6CYA/5P7LAL/7M2AWM/53XZTF/HI4HR4/3VMA9Y/LMZT46/YFJB8W/R5T3W0/05E95R/J9WPR7/C9QL2M	27
											BP	GO:0009117	nucleotide metabolic process	40/930	216/13505	7.2947e-09	6.39359e-08	arahy.Tifrunner.gnm2.ann1.YW5LIS/arahy.Tifrunner.gnm2.ann1.SFW5N9/arahy.Tifrunner.gnm2.ann1.AX840Y/arahy.Tifrunner.gnm2.ann1.86EPEX/arahy.Tifrunner.gnm2.ann1.9XY3DG/arahy.Tifrunner.gnm2.ann1.4HU4LR/arahy.Tifrunner.gnm2.ann1.LI5GRW/arahy.Tifrunner.gnm2.ann1.BFE9YH/arahy.Tifrunner.gnm2.ann1.H559FZ/arahy.Tifrunner.gnm2.ann1.7I0ZXT/arahy.Tifrunner.gnm2.ann1.D99XSD/arahy.Tifrunner.gnm2.ann1.2I1I1C/ara…	YW5LIS/SFW5N9/AX840Y/86EPEX/9XY3DG/4HU4LR/LI5GRW/BFE9YH/H559FZ/7I0ZXT/D99XSD/2I1I1C/533ER3/LPU4ZQ/R1F113/ELJ55T/UF6CYA/CTPI3G/RH103U/5P7LAL/7M2AWM/53XZTF/24HVDZ/HI4HR4/FJUP9F/LMZT46/-/YFJB8W/H4SBWB/R5T3W0/SLS97V/KSV0XM/6CC1CL/05E95R/JEQD5V/VKZ8SJ/JDGU33/J9WPR7/68JCS7/C9QL2M	40
											BP	GO:0006163	purine nucleotide metabolic process	34/930	167/13505	8.31524e-09	7.14791e-08	arahy.Tifrunner.gnm2.ann1.YW5LIS/arahy.Tifrunner.gnm2.ann1.SFW5N9/arahy.Tifrunner.gnm2.ann1.AX840Y/arahy.Tifrunner.gnm2.ann1.86EPEX/arahy.Tifrunner.gnm2.ann1.9XY3DG/arahy.Tifrunner.gnm2.ann1.4HU4LR/arahy.Tifrunner.gnm2.ann1.LI5GRW/arahy.Tifrunner.gnm2.ann1.BFE9YH/arahy.Tifrunner.gnm2.ann1.H559FZ/arahy.Tifrunner.gnm2.ann1.7I0ZXT/arahy.Tifrunner.gnm2.ann1.2I1I1C/arahy.Tifrunner.gnm2.ann1.533ER3/ara…	YW5LIS/SFW5N9/AX840Y/86EPEX/9XY3DG/4HU4LR/LI5GRW/BFE9YH/H559FZ/7I0ZXT/2I1I1C/533ER3/LPU4ZQ/R1F113/ELJ55T/UF6CYA/5P7LAL/7M2AWM/53XZTF/24HVDZ/HI4HR4/LMZT46/YFJB8W/R5T3W0/SLS97V/KSV0XM/6CC1CL/05E95R/JEQD5V/VKZ8SJ/JDGU33/J9WPR7/68JCS7/C9QL2M	34
											BP	GO:0019359	nicotinamide nucleotide biosynthetic process	25/930	99/13505	8.64674e-09	7.15758e-08	arahy.Tifrunner.gnm2.ann1.YW5LIS/arahy.Tifrunner.gnm2.ann1.SFW5N9/arahy.Tifrunner.gnm2.ann1.AX840Y/arahy.Tifrunner.gnm2.ann1.86EPEX/arahy.Tifrunner.gnm2.ann1.9XY3DG/arahy.Tifrunner.gnm2.ann1.4HU4LR/arahy.Tifrunner.gnm2.ann1.LI5GRW/arahy.Tifrunner.gnm2.ann1.BFE9YH/arahy.Tifrunner.gnm2.ann1.H559FZ/arahy.Tifrunner.gnm2.ann1.7I0ZXT/arahy.Tifrunner.gnm2.ann1.533ER3/arahy.Tifrunner.gnm2.ann1.LPU4ZQ/ara…	YW5LIS/SFW5N9/AX840Y/86EPEX/9XY3DG/4HU4LR/LI5GRW/BFE9YH/H559FZ/7I0ZXT/533ER3/LPU4ZQ/R1F113/ELJ55T/UF6CYA/5P7LAL/7M2AWM/53XZTF/HI4HR4/LMZT46/YFJB8W/R5T3W0/05E95R/J9WPR7/C9QL2M	25
											BP	GO:0019363	pyridine nucleotide biosynthetic process	25/930	99/13505	8.64674e-09	7.15758e-08	arahy.Tifrunner.gnm2.ann1.YW5LIS/arahy.Tifrunner.gnm2.ann1.SFW5N9/arahy.Tifrunner.gnm2.ann1.AX840Y/arahy.Tifrunner.gnm2.ann1.86EPEX/arahy.Tifrunner.gnm2.ann1.9XY3DG/arahy.Tifrunner.gnm2.ann1.4HU4LR/arahy.Tifrunner.gnm2.ann1.LI5GRW/arahy.Tifrunner.gnm2.ann1.BFE9YH/arahy.Tifrunner.gnm2.ann1.H559FZ/arahy.Tifrunner.gnm2.ann1.7I0ZXT/arahy.Tifrunner.gnm2.ann1.533ER3/arahy.Tifrunner.gnm2.ann1.LPU4ZQ/ara…	YW5LIS/SFW5N9/AX840Y/86EPEX/9XY3DG/4HU4LR/LI5GRW/BFE9YH/H559FZ/7I0ZXT/533ER3/LPU4ZQ/R1F113/ELJ55T/UF6CYA/5P7LAL/7M2AWM/53XZTF/HI4HR4/LMZT46/YFJB8W/R5T3W0/05E95R/J9WPR7/C9QL2M	25
											BP	GO:0009165	nucleotide biosynthetic process	35/930	176/13505	9.54677e-09	7.51464e-08	arahy.Tifrunner.gnm2.ann1.YW5LIS/arahy.Tifrunner.gnm2.ann1.SFW5N9/arahy.Tifrunner.gnm2.ann1.AX840Y/arahy.Tifrunner.gnm2.ann1.86EPEX/arahy.Tifrunner.gnm2.ann1.9XY3DG/arahy.Tifrunner.gnm2.ann1.4HU4LR/arahy.Tifrunner.gnm2.ann1.LI5GRW/arahy.Tifrunner.gnm2.ann1.BFE9YH/arahy.Tifrunner.gnm2.ann1.H559FZ/arahy.Tifrunner.gnm2.ann1.7I0ZXT/arahy.Tifrunner.gnm2.ann1.2I1I1C/arahy.Tifrunner.gnm2.ann1.533ER3/ara…	YW5LIS/SFW5N9/AX840Y/86EPEX/9XY3DG/4HU4LR/LI5GRW/BFE9YH/H559FZ/7I0ZXT/2I1I1C/533ER3/LPU4ZQ/R1F113/ELJ55T/UF6CYA/CTPI3G/5P7LAL/7M2AWM/53XZTF/24HVDZ/HI4HR4/FJUP9F/LMZT46/YFJB8W/H4SBWB/R5T3W0/SLS97V/KSV0XM/05E95R/VKZ8SJ/JDGU33/J9WPR7/68JCS7/C9QL2M	35
											BP	GO:1901293	nucleoside phosphate biosynthetic process	35/930	176/13505	9.54677e-09	7.51464e-08	arahy.Tifrunner.gnm2.ann1.YW5LIS/arahy.Tifrunner.gnm2.ann1.SFW5N9/arahy.Tifrunner.gnm2.ann1.AX840Y/arahy.Tifrunner.gnm2.ann1.86EPEX/arahy.Tifrunner.gnm2.ann1.9XY3DG/arahy.Tifrunner.gnm2.ann1.4HU4LR/arahy.Tifrunner.gnm2.ann1.LI5GRW/arahy.Tifrunner.gnm2.ann1.BFE9YH/arahy.Tifrunner.gnm2.ann1.H559FZ/arahy.Tifrunner.gnm2.ann1.7I0ZXT/arahy.Tifrunner.gnm2.ann1.2I1I1C/arahy.Tifrunner.gnm2.ann1.533ER3/ara…	YW5LIS/SFW5N9/AX840Y/86EPEX/9XY3DG/4HU4LR/LI5GRW/BFE9YH/H559FZ/7I0ZXT/2I1I1C/533ER3/LPU4ZQ/R1F113/ELJ55T/UF6CYA/CTPI3G/5P7LAL/7M2AWM/53XZTF/24HVDZ/HI4HR4/FJUP9F/LMZT46/YFJB8W/H4SBWB/R5T3W0/SLS97V/KSV0XM/05E95R/VKZ8SJ/JDGU33/J9WPR7/68JCS7/C9QL2M	35
											BP	GO:0006753	nucleoside phosphate metabolic process	40/930	218/13505	9.58243e-09	7.51464e-08	arahy.Tifrunner.gnm2.ann1.YW5LIS/arahy.Tifrunner.gnm2.ann1.SFW5N9/arahy.Tifrunner.gnm2.ann1.AX840Y/arahy.Tifrunner.gnm2.ann1.86EPEX/arahy.Tifrunner.gnm2.ann1.9XY3DG/arahy.Tifrunner.gnm2.ann1.4HU4LR/arahy.Tifrunner.gnm2.ann1.LI5GRW/arahy.Tifrunner.gnm2.ann1.BFE9YH/arahy.Tifrunner.gnm2.ann1.H559FZ/arahy.Tifrunner.gnm2.ann1.7I0ZXT/arahy.Tifrunner.gnm2.ann1.D99XSD/arahy.Tifrunner.gnm2.ann1.2I1I1C/ara…	YW5LIS/SFW5N9/AX840Y/86EPEX/9XY3DG/4HU4LR/LI5GRW/BFE9YH/H559FZ/7I0ZXT/D99XSD/2I1I1C/533ER3/LPU4ZQ/R1F113/ELJ55T/UF6CYA/CTPI3G/RH103U/5P7LAL/7M2AWM/53XZTF/24HVDZ/HI4HR4/FJUP9F/LMZT46/-/YFJB8W/H4SBWB/R5T3W0/SLS97V/KSV0XM/6CC1CL/05E95R/JEQD5V/VKZ8SJ/JDGU33/J9WPR7/68JCS7/C9QL2M	40
											BP	GO:0072521	purine-containing compound metabolic process	34/930	168/13505	9.75178e-09	7.51559e-08	arahy.Tifrunner.gnm2.ann1.YW5LIS/arahy.Tifrunner.gnm2.ann1.SFW5N9/arahy.Tifrunner.gnm2.ann1.AX840Y/arahy.Tifrunner.gnm2.ann1.86EPEX/arahy.Tifrunner.gnm2.ann1.9XY3DG/arahy.Tifrunner.gnm2.ann1.4HU4LR/arahy.Tifrunner.gnm2.ann1.LI5GRW/arahy.Tifrunner.gnm2.ann1.BFE9YH/arahy.Tifrunner.gnm2.ann1.H559FZ/arahy.Tifrunner.gnm2.ann1.7I0ZXT/arahy.Tifrunner.gnm2.ann1.2I1I1C/arahy.Tifrunner.gnm2.ann1.533ER3/ara…	YW5LIS/SFW5N9/AX840Y/86EPEX/9XY3DG/4HU4LR/LI5GRW/BFE9YH/H559FZ/7I0ZXT/2I1I1C/533ER3/LPU4ZQ/R1F113/ELJ55T/UF6CYA/5P7LAL/7M2AWM/53XZTF/24HVDZ/HI4HR4/LMZT46/YFJB8W/R5T3W0/SLS97V/KSV0XM/6CC1CL/05E95R/JEQD5V/VKZ8SJ/JDGU33/J9WPR7/68JCS7/C9QL2M	34
											BP	GO:0017144	drug metabolic process	41/930	232/13505	1.92138e-08	1.45569e-07	arahy.Tifrunner.gnm2.ann1.YW5LIS/arahy.Tifrunner.gnm2.ann1.SFW5N9/arahy.Tifrunner.gnm2.ann1.AX840Y/arahy.Tifrunner.gnm2.ann1.86EPEX/arahy.Tifrunner.gnm2.ann1.9XY3DG/arahy.Tifrunner.gnm2.ann1.M0RSZ5/arahy.Tifrunner.gnm2.ann1.4HU4LR/arahy.Tifrunner.gnm2.ann1.LI5GRW/arahy.Tifrunner.gnm2.ann1.BFE9YH/arahy.Tifrunner.gnm2.ann1.H559FZ/arahy.Tifrunner.gnm2.ann1.7I0ZXT/arahy.Tifrunner.gnm2.ann1.2I1I1C/ara…	YW5LIS/SFW5N9/AX840Y/86EPEX/9XY3DG/M0RSZ5/4HU4LR/LI5GRW/BFE9YH/H559FZ/7I0ZXT/2I1I1C/X4CZV7/7TG2KL/533ER3/LPU4ZQ/R1F113/ELJ55T/UF6CYA/CTPI3G/5P7LAL/7M2AWM/53XZTF/24HVDZ/HI4HR4/FJUP9F/LMZT46/YFJB8W/H4SBWB/R5T3W0/SLS97V/KSV0XM/05E95R/KKDJ1P/0034KJ/JDGU33/J9WPR7/68JCS7/C9QL2M/PNM9T4/CBA0IH	41
											BP	GO:0034655	nucleobase-containing compound catabolic process	26/930	112/13505	2.89189e-08	2.15446e-07	arahy.Tifrunner.gnm2.ann1.YW5LIS/arahy.Tifrunner.gnm2.ann1.SFW5N9/arahy.Tifrunner.gnm2.ann1.AX840Y/arahy.Tifrunner.gnm2.ann1.86EPEX/arahy.Tifrunner.gnm2.ann1.9XY3DG/arahy.Tifrunner.gnm2.ann1.4HU4LR/arahy.Tifrunner.gnm2.ann1.LI5GRW/arahy.Tifrunner.gnm2.ann1.BFE9YH/arahy.Tifrunner.gnm2.ann1.H559FZ/arahy.Tifrunner.gnm2.ann1.7I0ZXT/arahy.Tifrunner.gnm2.ann1.533ER3/arahy.Tifrunner.gnm2.ann1.LPU4ZQ/ara…	YW5LIS/SFW5N9/AX840Y/86EPEX/9XY3DG/4HU4LR/LI5GRW/BFE9YH/H559FZ/7I0ZXT/533ER3/LPU4ZQ/R1F113/ELJ55T/UF6CYA/5P7LAL/7M2AWM/53XZTF/HI4HR4/LMZT46/YFJB8W/R5T3W0/05E95R/J9WPR7/C9QL2M/M5M2WQ	26
											BP	GO:0072525	pyridine-containing compound biosynthetic process	25/930	107/13505	4.64744e-08	3.40558e-07	arahy.Tifrunner.gnm2.ann1.YW5LIS/arahy.Tifrunner.gnm2.ann1.SFW5N9/arahy.Tifrunner.gnm2.ann1.AX840Y/arahy.Tifrunner.gnm2.ann1.86EPEX/arahy.Tifrunner.gnm2.ann1.9XY3DG/arahy.Tifrunner.gnm2.ann1.4HU4LR/arahy.Tifrunner.gnm2.ann1.LI5GRW/arahy.Tifrunner.gnm2.ann1.BFE9YH/arahy.Tifrunner.gnm2.ann1.H559FZ/arahy.Tifrunner.gnm2.ann1.7I0ZXT/arahy.Tifrunner.gnm2.ann1.533ER3/arahy.Tifrunner.gnm2.ann1.LPU4ZQ/ara…	YW5LIS/SFW5N9/AX840Y/86EPEX/9XY3DG/4HU4LR/LI5GRW/BFE9YH/H559FZ/7I0ZXT/533ER3/LPU4ZQ/R1F113/ELJ55T/UF6CYA/5P7LAL/7M2AWM/53XZTF/HI4HR4/LMZT46/YFJB8W/R5T3W0/05E95R/J9WPR7/C9QL2M	25
											BP	GO:0055086	nucleobase-containing small molecule metabolic process	42/930	255/13505	1.02892e-07	7.4182e-07	arahy.Tifrunner.gnm2.ann1.YW5LIS/arahy.Tifrunner.gnm2.ann1.SFW5N9/arahy.Tifrunner.gnm2.ann1.AX840Y/arahy.Tifrunner.gnm2.ann1.86EPEX/arahy.Tifrunner.gnm2.ann1.9XY3DG/arahy.Tifrunner.gnm2.ann1.JI0RX7/arahy.Tifrunner.gnm2.ann1.4HU4LR/arahy.Tifrunner.gnm2.ann1.LI5GRW/arahy.Tifrunner.gnm2.ann1.BFE9YH/arahy.Tifrunner.gnm2.ann1.H559FZ/arahy.Tifrunner.gnm2.ann1.7I0ZXT/arahy.Tifrunner.gnm2.ann1.D99XSD/ara…	YW5LIS/SFW5N9/AX840Y/86EPEX/9XY3DG/JI0RX7/4HU4LR/LI5GRW/BFE9YH/H559FZ/7I0ZXT/D99XSD/2I1I1C/533ER3/LPU4ZQ/R1F113/ELJ55T/UF6CYA/CTPI3G/RH103U/5P7LAL/7M2AWM/53XZTF/24HVDZ/HI4HR4/FJUP9F/LMZT46/-/YFJB8W/H4SBWB/R5T3W0/SLS97V/KSV0XM/6CC1CL/X44LXV/05E95R/JEQD5V/VKZ8SJ/JDGU33/J9WPR7/68JCS7/C9QL2M	42
											BP	GO:0072330	monocarboxylic acid biosynthetic process	32/930	169/13505	1.36047e-07	9.65285e-07	arahy.Tifrunner.gnm2.ann1.YW5LIS/arahy.Tifrunner.gnm2.ann1.SFW5N9/arahy.Tifrunner.gnm2.ann1.AX840Y/arahy.Tifrunner.gnm2.ann1.86EPEX/arahy.Tifrunner.gnm2.ann1.9XY3DG/arahy.Tifrunner.gnm2.ann1.4HU4LR/arahy.Tifrunner.gnm2.ann1.LI5GRW/arahy.Tifrunner.gnm2.ann1.BFE9YH/arahy.Tifrunner.gnm2.ann1.H559FZ/arahy.Tifrunner.gnm2.ann1.7I0ZXT/arahy.Tifrunner.gnm2.ann1.533ER3/arahy.Tifrunner.gnm2.ann1.LPU4ZQ/ara…	YW5LIS/SFW5N9/AX840Y/86EPEX/9XY3DG/4HU4LR/LI5GRW/BFE9YH/H559FZ/7I0ZXT/533ER3/LPU4ZQ/R1F113/ELJ55T/UF6CYA/BITW79/5P7LAL/7M2AWM/53XZTF/IFJ1V3/HI4HR4/IBW8RK/407LUN/LMZT46/YFJB8W/R5T3W0/05E95R/BGR17W/J9WPR7/4UPT2U/C9QL2M/YI95N7	32
											BP	GO:0046700	heterocycle catabolic process	26/930	124/13505	2.55397e-07	1.78379e-06	arahy.Tifrunner.gnm2.ann1.YW5LIS/arahy.Tifrunner.gnm2.ann1.SFW5N9/arahy.Tifrunner.gnm2.ann1.AX840Y/arahy.Tifrunner.gnm2.ann1.86EPEX/arahy.Tifrunner.gnm2.ann1.9XY3DG/arahy.Tifrunner.gnm2.ann1.4HU4LR/arahy.Tifrunner.gnm2.ann1.LI5GRW/arahy.Tifrunner.gnm2.ann1.BFE9YH/arahy.Tifrunner.gnm2.ann1.H559FZ/arahy.Tifrunner.gnm2.ann1.7I0ZXT/arahy.Tifrunner.gnm2.ann1.533ER3/arahy.Tifrunner.gnm2.ann1.LPU4ZQ/ara…	YW5LIS/SFW5N9/AX840Y/86EPEX/9XY3DG/4HU4LR/LI5GRW/BFE9YH/H559FZ/7I0ZXT/533ER3/LPU4ZQ/R1F113/ELJ55T/UF6CYA/5P7LAL/7M2AWM/53XZTF/HI4HR4/LMZT46/YFJB8W/R5T3W0/05E95R/J9WPR7/C9QL2M/M5M2WQ	26
											BP	GO:0016053	organic acid biosynthetic process	44/930	284/13505	3.09549e-07	2.09649e-06	arahy.Tifrunner.gnm2.ann1.YW5LIS/arahy.Tifrunner.gnm2.ann1.SFW5N9/arahy.Tifrunner.gnm2.ann1.AX840Y/arahy.Tifrunner.gnm2.ann1.VD0ABX/arahy.Tifrunner.gnm2.ann1.86EPEX/arahy.Tifrunner.gnm2.ann1.9XY3DG/arahy.Tifrunner.gnm2.ann1.M0RSZ5/arahy.Tifrunner.gnm2.ann1.4HU4LR/arahy.Tifrunner.gnm2.ann1.LI5GRW/arahy.Tifrunner.gnm2.ann1.BFE9YH/arahy.Tifrunner.gnm2.ann1.H559FZ/arahy.Tifrunner.gnm2.ann1.HUK63J/ara…	YW5LIS/SFW5N9/AX840Y/VD0ABX/86EPEX/9XY3DG/M0RSZ5/4HU4LR/LI5GRW/BFE9YH/H559FZ/HUK63J/7I0ZXT/533ER3/LPU4ZQ/R1F113/ELJ55T/UF6CYA/CTPI3G/BITW79/5P7LAL/7M2AWM/53XZTF/IFJ1V3/HI4HR4/FJUP9F/IBW8RK/407LUN/LMZT46/YFJB8W/AYWY8E/H4SBWB/R5T3W0/CY60UM/A863J5/05E95R/BGR17W/S4MIP0/J9WPR7/4UPT2U/C9QL2M/LPXF14/YI95N7/290HVK	44
											BP	GO:0046394	carboxylic acid biosynthetic process	44/930	284/13505	3.09549e-07	2.09649e-06	arahy.Tifrunner.gnm2.ann1.YW5LIS/arahy.Tifrunner.gnm2.ann1.SFW5N9/arahy.Tifrunner.gnm2.ann1.AX840Y/arahy.Tifrunner.gnm2.ann1.VD0ABX/arahy.Tifrunner.gnm2.ann1.86EPEX/arahy.Tifrunner.gnm2.ann1.9XY3DG/arahy.Tifrunner.gnm2.ann1.M0RSZ5/arahy.Tifrunner.gnm2.ann1.4HU4LR/arahy.Tifrunner.gnm2.ann1.LI5GRW/arahy.Tifrunner.gnm2.ann1.BFE9YH/arahy.Tifrunner.gnm2.ann1.H559FZ/arahy.Tifrunner.gnm2.ann1.HUK63J/ara…	YW5LIS/SFW5N9/AX840Y/VD0ABX/86EPEX/9XY3DG/M0RSZ5/4HU4LR/LI5GRW/BFE9YH/H559FZ/HUK63J/7I0ZXT/533ER3/LPU4ZQ/R1F113/ELJ55T/UF6CYA/CTPI3G/BITW79/5P7LAL/7M2AWM/53XZTF/IFJ1V3/HI4HR4/FJUP9F/IBW8RK/407LUN/LMZT46/YFJB8W/AYWY8E/H4SBWB/R5T3W0/CY60UM/A863J5/05E95R/BGR17W/S4MIP0/J9WPR7/4UPT2U/C9QL2M/LPXF14/YI95N7/290HVK	44
											BP	GO:0044270	cellular nitrogen compound catabolic process	26/930	126/13505	3.55778e-07	2.36818e-06	arahy.Tifrunner.gnm2.ann1.YW5LIS/arahy.Tifrunner.gnm2.ann1.SFW5N9/arahy.Tifrunner.gnm2.ann1.AX840Y/arahy.Tifrunner.gnm2.ann1.86EPEX/arahy.Tifrunner.gnm2.ann1.9XY3DG/arahy.Tifrunner.gnm2.ann1.4HU4LR/arahy.Tifrunner.gnm2.ann1.LI5GRW/arahy.Tifrunner.gnm2.ann1.BFE9YH/arahy.Tifrunner.gnm2.ann1.H559FZ/arahy.Tifrunner.gnm2.ann1.7I0ZXT/arahy.Tifrunner.gnm2.ann1.533ER3/arahy.Tifrunner.gnm2.ann1.LPU4ZQ/ara…	YW5LIS/SFW5N9/AX840Y/86EPEX/9XY3DG/4HU4LR/LI5GRW/BFE9YH/H559FZ/7I0ZXT/533ER3/LPU4ZQ/R1F113/ELJ55T/UF6CYA/5P7LAL/7M2AWM/53XZTF/HI4HR4/LMZT46/YFJB8W/R5T3W0/05E95R/J9WPR7/C9QL2M/M5M2WQ	26
											BP	GO:1901137	carbohydrate derivative biosynthetic process	43/930	276/13505	3.6026e-07	2.36818e-06	arahy.Tifrunner.gnm2.ann1.YW5LIS/arahy.Tifrunner.gnm2.ann1.SFW5N9/arahy.Tifrunner.gnm2.ann1.AX840Y/arahy.Tifrunner.gnm2.ann1.86EPEX/arahy.Tifrunner.gnm2.ann1.9XY3DG/arahy.Tifrunner.gnm2.ann1.4HU4LR/arahy.Tifrunner.gnm2.ann1.LI5GRW/arahy.Tifrunner.gnm2.ann1.BFE9YH/arahy.Tifrunner.gnm2.ann1.H559FZ/arahy.Tifrunner.gnm2.ann1.7I0ZXT/arahy.Tifrunner.gnm2.ann1.2I1I1C/arahy.Tifrunner.gnm2.ann1.533ER3/ara…	YW5LIS/SFW5N9/AX840Y/86EPEX/9XY3DG/4HU4LR/LI5GRW/BFE9YH/H559FZ/7I0ZXT/2I1I1C/533ER3/LPU4ZQ/R1F113/ELJ55T/UF6CYA/CTPI3G/5P7LAL/Z621FR/67NNK3/7M2AWM/53XZTF/24HVDZ/HI4HR4/FJUP9F/LMZT46/YFJB8W/H4SBWB/R5T3W0/6K40U8/SLS97V/KSV0XM/KQ2Z9W/05E95R/68I314/HAI9AH/VKZ8SJ/JDGU33/J9WPR7/68JCS7/C9QL2M/X9NX5Y/M3GSK7	43
											BP	GO:1901135	carbohydrate derivative metabolic process	53/930	375/13505	4.06479e-07	2.63328e-06	arahy.Tifrunner.gnm2.ann1.YW5LIS/arahy.Tifrunner.gnm2.ann1.SFW5N9/arahy.Tifrunner.gnm2.ann1.AX840Y/arahy.Tifrunner.gnm2.ann1.86EPEX/arahy.Tifrunner.gnm2.ann1.9XY3DG/arahy.Tifrunner.gnm2.ann1.JI0RX7/arahy.Tifrunner.gnm2.ann1.4HU4LR/arahy.Tifrunner.gnm2.ann1.LI5GRW/arahy.Tifrunner.gnm2.ann1.BFE9YH/arahy.Tifrunner.gnm2.ann1.H559FZ/arahy.Tifrunner.gnm2.ann1.7I0ZXT/arahy.Tifrunner.gnm2.ann1.D99XSD/ara…	YW5LIS/SFW5N9/AX840Y/86EPEX/9XY3DG/JI0RX7/4HU4LR/LI5GRW/BFE9YH/H559FZ/7I0ZXT/D99XSD/2I1I1C/X4CZV7/533ER3/LPU4ZQ/R1F113/ELJ55T/UF6CYA/CTPI3G/RH103U/5P7LAL/Z621FR/67NNK3/7M2AWM/53XZTF/24HVDZ/HI4HR4/FJUP9F/LMZT46/-/YFJB8W/H4SBWB/R5T3W0/6K40U8/SLS97V/KSV0XM/KQ2Z9W/6CC1CL/X44LXV/05E95R/68I314/HAI9AH/JEQD5V/QFX8QT/VKZ8SJ/JDGU33/J9WPR7/68JCS7/C9QL2M/X9NX5Y/CBA0IH/M3GSK7	53
											BP	GO:1901361	organic cyclic compound catabolic process	26/930	128/13505	4.91587e-07	3.13913e-06	arahy.Tifrunner.gnm2.ann1.YW5LIS/arahy.Tifrunner.gnm2.ann1.SFW5N9/arahy.Tifrunner.gnm2.ann1.AX840Y/arahy.Tifrunner.gnm2.ann1.86EPEX/arahy.Tifrunner.gnm2.ann1.9XY3DG/arahy.Tifrunner.gnm2.ann1.4HU4LR/arahy.Tifrunner.gnm2.ann1.LI5GRW/arahy.Tifrunner.gnm2.ann1.BFE9YH/arahy.Tifrunner.gnm2.ann1.H559FZ/arahy.Tifrunner.gnm2.ann1.7I0ZXT/arahy.Tifrunner.gnm2.ann1.533ER3/arahy.Tifrunner.gnm2.ann1.LPU4ZQ/ara…	YW5LIS/SFW5N9/AX840Y/86EPEX/9XY3DG/4HU4LR/LI5GRW/BFE9YH/H559FZ/7I0ZXT/533ER3/LPU4ZQ/R1F113/ELJ55T/UF6CYA/5P7LAL/7M2AWM/53XZTF/HI4HR4/LMZT46/YFJB8W/R5T3W0/05E95R/J9WPR7/C9QL2M/M5M2WQ	26
											BP	GO:0032787	monocarboxylic acid metabolic process	34/930	198/13505	6.26487e-07	3.94422e-06	arahy.Tifrunner.gnm2.ann1.YW5LIS/arahy.Tifrunner.gnm2.ann1.BR0SNA/arahy.Tifrunner.gnm2.ann1.SFW5N9/arahy.Tifrunner.gnm2.ann1.AX840Y/arahy.Tifrunner.gnm2.ann1.86EPEX/arahy.Tifrunner.gnm2.ann1.9XY3DG/arahy.Tifrunner.gnm2.ann1.4HU4LR/arahy.Tifrunner.gnm2.ann1.LI5GRW/arahy.Tifrunner.gnm2.ann1.BFE9YH/arahy.Tifrunner.gnm2.ann1.H559FZ/arahy.Tifrunner.gnm2.ann1.7I0ZXT/arahy.Tifrunner.gnm2.ann1.533ER3/ara…	YW5LIS/BR0SNA/SFW5N9/AX840Y/86EPEX/9XY3DG/4HU4LR/LI5GRW/BFE9YH/H559FZ/7I0ZXT/533ER3/LPU4ZQ/R1F113/ELJ55T/UF6CYA/BITW79/5P7LAL/7M2AWM/53XZTF/IFJ1V3/HI4HR4/IBW8RK/407LUN/LMZT46/YFJB8W/E24IL6/R5T3W0/05E95R/BGR17W/J9WPR7/4UPT2U/C9QL2M/YI95N7	34
											BP	GO:0019439	aromatic compound catabolic process	26/930	130/13505	6.7391e-07	4.18386e-06	arahy.Tifrunner.gnm2.ann1.YW5LIS/arahy.Tifrunner.gnm2.ann1.SFW5N9/arahy.Tifrunner.gnm2.ann1.AX840Y/arahy.Tifrunner.gnm2.ann1.86EPEX/arahy.Tifrunner.gnm2.ann1.9XY3DG/arahy.Tifrunner.gnm2.ann1.4HU4LR/arahy.Tifrunner.gnm2.ann1.LI5GRW/arahy.Tifrunner.gnm2.ann1.BFE9YH/arahy.Tifrunner.gnm2.ann1.H559FZ/arahy.Tifrunner.gnm2.ann1.7I0ZXT/arahy.Tifrunner.gnm2.ann1.533ER3/arahy.Tifrunner.gnm2.ann1.LPU4ZQ/ara…	YW5LIS/SFW5N9/AX840Y/86EPEX/9XY3DG/4HU4LR/LI5GRW/BFE9YH/H559FZ/7I0ZXT/533ER3/LPU4ZQ/R1F113/ELJ55T/UF6CYA/5P7LAL/7M2AWM/53XZTF/HI4HR4/LMZT46/YFJB8W/R5T3W0/05E95R/J9WPR7/C9QL2M/M5M2WQ	26
											BP	GO:0006091	generation of precursor metabolites and energy	27/930	141/13505	1.01795e-06	6.23318e-06	arahy.Tifrunner.gnm2.ann1.YW5LIS/arahy.Tifrunner.gnm2.ann1.SFW5N9/arahy.Tifrunner.gnm2.ann1.AX840Y/arahy.Tifrunner.gnm2.ann1.86EPEX/arahy.Tifrunner.gnm2.ann1.9XY3DG/arahy.Tifrunner.gnm2.ann1.Y7HUGW/arahy.Tifrunner.gnm2.ann1.4HU4LR/arahy.Tifrunner.gnm2.ann1.LI5GRW/arahy.Tifrunner.gnm2.ann1.BFE9YH/arahy.Tifrunner.gnm2.ann1.H559FZ/arahy.Tifrunner.gnm2.ann1.7I0ZXT/arahy.Tifrunner.gnm2.ann1.7TG2KL/ara…	YW5LIS/SFW5N9/AX840Y/86EPEX/9XY3DG/Y7HUGW/4HU4LR/LI5GRW/BFE9YH/H559FZ/7I0ZXT/7TG2KL/533ER3/LPU4ZQ/R1F113/ELJ55T/UF6CYA/5P7LAL/7M2AWM/53XZTF/HI4HR4/LMZT46/YFJB8W/R5T3W0/05E95R/J9WPR7/C9QL2M	27
											BP	GO:0006732	coenzyme metabolic process	31/930	182/13505	2.32077e-06	1.40187e-05	arahy.Tifrunner.gnm2.ann1.YW5LIS/arahy.Tifrunner.gnm2.ann1.SFW5N9/arahy.Tifrunner.gnm2.ann1.AX840Y/arahy.Tifrunner.gnm2.ann1.86EPEX/arahy.Tifrunner.gnm2.ann1.9XY3DG/arahy.Tifrunner.gnm2.ann1.4HU4LR/arahy.Tifrunner.gnm2.ann1.LI5GRW/arahy.Tifrunner.gnm2.ann1.BFE9YH/arahy.Tifrunner.gnm2.ann1.H559FZ/arahy.Tifrunner.gnm2.ann1.7I0ZXT/arahy.Tifrunner.gnm2.ann1.D99XSD/arahy.Tifrunner.gnm2.ann1.533ER3/ara…	YW5LIS/SFW5N9/AX840Y/86EPEX/9XY3DG/4HU4LR/LI5GRW/BFE9YH/H559FZ/7I0ZXT/D99XSD/533ER3/LPU4ZQ/R1F113/ELJ55T/UF6CYA/RH103U/5P7LAL/7M2AWM/53XZTF/HI4HR4/LMZT46/-/YFJB8W/R5T3W0/6CC1CL/05E95R/JEQD5V/J9WPR7/C9QL2M/PNM9T4	31
											BP	GO:0044283	small molecule biosynthetic process	45/930	346/13505	2.67252e-05	0.000159282	arahy.Tifrunner.gnm2.ann1.YW5LIS/arahy.Tifrunner.gnm2.ann1.SFW5N9/arahy.Tifrunner.gnm2.ann1.AX840Y/arahy.Tifrunner.gnm2.ann1.VD0ABX/arahy.Tifrunner.gnm2.ann1.86EPEX/arahy.Tifrunner.gnm2.ann1.9XY3DG/arahy.Tifrunner.gnm2.ann1.M0RSZ5/arahy.Tifrunner.gnm2.ann1.4HU4LR/arahy.Tifrunner.gnm2.ann1.LI5GRW/arahy.Tifrunner.gnm2.ann1.BFE9YH/arahy.Tifrunner.gnm2.ann1.H559FZ/arahy.Tifrunner.gnm2.ann1.HUK63J/ara…	YW5LIS/SFW5N9/AX840Y/VD0ABX/86EPEX/9XY3DG/M0RSZ5/4HU4LR/LI5GRW/BFE9YH/H559FZ/HUK63J/7I0ZXT/533ER3/LPU4ZQ/R1F113/ELJ55T/UF6CYA/CTPI3G/BITW79/5P7LAL/7M2AWM/53XZTF/IFJ1V3/HI4HR4/FJUP9F/IBW8RK/407LUN/LMZT46/YFJB8W/AYWY8E/H4SBWB/R5T3W0/CY60UM/A863J5/05E95R/BGR17W/VKZ8SJ/S4MIP0/J9WPR7/4UPT2U/C9QL2M/LPXF14/YI95N7/290HVK	45
											BP	GO:0009108	coenzyme biosynthetic process	26/930	165/13505	5.95671e-05	0.000350349	arahy.Tifrunner.gnm2.ann1.YW5LIS/arahy.Tifrunner.gnm2.ann1.SFW5N9/arahy.Tifrunner.gnm2.ann1.AX840Y/arahy.Tifrunner.gnm2.ann1.86EPEX/arahy.Tifrunner.gnm2.ann1.9XY3DG/arahy.Tifrunner.gnm2.ann1.4HU4LR/arahy.Tifrunner.gnm2.ann1.LI5GRW/arahy.Tifrunner.gnm2.ann1.BFE9YH/arahy.Tifrunner.gnm2.ann1.H559FZ/arahy.Tifrunner.gnm2.ann1.7I0ZXT/arahy.Tifrunner.gnm2.ann1.533ER3/arahy.Tifrunner.gnm2.ann1.LPU4ZQ/ara…	YW5LIS/SFW5N9/AX840Y/86EPEX/9XY3DG/4HU4LR/LI5GRW/BFE9YH/H559FZ/7I0ZXT/533ER3/LPU4ZQ/R1F113/ELJ55T/UF6CYA/5P7LAL/7M2AWM/53XZTF/HI4HR4/LMZT46/YFJB8W/R5T3W0/05E95R/J9WPR7/C9QL2M/PNM9T4	26
											BP	GO:0090407	organophosphate biosynthetic process	35/930	260/13505	0.000102977	0.000597802	arahy.Tifrunner.gnm2.ann1.YW5LIS/arahy.Tifrunner.gnm2.ann1.SFW5N9/arahy.Tifrunner.gnm2.ann1.AX840Y/arahy.Tifrunner.gnm2.ann1.86EPEX/arahy.Tifrunner.gnm2.ann1.9XY3DG/arahy.Tifrunner.gnm2.ann1.4HU4LR/arahy.Tifrunner.gnm2.ann1.LI5GRW/arahy.Tifrunner.gnm2.ann1.BFE9YH/arahy.Tifrunner.gnm2.ann1.H559FZ/arahy.Tifrunner.gnm2.ann1.7I0ZXT/arahy.Tifrunner.gnm2.ann1.2I1I1C/arahy.Tifrunner.gnm2.ann1.533ER3/ara…	YW5LIS/SFW5N9/AX840Y/86EPEX/9XY3DG/4HU4LR/LI5GRW/BFE9YH/H559FZ/7I0ZXT/2I1I1C/533ER3/LPU4ZQ/R1F113/ELJ55T/UF6CYA/CTPI3G/5P7LAL/7M2AWM/53XZTF/24HVDZ/HI4HR4/FJUP9F/LMZT46/YFJB8W/H4SBWB/R5T3W0/SLS97V/KSV0XM/05E95R/VKZ8SJ/JDGU33/J9WPR7/68JCS7/C9QL2M	35
											BP	GO:0051186	cofactor metabolic process	32/930	241/13505	0.000258589	0.00148192	arahy.Tifrunner.gnm2.ann1.YW5LIS/arahy.Tifrunner.gnm2.ann1.SFW5N9/arahy.Tifrunner.gnm2.ann1.AX840Y/arahy.Tifrunner.gnm2.ann1.86EPEX/arahy.Tifrunner.gnm2.ann1.9XY3DG/arahy.Tifrunner.gnm2.ann1.4HU4LR/arahy.Tifrunner.gnm2.ann1.LI5GRW/arahy.Tifrunner.gnm2.ann1.BFE9YH/arahy.Tifrunner.gnm2.ann1.H559FZ/arahy.Tifrunner.gnm2.ann1.7I0ZXT/arahy.Tifrunner.gnm2.ann1.D99XSD/arahy.Tifrunner.gnm2.ann1.533ER3/ara…	YW5LIS/SFW5N9/AX840Y/86EPEX/9XY3DG/4HU4LR/LI5GRW/BFE9YH/H559FZ/7I0ZXT/D99XSD/533ER3/LPU4ZQ/R1F113/ELJ55T/UF6CYA/RH103U/5P7LAL/7M2AWM/53XZTF/HI4HR4/LMZT46/-/YFJB8W/R5T3W0/6CC1CL/05E95R/JEQD5V/J9WPR7/C9QL2M/PNM9T4/0Z7D2W	32
											BP	GO:0051188	cofactor biosynthetic process	27/930	194/13505	0.000360611	0.00204042	arahy.Tifrunner.gnm2.ann1.YW5LIS/arahy.Tifrunner.gnm2.ann1.SFW5N9/arahy.Tifrunner.gnm2.ann1.AX840Y/arahy.Tifrunner.gnm2.ann1.86EPEX/arahy.Tifrunner.gnm2.ann1.9XY3DG/arahy.Tifrunner.gnm2.ann1.4HU4LR/arahy.Tifrunner.gnm2.ann1.LI5GRW/arahy.Tifrunner.gnm2.ann1.BFE9YH/arahy.Tifrunner.gnm2.ann1.H559FZ/arahy.Tifrunner.gnm2.ann1.7I0ZXT/arahy.Tifrunner.gnm2.ann1.533ER3/arahy.Tifrunner.gnm2.ann1.LPU4ZQ/ara…	YW5LIS/SFW5N9/AX840Y/86EPEX/9XY3DG/4HU4LR/LI5GRW/BFE9YH/H559FZ/7I0ZXT/533ER3/LPU4ZQ/R1F113/ELJ55T/UF6CYA/5P7LAL/7M2AWM/53XZTF/HI4HR4/LMZT46/YFJB8W/R5T3W0/05E95R/J9WPR7/C9QL2M/PNM9T4/0Z7D2W	27
											BP	GO:0019637	organophosphate metabolic process	43/930	365/13505	0.000377495	0.00210926	arahy.Tifrunner.gnm2.ann1.YW5LIS/arahy.Tifrunner.gnm2.ann1.SFW5N9/arahy.Tifrunner.gnm2.ann1.AX840Y/arahy.Tifrunner.gnm2.ann1.86EPEX/arahy.Tifrunner.gnm2.ann1.9XY3DG/arahy.Tifrunner.gnm2.ann1.4HU4LR/arahy.Tifrunner.gnm2.ann1.LI5GRW/arahy.Tifrunner.gnm2.ann1.BFE9YH/arahy.Tifrunner.gnm2.ann1.H559FZ/arahy.Tifrunner.gnm2.ann1.7I0ZXT/arahy.Tifrunner.gnm2.ann1.D99XSD/arahy.Tifrunner.gnm2.ann1.2I1I1C/ara…	YW5LIS/SFW5N9/AX840Y/86EPEX/9XY3DG/4HU4LR/LI5GRW/BFE9YH/H559FZ/7I0ZXT/D99XSD/2I1I1C/533ER3/LPU4ZQ/R1F113/ELJ55T/UF6CYA/CTPI3G/HT9M47/RH103U/5P7LAL/7M2AWM/53XZTF/24HVDZ/HI4HR4/FJUP9F/LMZT46/-/YFJB8W/H4SBWB/R5T3W0/SLS97V/KSV0XM/6CC1CL/05E95R/JEQD5V/QFX8QT/VKZ8SJ/JDGU33/J9WPR7/68JCS7/C9QL2M/0UP1AG	43
											BP	GO:0042545	cell wall modification	15/930	82/13505	0.000423485	0.00233701	arahy.Tifrunner.gnm2.ann1.1YW1H4/arahy.Tifrunner.gnm2.ann1.MY5CGZ/arahy.Tifrunner.gnm2.ann1.LDSG15/arahy.Tifrunner.gnm2.ann1.Y7SLGU/arahy.Tifrunner.gnm2.ann1.541QKW/arahy.Tifrunner.gnm2.ann1.0LT2FK/arahy.Tifrunner.gnm2.ann1.HU828B/arahy.Tifrunner.gnm2.ann1.RVLE1D/arahy.Tifrunner.gnm2.ann1.4E2B06/arahy.Tifrunner.gnm2.ann1.SLIY4S/arahy.Tifrunner.gnm2.ann1.TVCH94/arahy.Tifrunner.gnm2.ann1.E4N5F8/ara…	1YW1H4/MY5CGZ/LDSG15/Y7SLGU/541QKW/0LT2FK/HU828B/RVLE1D/4E2B06/SLIY4S/TVCH94/E4N5F8/VQD9SG/L3JBZI/78LN1U	15
											BP	GO:0006259	DNA metabolic process	37/930	306/13505	0.000577461	0.00314786	novel.1130/arahy.Tifrunner.gnm2.ann1.N8JZ6F/arahy.Tifrunner.gnm2.ann1.R3IAX4/arahy.Tifrunner.gnm2.ann1.76Y6MV/arahy.Tifrunner.gnm2.ann1.V37JW4/arahy.Tifrunner.gnm2.ann1.D87PD7/arahy.Tifrunner.gnm2.ann1.YFDY0T/arahy.Tifrunner.gnm2.ann1.AM3VD0/arahy.Tifrunner.gnm2.ann1.UWZ7BN/arahy.Tifrunner.gnm2.ann1.I8W9P3/arahy.Tifrunner.gnm2.ann1.K18NKD/arahy.Tifrunner.gnm2.ann1.E3U0AR/arahy.Tifrunner.gnm2.ann1…	-/N8JZ6F/R3IAX4/76Y6MV/V37JW4/D87PD7/YFDY0T/AM3VD0/UWZ7BN/I8W9P3/K18NKD/E3U0AR/KD1TI7/J8WCL7/1KN0VJ/QR0DXW/IBNY1Y/-/VJ5EI6/R57YID/EA09C8/WNQC8Q/NC5V2N/NCP65V/PUR3G8/7J68PP/-/SV5NHS/HTD3J8/ES5MTE/CMXS5I/V9CB21/ITG5Q4/T9R8PC/L4PA5N/M5M2WQ/9ST7G9	37
											BP	GO:0006261	DNA-dependent DNA replication	5/930	13/13505	0.00123638	0.0066586	arahy.Tifrunner.gnm2.ann1.D87PD7/arahy.Tifrunner.gnm2.ann1.IBNY1Y/arahy.Tifrunner.gnm2.ann1.WNQC8Q/arahy.Tifrunner.gnm2.ann1.HTD3J8/arahy.Tifrunner.gnm2.ann1.V9CB21	D87PD7/IBNY1Y/WNQC8Q/HTD3J8/V9CB21	5
											BP	GO:0045229	external encapsulating structure organization	16/930	103/13505	0.00174453	0.00917415	arahy.Tifrunner.gnm2.ann1.1YW1H4/arahy.Tifrunner.gnm2.ann1.MY5CGZ/arahy.Tifrunner.gnm2.ann1.LDSG15/arahy.Tifrunner.gnm2.ann1.Y7SLGU/arahy.Tifrunner.gnm2.ann1.541QKW/arahy.Tifrunner.gnm2.ann1.0LT2FK/arahy.Tifrunner.gnm2.ann1.HU828B/arahy.Tifrunner.gnm2.ann1.RVLE1D/arahy.Tifrunner.gnm2.ann1.4E2B06/arahy.Tifrunner.gnm2.ann1.SLIY4S/arahy.Tifrunner.gnm2.ann1.59WLWN/arahy.Tifrunner.gnm2.ann1.TVCH94/ara…	1YW1H4/MY5CGZ/LDSG15/Y7SLGU/541QKW/0LT2FK/HU828B/RVLE1D/4E2B06/SLIY4S/59WLWN/TVCH94/E4N5F8/VQD9SG/L3JBZI/78LN1U	16
											BP	GO:0071555	cell wall organization	16/930	103/13505	0.00174453	0.00917415	arahy.Tifrunner.gnm2.ann1.1YW1H4/arahy.Tifrunner.gnm2.ann1.MY5CGZ/arahy.Tifrunner.gnm2.ann1.LDSG15/arahy.Tifrunner.gnm2.ann1.Y7SLGU/arahy.Tifrunner.gnm2.ann1.541QKW/arahy.Tifrunner.gnm2.ann1.0LT2FK/arahy.Tifrunner.gnm2.ann1.HU828B/arahy.Tifrunner.gnm2.ann1.RVLE1D/arahy.Tifrunner.gnm2.ann1.4E2B06/arahy.Tifrunner.gnm2.ann1.SLIY4S/arahy.Tifrunner.gnm2.ann1.59WLWN/arahy.Tifrunner.gnm2.ann1.TVCH94/ara…	1YW1H4/MY5CGZ/LDSG15/Y7SLGU/541QKW/0LT2FK/HU828B/RVLE1D/4E2B06/SLIY4S/59WLWN/TVCH94/E4N5F8/VQD9SG/L3JBZI/78LN1U	16
											BP	GO:0071554	cell wall organization or biogenesis	18/930	128/13505	0.00291365	0.0151442	arahy.Tifrunner.gnm2.ann1.1YW1H4/arahy.Tifrunner.gnm2.ann1.MY5CGZ/arahy.Tifrunner.gnm2.ann1.LDSG15/arahy.Tifrunner.gnm2.ann1.Y7SLGU/arahy.Tifrunner.gnm2.ann1.541QKW/arahy.Tifrunner.gnm2.ann1.0LT2FK/arahy.Tifrunner.gnm2.ann1.HU828B/arahy.Tifrunner.gnm2.ann1.X4CZV7/arahy.Tifrunner.gnm2.ann1.RVLE1D/arahy.Tifrunner.gnm2.ann1.4E2B06/arahy.Tifrunner.gnm2.ann1.SLIY4S/arahy.Tifrunner.gnm2.ann1.59WLWN/ara…	1YW1H4/MY5CGZ/LDSG15/Y7SLGU/541QKW/0LT2FK/HU828B/X4CZV7/RVLE1D/4E2B06/SLIY4S/59WLWN/TVCH94/E4N5F8/VQD9SG/L3JBZI/78LN1U/CBA0IH	18
											BP	GO:0005996	monosaccharide metabolic process	9/930	46/13505	0.00365235	0.0187655	arahy.Tifrunner.gnm2.ann1.0VG9YA/arahy.Tifrunner.gnm2.ann1.N6HXMD/arahy.Tifrunner.gnm2.ann1.P271UT/arahy.Tifrunner.gnm2.ann1.4HU4LR/arahy.Tifrunner.gnm2.ann1.TTFN2L/arahy.Tifrunner.gnm2.ann1.R1F113/arahy.Tifrunner.gnm2.ann1.5DSF6M/arahy.Tifrunner.gnm2.ann1.3A78DL/arahy.Tifrunner.gnm2.ann1.01HJNS	0VG9YA/N6HXMD/P271UT/4HU4LR/TTFN2L/R1F113/5DSF6M/3A78DL/01HJNS	9
											BP	GO:0015985	energy coupled proton transport, down electrochemical gradient	6/930	27/13505	0.00888911	0.0446453	arahy.Tifrunner.gnm2.ann1.2I1I1C/arahy.Tifrunner.gnm2.ann1.24HVDZ/arahy.Tifrunner.gnm2.ann1.SLS97V/arahy.Tifrunner.gnm2.ann1.KSV0XM/arahy.Tifrunner.gnm2.ann1.JDGU33/arahy.Tifrunner.gnm2.ann1.68JCS7	2I1I1C/24HVDZ/SLS97V/KSV0XM/JDGU33/68JCS7	6
											BP	GO:0015986	ATP synthesis coupled proton transport	6/930	27/13505	0.00888911	0.0446453	arahy.Tifrunner.gnm2.ann1.2I1I1C/arahy.Tifrunner.gnm2.ann1.24HVDZ/arahy.Tifrunner.gnm2.ann1.SLS97V/arahy.Tifrunner.gnm2.ann1.KSV0XM/arahy.Tifrunner.gnm2.ann1.JDGU33/arahy.Tifrunner.gnm2.ann1.68JCS7	2I1I1C/24HVDZ/SLS97V/KSV0XM/JDGU33/68JCS7	6
											CC	GO:0005618	cell wall	20/286	115/4938	7.19002e-06	0.000352311	arahy.Tifrunner.gnm2.ann1.1YW1H4/arahy.Tifrunner.gnm2.ann1.FJ0G75/arahy.Tifrunner.gnm2.ann1.0LE9N4/arahy.Tifrunner.gnm2.ann1.MY5CGZ/arahy.Tifrunner.gnm2.ann1.LDSG15/arahy.Tifrunner.gnm2.ann1.Y7SLGU/arahy.Tifrunner.gnm2.ann1.541QKW/arahy.Tifrunner.gnm2.ann1.AX86KU/arahy.Tifrunner.gnm2.ann1.0LT2FK/arahy.Tifrunner.gnm2.ann1.HU828B/arahy.Tifrunner.gnm2.ann1.RVLE1D/arahy.Tifrunner.gnm2.ann1.4E2B06/ara…	1YW1H4/FJ0G75/0LE9N4/MY5CGZ/LDSG15/Y7SLGU/541QKW/AX86KU/0LT2FK/HU828B/RVLE1D/4E2B06/D3GWAL/SLIY4S/TVCH94/K91ZD2/E4N5F8/VQD9SG/L3JBZI/78LN1U	20
											CC	GO:0030312	external encapsulating structure	20/286	115/4938	7.19002e-06	0.000352311	arahy.Tifrunner.gnm2.ann1.1YW1H4/arahy.Tifrunner.gnm2.ann1.FJ0G75/arahy.Tifrunner.gnm2.ann1.0LE9N4/arahy.Tifrunner.gnm2.ann1.MY5CGZ/arahy.Tifrunner.gnm2.ann1.LDSG15/arahy.Tifrunner.gnm2.ann1.Y7SLGU/arahy.Tifrunner.gnm2.ann1.541QKW/arahy.Tifrunner.gnm2.ann1.AX86KU/arahy.Tifrunner.gnm2.ann1.0LT2FK/arahy.Tifrunner.gnm2.ann1.HU828B/arahy.Tifrunner.gnm2.ann1.RVLE1D/arahy.Tifrunner.gnm2.ann1.4E2B06/ara…	1YW1H4/FJ0G75/0LE9N4/MY5CGZ/LDSG15/Y7SLGU/541QKW/AX86KU/0LT2FK/HU828B/RVLE1D/4E2B06/D3GWAL/SLIY4S/TVCH94/K91ZD2/E4N5F8/VQD9SG/L3JBZI/78LN1U	20
											CC	GO:0000015	phosphopyruvate hydratase complex	6/286	12/4938	2.46188e-05	0.000804215	arahy.Tifrunner.gnm2.ann1.AX840Y/arahy.Tifrunner.gnm2.ann1.86EPEX/arahy.Tifrunner.gnm2.ann1.533ER3/arahy.Tifrunner.gnm2.ann1.LPU4ZQ/arahy.Tifrunner.gnm2.ann1.ELJ55T/arahy.Tifrunner.gnm2.ann1.7M2AWM	AX840Y/86EPEX/533ER3/LPU4ZQ/ELJ55T/7M2AWM	6
											CC	GO:0005829	cytosol	6/286	14/4938	7.2458e-05	0.00142018	arahy.Tifrunner.gnm2.ann1.AX840Y/arahy.Tifrunner.gnm2.ann1.86EPEX/arahy.Tifrunner.gnm2.ann1.533ER3/arahy.Tifrunner.gnm2.ann1.LPU4ZQ/arahy.Tifrunner.gnm2.ann1.ELJ55T/arahy.Tifrunner.gnm2.ann1.7M2AWM	AX840Y/86EPEX/533ER3/LPU4ZQ/ELJ55T/7M2AWM	6
											CC	GO:0044445	cytosolic part	6/286	14/4938	7.2458e-05	0.00142018	arahy.Tifrunner.gnm2.ann1.AX840Y/arahy.Tifrunner.gnm2.ann1.86EPEX/arahy.Tifrunner.gnm2.ann1.533ER3/arahy.Tifrunner.gnm2.ann1.LPU4ZQ/arahy.Tifrunner.gnm2.ann1.ELJ55T/arahy.Tifrunner.gnm2.ann1.7M2AWM	AX840Y/86EPEX/533ER3/LPU4ZQ/ELJ55T/7M2AWM	6
											CC	GO:0071944	cell periphery	27/286	224/4938	0.000188189	0.00307375	arahy.Tifrunner.gnm2.ann1.1YW1H4/arahy.Tifrunner.gnm2.ann1.FJ0G75/arahy.Tifrunner.gnm2.ann1.0LE9N4/arahy.Tifrunner.gnm2.ann1.MY5CGZ/arahy.Tifrunner.gnm2.ann1.LDSG15/arahy.Tifrunner.gnm2.ann1.Y7SLGU/arahy.Tifrunner.gnm2.ann1.541QKW/arahy.Tifrunner.gnm2.ann1.AX86KU/arahy.Tifrunner.gnm2.ann1.0LT2FK/arahy.Tifrunner.gnm2.ann1.HU828B/arahy.Tifrunner.gnm2.ann1.A5U4H6/arahy.Tifrunner.gnm2.ann1.TX00RK/ara…	1YW1H4/FJ0G75/0LE9N4/MY5CGZ/LDSG15/Y7SLGU/541QKW/AX86KU/0LT2FK/HU828B/A5U4H6/TX00RK/RVLE1D/4E2B06/T2M1NX/IXET8P/D3GWAL/SLIY4S/TVCH94/K91ZD2/AM2AK0/E4N5F8/VQD9SG/1Z8SFE/L3JBZI/78LN1U/AJ3133	27
											MF	GO:0008092	cytoskeletal protein binding	58/1271	206/21095	8.11821e-24	2.64654e-21	arahy.Tifrunner.gnm2.ann1.CITF9E/arahy.Tifrunner.gnm2.ann1.2070QL/arahy.Tifrunner.gnm2.ann1.L4E7PU/arahy.Tifrunner.gnm2.ann1.10LG66/arahy.Tifrunner.gnm2.ann1.8PC3NJ/arahy.Tifrunner.gnm2.ann1.DN52HN/arahy.Tifrunner.gnm2.ann1.ISPD6P/arahy.Tifrunner.gnm2.ann1.VG9BQH/arahy.Tifrunner.gnm2.ann1.I9YSCG/arahy.Tifrunner.gnm2.ann1.SY4M5M/arahy.Tifrunner.gnm2.ann1.80N2SK/arahy.Tifrunner.gnm2.ann1.LDZ3RE/ara…	CITF9E/2070QL/L4E7PU/10LG66/8PC3NJ/DN52HN/ISPD6P/VG9BQH/I9YSCG/SY4M5M/80N2SK/LDZ3RE/S11XWG/72AJJX/8SID5H/FG1WAN/HXE52Q/X1JPM4/YEWY3A/FW92KJ/4IQ408/NH8KX3/KY6G5X/R4UZW9/X6V3MP/GT6U7J/12RI9F/M8MQLJ/0L3W6A/RA398F/WBR7EV/6MPP0P/03EXEF/R3Y850/ML916E/VUE9H8/IE7ZNS/GJ51RN/SHWV95/5P8G4V/43WYWC/JE30L8/GXD1I8/SE8RA9/S7JP6V/RQV4MD/77JLPP/ZRQ19F/T2EC32/Q869IZ/V9SGYL/UY9GAA/HI90ZC/XHVA8G/SMPN38/85G940/255VJ8/…	58
											MF	GO:0008017	microtubule binding	47/1271	143/21095	1.08941e-22	1.77574e-20	arahy.Tifrunner.gnm2.ann1.CITF9E/arahy.Tifrunner.gnm2.ann1.2070QL/arahy.Tifrunner.gnm2.ann1.8PC3NJ/arahy.Tifrunner.gnm2.ann1.DN52HN/arahy.Tifrunner.gnm2.ann1.ISPD6P/arahy.Tifrunner.gnm2.ann1.VG9BQH/arahy.Tifrunner.gnm2.ann1.I9YSCG/arahy.Tifrunner.gnm2.ann1.80N2SK/arahy.Tifrunner.gnm2.ann1.LDZ3RE/arahy.Tifrunner.gnm2.ann1.S11XWG/arahy.Tifrunner.gnm2.ann1.72AJJX/arahy.Tifrunner.gnm2.ann1.8SID5H/ara…	CITF9E/2070QL/8PC3NJ/DN52HN/ISPD6P/VG9BQH/I9YSCG/80N2SK/LDZ3RE/S11XWG/72AJJX/8SID5H/FG1WAN/HXE52Q/X1JPM4/FW92KJ/NH8KX3/KY6G5X/R4UZW9/X6V3MP/GT6U7J/12RI9F/M8MQLJ/0L3W6A/RA398F/WBR7EV/6MPP0P/R3Y850/VUE9H8/IE7ZNS/GJ51RN/SHWV95/43WYWC/JE30L8/GXD1I8/S7JP6V/RQV4MD/77JLPP/T2EC32/Q869IZ/V9SGYL/UY9GAA/HI90ZC/SMPN38/85G940/255VJ8/IRA02K	47
											MF	GO:0003777	microtubule motor activity	43/1271	121/21095	2.13206e-22	2.31684e-20	arahy.Tifrunner.gnm2.ann1.CITF9E/arahy.Tifrunner.gnm2.ann1.2070QL/arahy.Tifrunner.gnm2.ann1.8PC3NJ/arahy.Tifrunner.gnm2.ann1.DN52HN/arahy.Tifrunner.gnm2.ann1.ISPD6P/arahy.Tifrunner.gnm2.ann1.VG9BQH/arahy.Tifrunner.gnm2.ann1.I9YSCG/arahy.Tifrunner.gnm2.ann1.80N2SK/arahy.Tifrunner.gnm2.ann1.LDZ3RE/arahy.Tifrunner.gnm2.ann1.S11XWG/arahy.Tifrunner.gnm2.ann1.72AJJX/arahy.Tifrunner.gnm2.ann1.FG1WAN/ara…	CITF9E/2070QL/8PC3NJ/DN52HN/ISPD6P/VG9BQH/I9YSCG/80N2SK/LDZ3RE/S11XWG/72AJJX/FG1WAN/X1JPM4/FW92KJ/NH8KX3/KY6G5X/R4UZW9/X6V3MP/GT6U7J/12RI9F/M8MQLJ/0L3W6A/RA398F/WBR7EV/6MPP0P/R3Y850/VUE9H8/IE7ZNS/GJ51RN/SHWV95/43WYWC/GXD1I8/S7JP6V/RQV4MD/77JLPP/T2EC32/Q869IZ/V9SGYL/UY9GAA/SMPN38/85G940/255VJ8/IRA02K	43
											MF	GO:0015631	tubulin binding	47/1271	146/21095	2.9589e-22	2.4115e-20	arahy.Tifrunner.gnm2.ann1.CITF9E/arahy.Tifrunner.gnm2.ann1.2070QL/arahy.Tifrunner.gnm2.ann1.8PC3NJ/arahy.Tifrunner.gnm2.ann1.DN52HN/arahy.Tifrunner.gnm2.ann1.ISPD6P/arahy.Tifrunner.gnm2.ann1.VG9BQH/arahy.Tifrunner.gnm2.ann1.I9YSCG/arahy.Tifrunner.gnm2.ann1.80N2SK/arahy.Tifrunner.gnm2.ann1.LDZ3RE/arahy.Tifrunner.gnm2.ann1.S11XWG/arahy.Tifrunner.gnm2.ann1.72AJJX/arahy.Tifrunner.gnm2.ann1.8SID5H/ara…	CITF9E/2070QL/8PC3NJ/DN52HN/ISPD6P/VG9BQH/I9YSCG/80N2SK/LDZ3RE/S11XWG/72AJJX/8SID5H/FG1WAN/HXE52Q/X1JPM4/FW92KJ/NH8KX3/KY6G5X/R4UZW9/X6V3MP/GT6U7J/12RI9F/M8MQLJ/0L3W6A/RA398F/WBR7EV/6MPP0P/R3Y850/VUE9H8/IE7ZNS/GJ51RN/SHWV95/43WYWC/JE30L8/GXD1I8/S7JP6V/RQV4MD/77JLPP/T2EC32/Q869IZ/V9SGYL/UY9GAA/HI90ZC/SMPN38/85G940/255VJ8/IRA02K	47
											MF	GO:0003774	motor activity	43/1271	162/21095	5.91547e-17	3.85689e-15	arahy.Tifrunner.gnm2.ann1.CITF9E/arahy.Tifrunner.gnm2.ann1.2070QL/arahy.Tifrunner.gnm2.ann1.8PC3NJ/arahy.Tifrunner.gnm2.ann1.DN52HN/arahy.Tifrunner.gnm2.ann1.ISPD6P/arahy.Tifrunner.gnm2.ann1.VG9BQH/arahy.Tifrunner.gnm2.ann1.I9YSCG/arahy.Tifrunner.gnm2.ann1.80N2SK/arahy.Tifrunner.gnm2.ann1.LDZ3RE/arahy.Tifrunner.gnm2.ann1.S11XWG/arahy.Tifrunner.gnm2.ann1.72AJJX/arahy.Tifrunner.gnm2.ann1.FG1WAN/ara…	CITF9E/2070QL/8PC3NJ/DN52HN/ISPD6P/VG9BQH/I9YSCG/80N2SK/LDZ3RE/S11XWG/72AJJX/FG1WAN/X1JPM4/FW92KJ/NH8KX3/KY6G5X/R4UZW9/X6V3MP/GT6U7J/12RI9F/M8MQLJ/0L3W6A/RA398F/WBR7EV/6MPP0P/R3Y850/VUE9H8/IE7ZNS/GJ51RN/SHWV95/43WYWC/GXD1I8/S7JP6V/RQV4MD/77JLPP/T2EC32/Q869IZ/V9SGYL/UY9GAA/SMPN38/85G940/255VJ8/IRA02K	43
											MF	GO:0008236	serine-type peptidase activity	38/1271	261/21095	4.05711e-07	1.88945e-05	arahy.Tifrunner.gnm2.ann1.996MJR/arahy.Tifrunner.gnm2.ann1.FJ0G75/arahy.Tifrunner.gnm2.ann1.FG61NG/arahy.Tifrunner.gnm2.ann1.ZFQ2FP/arahy.Tifrunner.gnm2.ann1.K2M25G/arahy.Tifrunner.gnm2.ann1.XXUZ88/arahy.Tifrunner.gnm2.ann1.YCI8SI/arahy.Tifrunner.gnm2.ann1.N09E78/arahy.Tifrunner.gnm2.ann1.7CU32D/arahy.Tifrunner.gnm2.ann1.QQMU69/arahy.Tifrunner.gnm2.ann1.B3EQNC/arahy.Tifrunner.gnm2.ann1.GLW41G/ara…	996MJR/FJ0G75/FG61NG/ZFQ2FP/K2M25G/XXUZ88/YCI8SI/N09E78/7CU32D/QQMU69/B3EQNC/GLW41G/8THP1T/AX86KU/XJ8JS0/J106XQ/DD5I6P/DV6GD6/KJ15H2/R1HH90/1Z7E6G/GBIZ4M/Z3CHX1/IDW9FH/VC2YE4/KDA1VZ/V0RRMI/X6JA7U/SDSH2P/NS3ZLY/88J6KY/4I2UMQ/LX0UPC/BKK20Z/Z306F9/W8QXVR/44LUVX/95WSNN	38
											MF	GO:0017171	serine hydrolase activity	38/1271	261/21095	4.05711e-07	1.88945e-05	arahy.Tifrunner.gnm2.ann1.996MJR/arahy.Tifrunner.gnm2.ann1.FJ0G75/arahy.Tifrunner.gnm2.ann1.FG61NG/arahy.Tifrunner.gnm2.ann1.ZFQ2FP/arahy.Tifrunner.gnm2.ann1.K2M25G/arahy.Tifrunner.gnm2.ann1.XXUZ88/arahy.Tifrunner.gnm2.ann1.YCI8SI/arahy.Tifrunner.gnm2.ann1.N09E78/arahy.Tifrunner.gnm2.ann1.7CU32D/arahy.Tifrunner.gnm2.ann1.QQMU69/arahy.Tifrunner.gnm2.ann1.B3EQNC/arahy.Tifrunner.gnm2.ann1.GLW41G/ara…	996MJR/FJ0G75/FG61NG/ZFQ2FP/K2M25G/XXUZ88/YCI8SI/N09E78/7CU32D/QQMU69/B3EQNC/GLW41G/8THP1T/AX86KU/XJ8JS0/J106XQ/DD5I6P/DV6GD6/KJ15H2/R1HH90/1Z7E6G/GBIZ4M/Z3CHX1/IDW9FH/VC2YE4/KDA1VZ/V0RRMI/X6JA7U/SDSH2P/NS3ZLY/88J6KY/4I2UMQ/LX0UPC/BKK20Z/Z306F9/W8QXVR/44LUVX/95WSNN	38
											MF	GO:0016853	isomerase activity	30/1271	203/21095	4.81925e-06	0.000196384	arahy.Tifrunner.gnm2.ann1.C8MR0W/arahy.Tifrunner.gnm2.ann1.SNS0I7/arahy.Tifrunner.gnm2.ann1.4HU4LR/arahy.Tifrunner.gnm2.ann1.XZ8T7F/arahy.Tifrunner.gnm2.ann1.WYW97W/arahy.Tifrunner.gnm2.ann1.D99XSD/arahy.Tifrunner.gnm2.ann1.4539Z2/arahy.Tifrunner.gnm2.ann1.R1F113/arahy.Tifrunner.gnm2.ann1.7243UF/arahy.Tifrunner.gnm2.ann1.7Q0HRU/arahy.Tifrunner.gnm2.ann1.VJQ7J1/arahy.Tifrunner.gnm2.ann1.V9BYJB/ara…	C8MR0W/SNS0I7/4HU4LR/XZ8T7F/WYW97W/D99XSD/4539Z2/R1F113/7243UF/7Q0HRU/VJQ7J1/V9BYJB/1NMA8N/D1YG1E/TT25M1/VJ5EI6/FF7RMB/X554XP/YAGN0V/NCP65V/K3TP8N/S79ATY/TJ3PHW/EPH7QX/MQNW98/ES5MTE/FSAK9D/T1A9DJ/54ZV2T/L7YHKS	30
											MF	GO:0004743	pyruvate kinase activity	8/1271	22/21095	2.53771e-05	0.000752086	arahy.Tifrunner.gnm2.ann1.7I0ZXT/arahy.Tifrunner.gnm2.ann1.UF6CYA/arahy.Tifrunner.gnm2.ann1.5P7LAL/arahy.Tifrunner.gnm2.ann1.53XZTF/arahy.Tifrunner.gnm2.ann1.HI4HR4/arahy.Tifrunner.gnm2.ann1.YFJB8W/arahy.Tifrunner.gnm2.ann1.R5T3W0/arahy.Tifrunner.gnm2.ann1.05E95R	7I0ZXT/UF6CYA/5P7LAL/53XZTF/HI4HR4/YFJB8W/R5T3W0/05E95R	8
											MF	GO:0030955	potassium ion binding	8/1271	22/21095	2.53771e-05	0.000752086	arahy.Tifrunner.gnm2.ann1.7I0ZXT/arahy.Tifrunner.gnm2.ann1.UF6CYA/arahy.Tifrunner.gnm2.ann1.5P7LAL/arahy.Tifrunner.gnm2.ann1.53XZTF/arahy.Tifrunner.gnm2.ann1.HI4HR4/arahy.Tifrunner.gnm2.ann1.YFJB8W/arahy.Tifrunner.gnm2.ann1.R5T3W0/arahy.Tifrunner.gnm2.ann1.05E95R	7I0ZXT/UF6CYA/5P7LAL/53XZTF/HI4HR4/YFJB8W/R5T3W0/05E95R	8
											MF	GO:0031420	alkali metal ion binding	8/1271	22/21095	2.53771e-05	0.000752086	arahy.Tifrunner.gnm2.ann1.7I0ZXT/arahy.Tifrunner.gnm2.ann1.UF6CYA/arahy.Tifrunner.gnm2.ann1.5P7LAL/arahy.Tifrunner.gnm2.ann1.53XZTF/arahy.Tifrunner.gnm2.ann1.HI4HR4/arahy.Tifrunner.gnm2.ann1.YFJB8W/arahy.Tifrunner.gnm2.ann1.R5T3W0/arahy.Tifrunner.gnm2.ann1.05E95R	7I0ZXT/UF6CYA/5P7LAL/53XZTF/HI4HR4/YFJB8W/R5T3W0/05E95R	8
											MF	GO:0004634	phosphopyruvate hydratase activity	6/1271	12/21095	3.18781e-05	0.000866021	arahy.Tifrunner.gnm2.ann1.AX840Y/arahy.Tifrunner.gnm2.ann1.86EPEX/arahy.Tifrunner.gnm2.ann1.533ER3/arahy.Tifrunner.gnm2.ann1.LPU4ZQ/arahy.Tifrunner.gnm2.ann1.ELJ55T/arahy.Tifrunner.gnm2.ann1.7M2AWM	AX840Y/86EPEX/533ER3/LPU4ZQ/ELJ55T/7M2AWM	6
											MF	GO:0000287	magnesium ion binding	20/1271	123/21095	4.5054e-05	0.00112982	arahy.Tifrunner.gnm2.ann1.AX840Y/arahy.Tifrunner.gnm2.ann1.86EPEX/arahy.Tifrunner.gnm2.ann1.7I0ZXT/arahy.Tifrunner.gnm2.ann1.533ER3/arahy.Tifrunner.gnm2.ann1.LPU4ZQ/arahy.Tifrunner.gnm2.ann1.XSF16F/arahy.Tifrunner.gnm2.ann1.YWH2YP/arahy.Tifrunner.gnm2.ann1.ELJ55T/arahy.Tifrunner.gnm2.ann1.UF6CYA/arahy.Tifrunner.gnm2.ann1.5P7LAL/arahy.Tifrunner.gnm2.ann1.7M2AWM/arahy.Tifrunner.gnm2.ann1.H76UH5/ara…	AX840Y/86EPEX/7I0ZXT/533ER3/LPU4ZQ/XSF16F/YWH2YP/ELJ55T/UF6CYA/5P7LAL/7M2AWM/H76UH5/53XZTF/HI4HR4/Q4G2HA/YFJB8W/R5T3W0/05E95R/BIV414/85ZU22	20
											MF	GO:0005088	Ras guanyl-nucleotide exchange factor activity	7/1271	19/21095	7.51536e-05	0.00153125	arahy.Tifrunner.gnm2.ann1.EU3L7N/arahy.Tifrunner.gnm2.ann1.ZNW71Q/arahy.Tifrunner.gnm2.ann1.1U7KPM/arahy.Tifrunner.gnm2.ann1.54KEJ7/arahy.Tifrunner.gnm2.ann1.9KE65K/arahy.Tifrunner.gnm2.ann1.EN6SL9/arahy.Tifrunner.gnm2.ann1.JWD65V	EU3L7N/ZNW71Q/1U7KPM/54KEJ7/9KE65K/EN6SL9/JWD65V	7
											MF	GO:0005089	Rho guanyl-nucleotide exchange factor activity	7/1271	19/21095	7.51536e-05	0.00153125	arahy.Tifrunner.gnm2.ann1.EU3L7N/arahy.Tifrunner.gnm2.ann1.ZNW71Q/arahy.Tifrunner.gnm2.ann1.1U7KPM/arahy.Tifrunner.gnm2.ann1.54KEJ7/arahy.Tifrunner.gnm2.ann1.9KE65K/arahy.Tifrunner.gnm2.ann1.EN6SL9/arahy.Tifrunner.gnm2.ann1.JWD65V	EU3L7N/ZNW71Q/1U7KPM/54KEJ7/9KE65K/EN6SL9/JWD65V	7
											MF	GO:0017048	Rho GTPase binding	7/1271	19/21095	7.51536e-05	0.00153125	arahy.Tifrunner.gnm2.ann1.EU3L7N/arahy.Tifrunner.gnm2.ann1.ZNW71Q/arahy.Tifrunner.gnm2.ann1.1U7KPM/arahy.Tifrunner.gnm2.ann1.54KEJ7/arahy.Tifrunner.gnm2.ann1.9KE65K/arahy.Tifrunner.gnm2.ann1.EN6SL9/arahy.Tifrunner.gnm2.ann1.JWD65V	EU3L7N/ZNW71Q/1U7KPM/54KEJ7/9KE65K/EN6SL9/JWD65V	7
											MF	GO:0030599	pectinesterase activity	15/1271	82/21095	0.000101024	0.00193729	arahy.Tifrunner.gnm2.ann1.1YW1H4/arahy.Tifrunner.gnm2.ann1.MY5CGZ/arahy.Tifrunner.gnm2.ann1.LDSG15/arahy.Tifrunner.gnm2.ann1.Y7SLGU/arahy.Tifrunner.gnm2.ann1.541QKW/arahy.Tifrunner.gnm2.ann1.0LT2FK/arahy.Tifrunner.gnm2.ann1.HU828B/arahy.Tifrunner.gnm2.ann1.RVLE1D/arahy.Tifrunner.gnm2.ann1.4E2B06/arahy.Tifrunner.gnm2.ann1.SLIY4S/arahy.Tifrunner.gnm2.ann1.TVCH94/arahy.Tifrunner.gnm2.ann1.E4N5F8/ara…	1YW1H4/MY5CGZ/LDSG15/Y7SLGU/541QKW/0LT2FK/HU828B/RVLE1D/4E2B06/SLIY4S/TVCH94/E4N5F8/VQD9SG/L3JBZI/78LN1U	15
											MF	GO:0003924	GTPase activity	15/1271	89/21095	0.000260548	0.00471881	arahy.Tifrunner.gnm2.ann1.JS2UUQ/arahy.Tifrunner.gnm2.ann1.WA13PC/arahy.Tifrunner.gnm2.ann1.JC6E3B/arahy.Tifrunner.gnm2.ann1.22FGPV/arahy.Tifrunner.gnm2.ann1.6RPN1M/arahy.Tifrunner.gnm2.ann1.1HBP31/arahy.Tifrunner.gnm2.ann1.DIS46Y/arahy.Tifrunner.gnm2.ann1.Q7S17V/arahy.Tifrunner.gnm2.ann1.X7UXQY/arahy.Tifrunner.gnm2.ann1.4VL9ZK/arahy.Tifrunner.gnm2.ann1.SB0DTV/arahy.Tifrunner.gnm2.ann1.C4UQ0G/ara…	JS2UUQ/WA13PC/JC6E3B/22FGPV/6RPN1M/1HBP31/DIS46Y/Q7S17V/X7UXQY/4VL9ZK/SB0DTV/C4UQ0G/4MH8P5/LY3YQX/C665MH	15
											MF	GO:0070008	serine-type exopeptidase activity	17/1271	113/21095	0.000423528	0.00726684	arahy.Tifrunner.gnm2.ann1.996MJR/arahy.Tifrunner.gnm2.ann1.FG61NG/arahy.Tifrunner.gnm2.ann1.XXUZ88/arahy.Tifrunner.gnm2.ann1.YCI8SI/arahy.Tifrunner.gnm2.ann1.QQMU69/arahy.Tifrunner.gnm2.ann1.8THP1T/arahy.Tifrunner.gnm2.ann1.DD5I6P/arahy.Tifrunner.gnm2.ann1.DV6GD6/arahy.Tifrunner.gnm2.ann1.KJ15H2/arahy.Tifrunner.gnm2.ann1.1Z7E6G/arahy.Tifrunner.gnm2.ann1.KDA1VZ/arahy.Tifrunner.gnm2.ann1.V0RRMI/ara…	996MJR/FG61NG/XXUZ88/YCI8SI/QQMU69/8THP1T/DD5I6P/DV6GD6/KJ15H2/1Z7E6G/KDA1VZ/V0RRMI/X6JA7U/NS3ZLY/88J6KY/LX0UPC/44LUVX	17
											MF	GO:0004185	serine-type carboxypeptidase activity	16/1271	104/21095	0.000479601	0.00755452	arahy.Tifrunner.gnm2.ann1.996MJR/arahy.Tifrunner.gnm2.ann1.FG61NG/arahy.Tifrunner.gnm2.ann1.XXUZ88/arahy.Tifrunner.gnm2.ann1.YCI8SI/arahy.Tifrunner.gnm2.ann1.QQMU69/arahy.Tifrunner.gnm2.ann1.8THP1T/arahy.Tifrunner.gnm2.ann1.DD5I6P/arahy.Tifrunner.gnm2.ann1.DV6GD6/arahy.Tifrunner.gnm2.ann1.KJ15H2/arahy.Tifrunner.gnm2.ann1.1Z7E6G/arahy.Tifrunner.gnm2.ann1.KDA1VZ/arahy.Tifrunner.gnm2.ann1.X6JA7U/ara…	996MJR/FG61NG/XXUZ88/YCI8SI/QQMU69/8THP1T/DD5I6P/DV6GD6/KJ15H2/1Z7E6G/KDA1VZ/X6JA7U/NS3ZLY/88J6KY/LX0UPC/44LUVX	16
											MF	GO:0005085	guanyl-nucleotide exchange factor activity	8/1271	32/21095	0.000486641	0.00755452	arahy.Tifrunner.gnm2.ann1.EU3L7N/arahy.Tifrunner.gnm2.ann1.ZNW71Q/arahy.Tifrunner.gnm2.ann1.1U7KPM/arahy.Tifrunner.gnm2.ann1.54KEJ7/arahy.Tifrunner.gnm2.ann1.W1RKBH/arahy.Tifrunner.gnm2.ann1.9KE65K/arahy.Tifrunner.gnm2.ann1.EN6SL9/arahy.Tifrunner.gnm2.ann1.JWD65V	EU3L7N/ZNW71Q/1U7KPM/54KEJ7/W1RKBH/9KE65K/EN6SL9/JWD65V	8
											MF	GO:0004252	serine-type endopeptidase activity	18/1271	127/21095	0.00060766	0.00826917	arahy.Tifrunner.gnm2.ann1.FJ0G75/arahy.Tifrunner.gnm2.ann1.7CU32D/arahy.Tifrunner.gnm2.ann1.B3EQNC/arahy.Tifrunner.gnm2.ann1.GLW41G/arahy.Tifrunner.gnm2.ann1.AX86KU/arahy.Tifrunner.gnm2.ann1.J106XQ/arahy.Tifrunner.gnm2.ann1.R1HH90/arahy.Tifrunner.gnm2.ann1.GBIZ4M/arahy.Tifrunner.gnm2.ann1.Z3CHX1/arahy.Tifrunner.gnm2.ann1.IDW9FH/arahy.Tifrunner.gnm2.ann1.VC2YE4/arahy.Tifrunner.gnm2.ann1.V0RRMI/ara…	FJ0G75/7CU32D/B3EQNC/GLW41G/AX86KU/J106XQ/R1HH90/GBIZ4M/Z3CHX1/IDW9FH/VC2YE4/V0RRMI/SDSH2P/4I2UMQ/BKK20Z/Z306F9/W8QXVR/95WSNN	18
											MF	GO:0017016	Ras GTPase binding	8/1271	33/21095	0.000608773	0.00826917	arahy.Tifrunner.gnm2.ann1.EU3L7N/arahy.Tifrunner.gnm2.ann1.ZNW71Q/arahy.Tifrunner.gnm2.ann1.1U7KPM/arahy.Tifrunner.gnm2.ann1.54KEJ7/arahy.Tifrunner.gnm2.ann1.9KE65K/arahy.Tifrunner.gnm2.ann1.EN6SL9/arahy.Tifrunner.gnm2.ann1.A78PMJ/arahy.Tifrunner.gnm2.ann1.JWD65V	EU3L7N/ZNW71Q/1U7KPM/54KEJ7/9KE65K/EN6SL9/A78PMJ/JWD65V	8
											MF	GO:0031267	small GTPase binding	8/1271	33/21095	0.000608773	0.00826917	arahy.Tifrunner.gnm2.ann1.EU3L7N/arahy.Tifrunner.gnm2.ann1.ZNW71Q/arahy.Tifrunner.gnm2.ann1.1U7KPM/arahy.Tifrunner.gnm2.ann1.54KEJ7/arahy.Tifrunner.gnm2.ann1.9KE65K/arahy.Tifrunner.gnm2.ann1.EN6SL9/arahy.Tifrunner.gnm2.ann1.A78PMJ/arahy.Tifrunner.gnm2.ann1.JWD65V	EU3L7N/ZNW71Q/1U7KPM/54KEJ7/9KE65K/EN6SL9/A78PMJ/JWD65V	8
											MF	GO:0004180	carboxypeptidase activity	16/1271	108/21095	0.000733984	0.00957116	arahy.Tifrunner.gnm2.ann1.996MJR/arahy.Tifrunner.gnm2.ann1.FG61NG/arahy.Tifrunner.gnm2.ann1.XXUZ88/arahy.Tifrunner.gnm2.ann1.YCI8SI/arahy.Tifrunner.gnm2.ann1.QQMU69/arahy.Tifrunner.gnm2.ann1.8THP1T/arahy.Tifrunner.gnm2.ann1.DD5I6P/arahy.Tifrunner.gnm2.ann1.DV6GD6/arahy.Tifrunner.gnm2.ann1.KJ15H2/arahy.Tifrunner.gnm2.ann1.1Z7E6G/arahy.Tifrunner.gnm2.ann1.KDA1VZ/arahy.Tifrunner.gnm2.ann1.X6JA7U/ara…	996MJR/FG61NG/XXUZ88/YCI8SI/QQMU69/8THP1T/DD5I6P/DV6GD6/KJ15H2/1Z7E6G/KDA1VZ/X6JA7U/NS3ZLY/88J6KY/LX0UPC/44LUVX	16
											MF	GO:0003779	actin binding	11/1271	60/21095	0.000813285	0.0101973	arahy.Tifrunner.gnm2.ann1.L4E7PU/arahy.Tifrunner.gnm2.ann1.10LG66/arahy.Tifrunner.gnm2.ann1.SY4M5M/arahy.Tifrunner.gnm2.ann1.YEWY3A/arahy.Tifrunner.gnm2.ann1.4IQ408/arahy.Tifrunner.gnm2.ann1.03EXEF/arahy.Tifrunner.gnm2.ann1.ML916E/arahy.Tifrunner.gnm2.ann1.5P8G4V/arahy.Tifrunner.gnm2.ann1.SE8RA9/arahy.Tifrunner.gnm2.ann1.ZRQ19F/arahy.Tifrunner.gnm2.ann1.XHVA8G	L4E7PU/10LG66/SY4M5M/YEWY3A/4IQ408/03EXEF/ML916E/5P8G4V/SE8RA9/ZRQ19F/XHVA8G	11
											MF	GO:0016717	oxidoreductase activity, acting on paired donors, with oxidation of a pair of donors resulting in the reduction of molecular oxygen to two molecules of water	6/1271	20/21095	0.000880756	0.0106343	arahy.Tifrunner.gnm2.ann1.BR0SNA/arahy.Tifrunner.gnm2.ann1.42CZAS/arahy.Tifrunner.gnm2.ann1.BY45PL/arahy.Tifrunner.gnm2.ann1.8TPQ4A/arahy.Tifrunner.gnm2.ann1.E24IL6/arahy.Tifrunner.gnm2.ann1.40PHQK	BR0SNA/42CZAS/BY45PL/8TPQ4A/E24IL6/40PHQK	6
											MF	GO:0042132	fructose 1,6-bisphosphate 1-phosphatase activity	5/1271	14/21095	0.000997081	0.0116089	arahy.Tifrunner.gnm2.ann1.3T33KS/arahy.Tifrunner.gnm2.ann1.MSB8QE/arahy.Tifrunner.gnm2.ann1.TGU55E/arahy.Tifrunner.gnm2.ann1.EZF9IN/arahy.Tifrunner.gnm2.ann1.M6YT3U	3T33KS/MSB8QE/TGU55E/EZF9IN/M6YT3U	5
											MF	GO:0016860	intramolecular oxidoreductase activity	6/1271	21/21095	0.0011707	0.0131602	arahy.Tifrunner.gnm2.ann1.4HU4LR/arahy.Tifrunner.gnm2.ann1.XZ8T7F/arahy.Tifrunner.gnm2.ann1.D99XSD/arahy.Tifrunner.gnm2.ann1.R1F113/arahy.Tifrunner.gnm2.ann1.V9BYJB/arahy.Tifrunner.gnm2.ann1.X554XP	4HU4LR/XZ8T7F/D99XSD/R1F113/V9BYJB/X554XP	6
											MF	GO:0016903	oxidoreductase activity, acting on the aldehyde or oxo group of donors	9/1271	46/21095	0.00147991	0.0155629	arahy.Tifrunner.gnm2.ann1.QHP0ED/arahy.Tifrunner.gnm2.ann1.YH7XEC/arahy.Tifrunner.gnm2.ann1.VRBE94/arahy.Tifrunner.gnm2.ann1.YL3Z6V/arahy.Tifrunner.gnm2.ann1.FN6RIW/arahy.Tifrunner.gnm2.ann1.BA5EUQ/arahy.Tifrunner.gnm2.ann1.VQ9M9S/arahy.Tifrunner.gnm2.ann1.BQ53C9/arahy.Tifrunner.gnm2.ann1.I4THJE	QHP0ED/YH7XEC/VRBE94/YL3Z6V/FN6RIW/BA5EUQ/VQ9M9S/BQ53C9/I4THJE	9
											MF	GO:0051020	GTPase binding	9/1271	46/21095	0.00147991	0.0155629	arahy.Tifrunner.gnm2.ann1.EU3L7N/arahy.Tifrunner.gnm2.ann1.ZNW71Q/arahy.Tifrunner.gnm2.ann1.1U7KPM/arahy.Tifrunner.gnm2.ann1.54KEJ7/arahy.Tifrunner.gnm2.ann1.W1RKBH/arahy.Tifrunner.gnm2.ann1.9KE65K/arahy.Tifrunner.gnm2.ann1.EN6SL9/arahy.Tifrunner.gnm2.ann1.A78PMJ/arahy.Tifrunner.gnm2.ann1.JWD65V	EU3L7N/ZNW71Q/1U7KPM/54KEJ7/W1RKBH/9KE65K/EN6SL9/A78PMJ/JWD65V	9
											MF	GO:0016872	intramolecular lyase activity	5/1271	16/21095	0.00196626	0.0200313	arahy.Tifrunner.gnm2.ann1.C8MR0W/arahy.Tifrunner.gnm2.ann1.SNS0I7/arahy.Tifrunner.gnm2.ann1.WYW97W/arahy.Tifrunner.gnm2.ann1.VJQ7J1/arahy.Tifrunner.gnm2.ann1.TJ3PHW	C8MR0W/SNS0I7/WYW97W/VJQ7J1/TJ3PHW	5
											MF	GO:0008238	exopeptidase activity	17/1271	131/21095	0.00226752	0.0224004	arahy.Tifrunner.gnm2.ann1.996MJR/arahy.Tifrunner.gnm2.ann1.FG61NG/arahy.Tifrunner.gnm2.ann1.XXUZ88/arahy.Tifrunner.gnm2.ann1.YCI8SI/arahy.Tifrunner.gnm2.ann1.QQMU69/arahy.Tifrunner.gnm2.ann1.8THP1T/arahy.Tifrunner.gnm2.ann1.DD5I6P/arahy.Tifrunner.gnm2.ann1.DV6GD6/arahy.Tifrunner.gnm2.ann1.KJ15H2/arahy.Tifrunner.gnm2.ann1.1Z7E6G/arahy.Tifrunner.gnm2.ann1.KDA1VZ/arahy.Tifrunner.gnm2.ann1.V0RRMI/ara…	996MJR/FG61NG/XXUZ88/YCI8SI/QQMU69/8THP1T/DD5I6P/DV6GD6/KJ15H2/1Z7E6G/KDA1VZ/V0RRMI/X6JA7U/NS3ZLY/88J6KY/LX0UPC/44LUVX	17
											MF	GO:0016620	oxidoreductase activity, acting on the aldehyde or oxo group of donors, NAD or NADP as acceptor	7/1271	32/21095	0.00252183	0.0241799	arahy.Tifrunner.gnm2.ann1.QHP0ED/arahy.Tifrunner.gnm2.ann1.YH7XEC/arahy.Tifrunner.gnm2.ann1.VRBE94/arahy.Tifrunner.gnm2.ann1.YL3Z6V/arahy.Tifrunner.gnm2.ann1.FN6RIW/arahy.Tifrunner.gnm2.ann1.BA5EUQ/arahy.Tifrunner.gnm2.ann1.BQ53C9	QHP0ED/YH7XEC/VRBE94/YL3Z6V/FN6RIW/BA5EUQ/BQ53C9	7
											MF	GO:0016861	intramolecular oxidoreductase activity, interconverting aldoses and ketoses	5/1271	17/21095	0.00264856	0.0246694	arahy.Tifrunner.gnm2.ann1.4HU4LR/arahy.Tifrunner.gnm2.ann1.XZ8T7F/arahy.Tifrunner.gnm2.ann1.D99XSD/arahy.Tifrunner.gnm2.ann1.R1F113/arahy.Tifrunner.gnm2.ann1.V9BYJB	4HU4LR/XZ8T7F/D99XSD/R1F113/V9BYJB	5
											MF	GO:0019203	carbohydrate phosphatase activity	5/1271	18/21095	0.00348721	0.0307251	arahy.Tifrunner.gnm2.ann1.3T33KS/arahy.Tifrunner.gnm2.ann1.MSB8QE/arahy.Tifrunner.gnm2.ann1.TGU55E/arahy.Tifrunner.gnm2.ann1.EZF9IN/arahy.Tifrunner.gnm2.ann1.M6YT3U	3T33KS/MSB8QE/TGU55E/EZF9IN/M6YT3U	5
											MF	GO:0050308	sugar-phosphatase activity	5/1271	18/21095	0.00348721	0.0307251	arahy.Tifrunner.gnm2.ann1.3T33KS/arahy.Tifrunner.gnm2.ann1.MSB8QE/arahy.Tifrunner.gnm2.ann1.TGU55E/arahy.Tifrunner.gnm2.ann1.EZF9IN/arahy.Tifrunner.gnm2.ann1.M6YT3U	3T33KS/MSB8QE/TGU55E/EZF9IN/M6YT3U	5
											MF	GO:0005544	calcium-dependent phospholipid binding	5/1271	19/21095	0.00450071	0.0386113	arahy.Tifrunner.gnm2.ann1.HBJI5Q/arahy.Tifrunner.gnm2.ann1.47PCZJ/arahy.Tifrunner.gnm2.ann1.KS7J3Q/arahy.Tifrunner.gnm2.ann1.5PC6AH/arahy.Tifrunner.gnm2.ann1.CCZM0J	HBJI5Q/47PCZJ/KS7J3Q/5PC6AH/CCZM0J	5
											MF	GO:0005507	copper ion binding	12/1271	86/21095	0.00532373	0.0445009	arahy.Tifrunner.gnm2.ann1.05RG55/arahy.Tifrunner.gnm2.ann1.KPK81W/arahy.Tifrunner.gnm2.ann1.8SQ1RZ/arahy.Tifrunner.gnm2.ann1.UC0Y85/arahy.Tifrunner.gnm2.ann1.PU1FVJ/arahy.Tifrunner.gnm2.ann1.X6CF9Y/arahy.Tifrunner.gnm2.ann1.H3724C/arahy.Tifrunner.gnm2.ann1.5N4QY9/arahy.Tifrunner.gnm2.ann1.0X0ILC/arahy.Tifrunner.gnm2.ann1.V9GJED/arahy.Tifrunner.gnm2.ann1.L85FTG/arahy.Tifrunner.gnm2.ann1.52TI3X	05RG55/KPK81W/8SQ1RZ/UC0Y85/PU1FVJ/X6CF9Y/H3724C/5N4QY9/0X0ILC/V9GJED/L85FTG/52TI3X	12
											MF	GO:0052689	carboxylic ester hydrolase activity	15/1271	120/21095	0.00568325	0.0463185	arahy.Tifrunner.gnm2.ann1.1YW1H4/arahy.Tifrunner.gnm2.ann1.MY5CGZ/arahy.Tifrunner.gnm2.ann1.LDSG15/arahy.Tifrunner.gnm2.ann1.Y7SLGU/arahy.Tifrunner.gnm2.ann1.541QKW/arahy.Tifrunner.gnm2.ann1.0LT2FK/arahy.Tifrunner.gnm2.ann1.HU828B/arahy.Tifrunner.gnm2.ann1.RVLE1D/arahy.Tifrunner.gnm2.ann1.4E2B06/arahy.Tifrunner.gnm2.ann1.SLIY4S/arahy.Tifrunner.gnm2.ann1.TVCH94/arahy.Tifrunner.gnm2.ann1.E4N5F8/ara…	1YW1H4/MY5CGZ/LDSG15/Y7SLGU/541QKW/0LT2FK/HU828B/RVLE1D/4E2B06/SLIY4S/TVCH94/E4N5F8/VQD9SG/L3JBZI/78LN1U	15
											MF	GO:0004332	fructose-bisphosphate aldolase activity	4/1271	13/21095	0.00604513	0.0480661	arahy.Tifrunner.gnm2.ann1.SFW5N9/arahy.Tifrunner.gnm2.ann1.LI5GRW/arahy.Tifrunner.gnm2.ann1.LMZT46/arahy.Tifrunner.gnm2.ann1.C9QL2M	SFW5N9/LI5GRW/LMZT46/C9QL2M	4

## Sheet: L3SvsD3S_KEGGenrich_significant
Upregulation_L3SvsD3S_KEGGenrich_significant											Downregulation_L3SvsD3S_KEGGenrich_significant
KEGGID	Description	GeneRatio	BgRatio	pvalue	padj	geneID	geneName	keggID	Count		KEGGID	Description	GeneRatio	BgRatio	pvalue	padj	geneID	geneName	keggID	Count
aip04626	Plant-pathogen interaction	25/198	177/4575	9.95601e-08	9.45821e-06	arahy.Tifrunner.gnm2.ann1.AF4FIK/arahy.Tifrunner.gnm2.ann1.4KXQ87/arahy.Tifrunner.gnm2.ann1.ZT4MYH/arahy.Tifrunner.gnm2.ann1.ADL7PQ/arahy.Tifrunner.gnm2.ann1.0IH89K/arahy.Tifrunner.gnm2.ann1.A9N57E/arahy.Tifrunner.gnm2.ann1.Q75YW2/arahy.Tifrunner.gnm2.ann1.EJ82H8/arahy.Tifrunner.gnm2.ann1.XUAL01/arahy.Tifrunner.gnm2.ann1.H7PRHK/arahy.Tifrunner.gnm2.ann1.R5RNX8/arahy.Tifrunner.gnm2.ann1.TT8CUF/ara…	AF4FIK/4KXQ87/ZT4MYH/ADL7PQ/0IH89K/A9N57E/Q75YW2/EJ82H8/XUAL01/H7PRHK/R5RNX8/TT8CUF/1645LU/XI5WK7/173LZF/L6WGFW/J8HGUJ/F7NA0C/-/Z602RZ/-/-/Y7XFN8/VGZ3RK/A2IS88	aip:107629170/aip:107630101/aip:107618008/aip:107645286/aip:107643100/aip:107624344/aip:107641683/aip:107605097/aip:107609203/aip:107645534/aip:107643920/aip:107618830/aip:107631945/aip:107618328/aip:107630761/aip:107635423/aip:107633698/aip:107612181/aip:107605250/aip:107625514/aip:107609660/aip:107607452/aip:107635685/aip:107643919/aip:107643922	25		aip00010	Glycolysis / Gluconeogenesis	27/292	130/4575	2.53521e-08	2.34584e-06	arahy.Tifrunner.gnm2.ann1.SFW5N9/arahy.Tifrunner.gnm2.ann1.AX840Y/arahy.Tifrunner.gnm2.ann1.YH7XEC/arahy.Tifrunner.gnm2.ann1.9XY3DG/arahy.Tifrunner.gnm2.ann1.H559FZ/arahy.Tifrunner.gnm2.ann1.YL3Z6V/arahy.Tifrunner.gnm2.ann1.KY59Q5/arahy.Tifrunner.gnm2.ann1.R1F113/arahy.Tifrunner.gnm2.ann1.K3K8ZL/arahy.Tifrunner.gnm2.ann1.ELJ55T/arahy.Tifrunner.gnm2.ann1.SJPB47/arahy.Tifrunner.gnm2.ann1.MSB8QE/ara…	SFW5N9/AX840Y/YH7XEC/9XY3DG/H559FZ/YL3Z6V/KY59Q5/R1F113/K3K8ZL/ELJ55T/SJPB47/MSB8QE/03VRI3/5P7LAL/V9BYJB/HI4HR4/Q4G2HA/TT25M1/R5T3W0/U2K3RD/05E95R/VQ9M9S/SAPW5U/I4THJE/J9WPR7/C9QL2M/54ZV2T	aip:107608810/aip:107648785/aip:107623188/aip:107612893/aip:107622752/aip:107612720/aip:107623434/aip:107606199/aip:107625117/aip:107644723/aip:107639123/aip:107639448/aip:107630187/aip:107618390/aip:107613319/aip:107643290/aip:107623050/aip:107643898/aip:107644906/aip:107618348/aip:107617292/aip:107624360/aip:107617475/aip:107631937/aip:107638660/aip:107648790/aip:107623025	27
aip04075	Plant hormone signal transduction	29/198	241/4575	3.121e-07	1.48248e-05	arahy.Tifrunner.gnm2.ann1.32M24S/arahy.Tifrunner.gnm2.ann1.5RC9P7/arahy.Tifrunner.gnm2.ann1.7FN9BJ/arahy.Tifrunner.gnm2.ann1.J729H0/arahy.Tifrunner.gnm2.ann1.NLIW19/arahy.Tifrunner.gnm2.ann1.8GI8KI/arahy.Tifrunner.gnm2.ann1.5K20PQ/arahy.Tifrunner.gnm2.ann1.65J58R/arahy.Tifrunner.gnm2.ann1.45B7J4/arahy.Tifrunner.gnm2.ann1.UGVD7A/arahy.Tifrunner.gnm2.ann1.Y2W1T6/arahy.Tifrunner.gnm2.ann1.IC82WL/ara…	32M24S/5RC9P7/7FN9BJ/J729H0/NLIW19/8GI8KI/5K20PQ/65J58R/45B7J4/UGVD7A/Y2W1T6/IC82WL/QKV9FM/GIY6CE/C3DRVP/52QCLV/2E9LMX/T2QDAL/2H77W4/DL5MW3/J64Z1K/99WGGU/PE1VQV/VK3CXU/WH4ILY/HN94BD/B3UXLR/25PL5E/Q1XFSF	aip:107626821/aip:107613900/aip:107630125/aip:107608818/aip:107618658/aip:107605253/aip:107630503/aip:107609169/aip:107605358/aip:107609232/aip:107639692/aip:107617992/aip:107646015/aip:107638945/aip:107618522/aip:107631296/aip:107638536/aip:107623293/aip:107617935/aip:107624045/aip:107626100/aip:107645380/aip:107617873/aip:107608932/aip:107630167/aip:107612838/aip:107642186/aip:107635719/aip:107…	29		aip00500	Starch and sucrose metabolism	27/292	134/4575	4.99115e-08	2.34584e-06	arahy.Tifrunner.gnm2.ann1.Y7NYXA/arahy.Tifrunner.gnm2.ann1.48A5Q0/arahy.Tifrunner.gnm2.ann1.RJ5P85/arahy.Tifrunner.gnm2.ann1.L6ZHES/arahy.Tifrunner.gnm2.ann1.GJKP1U/arahy.Tifrunner.gnm2.ann1.PH1SAB/arahy.Tifrunner.gnm2.ann1.VAT0VP/arahy.Tifrunner.gnm2.ann1.ZHBG52/arahy.Tifrunner.gnm2.ann1.ISEH0C/arahy.Tifrunner.gnm2.ann1.R1F113/arahy.Tifrunner.gnm2.ann1.03VRI3/arahy.Tifrunner.gnm2.ann1.TT25M1/ara…	Y7NYXA/48A5Q0/RJ5P85/L6ZHES/GJKP1U/PH1SAB/VAT0VP/ZHBG52/ISEH0C/R1F113/03VRI3/TT25M1/5I7RSC/JMYD5Y/KKSD5Z/5W32PJ/EBDX7F/X49QW6/10EXD2/DE1BNK/41CPL5/IXM19M/XL3619/EC4LZV/40FSM2/F0QQQY/UUZ1A7	aip:107608961/aip:107638632/aip:107636261/aip:107628872/aip:107630591/aip:107624325/aip:107617870/aip:107648820/aip:107609910/aip:107606199/aip:107630187/aip:107643898/aip:107631825/aip:107622571/aip:107638772/aip:107605891/aip:107609822/aip:107631254/aip:107631818/aip:107629462/aip:107609338/aip:107623631/aip:107628841/aip:107610112/aip:107638449/aip:107648026/aip:107635340	27
aip00592	alpha-Linolenic acid metabolism	8/198	40/4575	0.000248638	0.00787353	arahy.Tifrunner.gnm2.ann1.LX1BG3/arahy.Tifrunner.gnm2.ann1.5KWE5R/arahy.Tifrunner.gnm2.ann1.K55J2B/arahy.Tifrunner.gnm2.ann1.C7HVNL/arahy.Tifrunner.gnm2.ann1.QXG3RX/arahy.Tifrunner.gnm2.ann1.E4P4QB/arahy.Tifrunner.gnm2.ann1.H5H05M/arahy.Tifrunner.gnm2.ann1.I2ECPT	LX1BG3/5KWE5R/K55J2B/C7HVNL/QXG3RX/E4P4QB/H5H05M/I2ECPT	aip:107638698/aip:107629758/aip:107625546/aip:107629802/aip:107629823/aip:107645532/aip:107623642/aip:107605716	8		aip01200	Carbon metabolism	38/292	254/4575	4.00068e-07	1.25355e-05	arahy.Tifrunner.gnm2.ann1.SFW5N9/arahy.Tifrunner.gnm2.ann1.AX840Y/arahy.Tifrunner.gnm2.ann1.YH7XEC/arahy.Tifrunner.gnm2.ann1.3PZ9K2/arahy.Tifrunner.gnm2.ann1.9XY3DG/arahy.Tifrunner.gnm2.ann1.5GPW5B/arahy.Tifrunner.gnm2.ann1.YL3Z6V/arahy.Tifrunner.gnm2.ann1.2PPB1V/arahy.Tifrunner.gnm2.ann1.Q65WP5/arahy.Tifrunner.gnm2.ann1.KY59Q5/arahy.Tifrunner.gnm2.ann1.R1F113/arahy.Tifrunner.gnm2.ann1.K3K8ZL/ara…	SFW5N9/AX840Y/YH7XEC/3PZ9K2/9XY3DG/5GPW5B/YL3Z6V/2PPB1V/Q65WP5/KY59Q5/R1F113/K3K8ZL/ELJ55T/Z4GW6S/SJPB47/RH103U/MSB8QE/03VRI3/5P7LAL/EZF9IN/V9BYJB/XQH9IF/XDSK4Z/HI4HR4/A52I0E/3MHK8M/-/R5T3W0/U2K3RD/7FW3W7/05E95R/VQ9M9S/B21894/SAPW5U/I4THJE/B36403/C9QL2M/4JTK6F	aip:107608810/aip:107648785/aip:107623188/aip:107630073/aip:107612893/aip:107617710/aip:107612720/aip:107617294/aip:107634962/aip:107623434/aip:107606199/aip:107625117/aip:107644723/aip:107621508/aip:107639123/aip:107635502/aip:107639448/aip:107630187/aip:107618390/aip:107609320/aip:107613319/aip:107644599/aip:107644029/aip:107643290/aip:107625942/aip:107617237/aip:107635502/aip:107644906/aip:107…	38
aip04016	MAPK signaling pathway - plant	15/198	130/4575	0.000425116	0.0100965	arahy.Tifrunner.gnm2.ann1.AF4FIK/arahy.Tifrunner.gnm2.ann1.J729H0/arahy.Tifrunner.gnm2.ann1.8GI8KI/arahy.Tifrunner.gnm2.ann1.0IH89K/arahy.Tifrunner.gnm2.ann1.EJ82H8/arahy.Tifrunner.gnm2.ann1.XUAL01/arahy.Tifrunner.gnm2.ann1.5K20PQ/arahy.Tifrunner.gnm2.ann1.65J58R/arahy.Tifrunner.gnm2.ann1.45B7J4/arahy.Tifrunner.gnm2.ann1.Y2W1T6/arahy.Tifrunner.gnm2.ann1.C3DRVP/arahy.Tifrunner.gnm2.ann1.52QCLV/ara…	AF4FIK/J729H0/8GI8KI/0IH89K/EJ82H8/XUAL01/5K20PQ/65J58R/45B7J4/Y2W1T6/C3DRVP/52QCLV/2H77W4/WH4ILY/HN94BD	aip:107629170/aip:107608818/aip:107605253/aip:107643100/aip:107605097/aip:107609203/aip:107630503/aip:107609169/aip:107605358/aip:107639692/aip:107618522/aip:107631296/aip:107617935/aip:107630167/aip:107612838	15		aip00941	Flavonoid biosynthesis	10/292	38/4575	9.1542e-05	0.00215124	arahy.Tifrunner.gnm2.ann1.AQ6B1J/arahy.Tifrunner.gnm2.ann1.0FI6RG/arahy.Tifrunner.gnm2.ann1.8F7PE4/arahy.Tifrunner.gnm2.ann1.M05HM0/arahy.Tifrunner.gnm2.ann1.HE8J5U/arahy.Tifrunner.gnm2.ann1.WYW97W/arahy.Tifrunner.gnm2.ann1.AYA1A5/novel.1568/arahy.Tifrunner.gnm2.ann1.K9QGVV/arahy.Tifrunner.gnm2.ann1.TJ3PHW	AQ6B1J/0FI6RG/8F7PE4/M05HM0/HE8J5U/WYW97W/AYA1A5/-/K9QGVV/TJ3PHW	aip:107642984/aip:107629529/aip:107623580/aip:107643784/aip:107622822/aip:107624010/aip:107635198/aip:107604982/aip:107616560/aip:107617316	10
											aip03030	DNA replication	11/292	47/4575	0.000130117	0.0024462	arahy.Tifrunner.gnm2.ann1.N8JZ6F/arahy.Tifrunner.gnm2.ann1.D87PD7/arahy.Tifrunner.gnm2.ann1.YFDY0T/arahy.Tifrunner.gnm2.ann1.I8W9P3/arahy.Tifrunner.gnm2.ann1.1KN0VJ/novel.5092/arahy.Tifrunner.gnm2.ann1.PUR3G8/novel.2316/arahy.Tifrunner.gnm2.ann1.SV5NHS/arahy.Tifrunner.gnm2.ann1.HTD3J8/arahy.Tifrunner.gnm2.ann1.59XDTJ	N8JZ6F/D87PD7/YFDY0T/I8W9P3/1KN0VJ/-/PUR3G8/-/SV5NHS/HTD3J8/59XDTJ	aip:107632280/aip:107639296/aip:107640897/aip:107631513/aip:107646079/aip:107617824/aip:107610722/aip:107617824/aip:107644073/aip:107631977/aip:107642430	11
											aip00030	Pentose phosphate pathway	12/292	59/4575	0.000269932	0.00400054	arahy.Tifrunner.gnm2.ann1.SFW5N9/arahy.Tifrunner.gnm2.ann1.5GPW5B/arahy.Tifrunner.gnm2.ann1.H559FZ/arahy.Tifrunner.gnm2.ann1.2PPB1V/arahy.Tifrunner.gnm2.ann1.R1F113/arahy.Tifrunner.gnm2.ann1.RH103U/arahy.Tifrunner.gnm2.ann1.MSB8QE/arahy.Tifrunner.gnm2.ann1.TT25M1/arahy.Tifrunner.gnm2.ann1.A52I0E/novel.979/arahy.Tifrunner.gnm2.ann1.J9WPR7/arahy.Tifrunner.gnm2.ann1.C9QL2M	SFW5N9/5GPW5B/H559FZ/2PPB1V/R1F113/RH103U/MSB8QE/TT25M1/A52I0E/-/J9WPR7/C9QL2M	aip:107608810/aip:107617710/aip:107622752/aip:107617294/aip:107606199/aip:107635502/aip:107639448/aip:107643898/aip:107625942/aip:107635502/aip:107638660/aip:107648790	12
											aip00196	Photosynthesis - antenna proteins	6/292	16/4575	0.000297912	0.00400054	arahy.Tifrunner.gnm2.ann1.86F2TK/arahy.Tifrunner.gnm2.ann1.RLTX4G/arahy.Tifrunner.gnm2.ann1.NKTC04/arahy.Tifrunner.gnm2.ann1.Q99U9Q/arahy.Tifrunner.gnm2.ann1.AB3H6U/arahy.Tifrunner.gnm2.ann1.14YEDZ	86F2TK/RLTX4G/NKTC04/Q99U9Q/AB3H6U/14YEDZ	aip:107609123/aip:107629493/aip:107625738/aip:107622376/aip:107605833/aip:107613430	6
											aip01230	Biosynthesis of amino acids	27/292	215/4575	0.000454711	0.00534286	arahy.Tifrunner.gnm2.ann1.SFW5N9/arahy.Tifrunner.gnm2.ann1.AX840Y/arahy.Tifrunner.gnm2.ann1.YH7XEC/arahy.Tifrunner.gnm2.ann1.9XY3DG/arahy.Tifrunner.gnm2.ann1.5GPW5B/arahy.Tifrunner.gnm2.ann1.YL3Z6V/arahy.Tifrunner.gnm2.ann1.HUK63J/arahy.Tifrunner.gnm2.ann1.ELJ55T/arahy.Tifrunner.gnm2.ann1.Z4GW6S/arahy.Tifrunner.gnm2.ann1.RS06VI/arahy.Tifrunner.gnm2.ann1.N12FQY/arahy.Tifrunner.gnm2.ann1.5P7LAL/ara…	SFW5N9/AX840Y/YH7XEC/9XY3DG/5GPW5B/YL3Z6V/HUK63J/ELJ55T/Z4GW6S/RS06VI/N12FQY/5P7LAL/K7J832/V9BYJB/HI4HR4/A52I0E/3MHK8M/R5T3W0/CY60UM/05E95R/Y5JSF1/TYGW7M/B21894/SAPW5U/B36403/C9QL2M/PNM9T4	aip:107608810/aip:107648785/aip:107623188/aip:107612893/aip:107617710/aip:107612720/aip:107639658/aip:107644723/aip:107621508/aip:107645861/aip:107606215/aip:107618390/aip:107639661/aip:107613319/aip:107643290/aip:107625942/aip:107617237/aip:107644906/aip:107609086/aip:107617292/aip:107645860/aip:107646430/aip:107623903/aip:107617475/aip:107643245/aip:107648790/aip:107648443	27
											aip00710	Carbon fixation in photosynthetic organisms	12/292	71/4575	0.00154772	0.0161651	arahy.Tifrunner.gnm2.ann1.SFW5N9/arahy.Tifrunner.gnm2.ann1.YH7XEC/arahy.Tifrunner.gnm2.ann1.3PZ9K2/arahy.Tifrunner.gnm2.ann1.9XY3DG/arahy.Tifrunner.gnm2.ann1.5GPW5B/arahy.Tifrunner.gnm2.ann1.YL3Z6V/arahy.Tifrunner.gnm2.ann1.Q65WP5/arahy.Tifrunner.gnm2.ann1.MSB8QE/arahy.Tifrunner.gnm2.ann1.EZF9IN/arahy.Tifrunner.gnm2.ann1.V9BYJB/arahy.Tifrunner.gnm2.ann1.A52I0E/arahy.Tifrunner.gnm2.ann1.C9QL2M	SFW5N9/YH7XEC/3PZ9K2/9XY3DG/5GPW5B/YL3Z6V/Q65WP5/MSB8QE/EZF9IN/V9BYJB/A52I0E/C9QL2M	aip:107608810/aip:107623188/aip:107630073/aip:107612893/aip:107617710/aip:107612720/aip:107634962/aip:107639448/aip:107609320/aip:107613319/aip:107625942/aip:107648790	12
											aip00061	Fatty acid biosynthesis	9/292	47/4575	0.00245459	0.0230731	arahy.Tifrunner.gnm2.ann1.KJ0WPF/arahy.Tifrunner.gnm2.ann1.X916ZF/arahy.Tifrunner.gnm2.ann1.ML01RA/arahy.Tifrunner.gnm2.ann1.E24IL6/arahy.Tifrunner.gnm2.ann1.58CB50/arahy.Tifrunner.gnm2.ann1.7FW3W7/arahy.Tifrunner.gnm2.ann1.40PBNN/arahy.Tifrunner.gnm2.ann1.MX8U3M/arahy.Tifrunner.gnm2.ann1.YI95N7	KJ0WPF/X916ZF/ML01RA/E24IL6/58CB50/7FW3W7/40PBNN/MX8U3M/YI95N7	aip:107609228/aip:107631512/aip:107628942/aip:107605271/aip:107614128/aip:107644498/aip:107622429/aip:107622774/aip:107639383	9
