# Supplementary material for: Analysis of the Transcriptional Dynamics of Regulatory Genes During Peanut Pod Development Caused by Darkness and Mechanical Stress
Source: Front Plant Sci. 2022 May 26;13:904162. doi: 10.3389/fpls.2022.904162 (PMC9178256; doi:10.3389/fpls.2022.904162)
Supplement: Supplementary Table 7 — The DEGs enriched in circadian rhythm. [file Table_7.XLSX]

## Sheet: circadian rhythm
Gene name	gene_id	DM	D1	D2	D3	L1	L2	L3	D3S	L3S									tf_family
CHS	arahy.CM90T6	0	0.292882	0.155696	0.0937586	2.85173	2.84394	2.62679	0.0523412	0.0595637									-
CHS	arahy.0FI6RG	0.625668	3.48671	1.06927	7.45676	1.12796	0.517449	0.0475908	288.628	58.8382									Chal_sti_synt_N
CHS	arahy.QZN0LQ	0	0.0608146	0	0.0438603	0.0199884	0.0366663	0	1.39206	0.58264									Chal_sti_synt_N
CHS	arahy.LY4YXE	0	0	0.0244815	0	0	0	0	0	0									Chal_sti_synt_N
CHS	arahy.ME0HAD	0	0	0	0.0451992	0	0	0	0	0									Chal_sti_synt_N
CHS	arahy.YS6PIM	1.55068	1.82473	47.5806	48.356	67.2982	19.856	128.669	0	0.215112									Chal_sti_synt_N
CHS	arahy.UKNP9M	15.2837	2.11579	66.5801	38.4563	62.4506	34.9098	87.9788	0.0185139	0.239964									Chal_sti_synt_N
CHS	arahy.R1Z4C8	0.501794	0.0822531	10.4477	7.35792	11.0094	3.53246	35.3062	0	0									Chal_sti_synt_N
CHS	arahy.V739AW	0.0167699	0.448399	11.4936	8.40818	16.5645	4.976	29.951	0	0.0362407									Chal_sti_synt_N
CHS	arahy.F4M9UE	0.241438	0.0590575	2.81096	2.30318	3.52434	0.949321	12.9934	0	0									Chal_sti_synt_N
CHS	arahy.PUDN4D	0.761105	0.0391869	4.92514	6.67768	13.6967	1.78227	11.9287	0	0									Chal_sti_synt_N
CHS	arahy.VU1QU6	0.607902	0.109526	1.89235	3.50925	6.21059	1.43147	10.1929	0	0.0172188									Chal_sti_synt_N
CHS	arahy.YZ4W1Q	5.32419	0.279596	5.22935	3.29326	6.68965	7.11587	7.16954	0	0									Chal_sti_synt_N
CHS	arahy.1B4KK2	0.624364	0.205264	1.18762	1.38707	4.33375	0.648093	1.70341	0	0									Chal_sti_synt_N
CHS	arahy.303ZYM	6.32668	29.3379	62.5365	26.9562	38.4768	30.9815	101.395	0.0605243	0.179675									Chal_sti_synt_N
CHS	arahy.9Q60JN	0.646632	0.181621	7.50204	5.69835	11.2989	4.62166	46.0171	0	0									Chal_sti_synt_N
CHS	arahy.MI4Z30	3.82795	0.427783	14.0553	12.2285	22.3744	5.87195	31.6525	0	0									Chal_sti_synt_N
CHS	arahy.3WH5A3	0.895274	0.393462	12.4209	10.2307	20.4206	5.54245	25.5407	0	0									Chal_sti_synt_N
CHS	arahy.M1C18U	3.77669	0.591255	16.267	7.29662	17.4899	11.9313	22.6417	0	0									Chal_sti_synt_N
CHS	arahy.I6S6H6	0.596188	0.299083	7.08764	4.36499	9.02107	3.29742	22.0296	0	0									Chal_sti_synt_N
CHS	arahy.HC1E0U	0.721103	0.0404939	1.47993	1.05624	2.05521	0.956887	7.01761	0	0									Chal_sti_synt_N
CHS	arahy.JV52YF	0.136985	0.020854	0.66459	0.551468	2.18473	0.48853	4.02105	0	0									Chal_sti_synt_N
CHS	arahy.H6K3LP	0.0164761	0	0.458682	0.11948	1.53408	0.197666	3.5617	0	0									Chal_sti_synt_N
CHS	arahy.I9DV29	0	0	0.0222614	0.0214564	0.0426644	0.0570832	0.0210106	0	0									Chal_sti_synt_N
CK2A	arahy.TSV1ZH	42.642	26.542	29.1775	38.2324	24.8226	22.9388	31.6981	23.5468	28.1683									Pkinase
CK2A	arahy.CJ051S	17.5892	17.1349	18.1788	21.344	15.2332	16.2815	24.5411	16.5277	11.2274									Pkinase
CK2A	arahy.PTQD44	22.397	17.3797	20.4866	22.6268	18.2417	18.0528	22.705	17.4763	19.4382									Pkinase
CK2A	arahy.C8WASZ	21.2083	19.5374	18.083	19.7849	15.7779	20.0895	19.4804	15.9821	23.142									Pkinase
CK2A	arahy.D29P6J	25.0538	20.7316	18.5493	22.276	16.6764	20.1085	19.029	17.4942	22.4024									Pkinase
CK2A	arahy.3RN2EL	5.27721	3.53747	5.60825	6.43465	3.45389	4.70452	6.363	7.3266	8.03292									Pkinase
CK2B	arahy.84UTM8	1.05131	0.952828	0.776811	5.95405	0.695268	1.06989	7.20596	3.08521	2.75961									-
CK2B	arahy.A0XYYU	19.7313	14.1827	21.8164	17.4527	17.8552	18.8585	21.2106	16.3321	16.824									-
CK2B	arahy.2BM1Y5	4.13835	6.28707	4.7788	4.01414	6.06814	5.15527	5.11423	6.53171	6.30316									-
CK2B	arahy.1Q3TB5	0	0	0	0	0	0	0	0	0									-
COP1	novel.5502	1.21559	1.09254	1.3913	1.13464	1.91637	1.74728	1.37424	1.68494	1.8775									-
COP1	arahy.NA6SJF	5.91025	14.4774	13.2026	8.92429	12.6287	6.25966	8.31147	7.93877	6.95861									zf-C3HC4
CRY	arahy.FSP2M7	20.3904	12.9567	19.03	35.0211	10.5805	14.6939	23.9339	17.3132	21.7655									-
CRY	arahy.5JU8JU	35.6582	43.3016	44.89	48.6122	37.063	40.7773	48.3452	41.2055	77.2741									-
ELF3	arahy.MX5F6R	17.5796	17.6958	17.237	13.89	15.6113	19.152	16.6081	19.1945	21.268									-
ELF3	arahy.K5TY51	6.0604	11.722	8.02291	10.4334	8.16953	10.7613	7.32556	11.114	13.4371									-
FT	arahy.VQ1Q3Q	0	0	0	0	0	0	0	0	0									-
GI	arahy.5NL3D9	39.5067	86.6512	87.0644	81.4302	94.6677	50.3903	85.8454	81.1481	86.4733									-
GI	arahy.SZWP5S	34.08	81.3928	68.9388	49.3329	106.206	43.2807	75.9145	58.1392	76.8843									-
HY5	arahy.8U3XLV	0	0.894489	0.278812	0.160096	3.75164	3.98799	4.83971	0.51809	6.49213									bZIP_1
LHY	arahy.J7VJ5I	6.35575	0.633502	3.08507	1.8667	0.569628	0.410991	0.75212	1.41275	0.513253									Myb_DNA-binding
LHY	arahy.GF54Z4	4.1326	0.825584	1.62872	1.87866	0.816075	0.285973	0.722765	0.782451	0.512256									Myb_DNA-binding
phyA	novel.1367	4.19033	2.81032	1.84415	1.72481	2.61628	2.53167	2.42463	1.06684	1.26265									GAF
phyA	arahy.RZF58L	0	0	0	0	0.0419423	0	0	0	0									HATPase_c
phyA	arahy.NNA8KD	36.9669	17.9769	17.6842	26.4024	12.926	14.7369	15.3063	21.4126	21.4507									GAF
phyB	arahy.T2CQE4	3.60119	1.50989	2.71305	2.9598	1.31447	1.91808	1.3487	8.61263	4.72093									GAF
PIF3	arahy.00JV9G	18.6038	42.7969	76.9584	39.4118	51.6826	53.0356	35.2105	22.1589	32.9017									HLH
PIF3	arahy.QKV9FM	45.6951	7.33471	10.6396	15.3331	6.90761	5.91248	6.01442	0.697064	3.52763									HLH
PIF3	arahy.2Y1E4X	0	0	0	0	0	0.0695724	0	0	0.0681671									HLH
PIF3	arahy.IC82WL	10.4583	10.2725	15.9007	13.2524	10.6351	22.767	27.6107	5.65074	12.2922									-
TOC	arahy.2F1UPX	4.18278	30.6909	35.2532	20.347	28.8017	19.7767	27.4417	26.8395	23.2109									-
APRR5	arahy.V64N20	38.9882	28.4123	43.3426	66.1063	34.3941	17.4951	46.3767	31.2186	36.1845									-
APRR5	arahy.Y6ILE8	13.9312	20.6114	31.3003	27.1197	18.5672	6.90402	15.5097	12.0081	15.2791									-
APRR5	arahy.A9G6ZW	9.2604	18.1084	41.7028	36.6749	18.2288	3.58276	27.4147	23.1697	18.2983									Response_reg
APRR3	arahy.A77B5H	91.4563	120.233	122.009	120.312	111.488	75.6762	114.433	72.1071	86.1993									CCT
APRR7	arahy.Z8TZMB	80.0957	61.1407	70.9961	87.6597	60.2336	44.9932	72.4517	56.4795	89.2779									Response_reg
SPA	arahy.S6JTSH	7.3147	8.12969	14.7162	15.9597	7.65121	10.8399	13.6363	8.93471	11.6505									-
SPA	arahy.NZI24B	0.0678219	0.973466	0.611986	0.101214	1.79231	1.55969	1.05106	0.885869	2.06414									-
SPA	arahy.PF3CMY	0.111231	8.71045	10.8209	4.53606	10.8022	4.97268	10.5779	4.71511	3.93974									Pkinase
CHE	arahy.R5BCDI	0	0	0	0	0	0	0	0	0									-
CHE	arahy.W24P9U	26.3463	56.7833	56.6065	92.2554	46.9806	46.4136	69.3568	14.8086	23.0596									TCP
ZTL	arahy.2Q8XNQ	9.53509	10.6075	11.3598	10.5964	10.945	10.6295	15.3721	8.66319	11.2									-
ZTL	arahy.8C30VS	9.09968	10.6592	14.6572	16.2417	8.9713	12.0455	13.2348	12.5701	16.9533									-
ZTL	novel.197	10.5717	9.77466	6.65464	4.94679	7.27731	7.85058	6.21559	7.31496	4.19835									-
ZTL	arahy.SPD1GG	23.2804	35.1186	33.8424	33.7942	30.1759	18.9835	26.4359	24.4929	33.4262									Kelch_2
