# Supplementary material for: Analysis of the Transcriptional Dynamics of Regulatory Genes During Peanut Pod Development Caused by Darkness and Mechanical Stress
Source: Front Plant Sci. 2022 May 26;13:904162. doi: 10.3389/fpls.2022.904162 (PMC9178256; doi:10.3389/fpls.2022.904162)
Supplement: Supplementary Table 8 — The calmodulin-related DEGs identified in this study. [file Table_8.XLSX]

## Sheet: Sheet1
gene_id	DM	D1	D2	D3	L1	L2	L3	D3S	L3S	gene_description
arahy.Tifrunner.gnm2.ann1.V2SWQ9	0.104423	0.205968	0.185877	0.19433	0.269101	0.0195815	0.132522	0.0651993	0.0213842	45 kDa calcium-binding protein
arahy.Tifrunner.gnm2.ann1.CY54UW	13.2345	12.9483	18.1148	24.3318	12.3048	14.3479	25.1506	10.425	22.2099	Calcineurin B-like protein 1
arahy.Tifrunner.gnm2.ann1.JTBN5G	2.9241	6.52623	3.83738	4.11856	6.77906	6.49912	6.78842	3.98261	4.46541	Calcineurin B-like protein 1
arahy.Tifrunner.gnm2.ann1.BHN78N	1.60294	1.42745	1.94352	2.74926	1.54411	2.72725	4.38251	4.68776	7.60003	Calcineurin B-like protein 1
arahy.Tifrunner.gnm2.ann1.AE7BGD	1.16733	4.87063	1.63796	2.1593	3.34411	2.95165	1.66664	2.32172	2.00674	Calcineurin B-like protein 1
arahy.Tifrunner.gnm2.ann1.X51C4T	7.19757	7.90736	8.00262	8.72845	5.97177	7.26585	8.83473	8.27125	10.5041	Calcineurin B-like protein 10
arahy.Tifrunner.gnm2.ann1.I5A7MN	0.0298281	0.123787	0	0.12585	0.0315664	0.0279986	0.479737	0.504229	0.649026	Calcineurin B-like protein 10
arahy.Tifrunner.gnm2.ann1.05WWPI	0	0	0	0	0	0	0	0.0264245	0	Calcineurin B-like protein 10
arahy.Tifrunner.gnm2.ann1.VBMI74	0.086917	0.271176	0.0358705	0	0	0.0300146	0	7.89508	1.61866	Calcineurin B-like protein 3
arahy.Tifrunner.gnm2.ann1.EFU95G	0.128397	0	0	0	0	0	0	2.56865	0.492103	Calcineurin B-like protein 3
arahy.Tifrunner.gnm2.ann1.DT2ZPD	4.75132	3.27052	3.13623	4.22045	2.75328	3.63187	3.12542	2.92914	1.70032	Calcium and calcium/calmodulin-dependent serine/threonine-protein kinase
arahy.Tifrunner.gnm2.ann1.R5AJY0	4.3686	2.41242	2.62024	4.42235	2.42074	3.25528	2.54024	0.774211	0.457364	Calcium and calcium/calmodulin-dependent serine/threonine-protein kinase
arahy.Tifrunner.gnm2.ann1.V3D0DH	7.35542	9.04351	12.6193	10.3232	10.5957	11.5906	11.8424	10.5373	10.2524	Calcium homeostasis endoplasmic reticulum protein
arahy.Tifrunner.gnm2.ann1.Q5NSRJ	5.9191	6.73619	9.99076	7.86868	8.84932	9.20531	10.9761	10.2234	9.56713	Calcium homeostasis endoplasmic reticulum protein
novel.1452	23.6634	27.1263	20.5728	19.9917	27.4116	26.9326	23.0643	19.2709	23.1346	Calcium load-activated calcium channel homolog
arahy.Tifrunner.gnm2.ann1.22965Q	20.2354	21.3931	17.4592	17.7163	23.8412	20.8817	18.9705	19.1059	15.2337	Calcium load-activated calcium channel homolog
arahy.Tifrunner.gnm2.ann1.U32EE0	11.1563	12.6463	12.7239	19.108	9.15824	7.38661	13.9536	13.3954	14.3027	Calcium permeable stress-gated cation channel 1
arahy.Tifrunner.gnm2.ann1.W4Z8DF	4.72186	8.2556	24.8431	19.2621	15.1182	11.5446	19.8802	6.78462	11.4029	Calcium permeable stress-gated cation channel 1
arahy.Tifrunner.gnm2.ann1.W0RD3W	6.12569	7.30951	9.22543	12.0664	5.52752	5.61815	9.19824	12.7944	14.3848	Calcium permeable stress-gated cation channel 1
arahy.Tifrunner.gnm2.ann1.1VR9T8	2.98926	3.69587	14.2317	17.1013	7.95847	4.83467	10.29	7.32535	7.72905	Calcium permeable stress-gated cation channel 1
arahy.Tifrunner.gnm2.ann1.G2HTNH	3.08574	8.75285	3.63019	3.55705	7.21275	4.95892	3.56086	6.4428	6.37863	Calcium permeable stress-gated cation channel 1
arahy.Tifrunner.gnm2.ann1.YFH0AU	1.98733	4.77622	2.47984	2.59464	6.25323	4.19579	3.08977	3.69704	4.07584	Calcium permeable stress-gated cation channel 1
arahy.Tifrunner.gnm2.ann1.4WKV82	1.97338	7.06688	4.14729	3.40734	9.46323	6.44579	5.22211	11.0229	14.3002	Calcium sensing receptor, chloroplastic
arahy.Tifrunner.gnm2.ann1.N2LMFJ	0.995268	4.20444	2.32185	1.0342	4.94757	3.70391	3.51912	9.29878	6.79406	Calcium sensing receptor, chloroplastic
novel.2635	4.65321	3.63878	3.07076	4.10199	2.95236	2.75843	3.44304	3.90793	4.21423	Calcium sensing receptor, chloroplastic
arahy.Tifrunner.gnm2.ann1.K3MAB1	47.1296	46.1918	55.3271	48.0954	38.459	40.4654	59.7837	48.2087	122.528	Calcium uniporter protein 2, mitochondrial
arahy.Tifrunner.gnm2.ann1.B68A3R	26.8739	37.2305	49.0927	36.1715	30.382	34.8581	52.4464	27.2618	74.4045	Calcium uniporter protein 2, mitochondrial
arahy.Tifrunner.gnm2.ann1.H4GRZ1	0	0	0	0	0	0	0	0.104645	0	Calcium uniporter protein 4, mitochondrial
arahy.Tifrunner.gnm2.ann1.Q6GT2S	0	0	0	0	0	0	0	0	0	Calcium uniporter protein 4, mitochondrial
arahy.Tifrunner.gnm2.ann1.NZ11LQ	1.99849	7.80094	5.6482	9.5698	6.73346	3.50793	5.28571	4.56906	4.12278	Calcium uniporter protein 5, mitochondrial
novel.2577	0.153577	0.958391	0.393733	0.43673	0.554529	0.437157	0.21987	0.338611	0.555308	Calcium uniporter protein 5, mitochondrial
arahy.Tifrunner.gnm2.ann1.J9UWEJ	0.163233	0.0191949	0.0371339	0.208312	0.183154	0.0510738	0.142111	0.460072	0.221557	Calcium uniporter protein 5, mitochondrial
arahy.Tifrunner.gnm2.ann1.ECM0DA	0	0	0	0.066241	0	0.0935199	0.16503	0.0437441	0	Calcium uniporter protein 5, mitochondrial
novel.2710	0.216583	0.710473	0.365589	0.799981	0.612837	0.25647	0.484603	0.383669	0.379825	Calcium uniporter protein 6, mitochondrial
arahy.Tifrunner.gnm2.ann1.1CW7CI	2.72979	1.88866	2.31042	2.69026	2.35429	2.56176	3.20664	2.26546	2.69812	Calcium uptake protein 1 homolog, mitochondrial
arahy.Tifrunner.gnm2.ann1.MIVF0X	0.123194	0	0.022767	0.109718	0.0623108	0.238434	0	0.0457036	0	Calcium uptake protein 1 homolog, mitochondrial
arahy.Tifrunner.gnm2.ann1.M80J93	14.8546	12.6799	16.9373	14.4162	10.0713	11.2651	18.0314	9.75278	11.4615	Calcium uptake protein 1, mitochondrial
arahy.Tifrunner.gnm2.ann1.TXDQ7E	2.55566	2.83779	2.95939	2.58005	3.06813	2.67453	3.26537	2.652	2.82993	Calcium uptake protein 1, mitochondrial
arahy.Tifrunner.gnm2.ann1.B8NP97	3.29326	2.30455	3.17897	2.23236	2.64055	2.86037	1.68919	2.08006	2.30347	Calcium uptake protein 1, mitochondrial
arahy.Tifrunner.gnm2.ann1.WYWF3X	2.57576	2.43171	3.45529	2.50027	2.26987	3.02142	2.22373	1.6022	1.60663	Calcium uptake protein 1, mitochondrial
arahy.Tifrunner.gnm2.ann1.FIJ3VG	0.0218943	0.13538	0.111407	0.0461879	0.168393	0.281493	0.716486	0.136355	0.0604089	Calcium uptake protein 1, mitochondrial
arahy.Tifrunner.gnm2.ann1.XS2LAX	0	0	0	0	0	0	0	0	0	Calcium/calmodulin-dependent protein kinase type II subunit beta
arahy.Tifrunner.gnm2.ann1.P86YE8	26.7459	9.09431	13.2313	32.3128	8.65288	7.77715	7.30149	11.3853	12.0601	Calcium/calmodulin-regulated receptor-like kinase 1
arahy.Tifrunner.gnm2.ann1.2QET25	16.8086	9.9441	12.5686	16.3063	9.27493	6.74127	8.55869	5.38503	8.08864	Calcium/calmodulin-regulated receptor-like kinase 1
novel.4678	0.312922	2.18592	0.571686	0.343009	1.65716	0.393354	0.218322	0.309217	0.307567	Calcium/calmodulin-regulated receptor-like kinase 1
arahy.Tifrunner.gnm2.ann1.K3DVGV	0.630586	0.209616	0.353855	0.184974	0.13012	0.19841	0.283043	0	0	Calcium/calmodulin-regulated receptor-like kinase 1
arahy.Tifrunner.gnm2.ann1.SU88Y9	0	0	0	0	0	0	0	0	0	Calcium/calmodulin-regulated receptor-like kinase 1
arahy.Tifrunner.gnm2.ann1.U4ADFF	1.28723	3.0513	15.9752	15.924	12.2749	6.09059	22.5708	0.125487	1.01395	Calcium/calmodulin-regulated receptor-like kinase 2
arahy.Tifrunner.gnm2.ann1.8V4C7Y	5.21149	7.78587	12.5531	10.805	7.56772	11.5625	11.2083	9.30898	9.8746	Calcium/calmodulin-regulated receptor-like kinase 2
arahy.Tifrunner.gnm2.ann1.G4MKTQ	1.58519	3.5391	9.03483	14.9913	8.11277	4.72946	17.7419	0.200454	0.954254	Calcium/calmodulin-regulated receptor-like kinase 2
arahy.Tifrunner.gnm2.ann1.H6HKRS	3.88939	6.59776	8.03808	8.44931	6.58793	9.12188	10.001	5.61425	5.32029	Calcium/calmodulin-regulated receptor-like kinase 2
novel.3446	4.92859	13.267	21.9536	21.9306	20.1057	11.2406	19.7043	12.6139	14.5817	Calcium-binding allergen Ole e 8
arahy.Tifrunner.gnm2.ann1.FXU7F9	23.2725	47.7317	23.1	23.4495	31.9664	19.7627	27.7415	20.7762	23.9851	Calcium-binding mitochondrial carrier protein SCaMC-1
arahy.Tifrunner.gnm2.ann1.GG9A7K	18.5845	38.7945	23.9137	18.6834	33.1927	23.2751	31.5052	23.2837	31.3571	Calcium-binding mitochondrial carrier protein SCaMC-1
arahy.Tifrunner.gnm2.ann1.Z9K4G4	3.78496	8.36739	14.8689	9.6462	14.9097	10.0303	22.7468	5.02307	5.68273	Calcium-binding mitochondrial carrier protein SCaMC-1
arahy.Tifrunner.gnm2.ann1.D5PS1Z	4.57976	5.78575	6.94229	5.6451	6.1339	4.22206	6.87761	7.85272	5.73508	Calcium-binding mitochondrial carrier protein SCaMC-1
arahy.Tifrunner.gnm2.ann1.TBI2J2	1.69306	2.12525	2.3208	2.13916	2.29893	2.4441	3.16295	1.77539	2.01924	Calcium-binding mitochondrial carrier protein SCaMC-1
arahy.Tifrunner.gnm2.ann1.Q30J3K	2.48183	4.97528	12.4425	10.0963	9.09612	6.88081	17.0125	4.25026	3.14044	Calcium-binding mitochondrial carrier protein SCaMC-1-A
arahy.Tifrunner.gnm2.ann1.R5ZZYH	4.09948	5.41422	6.06037	4.63802	5.93885	3.60588	4.47767	3.96193	4.69853	Calcium-binding protein 39
arahy.Tifrunner.gnm2.ann1.8118GS	3.96963	1.91419	3.10725	1.34697	2.98319	1.71965	2.36219	3.35706	3.533	Calcium-binding protein CML24
arahy.Tifrunner.gnm2.ann1.D3D30P	0.412748	1.55105	4.40018	6.59337	2.52544	4.25828	3.77565	0.930082	1.10652	Calcium-binding protein CML37
arahy.Tifrunner.gnm2.ann1.BI1U7J	6.24377	9.416	13.5808	12.3592	7.64608	5.79001	6.63158	1.40763	4.05186	Calcium-binding protein KIC
arahy.Tifrunner.gnm2.ann1.ATM50A	0.668351	8.97584	13.0914	4.4937	15.7782	9.23177	9.53664	0	0.162756	Calcium-binding protein KIC
arahy.Tifrunner.gnm2.ann1.DSV9VH	0.351207	2.50676	3.50809	9.20637	8.83446	1.53595	3.48459	0.185744	0.668803	Calcium-binding protein PBP1
arahy.Tifrunner.gnm2.ann1.RSW943	0.50689	3.19847	0.732173	1.45018	1.66065	0	0.0987193	0.874237	0.855911	Calcium-binding protein PBP1
arahy.Tifrunner.gnm2.ann1.776LRI	0.671425	1.60023	1.08877	1.10166	1.27314	0.439263	0.190802	0	0.0923655	Calcium-binding protein PBP1
arahy.Tifrunner.gnm2.ann1.W23ER8	0.352699	0.210087	0.30781	0	0.0954228	0.273854	0.0987193	0	0	Calcium-binding protein PBP1
arahy.Tifrunner.gnm2.ann1.N8FA69	0.0443625	0.304906	0.103571	0.171037	0.431158	0.146769	0.103678	0	0	Calcium-binding protein PBP1
arahy.Tifrunner.gnm2.ann1.49U33C	0.211337	0.116154	0	0.0600275	0	0	0	0	0	Calcium-binding protein PBP1
arahy.Tifrunner.gnm2.ann1.8ME29W	16.6625	21.1287	16.1734	14.9278	20.2197	13.3451	13.2722	16.8541	11.3563	Calcium-dependent protein kinase
arahy.Tifrunner.gnm2.ann1.FPIZ7V	16.6496	21.2784	20.9604	21.9203	21.5362	14.6873	19.7392	12.1382	9.99036	Calcium-dependent protein kinase 1
arahy.Tifrunner.gnm2.ann1.YT02HX	10.8186	9.08817	24.4188	30.4375	12.1683	10.5668	19.3258	6.5075	8.9549	Calcium-dependent protein kinase 1
arahy.Tifrunner.gnm2.ann1.71QEI5	16.3683	15.5835	20.0111	12.9917	18.5748	17.2822	18.5951	8.51739	9.81633	Calcium-dependent protein kinase 1
arahy.Tifrunner.gnm2.ann1.HY06SH	12.0806	13.0497	14.5143	10.845	14.2768	13.6033	15.6366	7.938	7.38535	Calcium-dependent protein kinase 1
arahy.Tifrunner.gnm2.ann1.U91BEN	0.207458	0.567608	1.13874	4.54142	1.20867	0.435064	2.95781	0.197772	0.309371	Calcium-dependent protein kinase 1
arahy.Tifrunner.gnm2.ann1.D2QNFF	0.336141	0.415008	1.43954	4.46378	1.74403	0.399564	2.57187	0.13354	0.294105	Calcium-dependent protein kinase 1
arahy.Tifrunner.gnm2.ann1.J270P7	5.09145	3.70451	20.1008	13.2652	12.0344	10.0186	17.6983	3.33714	5.63459	Calcium-dependent protein kinase 10
arahy.Tifrunner.gnm2.ann1.J8HGUJ	5.2104	3.73908	16.0037	10.8303	8.64886	9.70376	15.7531	2.16207	4.98005	Calcium-dependent protein kinase 10
arahy.Tifrunner.gnm2.ann1.6MHC1M	7.38061	4.99866	6.81436	9.03576	4.54898	7.07386	8.07655	5.89063	4.75556	Calcium-dependent protein kinase 10
arahy.Tifrunner.gnm2.ann1.961PRY	4.73844	4.42897	5.44721	6.19949	4.20954	6.07228	7.4912	5.09474	4.65227	Calcium-dependent protein kinase 10
arahy.Tifrunner.gnm2.ann1.J8KPK7	0.670865	0.663138	1.76861	1.7285	1.40425	0.712461	3.08543	0.287274	0.296075	Calcium-dependent protein kinase 11
arahy.Tifrunner.gnm2.ann1.HA1G6E	0	0	0	0	0	0	0	0	0	Calcium-dependent protein kinase 11
arahy.Tifrunner.gnm2.ann1.JS3QJH	24.7923	17.7492	17.5309	18.1164	18.281	17.44	12.4069	19.2267	15.7649	Calcium-dependent protein kinase 13
arahy.Tifrunner.gnm2.ann1.RD8T5J	25.944	17.2158	15.0934	19.2258	15.4896	14.8552	11.9785	19.0981	15.083	Calcium-dependent protein kinase 13
arahy.Tifrunner.gnm2.ann1.02U7QK	7.42676	7.23144	7.33495	7.33289	6.1543	5.73211	6.0839	6.29971	6.15808	Calcium-dependent protein kinase 13
arahy.Tifrunner.gnm2.ann1.ME1UG1	7.78707	6.19674	5.18661	4.96358	5.34332	4.94156	4.65114	7.44351	6.80782	Calcium-dependent protein kinase 13
arahy.Tifrunner.gnm2.ann1.25E3MW	1.0156	0.550761	0.790228	0.388786	0.451635	0.471711	0.378238	0.430603	0.773191	Calcium-dependent protein kinase 17
arahy.Tifrunner.gnm2.ann1.57UTND	0.349124	0.452873	0.449085	0.222287	0.319364	0.196077	0.176499	0.30891	0.209929	Calcium-dependent protein kinase 17
arahy.Tifrunner.gnm2.ann1.7095AT	0	0	0.0871644	0	0.0154732	0	0.0500102	0	0	Calcium-dependent protein kinase 17
arahy.Tifrunner.gnm2.ann1.DXAL0M	0	0	0.0583919	0	0.0153162	0.039109	0	0	0	Calcium-dependent protein kinase 17
arahy.Tifrunner.gnm2.ann1.DN608C	9.98275	19.4426	25.5764	16.0502	28.2472	34.6907	40.2345	10.2559	9.91647	Calcium-dependent protein kinase 19
arahy.Tifrunner.gnm2.ann1.6KP4CV	9.09589	13.1097	16.0035	15.2873	21.8052	20.7981	22.8356	6.49199	8.50114	Calcium-dependent protein kinase 19
arahy.Tifrunner.gnm2.ann1.M8Q52W	1.35608	1.62819	2.15742	0.939638	2.03342	2.26039	1.2509	0.80846	0.61825	Calcium-dependent protein kinase 19
arahy.Tifrunner.gnm2.ann1.VS1VIC	0.104905	0.0869588	0.146581	0.134819	0.304189	0.209761	0	0.120621	0.197807	Calcium-dependent protein kinase 2
arahy.Tifrunner.gnm2.ann1.RRQV4B	0.0385577	0.149101	0.0620861	0.222958	0.0220427	0.0562846	0.103583	0.193344	0	Calcium-dependent protein kinase 20
arahy.Tifrunner.gnm2.ann1.DCR2GP	0	0.0423523	0.0633407	0	0	0	0.0207166	0.0220317	0.0191564	Calcium-dependent protein kinase 20
novel.4200	6.13704	2.76316	3.55376	5.26441	1.9001	2.73239	2.91917	3.93206	3.66737	Calcium-dependent protein kinase 20
arahy.Tifrunner.gnm2.ann1.PBHE03	0	0.0224301	0	0.0251644	0.0442336	0.0107969	0	0	0.0423153	Calcium-dependent protein kinase 20
arahy.Tifrunner.gnm2.ann1.0VT33L	3.09166	3.23191	3.21609	3.1139	2.7089	2.8699	3.03331	3.3687	3.88934	Calcium-dependent protein kinase 20
arahy.Tifrunner.gnm2.ann1.015FZL	0	0	0	0	0	0	0	0	0.0106109	Calcium-dependent protein kinase 20
arahy.Tifrunner.gnm2.ann1.2EIF5S	1.03466	0.887315	1.71671	0.34654	4.57822	0.217487	3.09011	0.142018	2.36686	Calcium-dependent protein kinase 28
arahy.Tifrunner.gnm2.ann1.I66G12	0	0	0	0	0	0	0	0.015796	0	Calcium-dependent protein kinase 28
arahy.Tifrunner.gnm2.ann1.P2RW1V	2.48054	13.2326	22.5613	79.9883	39.0957	9.74092	38.145	1.45922	2.821	Calcium-dependent protein kinase 28
arahy.Tifrunner.gnm2.ann1.D2U3E6	3.15825	13.9418	22.1222	80.7006	40.0889	8.21057	33.2091	1.37119	3.15674	Calcium-dependent protein kinase 28
arahy.Tifrunner.gnm2.ann1.MJYQ7R	0.763078	0.58336	0.979496	1.04362	0.523236	1.84746	1.71669	0.505169	0.590807	Calcium-dependent protein kinase 29
arahy.Tifrunner.gnm2.ann1.C0PI6U	0.346573	0	0	0	0	0	0.191338	0.0602221	0.176928	Calcium-dependent protein kinase 3
arahy.Tifrunner.gnm2.ann1.J8TUD1	17.0468	22.4674	38.4323	70.1937	42.0029	18.1544	35.5821	12.7272	17.1128	Calcium-dependent protein kinase 32
arahy.Tifrunner.gnm2.ann1.HK0XZ1	17.8606	21.4705	36.8458	67.2759	45.692	17.9607	37.0906	12.1963	14.7527	Calcium-dependent protein kinase 32
arahy.Tifrunner.gnm2.ann1.F6CHDN	13.4811	17.3918	12.9985	8.97551	17.0208	7.65441	8.61728	7.94868	6.15435	Calcium-dependent protein kinase 33
arahy.Tifrunner.gnm2.ann1.1645LU	11.2433	15.8888	43.9989	39.4139	26.1229	20.9599	46.8378	11.2476	23.896	Calcium-dependent protein kinase 4
arahy.Tifrunner.gnm2.ann1.ZSP0P7	14.1339	15.3419	6.86734	8.66102	11.5917	10.7765	9.13595	51.4272	111.626	Calcium-dependent protein kinase 4
arahy.Tifrunner.gnm2.ann1.SPQ4E9	7.37933	11.5116	25.618	30.2496	18.7585	13.8521	29.3611	7.33163	14.3406	Calcium-dependent protein kinase 4
arahy.Tifrunner.gnm2.ann1.ZT4MYH	10.3607	9.26219	5.01484	8.72612	7.97002	7.01995	4.95716	28.9776	75.7921	Calcium-dependent protein kinase 4
arahy.Tifrunner.gnm2.ann1.C57X19	20.7013	7.60432	11.872	16.8501	6.67211	9.65503	7.66908	11.5027	10.0199	Calcium-dependent protein kinase 5
arahy.Tifrunner.gnm2.ann1.A8HT8J	22.3489	7.94887	10.6259	17.3141	6.63665	9.31546	7.2664	9.55714	9.5051	Calcium-dependent protein kinase 5
arahy.Tifrunner.gnm2.ann1.706LQI	0.0158604	0.254034	0.746875	0.437446	0.256263	0.262565	0.101574	0.272029	0.149986	Calcium-dependent protein kinase 9
arahy.Tifrunner.gnm2.ann1.W1K19V	14.2068	24.8813	30.7916	26.3809	29.1252	30.1414	38.0298	18.7151	20.3995	Calcium-dependent protein kinase SK5
arahy.Tifrunner.gnm2.ann1.H71TAS	11.5201	19.6515	22.3414	20.1178	27.3782	22.9719	27.4733	18.6225	17.131	Calcium-dependent protein kinase SK5
arahy.Tifrunner.gnm2.ann1.2NI645	14.6234	7.62057	7.52456	4.20567	6.42432	6.10727	6.61042	5.30627	3.71935	Calcium-dependent protein kinase SK5
arahy.Tifrunner.gnm2.ann1.3AM325	2.86296	3.32824	2.59044	2.15	2.61129	2.35259	1.46058	13.8336	6.97111	Calcium-dependent protein kinase SK5
arahy.Tifrunner.gnm2.ann1.R94L82	2.30938	3.0184	2.6062	2.24101	3.15873	2.1471	1.82092	7.93486	3.83274	Calcium-dependent protein kinase SK5
arahy.Tifrunner.gnm2.ann1.MRLT1Q	5.37722	6.49304	8.09609	7.39887	6.25689	4.97136	6.44757	4.88418	5.61091	Calcium-transporting ATPase 1, chloroplastic
arahy.Tifrunner.gnm2.ann1.VA97SC	3.43204	5.75467	6.72463	6.43593	6.58671	4.80274	5.60744	4.37465	4.58967	Calcium-transporting ATPase 1, chloroplastic
novel.1253	0	0	0	0	0	0	0	0	0	Calcium-transporting ATPase 1, chloroplastic
arahy.Tifrunner.gnm2.ann1.CG2VMH	258.401	162.009	71.0952	100.788	138.009	111.572	85.2758	94.6332	127.44	Calcium-transporting ATPase 10, plasma membrane-type
arahy.Tifrunner.gnm2.ann1.A74HRV	14.694	14.2754	25.1836	20.5989	17.4917	22.3394	31.3315	13.9833	24.4572	Calcium-transporting ATPase 10, plasma membrane-type
arahy.Tifrunner.gnm2.ann1.KE4T51	9.96315	15.2648	19.5122	18.0964	15.3561	17.9606	23.9471	21.0104	42.6673	Calcium-transporting ATPase 10, plasma membrane-type
arahy.Tifrunner.gnm2.ann1.WPXT30	7.96019	12.9887	10.8959	12.1107	12.1193	12.7922	19.8436	13.2151	26.9306	Calcium-transporting ATPase 10, plasma membrane-type
arahy.Tifrunner.gnm2.ann1.6QQ74H	3.72411	4.49898	4.91928	8.16704	5.9642	3.46902	5.90599	4.77407	8.54405	Calcium-transporting ATPase 10, plasma membrane-type
novel.3828	1.4502	2.72586	8.06971	4.36301	2.68681	2.97902	7.46724	2.81294	3.84633	Calcium-transporting ATPase 10, plasma membrane-type
arahy.Tifrunner.gnm2.ann1.47NBR1	1.04911	0.993461	1.92742	3.71099	2.70795	1.14086	3.81032	0.614333	0.601038	Calcium-transporting ATPase 10, plasma membrane-type
arahy.Tifrunner.gnm2.ann1.TDP3RG	0.121644	0.24481	0.531989	0.218598	0.488415	0.135809	0.362965	0.242908	0.633738	Calcium-transporting ATPase 10, plasma membrane-type
arahy.Tifrunner.gnm2.ann1.RYD0NS	0.252145	0.0407192	0.117002	0.0811662	0	0.0339266	0.0821342	0.1084	0.143207	Calcium-transporting ATPase 10, plasma membrane-type
arahy.Tifrunner.gnm2.ann1.1D3WUK	0	0.0321649	0.0347646	0.108258	0.0317157	0.0581786	0.0752241	0	0	Calcium-transporting ATPase 10, plasma membrane-type
arahy.Tifrunner.gnm2.ann1.74UG6U	0	0	0	0	0	0	0	0	0.112349	Calcium-transporting ATPase 10, plasma membrane-type
arahy.Tifrunner.gnm2.ann1.9D3V7N	0	0	0	0.0292178	0	0	0	0	0	Calcium-transporting ATPase 10, plasma membrane-type
arahy.Tifrunner.gnm2.ann1.NM1Y48	0	0	0	0	0	0	0	0	0	Calcium-transporting ATPase 10, plasma membrane-type
arahy.Tifrunner.gnm2.ann1.5L9Z02	0	0	0	0	0	0	0	0	0	Calcium-transporting ATPase 10, plasma membrane-type
novel.1520	0.606373	2.04833	4.79911	9.09305	4.17761	3.87489	11.7545	0.532734	2.3922	Calcium-transporting ATPase 12, plasma membrane-type
arahy.Tifrunner.gnm2.ann1.Z6E1QU	1.83707	21.2027	43.6254	64.2554	40.282	9.85572	49.2774	2.53769	10.134	Calcium-transporting ATPase 2, plasma membrane-type
novel.1135	1.19581	11.1004	32.3167	46.0827	28.5224	7.37518	36.0162	1.62818	6.73408	Calcium-transporting ATPase 2, plasma membrane-type
arahy.Tifrunner.gnm2.ann1.JGWU85	0.47858	6.51501	14.2387	19.8921	13.6242	3.14761	14.9028	0.667923	2.55476	Calcium-transporting ATPase 2, plasma membrane-type
arahy.Tifrunner.gnm2.ann1.39UCUQ	0	0	0	0	0	0	0	0	0	Calcium-transporting ATPase 2, plasma membrane-type
arahy.Tifrunner.gnm2.ann1.UM0V93	0	0	0	0	0	0	0	0	0	Calcium-transporting ATPase 2, plasma membrane-type
arahy.Tifrunner.gnm2.ann1.NRZN5K	6.51374	6.36727	4.70721	6.30848	5.50094	4.95091	5.3341	8.80198	7.35121	Calcium-transporting ATPase 3, endoplasmic reticulum-type
arahy.Tifrunner.gnm2.ann1.2ZDN53	4.8639	5.20788	4.41365	5.25583	4.69832	4.8193	4.9043	7.7889	5.77405	Calcium-transporting ATPase 3, endoplasmic reticulum-type
arahy.Tifrunner.gnm2.ann1.H4EVKP	23.9049	21.1103	27.5612	27.7907	22.7241	22.945	28.4276	20.6983	21.2318	Calcium-transporting ATPase 4, endoplasmic reticulum-type
arahy.Tifrunner.gnm2.ann1.PUAG43	28.5303	23.7815	33.3965	28.249	24.9306	29.6073	32.8968	26.3394	25.7813	Calcium-transporting ATPase 4, endoplasmic reticulum-type
arahy.Tifrunner.gnm2.ann1.BY16ED	7.9203	8.77546	32.1461	13.3414	16.9223	20.9554	28.7981	5.34838	9.43897	Calcium-transporting ATPase 4, plasma membrane-type
arahy.Tifrunner.gnm2.ann1.S0X7MM	7.66282	6.74468	29.5252	14.5115	15.532	15.5297	26.1927	7.28109	17.4583	Calcium-transporting ATPase 4, plasma membrane-type
arahy.Tifrunner.gnm2.ann1.HXC8TF	22.7453	9.42483	12.1536	16.1076	13.1579	11.3054	11.7287	10.0151	7.25676	Calcium-transporting ATPase 4, plasma membrane-type
arahy.Tifrunner.gnm2.ann1.04A9SJ	7.87622	5.95505	6.98917	10.4986	5.74442	11.0305	11.0943	6.74561	10.9654	Calcium-transporting ATPase 4, plasma membrane-type
novel.760	4.71889	5.11597	9.93152	8.09955	5.4675	6.88883	9.71907	9.98875	11.2066	Calcium-transporting ATPase 4, plasma membrane-type
arahy.Tifrunner.gnm2.ann1.U5I2FU	11.4275	7.16397	6.43993	7.97963	7.46061	6.88908	7.85282	7.18849	5.57855	Calcium-transporting ATPase 4, plasma membrane-type
arahy.Tifrunner.gnm2.ann1.015R0E	0	0	0	0	0	0	0	0	0	Calcium-transporting ATPase 4, plasma membrane-type
arahy.Tifrunner.gnm2.ann1.GJ0FTP	5.09201	6.45331	16.7147	13.1298	11.6405	9.70524	20.9729	10.5085	19.7173	Calcium-transporting ATPase 8, plasma membrane-type
arahy.Tifrunner.gnm2.ann1.Z0JMUR	5.5748	7.43093	14.8784	10.4517	11.1845	10.1633	19.2434	11.3479	21.9433	Calcium-transporting ATPase 8, plasma membrane-type
arahy.Tifrunner.gnm2.ann1.12V30E	10.3266	5.52682	7.9422	9.81906	5.68636	7.04989	8.09003	4.35291	7.86364	Calcium-transporting ATPase 8, plasma membrane-type
arahy.Tifrunner.gnm2.ann1.ZW9JKZ	6.35383	3.54095	4.86071	5.32926	3.87164	4.04971	5.31529	4.40668	5.34536	Calcium-transporting ATPase 8, plasma membrane-type
arahy.Tifrunner.gnm2.ann1.NZ4Q1A	0.802866	2.05338	0.350194	0.184425	1.8458	0.911742	0.530275	1.32563	1.71779	Calcium-transporting ATPase 8, plasma membrane-type
arahy.Tifrunner.gnm2.ann1.BQTJ0Y	0	0	0	0	0.32647	0.144786	0.351723	0.144858	0	Calcium-transporting ATPase 8, plasma membrane-type
novel.3829	0	0	0.327908	0.16773	0.156086	0	0	0.0553825	0	Calcium-transporting ATPase 8, plasma membrane-type
arahy.Tifrunner.gnm2.ann1.VBPI8N	0	0.0560188	0.0605464	0	0.0552364	0	0	0.0539574	0	Calcium-transporting ATPase 8, plasma membrane-type
arahy.Tifrunner.gnm2.ann1.FA138U	0.0280448	0	0	0	0	0	0	0	0	Calcium-transporting ATPase 8, plasma membrane-type
arahy.Tifrunner.gnm2.ann1.DRRV3Z	0	0	0	0	0	0.034267	0	0	0	Calcium-transporting ATPase 8, plasma membrane-type
arahy.Tifrunner.gnm2.ann1.BBJ3NV	145.362	42.6087	50.8548	60.0293	44.4322	59.6047	63.8762	30.7224	89.2208	Calcium-transporting ATPase 9, plasma membrane-type
arahy.Tifrunner.gnm2.ann1.64BLAQ	13.7764	8.42159	15.5682	10.8506	13.7768	11.0942	15.7965	6.90232	18.6183	Calcium-transporting ATPase 9, plasma membrane-type
arahy.Tifrunner.gnm2.ann1.NKCT11	18.9388	11.5366	10.329	12.9413	10.2416	8.95716	12.2976	7.80959	11.8174	Calcium-transporting ATPase 9, plasma membrane-type
arahy.Tifrunner.gnm2.ann1.Y1GKD1	10.9813	10.2225	10.3839	11.3991	8.19433	10.3537	14.3295	6.1742	8.1354	Calcium-transporting ATPase 9, plasma membrane-type
arahy.Tifrunner.gnm2.ann1.9E11ST	0.33823	0.670376	0.530043	1.12011	1.42159	1.74943	2.13525	0.566877	3.34981	Calcium-transporting ATPase 9, plasma membrane-type
arahy.Tifrunner.gnm2.ann1.XDAI2B	0.0100834	0.0250753	0.017656	0.0425777	0	0	0	0.00556281	0.00544771	Calcium-transporting ATPase 9, plasma membrane-type
arahy.Tifrunner.gnm2.ann1.YE0N41	0.00504172	0.00577533	0	0.0310079	0.0245002	0.00522309	0.0126448	0.00626538	0.00570394	Calcium-transporting ATPase 9, plasma membrane-type
arahy.Tifrunner.gnm2.ann1.0ZS1LU	0	0	0	0	0	0	0	0	0	Calcium-transporting ATPase 9, plasma membrane-type
arahy.Tifrunner.gnm2.ann1.3U9JDY	0.841906	0.276514	0.385845	0.476501	0.191594	0.230389	0.54766	0.224728	0.115782	Calcium-transporting ATPase, endoplasmic reticulum-type
arahy.Tifrunner.gnm2.ann1.V96LGR	1.15491	0.796374	1.00424	0.520663	0.901593	0.24332	0.619185	0.513951	0.229381	Calcium-transporting ATPase, endoplasmic reticulum-type
arahy.Tifrunner.gnm2.ann1.SM0R5P	0.596404	1.15836	1.41463	0.714419	0.848887	2.15032	0.717955	0.463476	0.360232	Cation/calcium exchanger 1
arahy.Tifrunner.gnm2.ann1.85DRRL	0.344803	0.218383	0.610132	0.548657	0.428179	0.652292	0.407792	0.0307443	0.0458704	Cation/calcium exchanger 1
arahy.Tifrunner.gnm2.ann1.MF0PDN	3.32301	25.3254	37.6608	18.5467	13.4593	40.7543	32.461	23.2415	50.9536	Cation/calcium exchanger 2
arahy.Tifrunner.gnm2.ann1.ISEY34	5.46599	30.2127	33.6539	26.0613	17.9471	35.7339	35.2938	17.4479	38.7779	Cation/calcium exchanger 2
arahy.Tifrunner.gnm2.ann1.FEK6AV	7.39488	10.0831	8.15684	7.22576	9.72187	8.19243	8.07043	9.88369	7.41855	Cation/calcium exchanger 4
arahy.Tifrunner.gnm2.ann1.SIPE1B	7.32631	8.64456	8.44161	6.41703	8.19499	7.07481	8.65601	7.98217	7.68286	Cation/calcium exchanger 4
arahy.Tifrunner.gnm2.ann1.3CP2KK	7.63116	6.5754	4.50319	7.31338	4.8609	4.72951	4.38036	4.93308	4.13151	Cation/calcium exchanger 4
arahy.Tifrunner.gnm2.ann1.A6CNFB	36.636	20.1972	11.5165	22.5513	16.649	15.6757	14.8249	13.789	18.63	Cation/calcium exchanger 5
arahy.Tifrunner.gnm2.ann1.L59R0S	32.6109	16.7476	9.43912	17.8731	13.1281	13.2509	12.8542	12.0637	13.7319	Cation/calcium exchanger 5
arahy.Tifrunner.gnm2.ann1.T194AB	6.42609	8.80021	14.6976	10.1245	10.5627	6.88241	13.3776	6.12968	5.91475	Cation/calcium exchanger 5
arahy.Tifrunner.gnm2.ann1.HD8J2L	7.19554	8.39542	13.7897	9.49839	8.63672	6.41729	11.5452	6.88136	6.09938	Cation/calcium exchanger 5
arahy.Tifrunner.gnm2.ann1.N4ELLG	11.3823	5.83043	4.52244	6.40957	4.86851	4.11059	4.89547	4.16805	4.78391	Cation/calcium exchanger 5
arahy.Tifrunner.gnm2.ann1.XD696N	0.0470859	0	0	0	0	0	0	0	0	Cation/calcium exchanger 5
arahy.Tifrunner.gnm2.ann1.875LJI	0	0	0	0	0	0	0	0	0	Cation/calcium exchanger 5
arahy.Tifrunner.gnm2.ann1.4HF8TC	0	0	0	0	0	0	0	0	0	Cation/calcium exchanger 5
arahy.Tifrunner.gnm2.ann1.N2RSTJ	0	0	0	0	0	0	0	0	0	Cation/calcium exchanger 5
arahy.Tifrunner.gnm2.ann1.EV9M4R	0	0	0	0	0	0	0	0	0	Cation/calcium exchanger 5
arahy.Tifrunner.gnm2.ann1.UGP4RB	9.14412	8.43766	6.9232	8.92509	6.54229	8.48612	4.03692	6.49484	6.22272	CDPK-related kinase 1
arahy.Tifrunner.gnm2.ann1.F01VGX	4.56409	1.02685	1.69926	4.54694	0.487844	2.51703	2.17038	1.77034	7.36236	CDPK-related kinase 1
novel.3081	14.5222	8.20053	10.5643	7.98182	7.62737	8.66325	9.52235	9.44938	8.95629	CDPK-related kinase 3
arahy.Tifrunner.gnm2.ann1.TR7DXQ	4.05295	4.63787	5.76517	5.04836	5.29625	5.2226	6.48722	4.0852	3.93295	CDPK-related kinase 3
arahy.Tifrunner.gnm2.ann1.WZR00S	3.63784	3.20871	6.4093	6.52394	3.78419	4.1965	5.50483	4.4829	3.74469	CDPK-related kinase 3
arahy.Tifrunner.gnm2.ann1.RZVQ2V	3.27067	1.86414	1.63216	2.39046	1.83044	1.76469	1.70258	3.88555	4.3797	CDPK-related kinase 3
arahy.Tifrunner.gnm2.ann1.EX0095	1.89907	1.08182	2.23668	2.13222	1.39541	1.68472	1.41209	2.72873	5.8866	CDPK-related kinase 3
arahy.Tifrunner.gnm2.ann1.0E73VR	13.0546	8.07302	8.77276	13.2239	7.90382	5.48399	6.82836	4.09944	5.49106	CDPK-related kinase 4
arahy.Tifrunner.gnm2.ann1.P9STKW	5.25444	9.01128	6.22512	6.714	8.78898	4.92977	5.18426	3.33041	2.94215	CDPK-related kinase 4
arahy.Tifrunner.gnm2.ann1.XLU1TP	25.6193	28.339	13.5595	21.6655	17.6671	19.5093	13.9891	27.7917	14.7512	CDPK-related kinase 5
arahy.Tifrunner.gnm2.ann1.QF0R52	18.0827	22.2151	10.4112	15.2147	13.5148	15.8061	9.98802	14.6334	8.90396	CDPK-related kinase 5
arahy.Tifrunner.gnm2.ann1.V28U7W	11.2296	10.4287	9.07038	9.57586	11.6709	13.0889	11.2502	11.103	12.5696	CDPK-related kinase 5
arahy.Tifrunner.gnm2.ann1.E495RS	8.71823	9.20038	7.34024	7.2717	10.0646	10.2921	8.79092	13.9438	12.3155	CDPK-related kinase 5
arahy.Tifrunner.gnm2.ann1.9FR3XY	7.19046	7.36756	7.45625	4.70696	6.73779	7.56585	5.90124	7.06971	4.00417	CDPK-related kinase 5
arahy.Tifrunner.gnm2.ann1.XR8H09	6.23815	6.22038	6.06908	4.29947	5.95159	5.25606	4.59206	1.37671	0.576846	CDPK-related kinase 5
arahy.Tifrunner.gnm2.ann1.5FIJ9B	0	0	0	0	0	0	0	0	0	CDPK-related kinase 5
arahy.Tifrunner.gnm2.ann1.2LKP7I	13.151	10.9813	9.07636	9.72085	8.81568	9.95623	6.51907	6.04724	6.1071	CDPK-related kinase 7
arahy.Tifrunner.gnm2.ann1.UFY076	0.123801	0.505078	0	0.0626776	0.243531	0.0362884	0.143018	2.94914	0.361825	CSC1-like protein At1g32090
arahy.Tifrunner.gnm2.ann1.Q8GWNP	0	0	0	0	0	0	0	0	0	CSC1-like protein At1g32090
arahy.Tifrunner.gnm2.ann1.ZVD3U0	3.05209	4.32715	8.02195	7.4876	6.04301	4.23938	5.50509	2.59352	4.44634	CSC1-like protein At1g69450
arahy.Tifrunner.gnm2.ann1.4U9NHI	3.26401	4.96529	7.4859	5.04025	7.07447	6.56039	6.7383	1.50799	2.50257	CSC1-like protein At1g69450
arahy.Tifrunner.gnm2.ann1.Q3JLYL	0.442067	0.509362	0.154371	0.373393	0.292213	0.255499	0.0876785	3.06801	2.67709	CSC1-like protein At1g69450
arahy.Tifrunner.gnm2.ann1.23DMEQ	0.108822	0.191059	0.0557743	0.0576841	0.0129051	0.084382	0	0.435243	0.618282	CSC1-like protein At1g69450
arahy.Tifrunner.gnm2.ann1.KD5MG2	0	0	0	0	0	0	0	0	0	CSC1-like protein At3g54510
arahy.Tifrunner.gnm2.ann1.KNY4S3	0.67056	1.4342	1.15261	1.63496	2.37527	1.79282	3.2574	0.522319	1.08667	CSC1-like protein At3g54510
arahy.Tifrunner.gnm2.ann1.DED7QQ	0.0505308	0.16702	0.206989	0.24213	0.463589	0.216148	0.317696	0.425482	1.13952	CSC1-like protein At3g54510
arahy.Tifrunner.gnm2.ann1.F0US86	0.128442	0.0671323	0.0117581	0	0	0	0	0.110079	0.0107444	CSC1-like protein At4g02900
arahy.Tifrunner.gnm2.ann1.UXRI81	0.150758	0.0344957	0	0	0	0	0.0127212	0.0641945	0.0312678	CSC1-like protein At4g02900
novel.2572	2.55144	2.84443	4.45515	3.19775	3.17293	3.42372	5.00906	3.50256	4.43526	CSC1-like protein At4g35870
arahy.Tifrunner.gnm2.ann1.66U8DG	2.4898	2.74468	6.24047	4.03893	3.8091	4.68405	5.87486	4.54031	5.82488	CSC1-like protein At4g35870
arahy.Tifrunner.gnm2.ann1.1QW2C7	7.0329	33.7702	13.3425	14.8708	22.5111	14.0025	13.9312	13.9218	23.6669	CSC1-like protein ERD4
arahy.Tifrunner.gnm2.ann1.YMN7DI	6.00905	4.48628	2.46215	4.65264	2.89706	2.68897	3.00806	3.5683	4.00502	CSC1-like protein ERD4
arahy.Tifrunner.gnm2.ann1.8W9MR1	7.39316	5.19299	5.29666	3.52759	3.70864	2.94375	5.18876	1.19119	0.16916	CSC1-like protein ERD4
arahy.Tifrunner.gnm2.ann1.YS9MQU	7.89381	7.41635	3.33539	3.80919	3.37878	2.54684	1.17679	1.08472	0.279334	CSC1-like protein ERD4
arahy.Tifrunner.gnm2.ann1.U5A9T5	4.1254	2.13866	1.77488	2.42062	2.35196	2.092	3.0211	2.00662	4.25818	CSC1-like protein ERD4
novel.5354	0	1.27499	0.357557	0	0.244028	0.209889	0.131452	0.243907	0	CSC1-like protein ERD4
arahy.Tifrunner.gnm2.ann1.J17V80	0	0.054823	0	0.0571113	0	0	0	0	0	CSC1-like protein ERD4
arahy.Tifrunner.gnm2.ann1.V2J7EE	4.40703	3.83006	2.52674	5.35178	3.41294	5.37678	5.42074	4.45498	4.25773	CSC1-like protein HYP1
arahy.Tifrunner.gnm2.ann1.3DFG0M	2.81178	3.46697	2.34065	4.13815	3.16945	3.85588	4.91473	4.98478	3.41581	CSC1-like protein HYP1
arahy.Tifrunner.gnm2.ann1.8Z1SZG	0	0	0	0	0.0123253	0.0339139	0	0.0798425	0.0117908	CSC1-like protein HYP1
arahy.Tifrunner.gnm2.ann1.TQQ1ST	0.0238036	0	0	0	0	0	0.0127894	0	0	CSC1-like protein HYP1
arahy.Tifrunner.gnm2.ann1.Q7JHMP	0.0944669	0	0.102752	0	0.0175318	0.133356	0.0659084	0	0	CSC1-like protein RXW8
arahy.Tifrunner.gnm2.ann1.MX2YSQ	0	0	0	0	0	0	0	0	0	CSC1-like protein RXW8
arahy.Tifrunner.gnm2.ann1.62ETWY	0.330193	0.725847	2.62548	1.19196	1.24639	2.40968	1.60321	2.63277	1.6234	CSC1-like protein RXW8
arahy.Tifrunner.gnm2.ann1.6JR7QB	15.3142	18.2997	15.8815	9.86116	16.2994	13.0817	7.91414	15.9584	17.2823	Probable calcium-binding protein CML13
arahy.Tifrunner.gnm2.ann1.4YMZ2P	10.0294	11.6777	7.93225	6.22172	10.6445	9.3624	4.81598	9.59508	9.96216	Probable calcium-binding protein CML13
arahy.Tifrunner.gnm2.ann1.6QX9MQ	0.586108	3.79399	2.96474	8.38312	6.77071	1.20129	6.06019	0.643172	0.999539	Probable calcium-binding protein CML16
novel.156	0.542503	0.24037	0.403388	0.326351	0.640495	0.969535	0.448319	1.24964	1.00236	Probable calcium-binding protein CML18
arahy.Tifrunner.gnm2.ann1.84KAU9	0.184701	0.0666411	0.41158	0.288375	0.203752	0.557971	0.349848	0.39324	1.01464	Probable calcium-binding protein CML18
arahy.Tifrunner.gnm2.ann1.LEYW5Q	8.46604	13.585	9.87528	10.5668	14.6014	14.1025	10.8023	7.96628	12.6828	Probable calcium-binding protein CML21
arahy.Tifrunner.gnm2.ann1.Z602RZ	6.39857	11.244	7.89164	9.146	11.2166	11.1498	10.5639	2.92106	7.51917	Probable calcium-binding protein CML21
arahy.Tifrunner.gnm2.ann1.G81GNA	1.89232	2.87071	1.38093	0.711844	4.18317	1.47871	0.983815	2.32322	0.486937	Probable calcium-binding protein CML21
arahy.Tifrunner.gnm2.ann1.11ZMB3	1.18224	1.87846	1.17837	1.05386	1.37058	1.18402	0.878167	1.23726	1.09894	Probable calcium-binding protein CML21
arahy.Tifrunner.gnm2.ann1.0LB7N3	0.464924	0.846676	0.246796	0.571024	0.450869	0.47395	0.562293	1.9864	1.01063	Probable calcium-binding protein CML22
arahy.Tifrunner.gnm2.ann1.0ZR0UF	0.089582	0.0536254	0.107364	0.152183	0.12104	0.12977	0.217708	0.307924	0.290583	Probable calcium-binding protein CML22
novel.4395	6.54821	21.2182	46.7295	59.1972	25.63	19.7662	42.8739	4.11155	9.48831	Probable calcium-binding protein CML23
arahy.Tifrunner.gnm2.ann1.77Y3FG	0.0659782	5.42673	8.00375	8.69144	6.1238	7.85595	7.01671	1.58884	2.34582	Probable calcium-binding protein CML25
arahy.Tifrunner.gnm2.ann1.3WRE7I	0.97712	0.418177	0.731165	0.220153	0.498537	0.546968	0.358461	1.266	0.460572	Probable calcium-binding protein CML25
arahy.Tifrunner.gnm2.ann1.STBW6D	0.563635	0.348711	0.416708	0.313068	0.137526	0.212547	0.184945	0.78857	0.322464	Probable calcium-binding protein CML25
novel.840	12.79	72.6298	93.3146	105.449	66.6299	55.2356	90.9185	26.0588	45.8107	Probable calcium-binding protein CML26
novel.1586	0.115524	0	0.445358	0.487662	0.752534	0.117952	1.21127	0.0452186	0	Probable calcium-binding protein CML31
arahy.Tifrunner.gnm2.ann1.JMIG5W	5.3571	7.20857	19.1057	11.2567	12.0567	7.19942	17.2156	2.51717	3.79193	Probable calcium-binding protein CML33
arahy.Tifrunner.gnm2.ann1.H7PRHK	122.151	289.828	343.582	415.952	365.529	317.881	486.642	92.9838	253.327	Probable calcium-binding protein CML35
arahy.Tifrunner.gnm2.ann1.9GLZ8C	24.6848	78.4416	86.9065	97.511	115.057	80.2315	120.036	16.092	29.923	Probable calcium-binding protein CML35
arahy.Tifrunner.gnm2.ann1.Q9X278	3.93807	4.76532	8.56439	21.0865	7.21342	12.6025	28.3432	3.76721	9.72476	Probable calcium-binding protein CML41
arahy.Tifrunner.gnm2.ann1.64516H	1.63543	16.4272	11.4751	16.5219	11.7055	4.22286	4.32419	0.957643	0.90541	Probable calcium-binding protein CML41
arahy.Tifrunner.gnm2.ann1.Q75YW2	4.42366	2.11902	1.84251	5.43501	1.89641	4.29385	5.76545	3.04541	29.2019	Probable calcium-binding protein CML41
arahy.Tifrunner.gnm2.ann1.PVP2TS	0.790138	14.8373	4.87388	7.03034	7.79077	2.52149	2.07848	0.679213	0.415415	Probable calcium-binding protein CML41
arahy.Tifrunner.gnm2.ann1.D3S8RY	1.02032	3.10236	33.9298	7.96836	29.0484	14.7198	39.3496	1.01552	1.07059	Probable calcium-binding protein CML44
arahy.Tifrunner.gnm2.ann1.4NL1XF	1.49902	17.3462	21.6994	16.0984	20.4691	6.44177	25.3701	1.17796	15.3393	Probable calcium-binding protein CML44
arahy.Tifrunner.gnm2.ann1.IK01U6	0.549155	15.3535	23.0697	20.3928	7.54981	3.01098	3.79363	1.02416	3.63817	Probable calcium-binding protein CML44
arahy.Tifrunner.gnm2.ann1.7K9KSG	0	0.0682765	0.0737948	0.0765995	0.356966	0	0.708361	0	0	Probable calcium-binding protein CML44
arahy.Tifrunner.gnm2.ann1.37ZNH1	0	0	0	0	0	0	0	0	0	Probable calcium-binding protein CML44
arahy.Tifrunner.gnm2.ann1.HV4IE8	7.01748	8.01835	13.3016	13.5898	9.22558	9.34628	14.3069	9.0978	8.99681	Probable calcium-binding protein CML48
arahy.Tifrunner.gnm2.ann1.EGDZ1U	4.24795	5.79292	7.58044	8.4718	7.21857	6.88727	10.0119	7.14844	7.8841	Probable calcium-binding protein CML48
arahy.Tifrunner.gnm2.ann1.UUK80H	37.8935	26.062	59.271	40.3503	40.7584	33.8696	36.6224	44.6901	37.2109	Probable calcium-binding protein CML50
arahy.Tifrunner.gnm2.ann1.RF2KBN	0.0205341	0	0	0	0.0234779	0.0293437	0.012647	0.148475	0.137423	Putative calcium-transporting ATPase 11, plasma membrane-type
arahy.Tifrunner.gnm2.ann1.F4JI80	0	0	0	0	0	0.00913138	0	0.00913596	0.0932567	Putative calcium-transporting ATPase 11, plasma membrane-type
arahy.Tifrunner.gnm2.ann1.7VP0DB	0.876071	7.21532	18.9206	35.9062	17.0681	17.6149	39.0185	0.726692	4.21528	Putative calcium-transporting ATPase 13, plasma membrane-type
novel.5542	0.072238	3.72427	7.73818	22.9213	15.6139	4.59065	28.406	2.38721	1.82254	Putative calcium-transporting ATPase 13, plasma membrane-type
arahy.Tifrunner.gnm2.ann1.LZ0ZQ5	0.35525	0.375973	0.154167	0.398269	0.173735	0.265761	0.358675	0.0351475	0.108313	Putative calcium-transporting ATPase 13, plasma membrane-type
arahy.Tifrunner.gnm2.ann1.Y3H9JV	0.369396	0	0.476515	0	0.285938	0.433807	0.20476	0	0	Two pore calcium channel protein 1
novel.3640	0	0	0	0	0.239988	0	0.517103	0	0.327561	Two pore calcium channel protein 1
arahy.Tifrunner.gnm2.ann1.WCYV83	0	0	0	0	0	0	0	0	0	Two pore calcium channel protein 1
arahy.Tifrunner.gnm2.ann1.1DM7TY	37.1427	43.914	45.9695	57.1216	41.4269	31.2571	45.1369	9.48134	36.7184	Two pore calcium channel protein 1B
arahy.Tifrunner.gnm2.ann1.1TZ75T	35.7345	39.7971	38.5479	49.428	38.5987	25.7736	35.499	10.383	45.1494	Two pore calcium channel protein 1B
