# Supplementary material for: Analysis of the Transcriptional Dynamics of Regulatory Genes During Peanut Pod Development Caused by Darkness and Mechanical Stress
Source: Front Plant Sci. 2022 May 26;13:904162. doi: 10.3389/fpls.2022.904162 (PMC9178256; doi:10.3389/fpls.2022.904162)
Supplement: Supplementary Table 9 — The DEGs enriched in plant hormone signal transduction. [file Table_9.XLSX]

## Sheet: 11
GID	Module	MM.yellow	MM.pink	MM.blue	MM.brown	MM.turquoise	MM.green	MM.red	MM.black	MM.grey
novel.2187	black	0.211911	0.668888	0.2788	0.585469	0.227639	-0.509881	-0.42604	-0.792709	0.327796
arahy.Tifrunner.gnm2.ann1.EU8JQM	brown	0.635608	0.0622179	-0.697865	-0.690814	-0.14976	0.327095	-0.251776	0.317244	0.0698313
arahy.Tifrunner.gnm2.ann1.7F1JQP	turquoise	0.15754	0.83432	-0.214088	0.729025	0.799708	0.227366	-0.0613752	-0.518737	-0.0614222
arahy.Tifrunner.gnm2.ann1.Q5B35H	yellow	0.925789	0.507977	-0.457499	-0.421105	-0.180641	-0.16426	-0.679472	-0.28789	0.238251
arahy.Tifrunner.gnm2.ann1.8X9BUY	pink	-0.334039	-0.889627	-0.00735963	-0.682808	-0.499194	0.141767	0.298975	0.79797	-0.150766
arahy.Tifrunner.gnm2.ann1.02J1VT	black	-0.650692	-0.803901	-0.0992159	-0.288702	-0.0205705	0.560894	0.672768	0.873129	-0.301117
arahy.Tifrunner.gnm2.ann1.RY2Y1Z	yellow	0.880782	0.588677	-0.389063	-0.264831	-0.104029	-0.193431	-0.645085	-0.396677	0.325814
arahy.Tifrunner.gnm2.ann1.Q36S6K	yellow	-0.685346	0.0360529	0.0329635	0.627418	0.684662	0.384134	0.490282	0.12662	-0.0926543
arahy.Tifrunner.gnm2.ann1.RQ5XX8	blue	0.641017	0.71197	-0.644916	0.0377324	0.462955	0.315316	-0.270296	-0.196934	-0.0470986
novel.5230	brown	0.07959	0.805859	0.162298	0.86089	0.589043	-0.154993	-0.182787	-0.779624	0.0366734
arahy.Tifrunner.gnm2.ann1.N934SC	turquoise	-0.0284104	-0.675875	0.391403	-0.624095	-0.87535	-0.550785	-0.12329	0.243552	0.247574
arahy.Tifrunner.gnm2.ann1.0DV40D	black	0.507958	0.80406	0.126459	0.389541	0.145522	-0.582	-0.653143	-0.846145	0.381633
arahy.Tifrunner.gnm2.ann1.KTW86Y	brown	-0.0299673	0.773222	0.0547819	0.873271	0.731226	0.0114351	-0.0942198	-0.642273	-0.0191986
arahy.Tifrunner.gnm2.ann1.5XAX9E	turquoise	0.375303	-0.158892	0.294721	-0.494299	-0.738676	-0.769021	-0.496264	-0.181008	0.564006
novel.1195	brown	-0.0909009	0.721278	0.0240631	0.874743	0.768531	0.081505	0.00631595	-0.560807	0.0739319
arahy.Tifrunner.gnm2.ann1.0T426R	brown	0.0435223	-0.732205	-0.0222301	-0.869708	-0.739525	-0.171319	-0.0107385	0.595528	0.227549
arahy.Tifrunner.gnm2.ann1.TCQK5L	blue	0.317951	0.49067	-0.721952	0.033191	0.567156	0.61596	-0.135118	0.0469752	-0.0973153
arahy.Tifrunner.gnm2.ann1.T0DAJU	blue	0.256877	0.429207	-0.749646	-0.00272285	0.575044	0.65214	-0.132617	0.130641	-0.173745
arahy.Tifrunner.gnm2.ann1.NRE7CH	brown	-0.0253834	0.763952	0.106569	0.905252	0.697938	0.0211994	-0.0310078	-0.683129	-0.0021316
arahy.Tifrunner.gnm2.ann1.5H31LD	brown	-0.370975	0.436836	0.350675	0.940293	0.584973	-0.0386123	0.182059	-0.514977	-0.156312
arahy.Tifrunner.gnm2.ann1.84X0J7	yellow	0.762888	0.766633	-0.767982	-0.144986	0.411633	0.243838	-0.589762	-0.204772	0.0205117
arahy.Tifrunner.gnm2.ann1.IS2QLD	blue	-0.449308	-0.0258723	0.881616	0.641396	-0.0958337	-0.612579	0.113424	-0.535936	0.154327
novel.5538	brown	0.0707247	-0.725911	0.00913234	-0.870476	-0.773766	-0.20373	-0.020981	0.559428	0.234208
arahy.Tifrunner.gnm2.ann1.8F15T7	blue	0.181215	0.258487	-0.917833	-0.241097	0.59391	0.713954	-0.00645768	0.455547	0.21765
arahy.Tifrunner.gnm2.ann1.CX54HG	yellow	0.762722	0.743049	-0.783616	-0.177877	0.403794	0.24925	-0.577355	-0.166882	0.0221651
arahy.Tifrunner.gnm2.ann1.V9UCIZ	brown	-0.37812	0.483033	0.20551	0.974824	0.743402	0.189482	0.331293	-0.443914	-0.0701656
arahy.Tifrunner.gnm2.ann1.AT5SE4	brown	-0.0187581	0.753338	0.00913994	0.870911	0.747878	0.148754	-0.006219	-0.599452	-0.211851
arahy.Tifrunner.gnm2.ann1.JM0DSQ	turquoise	0.115344	0.320771	-0.874714	-0.0865219	0.701687	0.745628	0.0672896	0.388183	0.244609
arahy.Tifrunner.gnm2.ann1.FY9BZZ	blue	0.708883	0.379856	-0.883894	-0.518869	0.178571	0.382449	-0.43233	0.206267	-0.00793399
arahy.Tifrunner.gnm2.ann1.XK9GFX	grey	0.307961	0.432627	-0.282824	0.0428905	0.191494	0.0153261	-0.393418	-0.259077	0.35045
arahy.Tifrunner.gnm2.ann1.E356RC	brown	0.62266	0.117756	-0.325606	-0.658955	-0.345384	-0.372565	-0.656605	0.0361108	0.453829
arahy.Tifrunner.gnm2.ann1.NDAY03	brown	-0.40479	0.460608	0.149549	0.95808	0.783401	0.264147	0.374663	-0.377765	-0.0602089
arahy.Tifrunner.gnm2.ann1.X02Y3Q	blue	-0.162598	-0.623563	0.657048	-0.291415	-0.801916	-0.618841	0.123694	0.044834	0.380483
arahy.Tifrunner.gnm2.ann1.6M4P9K	green	-0.454004	-0.295237	-0.511401	-0.0702864	0.493452	0.787889	0.653563	0.743656	0.336472
arahy.Tifrunner.gnm2.ann1.CLXM2V	brown	-0.228149	-0.88031	0.0184617	-0.734448	-0.588568	0.0853829	0.3561	0.75293	0.12223
arahy.Tifrunner.gnm2.ann1.BD5KCN	yellow	0.831905	0.86977	-0.265376	0.110105	0.129288	-0.237159	-0.705961	-0.694425	-0.0293367
arahy.Tifrunner.gnm2.ann1.UXSD6Z	turquoise	-0.142123	0.190925	-0.541076	0.252222	0.728018	0.845758	0.470964	0.297982	-0.0875219
arahy.Tifrunner.gnm2.ann1.V9JC55	turquoise	-0.0423253	0.571292	-0.529103	0.495773	0.947598	0.612026	0.229139	-0.0159327	0.246945
arahy.Tifrunner.gnm2.ann1.I05URU	brown	0.0768172	-0.560097	-0.520425	-0.804559	-0.283851	0.48577	0.242537	0.820424	-0.00564799
arahy.Tifrunner.gnm2.ann1.XAZ80N	brown	-0.199832	0.628158	0.20347	0.961968	0.700422	0.059948	0.132061	-0.598289	-0.111519
novel.5232	brown	-0.298831	0.558686	0.0579377	0.933624	0.827999	0.272195	0.293964	-0.40698	-0.0172982
arahy.Tifrunner.gnm2.ann1.G0LEXN	turquoise	-0.237245	-0.556972	0.513474	-0.216728	-0.537913	-0.391003	0.307487	0.141031	0.521928
arahy.Tifrunner.gnm2.ann1.GLW41G	turquoise	-0.0430017	-0.775444	0.165174	-0.78353	-0.807393	-0.299402	0.00777539	0.505358	0.232985
arahy.Tifrunner.gnm2.ann1.040HS9	brown	-0.221946	0.459925	0.594528	0.928584	0.336211	-0.323467	0.0857765	-0.762166	0.0430706
arahy.Tifrunner.gnm2.ann1.TP1YNP	brown	-0.671764	0.129787	0.320943	0.865835	0.62149	0.187056	0.531945	-0.167885	-0.0773109
arahy.Tifrunner.gnm2.ann1.KU9SFJ	turquoise	-0.688359	-0.0043923	0.150808	0.730655	0.616335	0.509367	0.689383	0.0277475	-0.129972
arahy.Tifrunner.gnm2.ann1.FIY7NK	brown	-0.114049	0.716063	0.0505699	0.916394	0.773848	0.132111	0.061239	-0.579739	-0.0233552
arahy.Tifrunner.gnm2.ann1.C4V0VE	yellow	0.674336	0.837183	-0.704852	0.0487492	0.525092	0.271021	-0.535925	-0.28582	-0.170323
arahy.Tifrunner.gnm2.ann1.V0MKZ1	turquoise	0.135065	-0.19548	0.403754	-0.27897	-0.614789	-0.691774	-0.490454	-0.182764	-0.163854
arahy.Tifrunner.gnm2.ann1.V5BWWI	brown	-0.239479	-0.893518	0.00795086	-0.738676	-0.587451	0.103492	0.364722	0.770365	0.119422
arahy.Tifrunner.gnm2.ann1.NA6443	turquoise	-0.198391	0.58023	0.0390288	0.859618	0.783009	0.241659	0.175322	-0.424824	-0.237662
arahy.Tifrunner.gnm2.ann1.M3415N	yellow	0.884049	0.528009	-0.712207	-0.459037	0.0251964	0.104344	-0.57238	-0.0849675	0.145338
arahy.Tifrunner.gnm2.ann1.NUI5S9	brown	0.0100788	0.70831	0.347445	0.903862	0.469845	-0.241034	-0.0977767	-0.828062	-0.00662161
arahy.Tifrunner.gnm2.ann1.05X33F	turquoise	0.28207	0.841816	-0.186719	0.639258	0.608994	0.135925	-0.228881	-0.622227	-0.0743148
arahy.Tifrunner.gnm2.ann1.MV46JJ	turquoise	-0.370181	0.302027	-0.242403	0.65837	0.858504	0.636073	0.590767	0.0509799	0.152403
arahy.Tifrunner.gnm2.ann1.W5FEYZ	brown	-0.439982	0.402487	0.279492	0.939161	0.669959	0.0648111	0.312056	-0.42057	0.167283
arahy.Tifrunner.gnm2.ann1.U2UX9Q	brown	-0.389771	0.471506	0.27638	0.988281	0.702623	0.107822	0.303477	-0.485309	-0.0258513
novel.1406	brown	-0.0312852	0.739088	0.0448081	0.888809	0.735085	0.134081	0.0320944	-0.610706	-0.154008
arahy.Tifrunner.gnm2.ann1.5BD9V0	turquoise	-0.312592	0.509223	-0.21625	0.780917	0.940409	0.544945	0.331021	-0.168093	-0.0556344
arahy.Tifrunner.gnm2.ann1.VNL2BE	turquoise	-0.640173	0.0175247	-0.187591	0.549156	0.81622	0.652347	0.682611	0.301589	0.208254
arahy.Tifrunner.gnm2.ann1.KWD7UL	pink	-0.571515	-0.923429	0.481527	-0.331845	-0.59471	-0.131601	0.397904	0.499471	-0.266588
arahy.Tifrunner.gnm2.ann1.YZ06AV	black	-0.519085	-0.657279	-0.335568	-0.383009	0.1148	0.560706	0.581304	0.92465	0.243493
novel.1445	grey	-0.579018	-0.55552	0.210593	0.0715819	0.0106441	0.2659	0.776822	0.430298	0.47232
arahy.Tifrunner.gnm2.ann1.WI67VP	black	0.138763	0.353534	0.656527	0.479862	-0.176062	-0.754456	-0.223274	-0.800182	0.468717
arahy.Tifrunner.gnm2.ann1.5E2E13	turquoise	-0.452165	0.0757398	-0.463959	0.350136	0.832677	0.765317	0.592624	0.427221	0.232231
arahy.Tifrunner.gnm2.ann1.0A2U5U	turquoise	-0.276409	0.39705	-0.464845	0.538443	0.95455	0.678597	0.394499	0.125286	0.165406
arahy.Tifrunner.gnm2.ann1.G8LUQ6	blue	0.143424	0.688238	-0.667662	0.362493	0.902471	0.579409	-0.0755109	-0.0608034	-0.0801904
novel.4103	turquoise	-0.121706	0.566402	-0.369284	0.552454	0.877542	0.465029	0.10111	-0.143192	0.213283
arahy.Tifrunner.gnm2.ann1.288BMH	turquoise	-0.252996	0.118672	-0.69335	0.139556	0.770468	0.929748	0.409972	0.479069	-0.0777244
arahy.Tifrunner.gnm2.ann1.IDU4K1	green	-0.17996	0.169905	0.792086	0.558727	-0.136019	-0.756116	-0.169252	-0.681822	0.1964
arahy.Tifrunner.gnm2.ann1.SFQ5XR	brown	-0.247619	-0.889705	-0.0839525	-0.773241	-0.554699	0.173974	0.28962	0.824907	-0.0597794
arahy.Tifrunner.gnm2.ann1.W50V02	blue	-0.215635	0.351375	0.741973	0.825976	0.112739	-0.509131	-0.0447463	-0.804852	-0.0319115
arahy.Tifrunner.gnm2.ann1.9N9F55	brown	-0.454588	0.377073	0.362353	0.979382	0.627355	0.058701	0.36036	-0.462988	0.0555558
arahy.Tifrunner.gnm2.ann1.A1MPI5	turquoise	0.127693	0.028512	0.656303	0.128441	-0.489282	-0.783055	-0.256364	-0.51984	-0.0657696
arahy.Tifrunner.gnm2.ann1.PG0L05	brown	-0.316573	0.550638	0.076643	0.942421	0.817584	0.270131	0.277829	-0.415743	-0.106616
arahy.Tifrunner.gnm2.ann1.FB42RH	turquoise	-0.450763	-0.829065	0.650887	-0.308075	-0.733605	-0.438765	0.204403	0.268802	-0.0614337
arahy.Tifrunner.gnm2.ann1.BQM6WK	brown	-0.308682	0.396579	0.469926	0.914616	0.436987	-0.155309	0.259037	-0.595387	0.25419
arahy.Tifrunner.gnm2.ann1.7GY2ZZ	blue	0.777828	0.754351	-0.761797	-0.131825	0.388714	0.260356	-0.493147	-0.194935	0.0556931
novel.1505	turquoise	0.0574068	-0.727172	0.122613	-0.832799	-0.851785	-0.287954	-0.1038	0.455008	0.106634
arahy.Tifrunner.gnm2.ann1.MEKX2N	red	0.726222	0.614177	0.128961	-0.0249696	-0.277348	-0.749645	-0.915412	-0.769593	0.190049
arahy.Tifrunner.gnm2.ann1.FRGP6V	brown	-0.130656	0.411646	0.575838	0.790949	0.221012	-0.440571	0.0238855	-0.711252	0.203284
novel.4788	turquoise	-0.161659	0.27111	-0.720968	0.148522	0.847399	0.762401	0.228045	0.385728	0.179468
arahy.Tifrunner.gnm2.ann1.KRJ4S2	green	0.306679	0.113635	0.664634	0.0208756	-0.632939	-0.956383	-0.517869	-0.678985	0.276217
arahy.Tifrunner.gnm2.ann1.VRBE94	blue	-0.252805	-0.0662676	0.915458	0.435537	-0.364725	-0.783416	-0.0840629	-0.575566	-0.058576
arahy.Tifrunner.gnm2.ann1.2MB6KR	brown	-0.0706854	-0.604103	-0.224654	-0.707241	-0.399228	0.198744	0.150984	0.65628	0.0962258
arahy.Tifrunner.gnm2.ann1.DW6JLP	blue	-0.0454574	0.367552	0.762788	0.724134	-0.0546642	-0.61725	-0.144128	-0.874912	-0.0763199
arahy.Tifrunner.gnm2.ann1.8R4GHU	yellow	0.878821	0.507044	-0.757844	-0.522796	0.0253817	0.124289	-0.687125	-0.0416925	-0.0418733
arahy.Tifrunner.gnm2.ann1.5V04YF	blue	-0.384628	0.0189523	0.923535	0.675974	-0.149126	-0.605356	0.0819089	-0.638726	-0.0407467
arahy.Tifrunner.gnm2.ann1.D324NA	blue	0.750661	0.379164	-0.86099	-0.570866	0.112083	0.278815	-0.503629	0.181129	0.13635
arahy.Tifrunner.gnm2.ann1.XA6I97	turquoise	-0.300378	0.269438	-0.569058	0.402564	0.915988	0.873463	0.46122	0.289946	-0.0447216
arahy.Tifrunner.gnm2.ann1.CG2Z4D	red	0.817737	0.445215	-0.145458	-0.40565	-0.371137	-0.582246	-0.93958	-0.450215	0.251995
arahy.Tifrunner.gnm2.ann1.YZ0F6G	pink	0.623918	0.788586	-0.0859984	0.237271	0.217452	-0.362236	-0.507044	-0.670596	0.462254
arahy.Tifrunner.gnm2.ann1.189BXD	turquoise	-0.0958797	0.298566	-0.711558	0.130134	0.811121	0.693274	0.211241	0.347049	0.366267
arahy.Tifrunner.gnm2.ann1.H7PRHK	turquoise	-0.188203	0.357952	-0.54095	0.421671	0.910752	0.751454	0.450972	0.200156	0.226653
arahy.Tifrunner.gnm2.ann1.VPDB1U	brown	-0.322953	0.535458	0.117393	0.942371	0.772504	0.235635	0.260113	-0.437223	-0.176703
arahy.Tifrunner.gnm2.ann1.YL3Z6V	blue	-0.25792	-0.166569	0.930645	0.338677	-0.45858	-0.796438	-0.0530927	-0.503818	-0.0358497
novel.3445	black	0.0783108	0.414062	0.646853	0.559248	-0.0852338	-0.639357	-0.397221	-0.866914	-0.159728
arahy.Tifrunner.gnm2.ann1.CPTS0I	turquoise	-0.177169	0.33431	-0.439825	0.404306	0.774569	0.528856	0.368554	0.151573	0.309739
arahy.Tifrunner.gnm2.ann1.YA60CL	turquoise	-0.117503	0.284378	-0.697593	0.135497	0.810791	0.705175	0.201357	0.344952	0.323544
arahy.Tifrunner.gnm2.ann1.5H969I	brown	-0.562237	0.216523	0.240805	0.877295	0.659236	0.309134	0.556474	-0.232164	0.0679639
arahy.Tifrunner.gnm2.ann1.SK3TPA	brown	-0.078278	0.493793	0.15767	0.706121	0.500685	0.067263	0.0980914	-0.46683	-0.442898
novel.1852	blue	0.210114	0.404919	-0.773992	0.0460664	0.640403	0.757834	0.0990081	0.195602	0.0275901
novel.4180	grey	-0.546104	-0.535698	0.236295	0.081724	-0.0057519	0.247684	0.771	0.389005	0.446857
arahy.Tifrunner.gnm2.ann1.RG5YED	blue	0.721833	0.199643	-0.837685	-0.742009	-0.050563	0.273616	-0.472403	0.308116	0.09579
arahy.Tifrunner.gnm2.ann1.1G1J9V	pink	0.601638	0.921896	-0.171581	0.433103	0.347173	-0.15217	-0.542973	-0.761348	-0.0770316
arahy.Tifrunner.gnm2.ann1.QXM1B7	black	-0.546768	-0.70591	-0.238659	-0.390054	0.0354039	0.461512	0.570433	0.897632	0.285399
novel.5075	green	0.436898	0.476883	0.266637	0.116769	-0.218472	-0.742546	-0.733894	-0.705796	0.37149
arahy.Tifrunner.gnm2.ann1.53FINS	blue	-0.51325	-0.129346	0.651072	0.560879	-0.0685327	-0.238659	0.176391	-0.315044	-0.492514
arahy.Tifrunner.gnm2.ann1.L35IVM	blue	0.797999	0.533169	-0.854783	-0.446763	0.203944	0.290131	-0.551937	0.0413453	-0.0207103
arahy.Tifrunner.gnm2.ann1.078QS1	blue	-0.0323443	-0.180639	0.843521	0.113044	-0.627326	-0.811968	-0.103012	-0.494408	0.284999
arahy.Tifrunner.gnm2.ann1.SKI1QK	blue	0.805875	0.737019	-0.724065	-0.16638	0.31879	0.196708	-0.514379	-0.217596	0.124191
arahy.Tifrunner.gnm2.ann1.X4KH7K	brown	-0.106108	0.69296	0.182676	0.9333	0.666374	-0.00231931	0.00622728	-0.663534	-0.11233
arahy.Tifrunner.gnm2.ann1.6DJV34	blue	-0.333383	0.0256846	0.909468	0.61008	-0.181123	-0.676775	0.036784	-0.630821	0.0946883
arahy.Tifrunner.gnm2.ann1.QLA9Z7	blue	0.343451	-0.250333	-0.671028	-0.773776	-0.130405	0.435215	0.0693308	0.65253	0.232474
arahy.Tifrunner.gnm2.ann1.G2XRUR	blue	0.19829	0.730888	-0.668442	0.349716	0.88403	0.523003	-0.146084	-0.107542	-0.0275691
arahy.Tifrunner.gnm2.ann1.G4Y2Y5	turquoise	-0.29428	0.583915	0.0300304	0.909642	0.854477	0.245866	0.211825	-0.402681	-0.0340721
arahy.Tifrunner.gnm2.ann1.SN2AIN	turquoise	0.305135	0.891846	-0.345558	0.578047	0.712458	0.214562	-0.315807	-0.540275	-0.139546
arahy.Tifrunner.gnm2.ann1.QJLN12	brown	0.733506	0.43486	-0.616004	-0.445408	0.0217924	0.0504384	-0.615813	-0.031351	-0.223603
arahy.Tifrunner.gnm2.ann1.G80LMI	pink	0.486089	0.821134	-0.416416	0.393989	0.569572	0.268471	-0.181782	-0.450295	-0.0218419
arahy.Tifrunner.gnm2.ann1.QGFJ76	turquoise	-0.285722	0.298328	-0.549369	0.425387	0.931212	0.789782	0.466769	0.273621	0.0981199
arahy.Tifrunner.gnm2.ann1.5L02ZS	pink	0.386778	0.53096	0.184367	0.40522	0.0509151	-0.287363	-0.0938351	-0.634242	0.202749
novel.1949	turquoise	-0.122419	0.308474	-0.739488	0.144807	0.849305	0.749013	0.178812	0.359675	0.152154
arahy.Tifrunner.gnm2.ann1.67E0CQ	turquoise	-0.269941	0.476228	-0.215079	0.752089	0.906453	0.569751	0.418906	-0.1436	0.0309987
arahy.Tifrunner.gnm2.ann1.W31NC6	yellow	0.523739	0.396112	0.301018	0.142037	-0.302296	-0.57913	-0.297533	-0.647858	0.286306
arahy.Tifrunner.gnm2.ann1.14X4SK	pink	-0.511162	-0.965362	0.0556832	-0.557377	-0.426732	0.244739	0.532645	0.849549	-0.0835426
novel.5067	brown	-0.237932	0.54362	0.333077	0.971274	0.602033	-0.005324	0.214319	-0.62188	-0.0152839
arahy.Tifrunner.gnm2.ann1.BK9Z4I	yellow	0.911382	0.787717	-0.161519	-0.0514574	-0.092877	-0.492691	-0.866212	-0.716999	0.125473
arahy.Tifrunner.gnm2.ann1.GKB5UV	green	0.545709	0.423876	0.421113	0.0332504	-0.438928	-0.912489	-0.797409	-0.792173	0.164667
arahy.Tifrunner.gnm2.ann1.3C2BWJ	blue	-0.288683	-0.291577	0.799359	0.276019	-0.41328	-0.574844	0.251683	-0.292418	0.341959
arahy.Tifrunner.gnm2.ann1.11AKGL	turquoise	-0.323498	0.504787	0.112831	0.918792	0.743439	0.280951	0.263206	-0.4308	-0.176025
arahy.Tifrunner.gnm2.ann1.016HCI	turquoise	-0.246238	0.417426	-0.485942	0.516689	0.946692	0.658056	0.352703	0.117592	0.191909
arahy.Tifrunner.gnm2.ann1.TDL4M4	turquoise	-0.283407	0.385077	-0.513859	0.477695	0.967232	0.698428	0.300369	0.16864	0.0386946
arahy.Tifrunner.gnm2.ann1.E05UEM	grey	-0.218618	0.332491	0.0741889	0.602943	0.524705	0.218847	0.175959	-0.246323	-0.574565
arahy.Tifrunner.gnm2.ann1.P2WQA7	black	0.271993	0.448247	0.402544	0.40344	-0.0255987	-0.556832	-0.149304	-0.684355	0.529364
arahy.Tifrunner.gnm2.ann1.8SKS1Y	turquoise	-0.364229	0.25687	-0.483548	0.446642	0.941594	0.770935	0.460024	0.268541	0.124207
arahy.Tifrunner.gnm2.ann1.YSVF0U	green	-0.0978217	-0.344844	-0.666943	-0.428782	0.205527	0.849361	0.463676	0.798765	-0.123093
arahy.Tifrunner.gnm2.ann1.GSMV4A	blue	-0.272683	-0.106703	0.862232	0.484918	-0.296769	-0.496482	0.172309	-0.528569	-0.0267563
arahy.Tifrunner.gnm2.ann1.YBPZ2Q	yellow	0.892891	0.665077	-0.685734	-0.337043	0.11633	0.0706273	-0.702085	-0.224687	-0.0305709
arahy.Tifrunner.gnm2.ann1.0KDC5W	brown	0.114667	0.726539	0.349969	0.825958	0.369656	-0.307779	-0.239939	-0.873908	-0.217616
arahy.Tifrunner.gnm2.ann1.TU9PNL	blue	0.747949	0.428941	-0.884667	-0.521791	0.185644	0.349355	-0.487212	0.161618	-0.00281678
arahy.Tifrunner.gnm2.ann1.TTE3SB	yellow	0.884736	0.644739	-0.260515	-0.125422	-0.122395	-0.294136	-0.623846	-0.521682	0.129613
arahy.Tifrunner.gnm2.ann1.MHUR4I	turquoise	-0.373807	0.256345	-0.476612	0.461779	0.944871	0.780509	0.470142	0.263521	0.0967415
arahy.Tifrunner.gnm2.ann1.E0VATA	green	0.308681	0.325449	0.616852	0.279432	-0.348219	-0.783054	-0.431275	-0.782742	-0.147209
arahy.Tifrunner.gnm2.ann1.982YMX	blue	0.801893	0.471999	-0.855855	-0.519621	0.143435	0.275498	-0.556066	0.0889374	0.015533
arahy.Tifrunner.gnm2.ann1.L1FG9J	black	0.331229	0.334725	0.543471	0.218176	-0.322846	-0.819065	-0.399139	-0.74201	0.536413
arahy.Tifrunner.gnm2.ann1.8KG9MP	brown	-0.343811	0.246762	0.313691	0.647285	0.408397	-0.142792	0.264959	-0.326828	0.638087
arahy.Tifrunner.gnm2.ann1.SFW5N9	blue	-0.336229	-0.253525	0.927977	0.314627	-0.463846	-0.69956	-0.0289592	-0.430358	-0.266916
arahy.Tifrunner.gnm2.ann1.4DJY3R	turquoise	-0.501635	0.232104	-0.20873	0.686076	0.89783	0.652884	0.620853	0.116283	0.0523062
arahy.Tifrunner.gnm2.ann1.PA5VTH	blue	0.0983761	0.13349	0.802016	0.305104	-0.42852	-0.862239	-0.280586	-0.724656	0.102581
arahy.Tifrunner.gnm2.ann1.P9D87U	blue	-0.517657	-0.631108	0.339938	-0.0393078	-0.260184	-0.00332957	0.626964	0.36988	0.524249
arahy.Tifrunner.gnm2.ann1.DA1J6X	turquoise	0.427188	0.918272	-0.480337	0.436443	0.721568	0.259013	-0.385571	-0.474675	-0.104774
arahy.Tifrunner.gnm2.ann1.FS7ZHJ	turquoise	0.434863	0.836884	-0.185363	0.50169	0.424548	0.0231168	-0.394208	-0.660225	-0.275821
arahy.Tifrunner.gnm2.ann1.DEP6R1	blue	-0.359147	-0.366217	0.638057	0.266252	-0.280627	-0.224743	0.515665	-0.102654	0.257364
arahy.Tifrunner.gnm2.ann1.HL1WF3	green	-0.156167	0.317883	-0.447133	0.374535	0.752676	0.534327	0.38421	0.170462	0.298682
arahy.Tifrunner.gnm2.ann1.PJ92NG	turquoise	0.103411	-0.400624	0.567643	-0.39414	-0.833868	-0.766019	-0.317462	-0.122411	-0.0547866
arahy.Tifrunner.gnm2.ann1.C8NIIA	turquoise	-0.358949	0.0463009	-0.597255	0.168216	0.782458	0.825764	0.505154	0.515165	0.287045
novel.3145	turquoise	-0.573291	0.125298	-0.0210792	0.740046	0.76516	0.585711	0.706718	0.0662554	-0.0811828
arahy.Tifrunner.gnm2.ann1.04HYJ8	turquoise	0.0720085	-0.445562	0.491436	-0.443941	-0.813904	-0.708957	-0.337799	-0.0305715	-0.053553
arahy.Tifrunner.gnm2.ann1.BWTU0I	turquoise	0.309008	0.850039	-0.505618	0.501645	0.832285	0.404651	-0.120312	-0.349286	0.00426866
arahy.Tifrunner.gnm2.ann1.AS0C7C	turquoise	-0.281665	0.258942	-0.578806	0.372117	0.909123	0.815553	0.485672	0.327226	0.110013
arahy.Tifrunner.gnm2.ann1.2GT5Z3	blue	-0.394012	-0.00711041	0.896748	0.683656	-0.129327	-0.487313	0.162322	-0.605398	-0.14564
arahy.Tifrunner.gnm2.ann1.9S7237	turquoise	-0.696623	-0.0151034	-0.143106	0.576541	0.789355	0.64293	0.709511	0.299786	0.144118
arahy.Tifrunner.gnm2.ann1.HGAZ7D	turquoise	-0.352331	0.062029	-0.527279	0.234535	0.755782	0.74408	0.561415	0.4677	0.317116
arahy.Tifrunner.gnm2.ann1.B60I9T	turquoise	-0.0922225	0.583349	-0.453911	0.589164	0.955784	0.65706	0.203724	-0.0949732	-0.113238
arahy.Tifrunner.gnm2.ann1.4N1P2Y	turquoise	-0.636348	0.116313	0.0463174	0.709057	0.755408	0.41656	0.58601	0.0573928	0.00994894
arahy.Tifrunner.gnm2.ann1.760SFH	brown	-0.378624	0.289212	0.291612	0.782693	0.501228	-0.00869205	0.353805	-0.353401	0.487065
arahy.Tifrunner.gnm2.ann1.YXU9YV	turquoise	-0.288163	0.292424	-0.500398	0.395846	0.90242	0.666962	0.38248	0.246391	0.30107
arahy.Tifrunner.gnm2.ann1.QP4M0U	turquoise	0.406837	0.912114	-0.459683	0.455772	0.724587	0.257695	-0.374774	-0.482328	-0.114667
arahy.Tifrunner.gnm2.ann1.SFTJ5P	turquoise	-0.25621	0.325312	-0.49489	0.429825	0.899691	0.6603	0.416865	0.219606	0.232936
arahy.Tifrunner.gnm2.ann1.YL5YHR	black	0.124904	-0.446287	-0.630722	-0.784178	-0.153675	0.480561	0.21336	0.824397	0.252259
arahy.Tifrunner.gnm2.ann1.914GI4	blue	-0.485575	-0.585258	0.424095	-0.00419713	-0.316605	-0.114029	0.535434	0.249417	0.541208
arahy.Tifrunner.gnm2.ann1.FB6B2S	turquoise	-0.210201	0.384602	-0.503207	0.439027	0.912958	0.627495	0.35879	0.165745	0.297678
arahy.Tifrunner.gnm2.ann1.AC77RP	turquoise	-0.184796	0.527801	-0.427589	0.62537	0.980866	0.639227	0.328933	-0.0285055	0.0616081
arahy.Tifrunner.gnm2.ann1.9RX38M	turquoise	-0.25588	0.105412	-0.549964	0.138639	0.708976	0.621121	0.397368	0.429973	0.518192
arahy.Tifrunner.gnm2.ann1.X2BKCZ	turquoise	-0.177932	0.405808	-0.516824	0.417544	0.90865	0.607402	0.32058	0.152165	0.340259
arahy.Tifrunner.gnm2.ann1.00ZDTM	blue	0.0334719	-0.0177136	-0.882229	-0.317046	0.497676	0.883049	0.310052	0.690842	0.0661313
arahy.Tifrunner.gnm2.ann1.DW64SD	yellow	0.843529	0.866917	-0.382803	0.0643006	0.199888	-0.138767	-0.717262	-0.596906	-0.143882
arahy.Tifrunner.gnm2.ann1.IHZE0I	blue	0.691885	0.458783	-0.870064	-0.415594	0.25632	0.428378	-0.377191	0.126947	0.0667655
novel.2681	turquoise	-0.188323	0.419342	-0.0842154	0.546932	0.591999	0.279726	0.047989	-0.260785	-0.0838179
arahy.Tifrunner.gnm2.ann1.AX840Y	blue	-0.241051	-0.360609	0.814625	0.0284496	-0.631519	-0.764492	-0.195394	-0.290252	-0.148998
arahy.Tifrunner.gnm2.ann1.61ZXLU	yellow	0.896398	0.804892	-0.320809	-0.033131	0.0505125	-0.255949	-0.771093	-0.603168	-0.123781
arahy.Tifrunner.gnm2.ann1.RC3SCI	brown	-0.606756	0.0346138	0.471239	0.747579	0.383058	0.0379821	0.352814	-0.231886	-0.517758
arahy.Tifrunner.gnm2.ann1.6S7C55	blue	-0.437739	-0.238051	0.966105	0.493433	-0.336604	-0.554526	0.210168	-0.458931	-0.0946939
arahy.Tifrunner.gnm2.ann1.MB08BW	blue	-0.539133	-0.317616	0.891974	0.515958	-0.255137	-0.335515	0.420113	-0.316887	-0.210645
arahy.Tifrunner.gnm2.ann1.VYCB27	blue	-0.188661	0.0409023	0.896691	0.474747	-0.316047	-0.801699	-0.12887	-0.666625	0.0976206
arahy.Tifrunner.gnm2.ann1.DGZF1S	yellow	0.884897	0.64319	-0.401914	-0.166309	-0.0288875	-0.124763	-0.547561	-0.411677	0.131465
arahy.Tifrunner.gnm2.ann1.H9I2X3	brown	0.80304	0.429568	-0.640942	-0.52204	-0.0485892	-0.00209317	-0.680155	-0.0272763	-0.144629
arahy.Tifrunner.gnm2.ann1.LDJ367	blue	-0.48818	-0.297037	0.920207	0.49598	-0.304615	-0.422212	0.376147	-0.36342	-0.0871428
arahy.Tifrunner.gnm2.ann1.H8XLFU	grey	0.0963278	-0.161908	-0.359569	-0.284702	0.025638	0.343523	0.364891	0.399571	0.612546
arahy.Tifrunner.gnm2.ann1.E4N5F8	black	0.07443	0.655356	0.459637	0.78342	0.289062	-0.443415	-0.242508	-0.875684	-0.0526961
arahy.Tifrunner.gnm2.ann1.W8TIS9	pink	0.356812	0.887313	-0.32433	0.574381	0.697573	0.214263	-0.18469	-0.545217	0.102128
arahy.Tifrunner.gnm2.ann1.EABL5T	turquoise	-0.458317	0.00269258	-0.486935	0.266325	0.782757	0.775607	0.607992	0.507446	0.237189
arahy.Tifrunner.gnm2.ann1.LWZI10	blue	0.70633	0.802583	-0.731863	-0.00399089	0.481938	0.297634	-0.467161	-0.241979	-0.0806893
arahy.Tifrunner.gnm2.ann1.19P32S	brown	-0.606963	0.0573072	0.711059	0.890898	0.28075	-0.145354	0.454616	-0.442644	-0.0792233
arahy.Tifrunner.gnm2.ann1.F1HK63	blue	-0.463007	-0.0398719	0.92659	0.682621	-0.108046	-0.554842	0.17202	-0.565763	-0.0125152
arahy.Tifrunner.gnm2.ann1.IUKN41	turquoise	-0.130536	0.571925	-0.474807	0.606259	0.975157	0.661727	0.252504	-0.0564625	-0.0258312
arahy.Tifrunner.gnm2.ann1.T9TG4X	yellow	0.766166	0.552911	-0.422283	-0.143754	0.0825235	0.0319016	-0.365789	-0.273315	0.0422582
arahy.Tifrunner.gnm2.ann1.K0XUKT	blue	-0.442017	-0.026337	0.749029	0.615358	-0.0232827	-0.313162	0.0996355	-0.475544	-0.459621
arahy.Tifrunner.gnm2.ann1.EYFM1K	brown	-0.169897	0.600518	0.366119	0.962695	0.55435	-0.110862	0.0811777	-0.713401	-0.0288469
arahy.Tifrunner.gnm2.ann1.GX00WG	turquoise	-0.251394	0.316562	-0.507731	0.40595	0.892845	0.65883	0.408665	0.235974	0.253848
arahy.Tifrunner.gnm2.ann1.FK6HB9	pink	0.456165	0.771441	0.0488668	0.481168	0.276156	-0.252331	-0.304084	-0.758343	0.390573
arahy.Tifrunner.gnm2.ann1.4I93G7	pink	0.604388	0.773542	-0.144362	0.240854	0.275667	-0.233445	-0.412581	-0.605747	0.356498
arahy.Tifrunner.gnm2.ann1.20DV7G	brown	-0.222232	0.590614	0.275593	0.975045	0.641817	0.00272144	0.165246	-0.620375	-0.0251444
arahy.Tifrunner.gnm2.ann1.Y1D24R	turquoise	0.312179	0.761342	-0.506828	0.384914	0.714223	0.422375	-0.248983	-0.300145	-0.450819
arahy.Tifrunner.gnm2.ann1.2Z587T	turquoise	-0.277298	0.166752	-0.499573	0.239722	0.756178	0.588591	0.388709	0.34799	0.50105
arahy.Tifrunner.gnm2.ann1.MPQ92C	yellow	0.713459	0.829479	-0.658891	0.0153939	0.441348	0.18919	-0.610324	-0.327018	-0.233036
arahy.Tifrunner.gnm2.ann1.ISNY9U	brown	-0.239878	0.56198	0.085947	0.911424	0.753927	0.218421	0.299784	-0.448796	0.11819
arahy.Tifrunner.gnm2.ann1.7W0SSB	turquoise	-0.29776	0.387894	-0.481474	0.501814	0.962657	0.665133	0.300093	0.146759	0.0615007
arahy.Tifrunner.gnm2.ann1.59P1C9	turquoise	-0.315504	0.35867	-0.475798	0.537287	0.969347	0.760101	0.440102	0.165033	0.0552063
arahy.Tifrunner.gnm2.ann1.7Z45GE	yellow	0.77644	0.771341	-0.37477	0.0639771	0.186488	-0.0788552	-0.470798	-0.51154	0.319395
arahy.Tifrunner.gnm2.ann1.E6CSJF	blue	-0.129885	-0.583909	0.743371	-0.290241	-0.863813	-0.743959	-0.0609808	-0.0631549	0.0946299
novel.5572	red	0.898536	0.650259	-0.295174	-0.263381	-0.148901	-0.351203	-0.921576	-0.524125	-0.0862481
arahy.Tifrunner.gnm2.ann1.GGDF5U	black	-0.194381	-0.420889	-0.529439	-0.431452	0.107051	0.74191	0.370123	0.771345	-0.461783
arahy.Tifrunner.gnm2.ann1.7NSI0A	brown	-0.411952	0.297513	0.603297	0.955241	0.375578	-0.148782	0.316999	-0.59679	-0.0952295
arahy.Tifrunner.gnm2.ann1.86EPEX	blue	-0.157584	-0.219902	0.826727	0.101848	-0.587016	-0.832537	-0.284455	-0.432552	-0.0539634
arahy.Tifrunner.gnm2.ann1.CGU5TI	brown	-0.583302	0.219178	0.362745	0.92615	0.61905	0.144922	0.532481	-0.302441	0.170688
arahy.Tifrunner.gnm2.ann1.SIZM0A	brown	-0.13032	0.672246	0.0542722	0.90305	0.76443	0.20137	0.0984069	-0.544904	-0.237911
arahy.Tifrunner.gnm2.ann1.IT1C9S	brown	-0.336199	0.272607	0.663331	0.898421	0.234673	-0.238049	0.258183	-0.648461	-0.14534
arahy.Tifrunner.gnm2.ann1.043YES	yellow	0.768432	0.843616	-0.624459	0.0172646	0.390478	0.157705	-0.575167	-0.376113	-0.147074
arahy.Tifrunner.gnm2.ann1.FLZ3NT	green	-0.319775	-0.205314	-0.665054	-0.141549	0.525136	0.934259	0.498006	0.727629	-0.0294888
novel.1219	brown	0.0937084	-0.524304	-0.218015	-0.705773	-0.427401	0.140965	0.153488	0.55306	0.442916
arahy.Tifrunner.gnm2.ann1.KB1BCJ	turquoise	-0.0787356	-0.576427	0.519366	-0.456076	-0.806492	-0.671178	-0.141492	0.0863175	0.368954
arahy.Tifrunner.gnm2.ann1.9WTJ6Z	blue	-0.270763	-0.026626	0.860438	0.553469	-0.251901	-0.545847	0.11297	-0.59774	0.0660108
arahy.Tifrunner.gnm2.ann1.369VWG	grey	0.0439401	-0.428057	0.270426	-0.541181	-0.675169	-0.487404	-0.39319	0.106517	-0.139785
arahy.Tifrunner.gnm2.ann1.SGZ2CH	yellow	-0.785735	-0.0945874	0.214511	0.699204	0.591894	0.471487	0.661825	0.0762636	-0.210015
arahy.Tifrunner.gnm2.ann1.1CH3A3	blue	0.733961	0.390206	-0.756284	-0.493759	0.0721991	0.288868	-0.434633	0.0807641	0.0359923
arahy.Tifrunner.gnm2.ann1.H0C812	green	0.564705	0.366752	0.25038	-0.0466523	-0.35469	-0.663766	-0.541544	-0.620872	0.560101
arahy.Tifrunner.gnm2.ann1.XH6SHZ	yellow	-0.902983	-0.414295	0.485976	0.597277	0.291927	0.291071	0.875998	0.185968	-0.17492
arahy.Tifrunner.gnm2.ann1.AUV3TU	yellow	0.555462	0.365527	-0.399392	-0.113578	0.0828225	0.146478	-0.0403934	-0.0915198	0.290827
arahy.Tifrunner.gnm2.ann1.BFU0GS	turquoise	-0.0449149	0.201361	-0.734519	-0.0337355	0.640796	0.610042	0.128212	0.43857	0.179044
arahy.Tifrunner.gnm2.ann1.V1SQAY	turquoise	-0.641017	0.124273	-0.130412	0.658268	0.872286	0.60917	0.556542	0.168545	-0.0929766
arahy.Tifrunner.gnm2.ann1.29C4GT	yellow	0.908206	0.639417	-0.63063	-0.360758	0.0451567	0.0143755	-0.740108	-0.252613	-0.0941642
arahy.Tifrunner.gnm2.ann1.5EYH1D	brown	-0.267271	0.4853	0.427838	0.951492	0.505416	-0.150061	0.20834	-0.633706	0.166638
novel.3427	brown	-0.60945	0.211279	0.38399	0.94883	0.600131	0.148618	0.512345	-0.316517	0.00635668
arahy.Tifrunner.gnm2.ann1.6480K7	turquoise	-0.434605	0.218651	-0.12181	0.67406	0.76589	0.566398	0.633063	0.0297963	0.218648
arahy.Tifrunner.gnm2.ann1.KK3V44	turquoise	-0.273402	0.358832	-0.465018	0.493758	0.928193	0.660671	0.422784	0.167008	0.239011
arahy.Tifrunner.gnm2.ann1.E1LS51	yellow	0.77386	0.298783	-0.0672354	-0.492778	-0.475811	-0.62477	-0.866129	-0.364869	0.25133
arahy.Tifrunner.gnm2.ann1.VNPE8R	brown	-0.107034	0.698405	0.115354	0.919615	0.724061	0.096811	0.0754741	-0.611362	-0.108668
arahy.Tifrunner.gnm2.ann1.R5A4WZ	brown	-0.23785	0.38347	0.134754	0.651388	0.547172	-0.0247082	0.230527	-0.320986	0.668254
arahy.Tifrunner.gnm2.ann1.8L6AK6	blue	0.355119	0.153311	-0.919316	-0.435157	0.350592	0.709293	0.0277092	0.494104	0.162606
arahy.Tifrunner.gnm2.ann1.678G3Q	brown	-0.220971	0.576875	0.309367	0.931029	0.596043	-0.109833	0.120529	-0.629274	0.215677
arahy.Tifrunner.gnm2.ann1.N43WCR	turquoise	-0.527018	0.28766	-0.183781	0.724954	0.925593	0.596146	0.488178	0.0470936	-0.0471802
arahy.Tifrunner.gnm2.ann1.J10IA2	blue	-0.284264	-0.00927042	0.937335	0.543191	-0.28611	-0.705414	-0.0462854	-0.648714	-0.113725
arahy.Tifrunner.gnm2.ann1.RKK33X	brown	-0.624414	0.195436	0.263205	0.893944	0.703189	0.242025	0.577039	-0.180841	0.0925712
arahy.Tifrunner.gnm2.ann1.F45BIC	blue	-0.29111	-0.57344	0.0955349	-0.246857	-0.262096	0.114775	0.526176	0.457219	0.548107
arahy.Tifrunner.gnm2.ann1.PB6JBD	turquoise	-0.280279	0.348584	-0.481049	0.470315	0.928552	0.669195	0.413319	0.185614	0.27127
arahy.Tifrunner.gnm2.ann1.NV23DS	green	0.348048	0.12112	0.613944	-0.0524352	-0.645839	-0.966548	-0.65736	-0.655686	0.0528232
arahy.Tifrunner.gnm2.ann1.PUMP6L	turquoise	-0.572437	0.163544	-0.231141	0.601818	0.9059	0.656677	0.522059	0.199793	-0.0425827
arahy.Tifrunner.gnm2.ann1.F8LB2J	turquoise	-0.348693	0.39232	-0.134282	0.769211	0.847473	0.594948	0.452675	-0.135696	-0.212032
arahy.Tifrunner.gnm2.ann1.8S0LND	turquoise	-0.376618	0.337603	-0.42464	0.569421	0.974111	0.726241	0.432318	0.158944	0.00918981
arahy.Tifrunner.gnm2.ann1.WK6QAZ	blue	-0.506366	-0.223718	0.824615	0.499614	-0.186453	-0.387113	0.175457	-0.340258	-0.524978
arahy.Tifrunner.gnm2.ann1.52HH2Q	grey	-0.5425	-0.569918	0.0884963	-0.155327	-0.0912461	0.0651662	0.418011	0.518513	0.566342
arahy.Tifrunner.gnm2.ann1.5BV5EP	turquoise	-0.0534083	0.505033	-0.370706	0.469687	0.811253	0.47184	0.238292	-0.0835208	0.413023
arahy.Tifrunner.gnm2.ann1.8YLP1I	brown	-0.462262	0.394423	0.291021	0.979598	0.693682	0.140489	0.387272	-0.418992	0.0273769
arahy.Tifrunner.gnm2.ann1.H8DQQQ	brown	-0.0919422	0.718224	0.0957529	0.921932	0.725906	0.0939914	0.0296741	-0.624057	-0.130302
arahy.Tifrunner.gnm2.ann1.QQ1SRH	brown	-0.112039	0.687357	0.224881	0.94933	0.645799	-0.0348512	0.0349928	-0.688423	-0.0264779
arahy.Tifrunner.gnm2.ann1.3R4QA9	yellow	0.780626	0.241688	-0.0704372	-0.557973	-0.541421	-0.628325	-0.853256	-0.320237	0.25219
arahy.Tifrunner.gnm2.ann1.KJ9H1S	brown	-0.549523	0.294242	0.325643	0.970246	0.668195	0.201983	0.472412	-0.348456	-0.127417
arahy.Tifrunner.gnm2.ann1.H3WDBY	brown	-0.683555	-0.0429693	0.432755	0.786174	0.42997	0.204789	0.69717	-0.139602	0.122937
arahy.Tifrunner.gnm2.ann1.432CB8	brown	-0.489215	0.252874	0.375525	0.934952	0.56201	0.159263	0.514724	-0.363511	-0.108256
arahy.Tifrunner.gnm2.ann1.LI5GRW	blue	-0.384615	-0.334445	0.959202	0.292089	-0.515221	-0.684574	0.0354722	-0.386895	-0.225686
arahy.Tifrunner.gnm2.ann1.GZ87H9	blue	-0.45613	-0.227621	0.943969	0.518998	-0.288623	-0.490997	0.260553	-0.443629	-0.145279
arahy.Tifrunner.gnm2.ann1.71Q3SD	brown	-0.36305	0.203041	0.72227	0.754512	0.0838516	-0.502559	0.0379448	-0.631884	0.0822198
arahy.Tifrunner.gnm2.ann1.BD6PFY	turquoise	-0.276367	0.579656	-0.101353	0.866848	0.90547	0.398845	0.270824	-0.31398	-0.0346835
arahy.Tifrunner.gnm2.ann1.E9249P	turquoise	0.684199	0.146787	-0.0736939	-0.573458	-0.531531	-0.619292	-0.780752	-0.206345	0.303736
arahy.Tifrunner.gnm2.ann1.ER44IM	turquoise	-0.277464	0.367188	-0.404453	0.50185	0.886122	0.63711	0.278552	0.106719	-0.311487
arahy.Tifrunner.gnm2.ann1.MZFE1X	turquoise	-0.024183	0.667548	-0.437772	0.60819	0.960467	0.523288	0.135703	-0.172835	0.13054
arahy.Tifrunner.gnm2.ann1.M8DR4H	blue	-0.726542	-0.546739	0.899015	0.393066	-0.310095	-0.354589	0.521052	-0.0847366	0.0366482
arahy.Tifrunner.gnm2.ann1.CTC1PY	brown	0.0228426	0.671851	0.333547	0.760172	0.416915	-0.37425	-0.306462	-0.782134	0.0189453
arahy.Tifrunner.gnm2.ann1.7X1NZD	yellow	0.689653	0.39873	-0.602895	-0.323593	0.0679986	0.161139	-0.222849	0.00215649	0.387557
arahy.Tifrunner.gnm2.ann1.6A53IY	turquoise	-0.180958	-0.768901	0.452191	-0.551292	-0.827136	-0.483797	0.075823	0.317309	0.306005
arahy.Tifrunner.gnm2.ann1.NU92WK	brown	0.0223088	0.644584	0.218364	0.704164	0.437613	-0.269142	-0.295555	-0.667677	-0.234161
arahy.Tifrunner.gnm2.ann1.3BDP96	turquoise	0.431729	0.802702	-0.691329	0.271289	0.771518	0.482731	-0.180193	-0.197827	0.0246135
arahy.Tifrunner.gnm2.ann1.K2SWWG	turquoise	-0.45423	0.406617	-0.105388	0.816826	0.919338	0.476506	0.407215	-0.125516	0.0152559
arahy.Tifrunner.gnm2.ann1.I9NQTG	brown	-0.0376316	0.720371	0.237071	0.891523	0.587054	-0.171552	-0.0810625	-0.736465	0.174185
arahy.Tifrunner.gnm2.ann1.PVV2JM	blue	-0.439752	-0.0725555	0.934362	0.648529	-0.168492	-0.541159	0.171746	-0.564827	-0.0473341
arahy.Tifrunner.gnm2.ann1.V6RPLX	blue	-0.524687	0.0667607	0.774008	0.818885	0.1442	-0.288835	0.238717	-0.538246	-0.196987
novel.1704	brown	-0.626628	0.124451	0.532717	0.936133	0.480359	0.0496339	0.552682	-0.348688	0.00161125
arahy.Tifrunner.gnm2.ann1.NWH0QG	brown	-0.375652	0.44125	0.360146	0.936861	0.606676	-0.0570931	0.260004	-0.513823	0.176454
arahy.Tifrunner.gnm2.ann1.XX1T89	blue	-0.213898	-0.608426	0.708781	-0.289296	-0.812965	-0.712351	-0.0667479	-0.00817553	0.176929
arahy.Tifrunner.gnm2.ann1.CALT29	blue	-0.0948526	0.163711	0.821765	0.484605	-0.236011	-0.814129	-0.214059	-0.719822	0.194004
arahy.Tifrunner.gnm2.ann1.8TPQ4A	yellow	-0.808387	-0.6184	0.529814	0.190888	-0.110635	-0.00750492	0.497279	0.276831	-0.32063
arahy.Tifrunner.gnm2.ann1.T65TVI	turquoise	-0.360859	0.15717	-0.458902	0.347812	0.801866	0.655098	0.49994	0.342025	0.353108
arahy.Tifrunner.gnm2.ann1.6W0K3P	green	0.195601	0.0268206	0.736113	0.0730046	-0.600786	-0.909435	-0.386479	-0.607963	-0.0119887
arahy.Tifrunner.gnm2.ann1.C9M3KU	turquoise	-0.294015	0.387471	-0.470892	0.535082	0.972741	0.700078	0.388113	0.142452	0.100844
novel.574	turquoise	-0.339468	0.0856436	-0.544028	0.23977	0.772099	0.75258	0.544233	0.456418	0.314088
arahy.Tifrunner.gnm2.ann1.7TG5YP	turquoise	-0.0192762	0.554809	-0.373321	0.435038	0.770486	0.266525	0.0134881	-0.125856	0.552047
arahy.Tifrunner.gnm2.ann1.FNSI1P	turquoise	0.30543	-0.544916	0.0115478	-0.868829	-0.847419	-0.352227	-0.228143	0.361858	0.111169
arahy.Tifrunner.gnm2.ann1.4R7GUL	blue	-0.364376	0.141908	0.815059	0.758315	0.0195233	-0.474489	0.045976	-0.668069	-0.150188
arahy.Tifrunner.gnm2.ann1.IFK0V2	turquoise	0.257429	-0.377892	0.412309	-0.523525	-0.879277	-0.643958	-0.262964	-0.0794444	0.203469
novel.5035	yellow	0.878383	0.592822	-0.512746	-0.403922	-0.0657577	-0.248723	-0.895009	-0.283213	0.0492984
arahy.Tifrunner.gnm2.ann1.DL173G	brown	0.669106	-0.0291666	-0.47317	-0.779525	-0.417081	-0.0253394	-0.330644	0.227563	0.385642
arahy.Tifrunner.gnm2.ann1.CG2VMH	black	0.302499	0.17219	0.623834	0.217909	-0.466925	-0.665937	-0.191651	-0.682148	0.0240808
arahy.Tifrunner.gnm2.ann1.RQ7QZ9	turquoise	-0.0187785	0.512701	-0.62677	0.369908	0.934038	0.675861	0.223522	0.106369	0.214678
arahy.Tifrunner.gnm2.ann1.S0Y3D4	blue	-0.210097	0.226062	0.754724	0.638374	-0.0244789	-0.579115	-0.171299	-0.712206	-0.217301
arahy.Tifrunner.gnm2.ann1.04Q2AE	blue	-0.450121	-0.110409	0.918019	0.63498	-0.177715	-0.461534	0.229792	-0.524752	-0.180322
arahy.Tifrunner.gnm2.ann1.BH9QW3	blue	0.567191	0.597225	-0.568791	-0.103717	0.268528	0.167173	-0.554332	-0.226962	0.106693
arahy.Tifrunner.gnm2.ann1.JZ1PRS	yellow	-0.864426	-0.453916	0.431115	0.406521	0.20159	0.0784434	0.698494	0.259623	0.375707
arahy.Tifrunner.gnm2.ann1.7U017G	brown	-0.0607983	0.725725	0.190989	0.92059	0.657929	-0.0664272	-0.0108839	-0.695856	0.0641032
arahy.Tifrunner.gnm2.ann1.XP1WSF	turquoise	-0.455391	0.331016	-0.235025	0.69617	0.940432	0.624674	0.482209	0.0398969	-0.0238213
arahy.Tifrunner.gnm2.ann1.IHRD8H	blue	-0.26847	-0.12258	0.939741	0.406118	-0.397648	-0.716414	-0.0605939	-0.569259	-0.0871073
arahy.Tifrunner.gnm2.ann1.FDIY97	turquoise	-0.611306	0.162216	-0.0805296	0.739228	0.865196	0.60027	0.668056	0.0962228	0.0565122
arahy.Tifrunner.gnm2.ann1.0AWF5M	turquoise	-0.303922	0.417619	-0.409219	0.610992	0.982453	0.690581	0.390228	0.067957	0.00818396
arahy.Tifrunner.gnm2.ann1.71B432	turquoise	-0.130751	0.631371	-0.328572	0.720641	0.962168	0.518842	0.218037	-0.201946	-0.0530458
arahy.Tifrunner.gnm2.ann1.F4N1WH	turquoise	-0.315082	0.450532	-0.360581	0.662824	0.990212	0.662443	0.363462	0.00110225	-0.0323463
arahy.Tifrunner.gnm2.ann1.QH4I6C	green	-0.194148	-0.197892	-0.596635	-0.208193	0.388538	0.714016	0.509211	0.668314	0.493975
arahy.Tifrunner.gnm2.ann1.9D5E6Q	blue	-0.522431	-0.371731	0.921343	0.36964	-0.392128	-0.571645	0.26158	-0.295916	0.18461
arahy.Tifrunner.gnm2.ann1.DML457	brown	0.448668	-0.388256	-0.201188	-0.933559	-0.711931	-0.27377	-0.329971	0.370998	0.308757
arahy.Tifrunner.gnm2.ann1.P8YRGA	green	0.354098	-0.0412777	0.458449	-0.283467	-0.743291	-0.890417	-0.643875	-0.419103	0.189113
arahy.Tifrunner.gnm2.ann1.FX07CR	blue	-0.62188	-0.221027	0.894817	0.621303	-0.131868	-0.41116	0.31825	-0.377747	-0.0792262
arahy.Tifrunner.gnm2.ann1.Y59G7X	yellow	0.807332	0.110207	-0.318231	-0.753648	-0.540987	-0.326317	-0.704627	-0.0519734	0.240518
arahy.Tifrunner.gnm2.ann1.T3H8L6	brown	-0.754623	-0.252668	0.670811	0.665952	0.13218	-0.0258197	0.54846	-0.162422	-0.0530295
novel.2778	black	0.0538766	0.682395	0.448418	0.847949	0.332787	-0.400944	-0.189653	-0.894967	0.0398027
arahy.Tifrunner.gnm2.ann1.DBZ9PS	turquoise	-0.103907	0.400606	-0.642482	0.327269	0.904694	0.732906	0.310689	0.217967	0.274506
arahy.Tifrunner.gnm2.ann1.Y9M9U1	blue	-0.385404	0.0246867	0.880099	0.671907	-0.115162	-0.510878	0.0759524	-0.620513	-0.231189
arahy.Tifrunner.gnm2.ann1.Y27KNC	turquoise	-0.175822	0.457894	-0.518529	0.513385	0.967472	0.721693	0.349228	0.0915678	0.0923455
arahy.Tifrunner.gnm2.ann1.L0RB90	turquoise	-0.0786727	0.727562	-0.0774627	0.835339	0.847687	0.218256	0.0330936	-0.482522	-0.102547
arahy.Tifrunner.gnm2.ann1.RG0P7S	grey	0.323205	0.0431146	0.367026	-0.191175	-0.523858	-0.742327	-0.483506	-0.353245	0.00457438
arahy.Tifrunner.gnm2.ann1.CZHF5K	blue	-0.44322	-0.279267	0.994424	0.446199	-0.404793	-0.636429	0.189381	-0.43937	-0.0272707
arahy.Tifrunner.gnm2.ann1.IPL01G	black	-0.23296	-0.505826	-0.634956	-0.552877	0.124631	0.709387	0.386022	0.947542	-0.010729
arahy.Tifrunner.gnm2.ann1.QAA1TN	blue	-0.349917	-0.238324	0.930527	0.350455	-0.435314	-0.662816	-0.015292	-0.461199	-0.146959
arahy.Tifrunner.gnm2.ann1.N0KYQA	brown	0.5693	-0.225388	-0.3432	-0.930036	-0.603278	-0.230676	-0.456363	0.322787	0.262635
arahy.Tifrunner.gnm2.ann1.S80HYQ	blue	-0.385026	0.0473835	0.890866	0.700736	-0.093493	-0.540718	0.0648417	-0.63973	-0.198546
arahy.Tifrunner.gnm2.ann1.BTE5MM	brown	-0.568737	0.216066	0.166823	0.866308	0.740113	0.362682	0.632586	-0.136369	0.0281643
arahy.Tifrunner.gnm2.ann1.I0UC8B	green	-0.237175	-0.314973	-0.650223	-0.270473	0.383506	0.907658	0.591232	0.820518	-0.129071
arahy.Tifrunner.gnm2.ann1.IXQG45	blue	0.0269591	0.32438	-0.361733	0.340136	0.551317	0.549447	0.397627	0.0132046	0.216578
arahy.Tifrunner.gnm2.ann1.MR90IT	brown	-0.0519174	0.61527	0.410935	0.841651	0.407755	-0.294379	-0.121415	-0.774778	-0.169048
arahy.Tifrunner.gnm2.ann1.83QM18	brown	-0.233657	0.566186	0.357111	0.977303	0.581664	-0.0848958	0.147786	-0.661135	0.0471793
arahy.Tifrunner.gnm2.ann1.G7AZGE	yellow	0.774491	0.0896122	-0.446305	-0.813532	-0.482062	-0.238175	-0.715057	0.0677576	0.228012
arahy.Tifrunner.gnm2.ann1.7VB1JU	turquoise	-0.413208	0.213386	-0.416696	0.479838	0.868559	0.814894	0.473817	0.235144	-0.223586
arahy.Tifrunner.gnm2.ann1.5H6YYL	grey	0.172858	0.372161	-0.238113	0.147761	0.221098	0.000719252	-0.18403	-0.149463	0.00257459
arahy.Tifrunner.gnm2.ann1.GXVE84	brown	-0.463316	0.249445	0.4815	0.940858	0.463006	0.037658	0.450592	-0.45081	-0.158337
arahy.Tifrunner.gnm2.ann1.WH6N3S	turquoise	-0.279317	0.403497	-0.421834	0.564614	0.951647	0.640805	0.410471	0.0965647	0.199032
arahy.Tifrunner.gnm2.ann1.HWY8JN	turquoise	-0.663436	0.0736057	-0.150889	0.628776	0.83879	0.687817	0.57794	0.206954	-0.210393
arahy.Tifrunner.gnm2.ann1.30U8ZL	blue	-0.0546419	0.223482	0.803696	0.508168	-0.209424	-0.811182	-0.261633	-0.766279	0.143143
arahy.Tifrunner.gnm2.ann1.1VD7QP	turquoise	-0.583422	0.173202	0.0236082	0.723417	0.785429	0.404737	0.580421	0.0242875	0.12106
arahy.Tifrunner.gnm2.ann1.DF4V8K	blue	-0.12185	-0.296008	0.793114	0.0476969	-0.610247	-0.758064	0.0332437	-0.322558	0.449691
arahy.Tifrunner.gnm2.ann1.R30FAJ	turquoise	-0.471219	0.348351	-0.131073	0.773964	0.913133	0.544841	0.497615	-0.0522989	0.0555425
arahy.Tifrunner.gnm2.ann1.MJ19SS	blue	-0.264293	0.0338332	0.880228	0.544888	-0.229798	-0.641742	-0.099957	-0.653803	-0.21945
arahy.Tifrunner.gnm2.ann1.VH7VLJ	blue	-0.159461	-0.398346	0.441478	-0.271169	-0.5424	-0.521239	-0.23516	0.0146637	-0.11696
arahy.Tifrunner.gnm2.ann1.AF4FIK	turquoise	-0.054468	0.450698	-0.625172	0.337464	0.912465	0.686742	0.275168	0.165641	0.279567
arahy.Tifrunner.gnm2.ann1.UXP008	blue	0.591774	0.444493	-0.573639	-0.293492	0.101882	0.149044	-0.528718	-0.106818	0.155277
arahy.Tifrunner.gnm2.ann1.0PC5WU	brown	-0.0554685	0.72014	0.198006	0.925401	0.646274	-0.0507805	-0.00368603	-0.700667	-0.0159287
arahy.Tifrunner.gnm2.ann1.U3J4NJ	turquoise	0.0462228	-0.621873	0.454315	-0.603347	-0.92586	-0.629137	-0.167286	0.134939	0.255463
arahy.Tifrunner.gnm2.ann1.JV9T2X	turquoise	-0.158721	0.440849	-0.345955	0.567516	0.806419	0.666523	0.301158	-0.0769445	-0.161854
arahy.Tifrunner.gnm2.ann1.5L1PLW	green	0.10243	-0.248137	-0.74688	-0.566533	0.137169	0.685127	0.253593	0.770065	-0.120807
arahy.Tifrunner.gnm2.ann1.F8C5M7	blue	-0.566913	-0.513478	0.920568	0.289379	-0.453685	-0.445582	0.353327	-0.168728	-0.223869
arahy.Tifrunner.gnm2.ann1.14BHD7	blue	-0.343204	0.187485	0.670775	0.751706	0.145891	-0.325867	0.105011	-0.567364	-0.433028
arahy.Tifrunner.gnm2.ann1.99WQY3	turquoise	-0.125689	-0.59717	0.527865	-0.427271	-0.778184	-0.642658	-0.0842703	0.107831	0.41279
arahy.Tifrunner.gnm2.ann1.B0SKQG	turquoise	-0.221408	0.389587	-0.495418	0.45895	0.919135	0.628698	0.3537	0.158125	0.226703
arahy.Tifrunner.gnm2.ann1.V374FJ	turquoise	0.0944615	-0.403859	0.255541	-0.567414	-0.685396	-0.600208	-0.383323	0.115671	0.208322
arahy.Tifrunner.gnm2.ann1.068WTC	turquoise	-0.709252	-0.0444753	-0.111607	0.594101	0.786937	0.687095	0.79101	0.306257	0.0860919
arahy.Tifrunner.gnm2.ann1.GR42S7	blue	0.555568	0.611599	-0.799731	-0.127858	0.480031	0.444103	-0.351059	-0.028126	0.147177
arahy.Tifrunner.gnm2.ann1.BDT6Z1	grey	-0.44152	-0.654803	0.125823	-0.309007	-0.290122	-0.0270786	0.371775	0.531773	0.58618
arahy.Tifrunner.gnm2.ann1.8V8U4B	blue	-0.251533	0.0714468	0.83516	0.562678	-0.171913	-0.679655	0.0252081	-0.629635	0.371832
arahy.Tifrunner.gnm2.ann1.SNDR2D	brown	-0.528245	0.300546	0.192986	0.918064	0.746264	0.305295	0.546358	-0.246533	0.0674432
arahy.Tifrunner.gnm2.ann1.2YK8S2	blue	-0.433247	-0.142604	0.915037	0.563819	-0.22904	-0.496941	0.182735	-0.50614	-0.0955877
arahy.Tifrunner.gnm2.ann1.NFV9ZK	blue	-0.430946	-0.346286	0.980503	0.34546	-0.471545	-0.650597	0.18507	-0.376436	0.0372054
arahy.Tifrunner.gnm2.ann1.HV716I	blue	-0.392367	0.186636	0.738933	0.839728	0.174906	-0.300827	0.228985	-0.626568	-0.0797057
arahy.Tifrunner.gnm2.ann1.3I642Y	turquoise	-0.106715	0.580883	-0.44938	0.604899	0.964814	0.62158	0.256565	-0.0832996	0.110652
arahy.Tifrunner.gnm2.ann1.61D68N	turquoise	-0.151492	0.633985	-0.24111	0.71095	0.923579	0.399665	0.0831727	-0.269238	-0.104003
arahy.Tifrunner.gnm2.ann1.WFFD1N	brown	0.790248	0.110245	-0.629325	-0.83187	-0.334411	-0.00273363	-0.571804	0.199982	0.204178
arahy.Tifrunner.gnm2.ann1.ZP1VNA	turquoise	-0.287441	0.523271	0.0312104	0.832228	0.779402	0.270439	0.108662	-0.376955	-0.363797
arahy.Tifrunner.gnm2.ann1.I706TF	turquoise	-0.0713554	0.697414	-0.266671	0.738906	0.927773	0.400892	0.146392	-0.312981	0.0738738
arahy.Tifrunner.gnm2.ann1.2Z77FC	turquoise	0.0843412	-0.507197	0.448304	-0.484525	-0.815591	-0.575107	-0.0369797	0.0611979	0.342036
arahy.Tifrunner.gnm2.ann1.85GS0V	turquoise	-0.23692	0.368829	-0.513197	0.466279	0.911793	0.688746	0.389677	0.179777	0.135721
arahy.Tifrunner.gnm2.ann1.D9BD6W	brown	-0.035566	0.624882	0.429425	0.875458	0.376171	-0.337307	-0.111233	-0.816454	0.0653911
arahy.Tifrunner.gnm2.ann1.IYGA9S	blue	-0.258062	0.00811115	0.891313	0.509422	-0.268102	-0.673607	-0.110361	-0.643709	-0.147227
arahy.Tifrunner.gnm2.ann1.FL0Q4N	blue	-0.149912	0.111954	0.872975	0.539375	-0.25935	-0.695172	-0.164298	-0.736059	-0.180654
arahy.Tifrunner.gnm2.ann1.W35MPH	turquoise	0.0251557	0.686466	-0.178269	0.622174	0.701303	0.133778	-0.172807	-0.398827	-0.268125
arahy.Tifrunner.gnm2.ann1.0YRW91	red	0.857333	0.72931	-0.0480854	-0.00175861	-0.144991	-0.570523	-0.766036	-0.735837	0.303761
arahy.Tifrunner.gnm2.ann1.38NM2G	red	0.791927	0.52528	-0.363071	-0.372309	-0.139114	-0.332207	-0.868599	-0.348456	0.302353
novel.1804	turquoise	-0.302213	0.293581	-0.369009	0.477148	0.841508	0.54162	0.434118	0.167737	0.294371
arahy.Tifrunner.gnm2.ann1.CT4LS7	turquoise	0.056249	0.696809	-0.476835	0.530873	0.899867	0.507921	-0.0373903	-0.192618	-0.272756
arahy.Tifrunner.gnm2.ann1.JU75F3	blue	-0.0246958	-0.178325	0.780321	0.116755	-0.579137	-0.670327	-0.115201	-0.438702	-0.373111
arahy.Tifrunner.gnm2.ann1.9ZAP4M	blue	-0.462349	-0.394916	0.990602	0.344674	-0.483972	-0.620656	0.244098	-0.335039	-0.0209552
arahy.Tifrunner.gnm2.ann1.769USI	blue	-0.320402	0.0433097	0.875515	0.655145	-0.131408	-0.524348	0.0950376	-0.644015	-0.0628661
arahy.Tifrunner.gnm2.ann1.TI8LFW	turquoise	-0.0687824	0.52129	-0.580884	0.426374	0.938014	0.627967	0.200877	0.0654876	0.273214
arahy.Tifrunner.gnm2.ann1.W9M7YL	blue	0.00295839	0.131572	0.769771	0.372803	-0.339615	-0.783861	-0.330469	-0.685481	-0.259178
arahy.Tifrunner.gnm2.ann1.UPMC5B	blue	0.0436214	-0.0800312	0.790355	0.156948	-0.560942	-0.724055	-0.171713	-0.543866	-0.244255
arahy.Tifrunner.gnm2.ann1.96DEJ1	blue	-0.388205	0.0242432	0.877209	0.704391	-0.0620257	-0.477643	0.218792	-0.597442	0.0246812
arahy.Tifrunner.gnm2.ann1.JY4CMX	blue	-0.12136	-0.404666	0.776311	-0.0776515	-0.713968	-0.755638	0.0262252	-0.227007	0.390129
arahy.Tifrunner.gnm2.ann1.0H2RQJ	blue	-0.625607	-0.198122	0.889655	0.697355	-0.0439289	-0.324718	0.459639	-0.371308	-0.0713307
arahy.Tifrunner.gnm2.ann1.UN3WEE	blue	-0.162197	-0.0393386	0.899981	0.374564	-0.410175	-0.760137	-0.15134	-0.632436	-0.00338011
arahy.Tifrunner.gnm2.ann1.I36EUT	grey	-0.0682039	-0.185415	-0.526457	-0.42731	0.11987	0.290646	-0.0125356	0.574859	0.295697
arahy.Tifrunner.gnm2.ann1.7AF3EL	blue	-0.34035	0.05169	0.890816	0.648029	-0.139656	-0.602466	-0.0143696	-0.654366	-0.157677
arahy.Tifrunner.gnm2.ann1.4721MN	turquoise	0.0190879	0.768098	-0.0471786	0.836514	0.783763	0.178176	0.0164028	-0.564291	-0.10092
arahy.Tifrunner.gnm2.ann1.45DTJR	turquoise	-0.348466	0.272136	-0.448544	0.50201	0.917041	0.769366	0.524384	0.221293	0.149235
arahy.Tifrunner.gnm2.ann1.1UU3TQ	blue	-0.161124	0.166579	0.870663	0.600786	-0.202358	-0.727489	-0.138042	-0.770379	0.0650384
arahy.Tifrunner.gnm2.ann1.2SL2GJ	blue	-0.450547	-0.0913926	0.925962	0.642152	-0.172092	-0.496726	0.181824	-0.545407	-0.185462
arahy.Tifrunner.gnm2.ann1.41S86B	brown	-0.662776	0.0817829	0.275374	0.846198	0.597695	0.372717	0.607321	-0.140369	-0.209906
arahy.Tifrunner.gnm2.ann1.FUP8YM	blue	-0.351922	0.00027095	0.849837	0.59518	-0.143792	-0.623858	0.136589	-0.558387	0.380985
arahy.Tifrunner.gnm2.ann1.D2W2P8	black	0.288584	0.763956	0.219268	0.703794	0.295042	-0.287892	-0.28359	-0.851621	-0.106263
arahy.Tifrunner.gnm2.ann1.K0W0HW	blue	-0.38382	-0.229104	0.923118	0.370546	-0.391077	-0.650941	-0.000604561	-0.440694	-0.243671
arahy.Tifrunner.gnm2.ann1.70XC39	brown	-0.663762	0.0671987	0.563697	0.884137	0.424487	-0.0346809	0.527481	-0.30583	0.0307146
arahy.Tifrunner.gnm2.ann1.AM5T3N	turquoise	0.179004	0.783243	-0.515444	0.52945	0.878998	0.450783	-0.0624379	-0.254733	-0.0873968
arahy.Tifrunner.gnm2.ann1.R4XM2R	yellow	0.894867	0.754832	-0.441449	-0.20564	0.0228723	-0.262112	-0.902973	-0.480904	-0.0218732
arahy.Tifrunner.gnm2.ann1.HQ8G2J	blue	0.63309	0.034882	-0.747879	-0.770606	-0.128545	0.294771	-0.26196	0.414577	0.0910515
arahy.Tifrunner.gnm2.ann1.303TEV	turquoise	-0.289692	0.270657	-0.573057	0.336893	0.886592	0.707881	0.340635	0.309275	0.189819
arahy.Tifrunner.gnm2.ann1.EB8TWM	brown	-0.384991	0.446465	0.0910105	0.909885	0.795953	0.290785	0.428588	-0.316796	0.130273
arahy.Tifrunner.gnm2.ann1.0M27V0	blue	-0.195113	0.0153614	0.894431	0.463552	-0.312177	-0.754755	-0.141925	-0.654813	0.0262206
arahy.Tifrunner.gnm2.ann1.2KRW4X	turquoise	-0.265679	0.366189	-0.256221	0.623878	0.794752	0.651752	0.412277	-0.0577547	-0.0953661
arahy.Tifrunner.gnm2.ann1.YZ31UQ	pink	0.530521	0.643196	0.0463692	0.29574	0.0728804	-0.310199	-0.291649	-0.645505	0.139842
arahy.Tifrunner.gnm2.ann1.38UJZE	turquoise	0.229835	-0.477199	0.379224	-0.616006	-0.932449	-0.597396	-0.249198	0.0226265	0.162755
arahy.Tifrunner.gnm2.ann1.L3RJRN	red	0.787194	0.795983	-0.400941	-0.0653001	0.137355	-0.230211	-0.90105	-0.53576	-0.0252514
arahy.Tifrunner.gnm2.ann1.XP1NDF	blue	0.34883	0.782294	-0.629479	0.308991	0.744834	0.405476	-0.264166	-0.213686	-0.205857
novel.1128	turquoise	0.0688109	0.744541	-0.29281	0.596609	0.812589	0.175333	-0.0879101	-0.357234	0.368349
arahy.Tifrunner.gnm2.ann1.5BI7K5	blue	-0.33182	-0.461012	0.918679	0.117776	-0.630395	-0.71659	0.156971	-0.236558	0.102409
arahy.Tifrunner.gnm2.ann1.EMCE5U	blue	0.637052	0.557799	-0.872487	-0.302611	0.394285	0.375535	-0.41215	0.0707728	0.306781
novel.3884	brown	0.0269021	-0.631636	-0.0959806	-0.740008	-0.546542	0.0061298	0.145903	0.566841	0.482212
arahy.Tifrunner.gnm2.ann1.YK6X8P	blue	0.0656717	-0.345683	-0.743255	-0.725427	0.0142356	0.578499	0.0904345	0.818067	0.148462
arahy.Tifrunner.gnm2.ann1.J0RZ19	turquoise	-0.173822	0.453364	-0.551818	0.470318	0.975955	0.738844	0.302282	0.115533	0.0725892
arahy.Tifrunner.gnm2.ann1.6N2UFZ	blue	-0.292158	0.083963	0.854035	0.641424	-0.131565	-0.559781	-0.0348892	-0.672083	-0.212046
arahy.Tifrunner.gnm2.ann1.ACH06T	yellow	0.87699	0.21588	-0.278332	-0.701927	-0.545465	-0.457781	-0.788325	-0.162708	0.217733
arahy.Tifrunner.gnm2.ann1.I97S71	turquoise	-0.377267	0.288828	-0.406918	0.523876	0.92452	0.668763	0.463358	0.203392	0.0907163
arahy.Tifrunner.gnm2.ann1.X76B9I	brown	-0.222848	0.565366	0.269425	0.893756	0.627055	-0.0194334	0.0746299	-0.58579	-0.18423
arahy.Tifrunner.gnm2.ann1.7BIG84	blue	-0.448301	0.102904	0.818544	0.828688	0.0900888	-0.370924	0.225796	-0.604711	-0.20321
arahy.Tifrunner.gnm2.ann1.4UA9LN	black	0.0380689	0.507939	0.642463	0.757523	0.091304	-0.544752	-0.162391	-0.902306	0.0237864
arahy.Tifrunner.gnm2.ann1.97RMNS	black	-0.346058	-0.463447	-0.582136	-0.384853	0.262054	0.783597	0.435083	0.899557	-0.247729
arahy.Tifrunner.gnm2.ann1.KRT6BL	brown	0.755874	0.308265	-0.804332	-0.581122	0.0161993	0.333234	-0.392836	0.180809	0.00708488
arahy.Tifrunner.gnm2.ann1.M4G3QU	blue	-0.464749	-0.413899	0.926133	0.278476	-0.472255	-0.637321	0.183534	-0.252638	-0.0988739
arahy.Tifrunner.gnm2.ann1.G8W2EZ	blue	0.575912	0.108803	-0.865997	-0.698028	0.0352848	0.422818	-0.268591	0.451775	-0.0200336
arahy.Tifrunner.gnm2.ann1.PE1VQV	pink	0.443684	0.935054	-0.15754	0.589617	0.529691	-0.0585662	-0.351921	-0.733705	0.143297
arahy.Tifrunner.gnm2.ann1.9XY3DG	blue	-0.225551	-0.319746	0.889018	0.0986254	-0.639277	-0.84023	-0.135283	-0.37208	0.0503661
arahy.Tifrunner.gnm2.ann1.A8YTMR	turquoise	-0.324504	0.377577	-0.41026	0.589378	0.963508	0.688694	0.440108	0.108762	0.116533
arahy.Tifrunner.gnm2.ann1.HP0DJU	turquoise	-0.43975	-0.112935	-0.384122	0.215271	0.594513	0.794873	0.684568	0.476045	0.234934
arahy.Tifrunner.gnm2.ann1.ZWR48E	turquoise	0.0213662	0.672375	-0.339449	0.577728	0.801305	0.32167	-0.0615966	-0.259528	-0.226594
novel.4932	turquoise	-0.531098	0.215507	-0.124463	0.729731	0.841533	0.595777	0.57262	0.0580632	-0.105404
arahy.Tifrunner.gnm2.ann1.Z3SLP7	blue	-0.144137	-0.0736924	0.941455	0.368322	-0.476698	-0.789845	-0.0842475	-0.634015	0.0362087
arahy.Tifrunner.gnm2.ann1.8HR44I	turquoise	-0.271225	0.366278	-0.478555	0.501417	0.923856	0.675292	0.397634	0.162804	0.135889
arahy.Tifrunner.gnm2.ann1.3VSL80	blue	-0.156651	-0.0941307	0.946478	0.350886	-0.482053	-0.83239	-0.0714205	-0.60498	0.14493
arahy.Tifrunner.gnm2.ann1.8U1ME7	blue	-0.046808	-0.0490094	0.893348	0.272566	-0.536975	-0.868015	-0.188907	-0.640207	0.205712
arahy.Tifrunner.gnm2.ann1.N95E0M	turquoise	-0.0286235	0.28004	-0.659398	0.0590879	0.703299	0.565337	0.180097	0.31637	0.568322
arahy.Tifrunner.gnm2.ann1.Q9UH73	green	-0.650403	-0.54888	-0.216758	-0.0557858	0.281747	0.627128	0.779976	0.763814	0.353053
arahy.Tifrunner.gnm2.ann1.IHX1LT	turquoise	-0.197381	0.610735	-0.117092	0.849295	0.881967	0.414284	0.260923	-0.348291	-0.060369
arahy.Tifrunner.gnm2.ann1.JFWQ9C	pink	0.442873	0.672262	0.259637	0.482148	0.0153798	-0.454017	-0.433035	-0.859243	-0.0365057
arahy.Tifrunner.gnm2.ann1.M9SN56	turquoise	-0.0381184	0.527568	-0.28275	0.428908	0.654391	0.299083	-0.190882	-0.208116	-0.448436
arahy.Tifrunner.gnm2.ann1.347H2B	yellow	0.764117	0.773388	-0.192457	0.110276	0.121574	-0.25806	-0.516507	-0.633976	0.360081
arahy.Tifrunner.gnm2.ann1.GC7XSK	blue	-0.623829	-0.347585	0.933278	0.544751	-0.218014	-0.426457	0.460698	-0.27511	-0.00182777
arahy.Tifrunner.gnm2.ann1.1ALG4A	blue	-0.299817	0.0714589	0.883129	0.626708	-0.158128	-0.632158	-0.0540595	-0.67554	-0.0972729
arahy.Tifrunner.gnm2.ann1.EZ0DFJ	grey	-0.0269711	-0.0836847	-0.292651	-0.244904	0.0970984	0.0295575	0.0581778	0.337647	0.796626
arahy.Tifrunner.gnm2.ann1.PE54XI	blue	-0.0524427	0.276406	0.622958	0.521253	-0.0643881	-0.510478	-0.188346	-0.690034	-0.225178
arahy.Tifrunner.gnm2.ann1.3DY3DI	black	0.547184	0.605713	0.175779	0.112624	-0.115211	-0.720879	-0.747815	-0.727484	0.362715
arahy.Tifrunner.gnm2.ann1.U66G19	blue	-0.29942	0.046207	0.919287	0.633708	-0.186196	-0.630943	0.0333177	-0.676074	-0.0319486
arahy.Tifrunner.gnm2.ann1.AG2MXP	turquoise	-0.126572	0.592194	-0.434979	0.608472	0.979625	0.580891	0.187921	-0.0982034	0.0871573
arahy.Tifrunner.gnm2.ann1.I4L3EJ	turquoise	-0.32717	0.373185	-0.385733	0.608762	0.962957	0.732509	0.476119	0.0873001	0.0392085
arahy.Tifrunner.gnm2.ann1.I0I8XZ	turquoise	-0.629083	0.179456	0.0104514	0.811684	0.836775	0.556175	0.639322	0.00476797	-0.0732908
novel.3211	blue	0.402966	0.747254	-0.64397	0.190414	0.667903	0.334165	-0.355779	-0.17824	-0.20196
arahy.Tifrunner.gnm2.ann1.X5MG7Q	turquoise	-0.238678	0.319974	-0.469046	0.407517	0.879057	0.608384	0.387488	0.210091	0.258605
arahy.Tifrunner.gnm2.ann1.Q1FV6H	pink	0.562602	0.925853	-0.0831871	0.504429	0.354015	-0.214349	-0.462975	-0.809924	0.101098
arahy.Tifrunner.gnm2.ann1.E9IKCM	blue	-0.270924	0.27571	0.736255	0.784604	0.0829968	-0.451946	-0.0575391	-0.742458	-0.244437
arahy.Tifrunner.gnm2.ann1.LSG577	brown	0.596629	0.206543	-0.747994	-0.577765	0.0531953	0.239487	-0.238473	0.293382	0.527666
arahy.Tifrunner.gnm2.ann1.GHD56K	brown	0.178465	0.852719	0.113249	0.808616	0.556453	-0.174265	-0.259145	-0.806941	0.0508334
arahy.Tifrunner.gnm2.ann1.LI7BU1	brown	-0.339133	0.475111	0.10369	0.907916	0.748606	0.234413	0.304085	-0.369214	-0.0761203
arahy.Tifrunner.gnm2.ann1.JGCP84	brown	-0.70687	-0.0248234	0.51163	0.842024	0.430037	0.0860069	0.653133	-0.194148	0.165991
arahy.Tifrunner.gnm2.ann1.N7WZZR	green	0.291757	0.142937	0.684315	0.145169	-0.520237	-0.82498	-0.305999	-0.682386	0.108561
arahy.Tifrunner.gnm2.ann1.QBT3FB	blue	0.0150426	-0.152924	0.866258	0.0962532	-0.665125	-0.920889	-0.209641	-0.530422	0.20058
arahy.Tifrunner.gnm2.ann1.99FZNU	red	-0.821747	-0.68796	0.288475	0.184759	0.0867402	0.411656	0.967983	0.537953	0.0603805
arahy.Tifrunner.gnm2.ann1.LDX8EP	turquoise	-0.200642	0.528086	-0.406328	0.634152	0.978059	0.659562	0.263912	-0.0599168	-0.108801
arahy.Tifrunner.gnm2.ann1.EU8XRE	turquoise	-0.385993	0.351978	-0.366709	0.596413	0.961422	0.637255	0.38614	0.112626	0.0324908
arahy.Tifrunner.gnm2.ann1.BY45PL	yellow	-0.82529	-0.488539	0.676617	0.410694	-0.0449974	-0.111989	0.493402	0.0689162	-0.304225
arahy.Tifrunner.gnm2.ann1.E0GHFU	turquoise	0.465247	0.769701	-0.768571	0.13223	0.685298	0.412951	-0.351269	-0.142902	0.131508
arahy.Tifrunner.gnm2.ann1.QC4JPF	blue	0.320941	0.837445	-0.5723	0.416762	0.803447	0.365797	-0.237965	-0.289986	-0.085927
arahy.Tifrunner.gnm2.ann1.YG8T0S	blue	-0.0730668	0.155029	0.816416	0.494596	-0.275966	-0.709392	-0.26219	-0.755195	-0.168363
arahy.Tifrunner.gnm2.ann1.G0YQ1S	turquoise	-0.253459	0.474278	-0.161785	0.736537	0.818276	0.522407	0.306429	-0.219087	-0.0921142
arahy.Tifrunner.gnm2.ann1.TJVH1M	turquoise	0.104292	-0.476554	0.477958	-0.509831	-0.875339	-0.694602	-0.241841	-0.0167825	0.342013
arahy.Tifrunner.gnm2.ann1.PX7M3V	pink	-0.494444	-0.939306	0.0648176	-0.518404	-0.393801	0.257694	0.587566	0.833655	-0.0945381
novel.5254	turquoise	-0.133179	0.390994	-0.415323	0.48511	0.788186	0.687074	0.416897	0.0299787	0.129253
arahy.Tifrunner.gnm2.ann1.K9CZVJ	black	0.296485	0.392257	0.509025	0.245835	-0.243357	-0.822654	-0.507064	-0.75459	0.400912
arahy.Tifrunner.gnm2.ann1.S8H407	turquoise	-0.0812627	0.704504	-0.0565968	0.831657	0.762171	0.212169	-0.0225541	-0.508958	-0.301359
novel.1250	brown	-0.12158	0.681241	0.0251291	0.898996	0.773693	0.206407	0.098364	-0.530094	-0.212915
arahy.Tifrunner.gnm2.ann1.A0MYZQ	blue	-0.434046	-0.395033	0.875899	0.304865	-0.397854	-0.463915	0.38815	-0.242205	0.148941
arahy.Tifrunner.gnm2.ann1.01YPVW	blue	-0.19091	-0.0172245	0.921938	0.45937	-0.351043	-0.718239	-0.0610733	-0.65232	-0.0145989
arahy.Tifrunner.gnm2.ann1.7NAI3S	black	0.127491	0.236389	0.779112	0.387055	-0.375054	-0.846541	-0.359688	-0.827982	0.159451
arahy.Tifrunner.gnm2.ann1.ASG1PZ	blue	-0.195485	-0.276698	0.92747	0.208927	-0.614721	-0.785963	0.0171967	-0.448255	0.206125
arahy.Tifrunner.gnm2.ann1.GM134S	turquoise	-0.508465	0.290241	-0.0111158	0.76906	0.795547	0.469854	0.345564	-0.10986	-0.44835
arahy.Tifrunner.gnm2.ann1.KB2WLH	blue	-0.279036	-0.0585483	0.861215	0.554602	-0.230927	-0.527985	0.200808	-0.543657	0.0562949
arahy.Tifrunner.gnm2.ann1.AS7J9R	turquoise	0.101491	-0.48629	0.483898	-0.534829	-0.897532	-0.733988	-0.335608	-0.00883976	0.123518
arahy.Tifrunner.gnm2.ann1.AMYT3P	blue	-0.390791	-0.112191	0.968681	0.572967	-0.280688	-0.636178	0.136229	-0.566396	0.0228523
arahy.Tifrunner.gnm2.ann1.648H43	turquoise	-0.23397	0.15467	-0.676188	0.122638	0.81664	0.780477	0.370152	0.476762	0.273459
arahy.Tifrunner.gnm2.ann1.W2WG0I	brown	-0.761613	-0.197969	0.592036	0.724995	0.280149	0.00267548	0.707651	-0.0928112	0.247194
arahy.Tifrunner.gnm2.ann1.JR532J	yellow	0.96572	0.496973	-0.258766	-0.434764	-0.342018	-0.437604	-0.803138	-0.420211	0.216746
arahy.Tifrunner.gnm2.ann1.F46B23	turquoise	-0.341032	0.00815277	-0.644277	0.0424251	0.721836	0.776241	0.349039	0.572627	0.172098
arahy.Tifrunner.gnm2.ann1.TT6QCG	pink	-0.654542	-0.935237	0.51216	-0.225514	-0.530536	-0.108578	0.567066	0.511524	0.0128512
arahy.Tifrunner.gnm2.ann1.Z7PGHH	turquoise	0.157801	0.664029	-0.528216	0.411916	0.810982	0.482942	0.0457115	-0.159031	0.363951
arahy.Tifrunner.gnm2.ann1.H5H05M	turquoise	-0.37798	0.342222	-0.388781	0.578227	0.977658	0.698841	0.424906	0.13294	0.0418466
arahy.Tifrunner.gnm2.ann1.NX6A0A	turquoise	-0.301322	0.314453	-0.47831	0.47872	0.927205	0.717964	0.476705	0.216781	0.192211
arahy.Tifrunner.gnm2.ann1.B8E16K	turquoise	0.350027	-0.143438	0.206826	-0.526234	-0.683971	-0.681575	-0.634744	-0.148379	0.305102
arahy.Tifrunner.gnm2.ann1.XYY1GX	blue	-0.63397	-0.328628	0.935343	0.560571	-0.203927	-0.393741	0.417058	-0.305723	-0.129792
arahy.Tifrunner.gnm2.ann1.FD6BI2	blue	-0.14235	-0.0892713	0.918239	0.312979	-0.487384	-0.824449	-0.19017	-0.604521	-0.0301789
arahy.Tifrunner.gnm2.ann1.E7QEAV	green	-0.26047	-0.33678	-0.616166	-0.250278	0.361824	0.917078	0.61543	0.806637	-0.151396
arahy.Tifrunner.gnm2.ann1.BEX3CA	turquoise	-0.263117	0.384418	-0.51156	0.493236	0.969951	0.725147	0.39509	0.173669	0.102566
arahy.Tifrunner.gnm2.ann1.K8JXLT	yellow	0.901667	0.702649	-0.588907	-0.22541	0.120117	0.0358127	-0.641927	-0.318527	-0.121608
arahy.Tifrunner.gnm2.ann1.1JKV8J	blue	-0.730012	-0.263156	0.856662	0.680706	0.0025373	-0.304394	0.486505	-0.259038	-0.0602617
arahy.Tifrunner.gnm2.ann1.7FGL0C	brown	-0.228872	0.584316	0.306339	0.966681	0.605143	-0.0434662	0.0758341	-0.647118	-0.151472
arahy.Tifrunner.gnm2.ann1.GEB016	turquoise	-0.260051	0.253945	-0.621834	0.27654	0.870403	0.733895	0.332137	0.353028	0.190574
arahy.Tifrunner.gnm2.ann1.1B2UBR	black	-0.287085	-0.571742	-0.564299	-0.52793	0.115071	0.727154	0.505534	0.968986	0.0180713
arahy.Tifrunner.gnm2.ann1.NLIW19	turquoise	-0.370947	0.333762	-0.390495	0.594484	0.968582	0.750589	0.494418	0.134206	0.0151639
arahy.Tifrunner.gnm2.ann1.WAJ05F	turquoise	-0.562323	0.222475	-0.0707991	0.774019	0.856481	0.622535	0.603036	0.0120927	-0.180413
arahy.Tifrunner.gnm2.ann1.03VPIQ	blue	-0.412259	-0.108921	0.963248	0.573757	-0.263307	-0.644691	0.0820065	-0.557048	-0.115854
arahy.Tifrunner.gnm2.ann1.2PL4QG	brown	0.14065	-0.381423	-0.360761	-0.696202	-0.258939	0.161661	0.102474	0.574341	0.485395
arahy.Tifrunner.gnm2.ann1.PA1DXY	turquoise	-0.365912	0.362912	-0.393246	0.601651	0.973529	0.688033	0.421217	0.114423	0.0379283
arahy.Tifrunner.gnm2.ann1.3N6K0N	black	-0.0426213	-0.340107	-0.753561	-0.622094	0.149576	0.650819	0.1924	0.8566	0.208967
arahy.Tifrunner.gnm2.ann1.9D9T18	blue	-0.13673	-0.340044	0.662033	-0.043397	-0.579313	-0.674444	0.00621825	-0.202315	0.616403
arahy.Tifrunner.gnm2.ann1.JI8TVV	blue	-0.156619	-0.173266	0.794883	0.174125	-0.509779	-0.717598	-0.264155	-0.459665	-0.239289
arahy.Tifrunner.gnm2.ann1.2FU6SJ	blue	-0.363273	-0.075109	0.929872	0.567875	-0.242576	-0.573967	0.0770214	-0.579488	-0.192437
arahy.Tifrunner.gnm2.ann1.PZJ7B1	turquoise	-0.156873	0.476419	-0.437949	0.526054	0.897719	0.585758	0.310795	0.00358386	0.362163
arahy.Tifrunner.gnm2.ann1.4GH0FM	green	0.394168	0.28198	0.295119	0.00519564	-0.35756	-0.669884	-0.473245	-0.564072	0.63966
arahy.Tifrunner.gnm2.ann1.LK05G0	turquoise	-0.1405	0.544595	-0.385087	0.573034	0.917901	0.454981	0.196249	-0.0634931	0.158358
arahy.Tifrunner.gnm2.ann1.MZ047Q	brown	0.621529	0.267149	-0.764327	-0.569613	0.0645514	0.207745	-0.347274	0.240023	0.482604
arahy.Tifrunner.gnm2.ann1.U1N8T2	brown	-0.0347885	0.709574	0.106523	0.852999	0.616119	0.0146252	-0.113603	-0.652399	-0.304454
arahy.Tifrunner.gnm2.ann1.1R6Q1E	red	-0.616423	-0.193318	-0.0283919	0.409792	0.525483	0.527563	0.814555	0.343672	0.427189
arahy.Tifrunner.gnm2.ann1.B9PVT7	turquoise	-0.500396	0.222492	-0.130996	0.669608	0.786115	0.632313	0.426263	0.0126406	-0.400878
novel.3021	turquoise	-0.278376	0.38194	-0.46716	0.511753	0.949577	0.664967	0.396043	0.145144	0.229229
arahy.Tifrunner.gnm2.ann1.D19KUB	turquoise	-0.00192217	-0.697535	0.335972	-0.692985	-0.899883	-0.497098	-0.16774	0.291927	0.0237234
arahy.Tifrunner.gnm2.ann1.0T8X31	turquoise	-0.445656	0.141065	-0.421628	0.435897	0.859665	0.733052	0.583118	0.341644	0.200401
arahy.Tifrunner.gnm2.ann1.9S25LQ	black	0.712538	0.604753	0.0909836	0.0350222	-0.23458	-0.605026	-0.744915	-0.745079	0.284329
arahy.Tifrunner.gnm2.ann1.J1L191	blue	-0.700062	-0.274951	0.883175	0.647558	-0.048771	-0.343526	0.461161	-0.275075	-0.0794576
arahy.Tifrunner.gnm2.ann1.BX8PA5	black	0.297288	0.529883	0.301788	0.40165	-0.0311584	-0.517297	-0.471239	-0.717302	-0.345321
arahy.Tifrunner.gnm2.ann1.3S4WCE	turquoise	-0.351028	0.498448	-0.126723	0.806323	0.925701	0.460818	0.274054	-0.212856	-0.124831
arahy.Tifrunner.gnm2.ann1.Y8KTYY	blue	0.450111	0.352424	-0.751256	-0.196224	0.357732	0.608638	-0.0371021	0.166614	0.0106923
arahy.Tifrunner.gnm2.ann1.FKWY5W	blue	-0.623262	-0.307688	0.956319	0.566307	-0.215122	-0.471775	0.371048	-0.336426	-0.0218646
novel.3496	turquoise	-0.280665	0.310869	-0.512878	0.434095	0.91549	0.7091	0.436715	0.240624	0.218835
arahy.Tifrunner.gnm2.ann1.51DSAI	turquoise	-0.20472	0.373692	-0.541082	0.410693	0.927621	0.675392	0.357962	0.204244	0.200919
arahy.Tifrunner.gnm2.ann1.GYF1N1	yellow	0.674395	0.564809	-0.701266	-0.318782	0.230456	0.0903434	-0.665737	-0.0572592	-0.0932881
arahy.Tifrunner.gnm2.ann1.24ZAAH	blue	-0.228312	-0.112659	0.90237	0.352526	-0.44515	-0.747807	-0.174817	-0.564236	-0.267583
arahy.Tifrunner.gnm2.ann1.2N5SYE	blue	-0.377708	-0.389353	0.882127	0.257458	-0.477899	-0.592535	0.314354	-0.262142	0.34928
arahy.Tifrunner.gnm2.ann1.816STY	red	-0.678123	-0.54918	-0.208999	0.0231511	0.338062	0.821717	0.85216	0.759455	-0.32346
arahy.Tifrunner.gnm2.ann1.2R4GL5	turquoise	-0.119579	0.588902	-0.378471	0.631706	0.944691	0.490181	0.225909	-0.121434	0.21275
arahy.Tifrunner.gnm2.ann1.X2E0H1	pink	0.663832	0.778031	-0.362364	0.178807	0.318933	-0.0268509	-0.323046	-0.470429	0.328479
arahy.Tifrunner.gnm2.ann1.D10BJJ	blue	-0.322736	0.0154769	0.931599	0.61284	-0.219145	-0.671697	-0.00527839	-0.658427	-0.0443647
arahy.Tifrunner.gnm2.ann1.G7S5MB	turquoise	0.0465867	-0.587376	0.542634	-0.515575	-0.937293	-0.677255	-0.152064	0.0368968	0.244276
arahy.Tifrunner.gnm2.ann1.X1KXE8	blue	-0.0546212	-0.582222	0.575602	-0.369473	-0.829011	-0.617492	0.0450118	0.044038	0.415276
arahy.Tifrunner.gnm2.ann1.SNR3ID	yellow	-0.798211	-0.717074	0.178624	-0.0572981	0.0188558	0.262043	0.58158	0.619452	0.149137
arahy.Tifrunner.gnm2.ann1.42WI7N	blue	0.316686	-0.130021	-0.744535	-0.624155	0.0177765	0.598344	0.0672539	0.578087	0.0941884
arahy.Tifrunner.gnm2.ann1.SG4Y69	turquoise	0.0478206	-0.710173	0.222171	-0.770119	-0.885505	-0.367599	-0.115643	0.363348	0.130899
arahy.Tifrunner.gnm2.ann1.AY2SMN	blue	-0.515122	0.0737524	0.746624	0.836239	0.18856	-0.276626	0.411165	-0.492742	0.127849
arahy.Tifrunner.gnm2.ann1.5I47GQ	turquoise	-0.400158	0.149699	-0.399415	0.433757	0.831074	0.729157	0.61891	0.303554	0.324534
arahy.Tifrunner.gnm2.ann1.FNWQ0F	turquoise	-0.123472	-0.673164	0.540392	-0.477576	-0.860753	-0.624963	-0.0550621	0.156461	0.243943
arahy.Tifrunner.gnm2.ann1.1ZE71I	brown	-0.339406	0.31162	0.587077	0.89269	0.322736	-0.267853	0.284371	-0.59346	0.193568
arahy.Tifrunner.gnm2.ann1.ZMIE54	blue	0.711997	0.850708	-0.601169	0.112972	0.474668	0.189696	-0.405679	-0.374587	0.183619
arahy.Tifrunner.gnm2.ann1.ZQR06K	brown	-0.81975	-0.149303	0.608374	0.823975	0.358224	0.0866947	0.653058	-0.149535	-0.176327
arahy.Tifrunner.gnm2.ann1.FQK9B4	turquoise	0.154051	0.630134	-0.673109	0.276995	0.871227	0.544208	-0.0239038	0.00106573	0.261766
arahy.Tifrunner.gnm2.ann1.5WW9LS	yellow	0.896232	0.748172	-0.520318	-0.190102	0.115983	-0.106001	-0.678596	-0.40683	0.305365
arahy.Tifrunner.gnm2.ann1.9T1CY3	brown	-0.0149282	-0.622376	-0.364399	-0.786333	-0.354272	0.345315	0.216322	0.763508	0.185457
arahy.Tifrunner.gnm2.ann1.NJY7IU	red	-0.562452	-0.49251	-0.128658	0.0372805	0.292366	0.697982	0.869628	0.645174	0.00592779
arahy.Tifrunner.gnm2.ann1.GP38YL	blue	-0.275173	0.0901785	0.901175	0.641519	-0.179665	-0.662495	-0.0508402	-0.709015	-0.0681265
novel.3286	turquoise	-0.222875	0.585108	-0.206312	0.769982	0.920724	0.386805	0.2296	-0.237362	0.177995
arahy.Tifrunner.gnm2.ann1.WMTX8C	pink	0.407022	0.840625	0.0533703	0.523324	0.369947	-0.372455	-0.50568	-0.788043	0.283364
arahy.Tifrunner.gnm2.ann1.CAM23Q	turquoise	-0.215275	-0.692605	0.562641	-0.411473	-0.794351	-0.588359	0.0452919	0.180097	0.358557
arahy.Tifrunner.gnm2.ann1.71VUPL	blue	-0.650642	-0.567834	0.855863	0.309935	-0.351026	-0.353219	0.57661	-0.0340834	0.180596
arahy.Tifrunner.gnm2.ann1.X181HS	turquoise	-0.438816	-0.753181	0.323689	-0.296168	-0.440233	-0.14474	0.483214	0.483144	0.531666
arahy.Tifrunner.gnm2.ann1.UIG78U	turquoise	-0.430934	0.214626	-0.313143	0.511826	0.805266	0.719323	0.355117	0.145343	-0.43774
arahy.Tifrunner.gnm2.ann1.YV33P0	blue	-0.497292	-0.201581	0.964206	0.580737	-0.238123	-0.544684	0.293337	-0.45551	0.0417809
arahy.Tifrunner.gnm2.ann1.4XPF6M	turquoise	-0.206834	0.515859	-0.336335	0.654937	0.902732	0.549647	0.226207	-0.0907583	-0.272904
arahy.Tifrunner.gnm2.ann1.X4YWGS	black	0.248032	0.57604	0.510532	0.529924	-0.0379701	-0.668992	-0.546698	-0.931483	-0.0212188
arahy.Tifrunner.gnm2.ann1.U7X5PN	brown	0.533872	-0.29333	-0.390743	-0.953531	-0.597839	-0.0948036	-0.413498	0.409436	-0.0287563
arahy.Tifrunner.gnm2.ann1.4G0ENY	red	0.723444	0.476748	-0.135536	-0.285249	-0.282141	-0.509734	-0.941995	-0.485071	0.0897899
arahy.Tifrunner.gnm2.ann1.TVU1YR	grey	-0.0631362	-0.146802	-0.301749	-0.278941	0.0781407	0.0752417	0.104074	0.395623	0.814683
arahy.Tifrunner.gnm2.ann1.37SQSE	blue	-0.0902627	0.21195	0.702631	0.497829	-0.146877	-0.604053	-0.230965	-0.691508	-0.258824
arahy.Tifrunner.gnm2.ann1.CF7XAP	turquoise	-0.328271	0.367785	-0.41801	0.556008	0.959262	0.652784	0.40255	0.134475	0.102096
arahy.Tifrunner.gnm2.ann1.YWP64R	green	-0.606326	-0.504807	-0.332641	-0.0682441	0.365358	0.762587	0.807636	0.809341	0.241666
arahy.Tifrunner.gnm2.ann1.7739GT	brown	-0.338316	0.470178	0.348221	0.980509	0.611228	0.0206749	0.255881	-0.55609	-0.0395179
arahy.Tifrunner.gnm2.ann1.SZ7SGM	grey	0.330293	0.599243	0.0481293	0.405642	0.174856	-0.221032	-0.273215	-0.625318	0.406288
arahy.Tifrunner.gnm2.ann1.8ZUU2L	yellow	0.958266	0.567746	-0.435335	-0.443247	-0.201972	-0.306779	-0.849097	-0.34289	0.10373
arahy.Tifrunner.gnm2.ann1.JBU48Q	turquoise	-0.0227108	0.296234	-0.771768	0.0370964	0.739915	0.666295	0.12062	0.383532	0.159321
arahy.Tifrunner.gnm2.ann1.Z36GDV	turquoise	-0.249776	0.353215	-0.562664	0.423451	0.965771	0.780059	0.37436	0.228033	0.0650765
arahy.Tifrunner.gnm2.ann1.F2WDYD	blue	0.704516	0.257958	-0.862145	-0.656187	0.040451	0.330962	-0.399373	0.295507	0.0544695
arahy.Tifrunner.gnm2.ann1.13YX47	turquoise	-0.387456	0.140867	-0.495625	0.356895	0.850759	0.762556	0.563322	0.389346	0.21609
arahy.Tifrunner.gnm2.ann1.BH211Y	turquoise	-0.343755	0.379382	-0.390424	0.595343	0.974516	0.660376	0.401072	0.100542	0.0731378
arahy.Tifrunner.gnm2.ann1.PS1TRN	green	0.264875	0.127572	-0.653594	-0.322303	0.278488	0.596133	-0.0960245	0.309816	-0.279477
arahy.Tifrunner.gnm2.ann1.C2E8GX	turquoise	0.0989932	0.44473	-0.732143	0.132215	0.784305	0.62638	0.119781	0.202181	0.454795
arahy.Tifrunner.gnm2.ann1.CTFV50	blue	-0.135764	0.0547858	0.876993	0.43919	-0.35153	-0.770744	-0.243967	-0.697763	-0.169504
arahy.Tifrunner.gnm2.ann1.AM4HSV	turquoise	-0.478828	0.173331	-0.323321	0.506896	0.826788	0.749527	0.409315	0.203358	-0.404241
arahy.Tifrunner.gnm2.ann1.WY6NTH	yellow	-0.729448	-0.531739	-0.0417745	0.029161	0.207132	0.511137	0.481295	0.602131	-0.501453
arahy.Tifrunner.gnm2.ann1.2HD0B7	yellow	0.880151	0.431369	-0.181586	-0.443418	-0.383367	-0.544496	-0.853009	-0.390358	0.0838684
arahy.Tifrunner.gnm2.ann1.3HMA08	yellow	0.960598	0.487829	-0.37987	-0.491628	-0.286194	-0.342774	-0.782482	-0.311206	0.161662
arahy.Tifrunner.gnm2.ann1.RHZ4EV	turquoise	-0.407327	0.160061	-0.445463	0.41731	0.885411	0.756384	0.580977	0.344391	0.201821
arahy.Tifrunner.gnm2.ann1.HT2ILI	brown	-0.66409	-0.343217	0.728204	0.50969	-0.079743	-0.129279	0.39142	-0.159824	-0.413092
arahy.Tifrunner.gnm2.ann1.KLZ79N	brown	-0.581197	0.108751	0.317694	0.831415	0.541901	0.206606	0.649807	-0.176408	0.205691
novel.1436	turquoise	-0.390291	0.0659833	-0.382977	0.317705	0.693512	0.590043	0.536929	0.365548	0.346685
arahy.Tifrunner.gnm2.ann1.YLZA1F	blue	-0.388054	-0.398429	0.962835	0.265162	-0.549183	-0.653078	0.20231	-0.334889	0.119187
arahy.Tifrunner.gnm2.ann1.9242BG	turquoise	-0.0182585	-0.668364	0.396656	-0.635081	-0.890035	-0.56684	-0.170592	0.229026	0.156084
arahy.Tifrunner.gnm2.ann1.ZT2LDC	turquoise	-0.725176	-0.11711	0.187458	0.595465	0.550379	0.467179	0.611786	0.116711	-0.356243
arahy.Tifrunner.gnm2.ann1.6Z9DWY	turquoise	-0.320351	0.427315	-0.316455	0.639201	0.910387	0.635085	0.296107	-0.0334948	-0.206772
arahy.Tifrunner.gnm2.ann1.UNS5A9	yellow	-0.762624	-0.840928	0.599214	0.0248189	-0.344158	0.032786	0.675091	0.387624	-0.30409
arahy.Tifrunner.gnm2.ann1.SZ1DHP	blue	-0.385579	-0.0232229	0.927534	0.621629	-0.191893	-0.615365	0.0330228	-0.611187	-0.148488
arahy.Tifrunner.gnm2.ann1.6QA0V6	yellow	0.891352	0.320531	-0.348012	-0.642387	-0.411567	-0.39653	-0.816186	-0.193477	0.221897
arahy.Tifrunner.gnm2.ann1.KS2ZSY	blue	-0.374194	0.0511251	0.873413	0.693504	-0.0857872	-0.510274	0.0679074	-0.637264	-0.197547
arahy.Tifrunner.gnm2.ann1.S4MIP0	brown	-0.432234	0.373246	0.240313	0.873316	0.642158	0.182871	0.269041	-0.38695	-0.285583
arahy.Tifrunner.gnm2.ann1.LP3YY4	blue	0.0503578	-0.442934	-0.682853	-0.763293	-0.0874714	0.605885	0.115678	0.847788	-0.197248
arahy.Tifrunner.gnm2.ann1.EXJ5K8	turquoise	-0.340387	0.289262	-0.45271	0.492414	0.918203	0.710675	0.494915	0.224181	0.185323
arahy.Tifrunner.gnm2.ann1.NNJC7T	turquoise	0.323586	-0.47794	0.159618	-0.768497	-0.886049	-0.486656	-0.268197	0.173901	0.347388
arahy.Tifrunner.gnm2.ann1.F73TU2	turquoise	-0.417477	0.352441	-0.137489	0.757846	0.859601	0.591151	0.467605	-0.0911114	-0.062715
arahy.Tifrunner.gnm2.ann1.354MLN	yellow	0.924817	0.667278	-0.376778	-0.210782	-0.0616251	-0.232347	-0.660888	-0.441486	0.0579933
arahy.Tifrunner.gnm2.ann1.9GLZ8C	turquoise	-0.309853	0.434291	-0.316317	0.67434	0.966477	0.612735	0.434864	-0.00256032	0.105635
arahy.Tifrunner.gnm2.ann1.DB4GMR	turquoise	-0.162673	0.629901	-0.108622	0.827413	0.84749	0.397504	0.161844	-0.390014	-0.243969
arahy.Tifrunner.gnm2.ann1.LXP1WJ	turquoise	-0.0333572	0.272164	-0.611977	0.0923034	0.674867	0.49546	0.193823	0.310865	0.435725
arahy.Tifrunner.gnm2.ann1.VJWP7R	yellow	0.967893	0.647228	-0.212086	-0.244565	-0.240241	-0.461379	-0.815254	-0.577811	0.15821
arahy.Tifrunner.gnm2.ann1.6JGL55	blue	-0.56356	0.0772259	0.664559	0.784008	0.218362	-0.211971	0.195667	-0.464491	-0.199101
arahy.Tifrunner.gnm2.ann1.2DX304	green	-0.558319	-0.349646	-0.407492	0.0472743	0.509878	0.863551	0.789953	0.722545	0.14248
arahy.Tifrunner.gnm2.ann1.RVWC4Y	brown	-0.175866	-0.811849	-0.165223	-0.717952	-0.459977	0.308966	0.43948	0.817145	0.0596096
arahy.Tifrunner.gnm2.ann1.5AS0RC	brown	0.63068	-0.0357199	-0.503066	-0.862563	-0.410347	-0.105818	-0.628726	0.265399	-0.0539466
arahy.Tifrunner.gnm2.ann1.V2Z0GB	turquoise	-0.44057	0.0449431	-0.434238	0.30835	0.779514	0.695915	0.592409	0.438408	0.326461
arahy.Tifrunner.gnm2.ann1.083TJ3	grey	-0.457269	-0.498398	0.126586	-0.0811141	-0.0247503	0.129665	0.61346	0.443967	0.727744
arahy.Tifrunner.gnm2.ann1.QQ6LTJ	blue	-0.252817	-0.0223499	0.940839	0.530946	-0.322931	-0.714488	0.00545966	-0.652626	0.0911096
arahy.Tifrunner.gnm2.ann1.U1WPAQ	green	-0.393758	0.221963	-0.426002	0.482326	0.913229	0.770239	0.500831	0.270813	-0.151391
arahy.Tifrunner.gnm2.ann1.5N4VNG	turquoise	0.0586816	-0.584567	0.449247	-0.570205	-0.882705	-0.636272	-0.115805	0.12256	0.379423
arahy.Tifrunner.gnm2.ann1.TS1MW2	blue	-0.523922	-0.160289	0.940385	0.630922	-0.15292	-0.496574	0.275658	-0.45891	-0.125552
arahy.Tifrunner.gnm2.ann1.R3EP5M	turquoise	-0.284484	-0.741057	0.41848	-0.436383	-0.641283	-0.261241	0.243425	0.347738	0.115993
novel.4329	turquoise	-0.154274	0.415075	-0.523149	0.356697	0.879163	0.532762	0.150043	0.136537	0.277344
novel.3756	brown	-0.0846797	0.621602	-0.000777251	0.675408	0.665688	-0.0583851	-0.0734745	-0.445641	0.423639
arahy.Tifrunner.gnm2.ann1.ZJ180B	brown	-0.367775	0.436414	0.34854	0.97821	0.589038	0.0567463	0.310204	-0.528533	-0.0893964
arahy.Tifrunner.gnm2.ann1.USJ12Z	red	0.896905	0.580579	-0.227037	-0.339447	-0.254131	-0.519371	-0.961966	-0.499866	0.108896
arahy.Tifrunner.gnm2.ann1.C9S01M	brown	-0.261661	0.527632	0.322468	0.954083	0.606314	0.0344589	0.150253	-0.60625	-0.26821
arahy.Tifrunner.gnm2.ann1.JG4R8Z	pink	0.681805	0.772149	-0.166429	0.239094	0.177274	-0.177252	-0.37709	-0.637592	0.255266
arahy.Tifrunner.gnm2.ann1.72AI1G	turquoise	-0.217805	0.481319	-0.431169	0.593689	0.97063	0.62644	0.341708	0.0270859	0.0905028
arahy.Tifrunner.gnm2.ann1.4HN5I7	blue	-0.386965	0.0787275	0.866731	0.738403	-0.0379609	-0.487556	0.100879	-0.646039	-0.194819
arahy.Tifrunner.gnm2.ann1.AWY9EV	blue	0.224831	0.367694	-0.831285	-0.0163015	0.653623	0.765405	0.157112	0.31184	-0.0811513
arahy.Tifrunner.gnm2.ann1.BJ0NT8	yellow	-0.656645	-0.310653	0.580931	0.442531	-0.0342626	-0.126847	0.289545	-0.0896251	-0.163254
arahy.Tifrunner.gnm2.ann1.ITU21P	blue	-0.52669	-0.0607004	0.884805	0.722463	-0.0510052	-0.485755	0.284231	-0.502518	0.121065
arahy.Tifrunner.gnm2.ann1.9QX17Y	black	-0.496722	-0.762569	-0.327166	-0.467167	-0.00766593	0.627054	0.637487	0.984983	0.00243119
arahy.Tifrunner.gnm2.ann1.AI0VCX	brown	-0.582114	0.195933	0.302615	0.834767	0.617288	0.125674	0.498954	-0.224012	0.247804
arahy.Tifrunner.gnm2.ann1.1W477Y	green	-0.39455	-0.330475	-0.376624	-0.0361081	0.377021	0.779529	0.768374	0.651718	0.253739
arahy.Tifrunner.gnm2.ann1.H2NMKM	turquoise	-0.335052	0.414392	-0.220774	0.746294	0.890123	0.634563	0.447056	-0.0862064	-0.186749
arahy.Tifrunner.gnm2.ann1.3I28FP	turquoise	0.152885	-0.526378	0.382634	-0.593624	-0.866024	-0.60848	-0.123428	0.108542	0.448112
arahy.Tifrunner.gnm2.ann1.A2Z5WA	brown	0.369828	-0.432237	-0.346418	-0.958698	-0.609024	-0.0656627	-0.322887	0.512102	0.0787041
arahy.Tifrunner.gnm2.ann1.6441EL	pink	-0.578839	-0.919796	0.427803	-0.272721	-0.503663	0.0555657	0.636193	0.543273	-0.153262
arahy.Tifrunner.gnm2.ann1.UC6RI2	grey	-0.0341397	0.385474	0.0724545	0.482724	0.371107	-0.112851	-0.0259326	-0.338454	0.396991
arahy.Tifrunner.gnm2.ann1.HVMY97	brown	-0.479226	0.36649	0.28412	0.9349	0.702833	0.153634	0.368707	-0.373952	-0.11637
arahy.Tifrunner.gnm2.ann1.9ZXH08	turquoise	-0.067005	0.513216	-0.589331	0.423529	0.961312	0.706886	0.221692	0.0847382	-0.0128072
arahy.Tifrunner.gnm2.ann1.EG5910	blue	-0.235638	-0.289388	0.776398	0.148608	-0.490805	-0.633005	-0.0123888	-0.282491	-0.3211
arahy.Tifrunner.gnm2.ann1.MH7BQR	green	-0.301636	-0.0769633	-0.356283	0.194272	0.509171	0.83609	0.632883	0.401593	-0.424719
arahy.Tifrunner.gnm2.ann1.GNE51Z	turquoise	-0.424004	0.37909	0.113651	0.891152	0.769569	0.335904	0.43689	-0.285707	0.0183694
arahy.Tifrunner.gnm2.ann1.B8VHIV	brown	-0.0612175	0.712809	0.246743	0.931011	0.611079	-0.106903	-0.0176596	-0.732272	0.0358592
arahy.Tifrunner.gnm2.ann1.RIC53V	turquoise	-0.478742	0.256922	-0.327829	0.616114	0.943096	0.714593	0.503148	0.169079	-0.0472655
arahy.Tifrunner.gnm2.ann1.06ZF6Z	brown	-0.496785	0.313704	0.188015	0.875583	0.705248	0.3249	0.416107	-0.286591	-0.210076
arahy.Tifrunner.gnm2.ann1.YHH73E	turquoise	-0.29933	0.339014	-0.185087	0.516071	0.77613	0.356451	0.268372	-0.0337123	0.45051
arahy.Tifrunner.gnm2.ann1.AS107A	blue	-0.341601	-0.160523	0.914687	0.40306	-0.375729	-0.670809	-0.0678912	-0.50819	-0.254841
arahy.Tifrunner.gnm2.ann1.R4M6BI	black	-0.372135	-0.575013	-0.42336	-0.423831	0.0940544	0.735339	0.487597	0.844182	-0.168847
arahy.Tifrunner.gnm2.ann1.76C240	turquoise	-0.356783	0.372784	-0.381891	0.594106	0.969274	0.644926	0.382057	0.102913	0.03553
arahy.Tifrunner.gnm2.ann1.HAG9AR	turquoise	-0.350995	0.310055	-0.470126	0.501357	0.958245	0.732739	0.438014	0.219455	0.0633744
arahy.Tifrunner.gnm2.ann1.I5R2ME	grey	0.179594	0.565832	0.138158	0.55735	0.263832	-0.147383	-0.113279	-0.6299	0.323891
arahy.Tifrunner.gnm2.ann1.8XPX7R	brown	-0.589036	0.116083	0.206235	0.798209	0.652661	0.330563	0.705497	-0.0757906	0.165973
arahy.Tifrunner.gnm2.ann1.XA7C26	blue	-0.0802966	-0.504666	0.699943	-0.292475	-0.856797	-0.786359	-0.222153	-0.12507	0.0741693
arahy.Tifrunner.gnm2.ann1.IE54UT	brown	0.408157	-0.405975	-0.393965	-0.935771	-0.549675	0.0202471	-0.129243	0.544258	0.279263
arahy.Tifrunner.gnm2.ann1.R129EM	blue	0.577757	0.673673	-0.872455	-0.0766346	0.573144	0.481481	-0.283831	0.0028382	0.13836
arahy.Tifrunner.gnm2.ann1.1CEU3T	black	0.555397	0.894041	0.0153843	0.458202	0.240758	-0.33647	-0.630766	-0.869937	-0.165229
arahy.Tifrunner.gnm2.ann1.CDP1KS	turquoise	-0.652887	0.115157	0.00271594	0.755046	0.792933	0.599511	0.64081	0.0613017	-0.263059
arahy.Tifrunner.gnm2.ann1.LYMQ75	yellow	0.900188	0.620426	-0.357472	-0.336698	-0.171294	-0.380128	-0.949701	-0.44193	-0.0430698
arahy.Tifrunner.gnm2.ann1.X4CZV7	blue	-0.507568	-0.115951	0.886835	0.634447	-0.114335	-0.524777	0.27567	-0.444411	0.0437182
arahy.Tifrunner.gnm2.ann1.22NCG0	blue	-0.123567	0.0590523	0.884259	0.459948	-0.351891	-0.74098	-0.202694	-0.713792	-0.165541
arahy.Tifrunner.gnm2.ann1.8ZBB8W	blue	-0.247876	0.304246	0.701697	0.785758	0.124007	-0.455188	-0.0532991	-0.73744	-0.0674966
arahy.Tifrunner.gnm2.ann1.W1F2QM	turquoise	-0.307019	0.378371	-0.431603	0.542279	0.956038	0.656467	0.355147	0.121238	0.10216
arahy.Tifrunner.gnm2.ann1.BBJ3NV	yellow	0.785489	0.529016	-0.210719	-0.130758	-0.141105	-0.145431	-0.506014	-0.47063	-0.0576195
arahy.Tifrunner.gnm2.ann1.XPR4K7	turquoise	-0.173176	0.542993	-0.432956	0.606257	0.989614	0.632242	0.245858	-0.0456847	-0.00778816
novel.4890	blue	-0.510812	-0.05461	0.750026	0.694763	0.0470217	-0.20096	0.286433	-0.433094	-0.401658
arahy.Tifrunner.gnm2.ann1.PS2EEH	yellow	0.946223	0.563884	-0.573095	-0.471187	-0.0819039	-0.130586	-0.762582	-0.233459	0.219395
arahy.Tifrunner.gnm2.ann1.N075P8	blue	-0.459901	-0.0462798	0.847735	0.674557	-0.0640908	-0.411675	0.168435	-0.517401	-0.280322
arahy.Tifrunner.gnm2.ann1.4KXQ87	brown	0.495076	-0.243078	-0.500178	-0.852587	-0.421184	0.140419	-0.145255	0.456135	0.293784
arahy.Tifrunner.gnm2.ann1.7L8B8I	turquoise	0.438017	-0.210058	0.257703	-0.617434	-0.827653	-0.756565	-0.569075	-0.131064	0.36183
arahy.Tifrunner.gnm2.ann1.6F344G	brown	-0.338024	0.522815	0.0588185	0.931347	0.82262	0.321954	0.315537	-0.381309	-0.113807
arahy.Tifrunner.gnm2.ann1.V9ABYL	turquoise	0.21044	0.685428	-0.683676	0.287396	0.871108	0.5215	-0.0767314	-0.0475211	0.210126
arahy.Tifrunner.gnm2.ann1.3V0HJR	turquoise	0.599357	-0.0620698	0.0841254	-0.670123	-0.741602	-0.66604	-0.725386	-0.15785	0.165894
arahy.Tifrunner.gnm2.ann1.AQ1FTN	brown	-0.596537	0.143023	0.237339	0.827212	0.620939	0.236071	0.55292	-0.140091	0.101418
arahy.Tifrunner.gnm2.ann1.DLXF41	turquoise	0.054532	0.679649	-0.469849	0.55349	0.924895	0.524474	0.115844	-0.175859	0.16025
arahy.Tifrunner.gnm2.ann1.8R40LF	blue	-0.466561	-0.22257	0.95003	0.488857	-0.308432	-0.588987	0.105138	-0.448791	-0.240309
arahy.Tifrunner.gnm2.ann1.MR4BJU	turquoise	-0.268333	-0.82696	0.534974	-0.4874	-0.833574	-0.454919	0.141169	0.320941	0.0509687
arahy.Tifrunner.gnm2.ann1.YVZ5IL	yellow	0.899805	0.421912	-0.0723451	-0.406117	-0.490901	-0.627067	-0.814267	-0.493492	0.30945
arahy.Tifrunner.gnm2.ann1.R3D0LA	turquoise	-0.0984558	0.531612	-0.436384	0.545942	0.894614	0.573727	0.277499	-0.0578881	0.324547
arahy.Tifrunner.gnm2.ann1.4XXP0Y	blue	-0.289734	-0.607737	0.632199	-0.271438	-0.713767	-0.637062	-0.0773416	0.066284	0.0965781
arahy.Tifrunner.gnm2.ann1.34CRUF	turquoise	-0.415348	0.430542	-0.0449821	0.827972	0.858288	0.405107	0.281525	-0.218099	-0.127118
arahy.Tifrunner.gnm2.ann1.SD34JU	black	-0.331641	-0.722653	-0.168883	-0.508962	-0.276159	0.463531	0.414084	0.735055	-0.210512
arahy.Tifrunner.gnm2.ann1.339BKI	yellow	0.872616	0.794461	-0.602424	-0.169017	0.2315	-0.0335075	-0.74341	-0.365612	0.0340607
arahy.Tifrunner.gnm2.ann1.L2LC7G	brown	-0.253348	0.42671	-0.0749277	0.762117	0.768964	0.407588	0.477439	-0.191916	0.103767
arahy.Tifrunner.gnm2.ann1.U66G4I	black	-0.021878	-0.420267	-0.631473	-0.687539	-0.0343465	0.576474	0.0612102	0.791123	-0.135029
arahy.Tifrunner.gnm2.ann1.X4SEKR	black	-0.0641711	-0.259334	-0.785122	-0.513239	0.301174	0.721145	0.238025	0.843297	0.0849137
arahy.Tifrunner.gnm2.ann1.FJ0YVG	brown	-0.651943	0.19002	0.160501	0.859335	0.763227	0.374678	0.551429	-0.105873	-0.128246
arahy.Tifrunner.gnm2.ann1.8Y4PDX	brown	-0.413208	0.463676	0.161602	0.939664	0.781503	0.180906	0.307571	-0.380507	0.0670925
arahy.Tifrunner.gnm2.ann1.GA8N54	grey	-0.341391	-0.141133	0.062271	0.241528	0.24225	0.210637	0.609059	0.173304	0.746955
arahy.Tifrunner.gnm2.ann1.UD53LE	blue	-0.343525	-0.471925	0.87891	0.127695	-0.60213	-0.603695	0.210247	-0.225499	0.214923
arahy.Tifrunner.gnm2.ann1.RPA6KE	blue	-0.369745	-0.160783	0.959923	0.519674	-0.33625	-0.601507	0.169205	-0.532455	-0.00343762
arahy.Tifrunner.gnm2.ann1.Q4AMIE	brown	-0.725169	0.0396447	0.502987	0.856032	0.439542	0.0255284	0.435145	-0.258319	-0.075427
arahy.Tifrunner.gnm2.ann1.82KWKE	brown	-0.401738	0.414697	0.334593	0.978896	0.636645	0.0841467	0.336769	-0.483471	-0.0507196
arahy.Tifrunner.gnm2.ann1.H0U1UD	black	-0.587739	-0.605457	-0.360569	-0.238064	0.231283	0.706509	0.706187	0.900668	0.1747
arahy.Tifrunner.gnm2.ann1.QT2H54	turquoise	-0.188879	0.562997	-0.344282	0.670098	0.958099	0.583295	0.195729	-0.133059	-0.244087
arahy.Tifrunner.gnm2.ann1.QR0ETA	green	0.415472	0.379843	0.468779	0.217513	-0.278826	-0.711993	-0.322663	-0.726591	0.427535
arahy.Tifrunner.gnm2.ann1.5Q9WIJ	blue	-0.411768	0.162839	0.802576	0.856283	0.117022	-0.398577	0.23078	-0.645476	-0.0110914
arahy.Tifrunner.gnm2.ann1.EN81KK	blue	-0.669095	-0.217804	0.890871	0.67154	-0.0475309	-0.366011	0.369075	-0.347211	-0.176147
arahy.Tifrunner.gnm2.ann1.7U9J2V	yellow	0.894951	0.609817	-0.519593	-0.291934	-0.0310211	-0.0486999	-0.610721	-0.301657	-0.0245334
arahy.Tifrunner.gnm2.ann1.QMJH5G	brown	0.161519	-0.577975	-0.439261	-0.931852	-0.486748	0.240115	-0.0243098	0.737816	-0.0049151
arahy.Tifrunner.gnm2.ann1.J6YKXI	blue	-0.626363	-0.22892	0.901153	0.66127	-0.100154	-0.362575	0.441832	-0.355683	-0.0951874
arahy.Tifrunner.gnm2.ann1.1B1F65	green	-0.315175	0.128129	-0.493211	0.298715	0.751293	0.886134	0.468835	0.330094	-0.315172
arahy.Tifrunner.gnm2.ann1.F0HZWU	yellow	-0.753623	-0.0683643	0.575008	0.808714	0.395572	0.031365	0.560043	-0.184714	-0.183309
arahy.Tifrunner.gnm2.ann1.HFGD5J	yellow	0.79669	0.868935	-0.606099	-0.0160324	0.376188	0.0489095	-0.693222	-0.410465	-0.0383638
arahy.Tifrunner.gnm2.ann1.RQ2DW4	brown	-0.0314743	0.75112	0.160564	0.903964	0.659889	-0.0742589	-0.0517818	-0.702315	0.0864186
novel.88	turquoise	0.0641449	-0.493251	0.503137	-0.480886	-0.880551	-0.707245	-0.22474	-0.0165811	0.340098
arahy.Tifrunner.gnm2.ann1.A7W2G8	blue	0.0393748	0.22299	-0.72088	0.0248066	0.630256	0.740668	0.28415	0.398299	-0.120669
arahy.Tifrunner.gnm2.ann1.UBX05Z	blue	-0.223008	0.129925	0.771056	0.568343	-0.132908	-0.584081	-0.173721	-0.671459	-0.149758
arahy.Tifrunner.gnm2.ann1.Y86I8S	grey	-0.389463	-0.519174	0.473798	-0.0370241	-0.309417	-0.191621	0.485394	0.190846	0.288097
arahy.Tifrunner.gnm2.ann1.5C4XQ1	turquoise	0.0578249	0.430525	-0.286461	0.213632	0.55009	0.0768066	-0.109174	-0.0741252	0.35807
arahy.Tifrunner.gnm2.ann1.3A06QA	yellow	0.884804	0.656157	-0.589619	-0.298373	0.122781	-0.0314965	-0.642536	-0.255285	0.177492
arahy.Tifrunner.gnm2.ann1.KUWC0K	turquoise	-0.132097	0.362336	-0.665175	0.267639	0.912825	0.742147	0.271949	0.278017	0.211639
arahy.Tifrunner.gnm2.ann1.DR7LK2	blue	-0.397211	-0.174999	0.913158	0.445425	-0.324409	-0.612201	0.0441438	-0.473452	-0.226627
arahy.Tifrunner.gnm2.ann1.2L2SJX	brown	0.870635	0.348993	-0.636563	-0.586749	-0.156974	0.0474995	-0.491836	0.0107976	0.186201
arahy.Tifrunner.gnm2.ann1.NCN9PA	blue	-0.475428	-0.356832	0.865576	0.34968	-0.348709	-0.453337	0.237701	-0.256123	-0.40933
arahy.Tifrunner.gnm2.ann1.VK45Y5	blue	-0.30629	0.188843	0.83762	0.758855	-0.00170438	-0.582133	0.0176526	-0.719601	0.0428247
arahy.Tifrunner.gnm2.ann1.GHTC3Q	turquoise	0.0656687	0.434552	-0.739526	0.120087	0.821253	0.634752	0.0508196	0.230337	0.254658
arahy.Tifrunner.gnm2.ann1.IT57YE	blue	-0.341652	-0.180682	0.888915	0.415129	-0.328539	-0.58281	0.0815605	-0.442394	-0.336313
arahy.Tifrunner.gnm2.ann1.HVVY76	turquoise	-0.424397	0.320192	-0.24047	0.698922	0.929166	0.661899	0.518193	0.0510756	-0.153017
arahy.Tifrunner.gnm2.ann1.68LHHN	yellow	-0.81867	-0.25535	0.52896	0.709547	0.320804	0.221142	0.771874	-0.000660594	-0.257799
arahy.Tifrunner.gnm2.ann1.DZTW61	blue	-0.189905	-0.216298	0.833801	0.20481	-0.559709	-0.77509	-0.114114	-0.443422	0.173953
arahy.Tifrunner.gnm2.ann1.LML9QV	green	-0.22193	-0.25491	-0.734364	-0.3589	0.400137	0.803004	0.269198	0.811799	-0.128982
arahy.Tifrunner.gnm2.ann1.ZL1DA1	pink	-0.475803	-0.798757	-0.028171	-0.385257	-0.179837	0.394436	0.731573	0.79342	0.279064
arahy.Tifrunner.gnm2.ann1.0C3V8Z	brown	0.553492	-0.286135	-0.36503	-0.934774	-0.62596	-0.103081	-0.345345	0.366102	0.253936
arahy.Tifrunner.gnm2.ann1.ZEA1CF	turquoise	-0.326351	0.382478	-0.410034	0.569425	0.963939	0.640611	0.380329	0.11251	0.109013
arahy.Tifrunner.gnm2.ann1.FM2NH1	red	0.593144	0.56527	-0.165106	-0.053111	-0.0349453	-0.299846	-0.694349	-0.511945	0.285477
arahy.Tifrunner.gnm2.ann1.UBQ2DA	blue	-0.425107	-0.164017	0.964197	0.531003	-0.278966	-0.645082	0.153185	-0.502312	0.097102
arahy.Tifrunner.gnm2.ann1.XFL0DY	grey	-0.263143	-0.299291	0.49722	0.202593	-0.325871	-0.178514	0.303618	-0.117466	-0.0398995
arahy.Tifrunner.gnm2.ann1.5F74S8	yellow	0.854473	0.544335	-0.574301	-0.347303	-0.0183938	0.0133481	-0.5221	-0.20012	0.208952
arahy.Tifrunner.gnm2.ann1.RQ0VMS	yellow	0.887018	0.769546	-0.32986	-0.0825394	0.0325476	-0.294853	-0.714537	-0.569052	0.382216
arahy.Tifrunner.gnm2.ann1.HCTL36	black	-0.555508	-0.752104	-0.302192	-0.399229	0.0419706	0.63296	0.66859	0.969591	0.0434274
arahy.Tifrunner.gnm2.ann1.XEB2B9	turquoise	-0.125421	0.334077	-0.575445	0.252438	0.781384	0.544683	0.234453	0.236263	0.423689
arahy.Tifrunner.gnm2.ann1.ZY8VEF	blue	0.717362	0.492573	-0.910925	-0.413799	0.274734	0.421762	-0.411846	0.129177	0.0434997
arahy.Tifrunner.gnm2.ann1.5EZ2U4	pink	-0.296957	-0.799563	-0.155346	-0.622823	-0.334892	0.387893	0.431169	0.834364	-0.328323
arahy.Tifrunner.gnm2.ann1.406MLV	blue	-0.473934	-0.0929932	0.890325	0.637952	-0.133013	-0.46065	0.149405	-0.511948	-0.302815
arahy.Tifrunner.gnm2.ann1.9U7L2M	blue	-0.430108	0.174219	0.776999	0.864885	0.140781	-0.36917	0.220408	-0.637259	-0.0607859
arahy.Tifrunner.gnm2.ann1.0RJM1Q	turquoise	-0.218776	0.27886	-0.615566	0.232914	0.863202	0.689816	0.240882	0.317822	0.241048
arahy.Tifrunner.gnm2.ann1.A0NHG5	brown	-0.371907	0.430903	0.480108	0.979312	0.506237	-0.146493	0.19847	-0.612173	-0.0336456
arahy.Tifrunner.gnm2.ann1.RJK860	brown	-0.685907	-0.127688	0.718861	0.786539	0.183833	-0.0898173	0.61026	-0.282697	0.00906991
arahy.Tifrunner.gnm2.ann1.J4XL7B	green	-0.262149	0.215325	-0.593115	0.321518	0.877939	0.886087	0.498948	0.354411	0.0333694
novel.840	turquoise	-0.344716	0.162304	-0.513216	0.302444	0.825299	0.685984	0.464491	0.375345	0.352618
arahy.Tifrunner.gnm2.ann1.BGFV7A	yellow	0.831422	0.838676	-0.629597	-0.0582788	0.349703	0.0815717	-0.616491	-0.369219	0.0518641
arahy.Tifrunner.gnm2.ann1.RR7AK4	blue	-0.298845	-0.0478778	0.921116	0.530124	-0.291631	-0.633192	-0.0111224	-0.618021	-0.136614
arahy.Tifrunner.gnm2.ann1.7LM4TU	blue	-0.298821	-0.0419923	0.921314	0.506275	-0.27406	-0.696557	-0.0483638	-0.602176	-0.0549186
arahy.Tifrunner.gnm2.ann1.P7D082	turquoise	-0.187132	0.231389	-0.539635	0.131394	0.71454	0.492925	0.0921955	0.289533	0.358763
arahy.Tifrunner.gnm2.ann1.Z4CKFD	grey	-0.318749	-0.409925	0.259258	-0.0361578	-0.13899	0.00962458	0.529206	0.25588	0.275918
arahy.Tifrunner.gnm2.ann1.KFT90B	turquoise	-0.269854	0.219324	-0.631785	0.273613	0.886341	0.826967	0.434154	0.38804	0.206071
arahy.Tifrunner.gnm2.ann1.IVYM6W	blue	0.223552	0.32657	-0.956565	-0.195128	0.636193	0.760726	-0.02024	0.41796	0.0755332
arahy.Tifrunner.gnm2.ann1.U8M3K9	blue	-0.415438	-0.401252	0.971237	0.266725	-0.532538	-0.703863	0.177499	-0.315674	0.108165
arahy.Tifrunner.gnm2.ann1.4Y2508	turquoise	-0.284298	0.260244	-0.561586	0.351663	0.886684	0.753309	0.433171	0.304564	0.295299
arahy.Tifrunner.gnm2.ann1.F91WU6	blue	-0.198751	-0.239329	0.899479	0.217758	-0.584433	-0.77763	-0.0122079	-0.448857	0.0570223
arahy.Tifrunner.gnm2.ann1.TZRG2H	brown	-0.239533	0.603776	0.172413	0.963373	0.725739	0.112881	0.168115	-0.553904	-0.0727675
arahy.Tifrunner.gnm2.ann1.E23R5P	turquoise	0.354141	-0.340375	0.146103	-0.708845	-0.824919	-0.515762	-0.438835	0.0562095	0.103798
arahy.Tifrunner.gnm2.ann1.W6Q2IR	turquoise	0.0324842	0.725984	-0.212425	0.662251	0.753475	0.21064	-0.152104	-0.416495	-0.321348
arahy.Tifrunner.gnm2.ann1.ZS9VWH	blue	0.160186	-0.0668086	-0.912052	-0.504915	0.328711	0.805375	0.131414	0.708094	-0.0165758
arahy.Tifrunner.gnm2.ann1.1K6ZHH	brown	0.835123	0.433417	-0.407202	-0.462952	-0.177786	-0.257232	-0.622865	-0.213784	0.529275
arahy.Tifrunner.gnm2.ann1.0W5UIW	turquoise	-0.268868	0.335615	-0.340215	0.483275	0.867276	0.61615	0.339761	0.0931306	-0.159315
arahy.Tifrunner.gnm2.ann1.I6VHAV	turquoise	0.0207081	0.469526	-0.634936	0.240511	0.855975	0.571757	0.122095	0.149887	0.318711
arahy.Tifrunner.gnm2.ann1.YMN08X	green	0.0454485	-0.114298	0.803837	0.0457547	-0.652525	-0.938514	-0.340689	-0.523533	0.101033
arahy.Tifrunner.gnm2.ann1.61FCXV	yellow	0.41525	-0.234412	0.163156	-0.510574	-0.685155	-0.417997	-0.130188	-0.0255	0.480018
arahy.Tifrunner.gnm2.ann1.76HSK6	turquoise	-0.0224928	0.780114	-0.127048	0.803725	0.846989	0.19274	-0.0626773	-0.50787	-0.0552977
arahy.Tifrunner.gnm2.ann1.AVG7E5	yellow	0.8856	0.885585	-0.386447	0.0114907	0.16625	-0.208205	-0.779817	-0.619859	0.040894
arahy.Tifrunner.gnm2.ann1.MW0P8M	blue	-0.0250839	0.250976	0.758345	0.509909	-0.198834	-0.70599	-0.322355	-0.795643	-0.0785218
novel.397	blue	-0.54744	-0.369552	0.953976	0.444385	-0.355487	-0.471102	0.316459	-0.323566	-0.131615
arahy.Tifrunner.gnm2.ann1.UETA4G	blue	-0.390891	-0.0399171	0.938224	0.625035	-0.208663	-0.619068	0.0714835	-0.607356	-0.050376
arahy.Tifrunner.gnm2.ann1.Q5T5LU	blue	-0.383062	-0.0249106	0.897314	0.676359	-0.125805	-0.510465	0.25903	-0.558656	-0.0626029
arahy.Tifrunner.gnm2.ann1.8SD06N	blue	-0.128355	0.18832	0.696961	0.627735	-0.0400575	-0.454573	0.122694	-0.617781	-0.173374
arahy.Tifrunner.gnm2.ann1.LL1IKB	blue	0.16998	0.662676	-0.703239	0.289229	0.848352	0.578467	-0.119448	-0.0423945	0.0732706
arahy.Tifrunner.gnm2.ann1.LD9JWE	yellow	0.80516	0.484481	-0.090565	-0.229521	-0.292154	-0.531808	-0.601361	-0.484867	0.57151
arahy.Tifrunner.gnm2.ann1.CLBB9J	brown	-0.0692954	0.685408	0.247698	0.935122	0.60284	-0.0540988	0.0524934	-0.709943	-0.023926
arahy.Tifrunner.gnm2.ann1.F48FAV	turquoise	-0.103181	0.376639	-0.55656	0.259639	0.823841	0.533725	0.16437	0.201126	0.185611
arahy.Tifrunner.gnm2.ann1.W5PTGQ	yellow	0.90809	0.832947	-0.512425	-0.124938	0.153569	-0.14422	-0.811808	-0.485819	0.0163265
arahy.Tifrunner.gnm2.ann1.XG9Q6Z	turquoise	-0.307133	0.219682	-0.542973	0.338421	0.86203	0.717387	0.436874	0.343267	0.206051
arahy.Tifrunner.gnm2.ann1.2LQ1ZN	yellow	0.863174	0.781431	-0.454363	-0.143698	0.109991	-0.19947	-0.871226	-0.478626	-0.122624
arahy.Tifrunner.gnm2.ann1.L7JIJ5	turquoise	-0.32715	0.300855	-0.506758	0.462746	0.919166	0.830581	0.38279	0.213845	-0.220443
arahy.Tifrunner.gnm2.ann1.EY5MJ2	brown	0.0335553	0.545057	0.361801	0.749326	0.318356	-0.277324	0.067506	-0.679039	0.168282
arahy.Tifrunner.gnm2.ann1.9IQ583	blue	0.631927	0.633535	-0.918017	-0.219314	0.496847	0.440269	-0.424177	0.0504003	0.0977546
arahy.Tifrunner.gnm2.ann1.YW5LIS	blue	-0.109423	-0.338959	0.776226	-0.0842935	-0.712127	-0.838634	-0.25618	-0.295022	-0.0250743
arahy.Tifrunner.gnm2.ann1.PLJ8I9	brown	-0.288629	0.531752	0.347703	0.941262	0.602249	-0.106997	0.138635	-0.604945	0.152931
arahy.Tifrunner.gnm2.ann1.TJBP45	brown	-0.184778	0.565698	0.155962	0.891409	0.681261	0.193392	0.175313	-0.528081	-0.296425
arahy.Tifrunner.gnm2.ann1.I8CCU7	yellow	0.903213	0.700726	-0.476095	-0.287442	-0.015733	-0.232318	-0.916007	-0.426148	0.0493002
arahy.Tifrunner.gnm2.ann1.943YTE	turquoise	-0.0620069	-0.730872	0.157781	-0.717217	-0.727903	-0.308577	0.0462529	0.49766	0.335756
arahy.Tifrunner.gnm2.ann1.P17M1H	blue	-0.179727	0.0890669	0.808933	0.493521	-0.260846	-0.646967	-0.219126	-0.676344	-0.34153
arahy.Tifrunner.gnm2.ann1.B1IT4T	yellow	0.695501	0.424682	-0.0175016	-0.07552	-0.251765	-0.368698	-0.377235	-0.482161	0.32847
arahy.Tifrunner.gnm2.ann1.0I2RXG	turquoise	0.529115	-0.137343	-0.207946	-0.740364	-0.553273	-0.340449	-0.407327	0.150385	0.653731
arahy.Tifrunner.gnm2.ann1.END433	brown	-0.508142	0.295949	0.396904	0.958004	0.584358	0.054616	0.415046	-0.411548	0.0744075
arahy.Tifrunner.gnm2.ann1.5A64T9	black	0.559547	0.673852	0.287704	0.265203	-0.129556	-0.717737	-0.766538	-0.904971	0.165908
arahy.Tifrunner.gnm2.ann1.RKCE2V	blue	-0.543627	-0.409114	0.902446	0.403315	-0.333763	-0.46411	0.467697	-0.215367	0.160197
arahy.Tifrunner.gnm2.ann1.DWY9WF	brown	-0.547508	0.301519	0.159882	0.917235	0.775911	0.331225	0.502142	-0.225513	0.00593573
arahy.Tifrunner.gnm2.ann1.U6L591	yellow	0.831834	0.775508	-0.713837	-0.176523	0.31197	0.141048	-0.661117	-0.268182	-0.0258292
arahy.Tifrunner.gnm2.ann1.9013S0	yellow	0.838063	0.51412	-0.763436	-0.482982	0.0527384	0.151283	-0.699146	-0.0422018	-0.165214
arahy.Tifrunner.gnm2.ann1.BXVS1E	blue	0.318569	-0.101604	-0.586678	-0.660505	-0.0178175	0.249634	-0.195874	0.475925	0.302408
arahy.Tifrunner.gnm2.ann1.NCYF9W	blue	-0.303566	0.106354	0.87719	0.692368	-0.109614	-0.582026	-0.00165672	-0.695552	-0.176424
arahy.Tifrunner.gnm2.ann1.BNAN8S	black	0.187592	-0.457549	-0.518117	-0.801295	-0.270798	0.335952	0.183012	0.74673	0.269758
arahy.Tifrunner.gnm2.ann1.UV7373	brown	-0.262221	0.52495	0.456994	0.943521	0.488047	-0.233747	0.0474172	-0.699994	0.0707418
arahy.Tifrunner.gnm2.ann1.FK8434	yellow	0.969439	0.472322	-0.503698	-0.535728	-0.224998	-0.199399	-0.718365	-0.207687	0.156777
arahy.Tifrunner.gnm2.ann1.IZE4QM	turquoise	-0.0047594	0.578113	-0.603801	0.427727	0.937875	0.634827	0.165989	0.0314162	0.0643297
novel.3547	turquoise	0.291678	0.538377	-0.728082	0.0596484	0.661211	0.519902	-0.0266248	0.082565	0.283752
arahy.Tifrunner.gnm2.ann1.8T8XTL	turquoise	-0.418777	0.416397	-0.124405	0.793157	0.894871	0.501136	0.329479	-0.134722	-0.287289
arahy.Tifrunner.gnm2.ann1.BZS6Y3	turquoise	-0.141769	0.388492	-0.635429	0.326419	0.940077	0.771866	0.272405	0.232341	0.0405868
arahy.Tifrunner.gnm2.ann1.G1SUYP	black	-0.449306	-0.583118	-0.495555	-0.391864	0.212238	0.747199	0.561772	0.960218	-0.0343345
arahy.Tifrunner.gnm2.ann1.6I0SN9	brown	-0.404587	0.441432	0.191689	0.936489	0.73599	0.256407	0.317539	-0.408477	-0.220976
arahy.Tifrunner.gnm2.ann1.UU3TWM	yellow	0.906957	0.690854	-0.619679	-0.265023	0.121426	0.0197353	-0.611118	-0.288232	0.232978
arahy.Tifrunner.gnm2.ann1.WK1M58	blue	0.34473	0.382486	-0.607582	-0.18319	0.309253	0.344214	-0.435632	0.0497538	-0.474148
arahy.Tifrunner.gnm2.ann1.BR0PZ0	blue	-0.572369	-0.101933	0.880647	0.716645	-0.0144147	-0.376326	0.301934	-0.462022	-0.148149
arahy.Tifrunner.gnm2.ann1.7Q4SC6	blue	-0.39489	0.0682749	0.875736	0.720378	-0.0482727	-0.545307	0.0769259	-0.637624	-0.0528865
arahy.Tifrunner.gnm2.ann1.7R7017	brown	-0.350793	0.450147	0.390284	0.98222	0.575286	-0.0172943	0.25416	-0.571839	-0.0176658
arahy.Tifrunner.gnm2.ann1.8CJ5S5	blue	-0.454856	-0.034304	0.704453	0.645693	0.0434134	-0.299133	0.341155	-0.37052	-0.21902
arahy.Tifrunner.gnm2.ann1.V9BYJB	blue	-0.55522	-0.554242	0.9218	0.226815	-0.521751	-0.51248	0.309258	-0.135661	-0.196859
arahy.Tifrunner.gnm2.ann1.FC0UQU	green	0.217672	0.00460372	0.590661	-0.078459	-0.577434	-0.912719	-0.434952	-0.48147	0.43028
arahy.Tifrunner.gnm2.ann1.V9ZJFU	pink	0.669183	0.962733	-0.334999	0.296201	0.447925	-0.123314	-0.624079	-0.64942	0.0434532
arahy.Tifrunner.gnm2.ann1.1FAC7R	blue	-0.362612	-0.490889	0.482067	0.00299627	-0.389137	-0.315681	0.336771	0.144131	0.0730025
arahy.Tifrunner.gnm2.ann1.S3VH2F	blue	-0.116528	0.238757	0.797958	0.619533	-0.113674	-0.643258	-0.124498	-0.781367	0.0845841
arahy.Tifrunner.gnm2.ann1.D51ZYB	yellow	-0.621181	-0.799922	0.523547	-0.0868708	-0.409663	-0.0926193	0.664698	0.391698	0.374059
arahy.Tifrunner.gnm2.ann1.R1CM9X	turquoise	-0.11124	0.313785	-0.310432	0.334486	0.648606	0.288439	0.246799	0.0817789	0.433985
arahy.Tifrunner.gnm2.ann1.VN2ELX	turquoise	-0.0784935	0.563104	-0.385789	0.552183	0.854158	0.556465	0.0334705	-0.143921	-0.451288
arahy.Tifrunner.gnm2.ann1.5KAB8G	blue	0.215023	-0.0182218	-0.936182	-0.510442	0.324083	0.7773	0.0995679	0.682998	-0.0354331
arahy.Tifrunner.gnm2.ann1.LJEZ0V	turquoise	-0.110219	0.41315	-0.138495	0.609177	0.66989	0.486816	0.377867	-0.201729	0.00910358
arahy.Tifrunner.gnm2.ann1.H7Z4S8	yellow	0.709716	0.288106	-0.345736	-0.438075	-0.251483	-0.274862	-0.44008	-0.107597	0.620491
arahy.Tifrunner.gnm2.ann1.WXT72M	black	0.134001	0.518579	0.494124	0.636561	0.0553503	-0.529528	-0.286622	-0.810168	-0.260805
arahy.Tifrunner.gnm2.ann1.UL609B	brown	-0.573156	0.136504	0.60051	0.910641	0.398524	-0.0790975	0.494405	-0.416241	0.107341
arahy.Tifrunner.gnm2.ann1.AKPI0I	blue	0.552475	0.39595	-0.942718	-0.386791	0.381598	0.506589	-0.223377	0.28748	0.298223
arahy.Tifrunner.gnm2.ann1.18R6S7	yellow	-0.819225	-0.686966	0.630392	0.234974	-0.125244	-0.0155337	0.770073	0.284382	0.168039
novel.923	turquoise	0.332274	0.324471	-0.726434	-0.283502	0.378949	0.30271	-0.211413	0.247947	0.482724
arahy.Tifrunner.gnm2.ann1.772I7G	red	0.472891	0.416141	-0.553674	-0.181157	0.145833	0.22374	-0.501738	-0.0597902	-0.571671
arahy.Tifrunner.gnm2.ann1.077R6R	blue	-0.564145	-0.316337	0.903104	0.512524	-0.231353	-0.368548	0.347633	-0.3201	-0.219609
arahy.Tifrunner.gnm2.ann1.J5KI3B	red	-0.679944	-0.215369	-0.175449	0.339145	0.621076	0.611478	0.776496	0.498626	0.343444
arahy.Tifrunner.gnm2.ann1.RCP839	blue	-0.212943	-0.0614576	0.961479	0.465467	-0.403114	-0.768627	-0.00295004	-0.635774	0.0849983
arahy.Tifrunner.gnm2.ann1.8ZPK8F	turquoise	-0.202172	0.486385	-0.419365	0.598441	0.959142	0.630288	0.376589	0.00734264	0.180944
arahy.Tifrunner.gnm2.ann1.PHM66I	turquoise	0.0504417	0.592217	-0.596233	0.330034	0.847604	0.453337	-0.10308	-0.0120077	0.130621
arahy.Tifrunner.gnm2.ann1.60DDY8	turquoise	0.35665	-0.314059	0.350594	-0.598533	-0.89691	-0.759798	-0.473514	-0.106965	0.329661
arahy.Tifrunner.gnm2.ann1.IHMM71	red	-0.592078	-0.754344	0.520611	-0.0158382	-0.346471	0.00181786	0.758047	0.369017	0.115104
arahy.Tifrunner.gnm2.ann1.G3J01C	brown	-0.511507	0.279921	0.0742502	0.833309	0.768945	0.472923	0.499591	-0.170345	-0.196051
arahy.Tifrunner.gnm2.ann1.632UCW	turquoise	-0.310017	0.432949	-0.367729	0.632171	0.973573	0.61664	0.378542	0.0378388	0.0511477
arahy.Tifrunner.gnm2.ann1.43YBTN	brown	-0.338196	0.467955	0.160116	0.935787	0.732789	0.251014	0.375475	-0.412611	-0.000783585
arahy.Tifrunner.gnm2.ann1.6UMZ2R	blue	0.568893	0.502443	-0.900343	-0.263645	0.448011	0.575202	-0.31141	0.146126	-0.197339
arahy.Tifrunner.gnm2.ann1.L2R3EE	blue	-0.522448	0.0597565	0.823681	0.833066	0.119956	-0.378362	0.282264	-0.543188	-0.09852
arahy.Tifrunner.gnm2.ann1.CMZ6V1	brown	-0.0125646	0.684273	-0.00626611	0.764772	0.658495	0.0464742	-0.0964293	-0.52794	-0.152003
arahy.Tifrunner.gnm2.ann1.FHUH7B	black	-0.036794	-0.452175	-0.601594	-0.643451	-0.0418448	0.581784	0.191162	0.833303	-0.32631
arahy.Tifrunner.gnm2.ann1.4D0408	brown	0.180884	-0.456578	-0.362844	-0.829738	-0.362262	0.118844	-0.0851854	0.609379	0.262587
arahy.Tifrunner.gnm2.ann1.8X9LLP	blue	-0.559627	-0.193059	0.911216	0.611478	-0.148574	-0.473364	0.309652	-0.398887	-0.12088
arahy.Tifrunner.gnm2.ann1.FG5UUT	yellow	0.859139	0.831535	-0.580306	-0.0963781	0.270151	-0.0283692	-0.711884	-0.406224	0.0143511
arahy.Tifrunner.gnm2.ann1.D1NSDN	brown	0.430646	-0.427594	-0.247829	-0.96463	-0.697953	-0.148098	-0.297064	0.43133	0.0822563
arahy.Tifrunner.gnm2.ann1.FVHL4G	blue	-0.312575	0.157665	0.786758	0.731705	0.0391878	-0.456086	0.132675	-0.63489	-0.147054
arahy.Tifrunner.gnm2.ann1.YY6DN0	blue	-0.348645	-0.0118091	0.907241	0.592635	-0.194386	-0.667979	0.0592917	-0.584194	-0.0276682
arahy.Tifrunner.gnm2.ann1.1RV5TE	turquoise	-0.433398	0.407204	-0.0839165	0.807752	0.876582	0.455189	0.314396	-0.154002	-0.272986
arahy.Tifrunner.gnm2.ann1.ADRL3L	turquoise	-0.48001	0.259594	-0.0756023	0.708418	0.75565	0.554657	0.413828	-0.0657388	-0.294432
arahy.Tifrunner.gnm2.ann1.CV46RI	pink	0.581483	0.894586	-0.636205	0.195157	0.641861	0.245862	-0.473224	-0.356923	0.0559454
arahy.Tifrunner.gnm2.ann1.BZTS91	blue	-0.189004	-0.505664	0.791278	-0.156224	-0.798608	-0.794276	-0.10662	-0.158044	0.0837549
arahy.Tifrunner.gnm2.ann1.P3SWUI	turquoise	0.258393	0.513647	-0.807048	0.0716921	0.716539	0.655513	0.0594667	0.157717	0.278906
arahy.Tifrunner.gnm2.ann1.M3J26F	brown	-0.526393	0.255909	0.501244	0.941739	0.467735	-0.0207884	0.338049	-0.480503	-0.0529485
arahy.Tifrunner.gnm2.ann1.5LR307	yellow	0.887419	0.714929	-0.526233	-0.183072	0.0766095	-0.0102589	-0.708753	-0.393616	-0.244078
arahy.Tifrunner.gnm2.ann1.I9I2G1	turquoise	-0.27778	0.488745	-0.333221	0.674574	0.956775	0.620286	0.318874	-0.0714574	0.00987165
arahy.Tifrunner.gnm2.ann1.PVYG7K	pink	-0.667834	-0.906091	0.489765	-0.216829	-0.476099	-0.0192521	0.475975	0.481087	-0.219274
arahy.Tifrunner.gnm2.ann1.09CI3V	brown	0.450908	0.0821932	-0.437334	-0.519214	-0.128781	-0.062614	-0.256614	0.181351	0.823568
arahy.Tifrunner.gnm2.ann1.N5PDN1	yellow	0.697751	0.483206	0.238435	0.0349914	-0.366192	-0.642991	-0.527484	-0.717596	0.124277
arahy.Tifrunner.gnm2.ann1.UAR2GI	grey	0.442038	0.593942	-0.247659	0.112583	0.179415	-0.0577328	-0.584291	-0.45545	0.00767898
arahy.Tifrunner.gnm2.ann1.TPQ86D	turquoise	-0.369309	0.361576	-0.116609	0.763798	0.829623	0.58292	0.509364	-0.117391	-0.070118
arahy.Tifrunner.gnm2.ann1.08WZ1E	yellow	0.896445	0.808483	-0.393358	-0.0832306	0.0996549	-0.203708	-0.759622	-0.560559	0.171761
arahy.Tifrunner.gnm2.ann1.0R3YHS	blue	-0.447869	-0.282826	0.991983	0.447729	-0.380556	-0.634396	0.209023	-0.419431	-0.0341947
arahy.Tifrunner.gnm2.ann1.8WS310	blue	-0.476877	-0.191889	0.955565	0.58942	-0.253541	-0.539022	0.294453	-0.467279	0.0217033
arahy.Tifrunner.gnm2.ann1.SXJ33X	turquoise	0.0227206	-0.572372	0.552816	-0.493383	-0.939039	-0.71893	-0.210203	0.0217112	0.136532
arahy.Tifrunner.gnm2.ann1.68RGHK	blue	-0.214368	0.270428	0.592869	0.757906	0.17142	-0.296564	0.271235	-0.606053	0.318359
arahy.Tifrunner.gnm2.ann1.E2EBDF	blue	-0.590583	-0.365587	0.94342	0.483655	-0.31339	-0.447748	0.31226	-0.310545	-0.216082
arahy.Tifrunner.gnm2.ann1.9R5XSH	blue	0.191639	0.10133	-0.856521	-0.432062	0.399214	0.530403	-0.0922955	0.553111	0.289466
arahy.Tifrunner.gnm2.ann1.HKZ8UA	blue	-0.105391	-0.208126	0.929652	0.183708	-0.637279	-0.845376	-0.0956188	-0.523329	0.138902
arahy.Tifrunner.gnm2.ann1.01NQBU	brown	0.141625	-0.622926	-0.205706	-0.919254	-0.652711	-0.0259991	-0.168003	0.594951	0.00695023
arahy.Tifrunner.gnm2.ann1.1FPN7V	grey	-0.00291844	-0.0176268	0.0358405	0.0554245	0.0214023	0.141736	0.217135	-0.0420099	0.364163
arahy.Tifrunner.gnm2.ann1.6X3X3D	turquoise	-0.457867	0.201859	-0.134827	0.604868	0.795811	0.489029	0.595396	0.0891564	0.410589
arahy.Tifrunner.gnm2.ann1.J4TIF2	blue	-0.0369106	-0.533094	0.683959	-0.313057	-0.869093	-0.711443	-0.0336358	-0.0902479	0.326792
arahy.Tifrunner.gnm2.ann1.EXJG55	turquoise	-0.37044	0.358548	-0.284472	0.666966	0.909821	0.631878	0.434388	0.040408	-0.216149
arahy.Tifrunner.gnm2.ann1.AJUG68	yellow	0.933075	0.779854	-0.491637	-0.175809	0.0754874	-0.134709	-0.780617	-0.46907	-0.0375196
arahy.Tifrunner.gnm2.ann1.12MHRI	blue	0.208294	-0.321501	-0.737741	-0.824277	-0.0666637	0.478392	-0.012325	0.781426	0.150202
arahy.Tifrunner.gnm2.ann1.7H57DZ	brown	-0.210932	0.525088	0.403666	0.870823	0.484134	-0.188099	0.0116787	-0.661784	-0.130096
arahy.Tifrunner.gnm2.ann1.TG362X	blue	0.685767	0.828113	-0.736177	0.0413309	0.540607	0.321328	-0.458625	-0.25965	0.00938127
arahy.Tifrunner.gnm2.ann1.UE7BNI	pink	0.231993	0.866028	-0.358628	0.630493	0.813453	0.292361	-0.114664	-0.468537	0.119177
arahy.Tifrunner.gnm2.ann1.ZE4P1V	turquoise	0.638364	-0.0593051	-0.0191837	-0.69576	-0.685196	-0.567704	-0.543478	-0.0633009	0.403296
arahy.Tifrunner.gnm2.ann1.0FM3Z5	yellow	0.857229	0.746929	-0.115588	0.020447	-0.092187	-0.437765	-0.677575	-0.705377	0.22027
arahy.Tifrunner.gnm2.ann1.ZQ7RI8	blue	-0.196415	-0.377843	0.926815	0.0912063	-0.709005	-0.776381	0.00484591	-0.3711	0.106902
arahy.Tifrunner.gnm2.ann1.K2Y2WZ	pink	0.303567	0.870902	-0.312852	0.488753	0.686666	0.0906267	-0.432178	-0.528766	-0.0356495
arahy.Tifrunner.gnm2.ann1.I28IWP	turquoise	-0.148408	0.28757	-0.610054	0.227864	0.820764	0.646128	0.323375	0.320964	0.28653
arahy.Tifrunner.gnm2.ann1.3UD8ME	blue	0.00703861	0.338116	0.779475	0.613474	-0.174048	-0.774083	-0.259274	-0.871939	0.0938083
arahy.Tifrunner.gnm2.ann1.L424UK	brown	0.615615	0.108428	-0.610301	-0.722105	-0.190596	0.0375302	-0.596234	0.244382	-0.205601
arahy.Tifrunner.gnm2.ann1.95QFDX	red	0.832316	0.36141	-0.0697152	-0.448459	-0.504266	-0.618243	-0.935442	-0.451554	0.0766118
arahy.Tifrunner.gnm2.ann1.I4CWBG	pink	0.666533	0.900848	-0.62793	0.170821	0.551325	0.23678	-0.492229	-0.403146	-0.0123122
arahy.Tifrunner.gnm2.ann1.RA5HZA	turquoise	-0.0771155	0.556001	-0.0942307	0.697654	0.748642	0.250391	0.298229	-0.30628	0.372729
arahy.Tifrunner.gnm2.ann1.5SK51E	turquoise	0.617084	-0.086851	-0.0146671	-0.707117	-0.716098	-0.587913	-0.547671	-0.0501348	0.487377
arahy.Tifrunner.gnm2.ann1.B2GHU0	grey	-0.409121	-0.394146	0.251983	0.0910342	-0.0176197	0.101029	0.648166	0.281332	0.163973
arahy.Tifrunner.gnm2.ann1.E0UWWU	blue	-0.137368	-0.0641101	0.886926	0.343677	-0.471098	-0.75659	-0.194813	-0.624291	-0.120076
arahy.Tifrunner.gnm2.ann1.06ILPZ	yellow	0.882088	0.341485	-0.0773358	-0.456191	-0.538499	-0.573908	-0.750366	-0.430402	0.318176
arahy.Tifrunner.gnm2.ann1.L7U4FS	turquoise	0.291479	0.836375	-0.489309	0.508165	0.807972	0.418382	-0.125892	-0.356287	-0.131486
arahy.Tifrunner.gnm2.ann1.KZM1SZ	turquoise	0.360617	-0.324782	0.10998	-0.720262	-0.793618	-0.544553	-0.506551	0.0933748	-0.087331
arahy.Tifrunner.gnm2.ann1.Y5RTEM	brown	0.71598	0.167112	-0.756499	-0.686218	-0.108958	0.256977	-0.32075	0.276815	0.226039
arahy.Tifrunner.gnm2.ann1.F1IP1Z	yellow	-0.767887	-0.0327643	0.212235	0.781621	0.678189	0.454806	0.782217	0.0636897	-0.0120632
arahy.Tifrunner.gnm2.ann1.RL3GXR	blue	-0.12875	-0.285111	0.901301	0.106333	-0.690425	-0.831882	-0.0928631	-0.445008	0.191285
arahy.Tifrunner.gnm2.ann1.B5PF9Z	blue	0.154386	0.139648	-0.791462	-0.269514	0.426969	0.639419	0.0703009	0.439329	0.408321
arahy.Tifrunner.gnm2.ann1.C252F7	yellow	0.983089	0.561237	-0.4109	-0.431615	-0.224576	-0.3018	-0.810299	-0.369869	0.216926
arahy.Tifrunner.gnm2.ann1.XZI9IJ	blue	-0.303585	-0.0499361	0.964032	0.560418	-0.301804	-0.684154	0.0703759	-0.627762	0.00295504
arahy.Tifrunner.gnm2.ann1.JTTA2P	blue	-0.212641	-0.567423	0.713406	-0.225332	-0.753981	-0.722671	0.0100577	-0.0209928	0.28441
arahy.Tifrunner.gnm2.ann1.WC4CIS	yellow	-0.925722	-0.582579	0.598988	0.371062	0.037265	0.00819931	0.634171	0.236318	-0.101938
arahy.Tifrunner.gnm2.ann1.P0P2QF	brown	-0.42011	0.409748	-0.00691904	0.881365	0.853835	0.451375	0.471341	-0.21288	-0.0782756
arahy.Tifrunner.gnm2.ann1.Y7FANU	blue	-0.276775	0.0833485	0.822385	0.588788	-0.142048	-0.577079	-0.1073	-0.655312	-0.19504
arahy.Tifrunner.gnm2.ann1.68HMAV	brown	0.137384	-0.574646	-0.423158	-0.901087	-0.432787	0.219526	0.0218879	0.765051	-0.0645432
arahy.Tifrunner.gnm2.ann1.PF0WST	brown	-0.33847	-0.842373	0.121609	-0.594697	-0.537134	0.0272112	0.326567	0.641866	0.28497
arahy.Tifrunner.gnm2.ann1.652ZDV	turquoise	-0.248808	0.49845	-0.360586	0.630581	0.982159	0.593178	0.279124	-0.0420835	0.0179624
arahy.Tifrunner.gnm2.ann1.0M6NCC	turquoise	-0.354705	0.444408	-0.211018	0.738924	0.957215	0.550422	0.36833	-0.0853964	-0.0890789
arahy.Tifrunner.gnm2.ann1.HWCZ3H	brown	0.758739	0.175052	-0.695296	-0.780498	-0.199652	0.0880175	-0.617588	0.207475	-0.0105717
arahy.Tifrunner.gnm2.ann1.EE1039	turquoise	-0.522331	0.134875	-0.388199	0.46967	0.902843	0.777293	0.507643	0.316582	-0.0302017
arahy.Tifrunner.gnm2.ann1.3EVA1Y	blue	-0.719922	-0.217881	0.758532	0.682654	0.126874	-0.229915	0.546419	-0.206069	0.179146
arahy.Tifrunner.gnm2.ann1.25PL5E	turquoise	-0.362087	0.369633	-0.166962	0.74374	0.856781	0.61517	0.505397	-0.0856328	-0.0588151
arahy.Tifrunner.gnm2.ann1.JEY2CC	turquoise	-0.340288	0.371271	-0.403108	0.586179	0.977527	0.688665	0.418378	0.118506	0.0113559
arahy.Tifrunner.gnm2.ann1.5S2FNZ	turquoise	0.195884	0.775074	-0.438964	0.511893	0.783962	0.385916	-0.231583	-0.342907	-0.346967
arahy.Tifrunner.gnm2.ann1.JWR0C3	turquoise	-0.221637	0.36747	-0.534655	0.442214	0.945325	0.745302	0.420289	0.194922	0.204331
arahy.Tifrunner.gnm2.ann1.AHVV25	red	0.843645	0.584115	-0.402679	-0.361139	-0.135821	-0.320957	-0.962892	-0.379935	-0.0189151
arahy.Tifrunner.gnm2.ann1.EP35YN	turquoise	0.166633	0.309076	-0.575662	-0.0544067	0.458253	0.333269	0.00923275	0.167655	0.755671
arahy.Tifrunner.gnm2.ann1.CJMR3A	blue	-0.148759	0.043421	0.915344	0.492675	-0.349189	-0.746386	-0.112306	-0.71398	-0.000270944
arahy.Tifrunner.gnm2.ann1.ZYC9F0	blue	-0.675303	-0.418942	0.930563	0.511292	-0.241173	-0.380926	0.497955	-0.214717	-0.0225715
arahy.Tifrunner.gnm2.ann1.YL076N	turquoise	0.0813324	0.668862	-0.513823	0.420708	0.874239	0.378994	-0.0657449	-0.124558	0.254963
arahy.Tifrunner.gnm2.ann1.6E8WTG	yellow	0.907554	0.356118	-0.331924	-0.541791	-0.375437	-0.316667	-0.700829	-0.226114	-0.0366724
arahy.Tifrunner.gnm2.ann1.SVA4CI	pink	0.623698	0.944136	-0.436147	0.303762	0.508401	0.0267251	-0.536929	-0.555211	-0.0753458
arahy.Tifrunner.gnm2.ann1.CC9CW3	blue	-0.74728	-0.570006	0.832893	0.375413	-0.238403	-0.23695	0.557327	-0.00832971	-0.0623678
arahy.Tifrunner.gnm2.ann1.72Q128	black	-0.119897	-0.177292	-0.758309	-0.361319	0.385322	0.704042	0.299126	0.762653	0.307828
arahy.Tifrunner.gnm2.ann1.R7WU7D	brown	0.792734	0.22974	-0.721917	-0.757055	-0.172306	0.0751331	-0.633113	0.184364	-0.0113294
arahy.Tifrunner.gnm2.ann1.L7SRZY	brown	0.77362	0.259678	-0.692028	-0.601634	-0.077404	0.234073	-0.375431	0.14834	-0.0224884
arahy.Tifrunner.gnm2.ann1.S51AWQ	blue	-0.210853	-0.0093822	0.670525	0.507415	-0.201972	-0.372194	0.189751	-0.488119	0.0582527
novel.2517	pink	0.576745	0.930132	-0.202215	0.468039	0.422211	-0.0563976	-0.441479	-0.730284	-0.0879054
arahy.Tifrunner.gnm2.ann1.22EHF3	blue	-0.474005	-0.438418	0.939767	0.309796	-0.462962	-0.557299	0.363855	-0.244406	0.124355
arahy.Tifrunner.gnm2.ann1.Z63W7Q	turquoise	0.000312654	0.590847	-0.403648	0.427879	0.791657	0.270459	-0.0655394	-0.121554	0.200606
arahy.Tifrunner.gnm2.ann1.2KR8AX	turquoise	0.116526	-0.621067	0.336191	-0.658503	-0.896144	-0.471625	-0.0451933	0.20944	0.31135
arahy.Tifrunner.gnm2.ann1.DZ6NU9	black	0.0903101	0.496025	0.581248	0.640107	-0.0068685	-0.626868	-0.397887	-0.875859	-0.204503
arahy.Tifrunner.gnm2.ann1.256JRY	turquoise	0.0668463	0.795408	-0.252282	0.726177	0.83418	0.316268	-0.100237	-0.467543	-0.213387
arahy.Tifrunner.gnm2.ann1.A7ZCQS	blue	-0.267745	0.233588	0.783283	0.755958	0.0207025	-0.511857	-0.0575715	-0.740422	-0.199428
arahy.Tifrunner.gnm2.ann1.I4AHF2	yellow	0.723751	0.703288	-0.302109	0.0526186	0.169255	-0.0724666	-0.402933	-0.49273	0.317654
arahy.Tifrunner.gnm2.ann1.913R4E	blue	-0.384704	0.16899	0.748483	0.799559	0.118589	-0.343869	0.145865	-0.637595	-0.0904908
arahy.Tifrunner.gnm2.ann1.3RN0DU	turquoise	0.0386463	0.478	-0.761156	0.218855	0.858584	0.693571	0.106145	0.206093	0.134735
arahy.Tifrunner.gnm2.ann1.3475Q7	turquoise	-0.0133525	0.279745	-0.641905	0.0664184	0.677632	0.505761	0.163652	0.320987	0.423947
arahy.Tifrunner.gnm2.ann1.VZW0IR	blue	-0.743352	-0.57177	0.826696	0.3972	-0.224399	-0.202816	0.675089	0.0126333	-0.00535808
arahy.Tifrunner.gnm2.ann1.4F68EX	grey	0.202142	0.262036	0.0281853	0.106415	-0.0805532	-0.208872	-0.244994	-0.294571	-0.159177
arahy.Tifrunner.gnm2.ann1.GP1H30	blue	-0.615517	-0.504898	0.946227	0.342647	-0.404689	-0.47493	0.368257	-0.172266	-0.167066
arahy.Tifrunner.gnm2.ann1.KKDJ1P	brown	-0.273731	0.466274	0.0477797	0.750965	0.710963	0.197931	0.179855	-0.311976	-0.241777
arahy.Tifrunner.gnm2.ann1.0GY0RD	green	0.106462	0.0147116	0.680925	0.0549419	-0.553947	-0.893788	-0.525875	-0.576955	0.0967697
arahy.Tifrunner.gnm2.ann1.KQQ5DM	brown	-0.409982	0.353964	0.199595	0.890424	0.680067	0.223922	0.487681	-0.307726	0.00870068
arahy.Tifrunner.gnm2.ann1.13IMLW	blue	-0.798931	-0.412278	0.763763	0.580658	-0.00444631	-0.093205	0.686694	-0.059129	-0.0963357
arahy.Tifrunner.gnm2.ann1.WPDD67	grey	0.137272	-0.263159	-0.0252727	-0.290492	-0.307955	0.0801891	0.305364	0.196468	0.424163
arahy.Tifrunner.gnm2.ann1.GCZ3AG	yellow	0.808629	0.65278	-0.0849481	0.0252751	-0.141102	-0.353175	-0.587997	-0.648373	-0.0902924
arahy.Tifrunner.gnm2.ann1.S9FEUH	blue	0.330692	-0.121252	-0.857525	-0.723608	0.0468706	0.609918	-0.0760456	0.657075	-0.0450292
arahy.Tifrunner.gnm2.ann1.IBEJ75	turquoise	-0.425101	0.0929203	-0.34018	0.385896	0.755113	0.587609	0.574162	0.332553	0.346259
arahy.Tifrunner.gnm2.ann1.LS9MUN	turquoise	-0.0705335	-0.607879	0.575626	-0.418447	-0.877222	-0.64069	-0.115134	0.0458745	0.142076
arahy.Tifrunner.gnm2.ann1.78GQMD	blue	0.418734	0.300735	-0.830986	-0.280665	0.369673	0.574509	-0.0139932	0.293479	0.353044
arahy.Tifrunner.gnm2.ann1.C4CQD3	turquoise	-0.369458	0.0253727	-0.434753	0.131219	0.669331	0.514824	0.307305	0.441946	0.285008
arahy.Tifrunner.gnm2.ann1.DQX1LE	blue	0.0165707	-0.115558	-0.751555	-0.334597	0.310319	0.833628	0.293098	0.63075	-0.0669094
arahy.Tifrunner.gnm2.ann1.H82QG0	turquoise	-0.0351181	0.684028	-0.110598	0.744499	0.726902	0.236984	-0.091508	-0.465429	-0.451945
arahy.Tifrunner.gnm2.ann1.Z66XJ9	yellow	0.924736	0.413424	-0.329441	-0.552434	-0.380779	-0.410648	-0.906166	-0.309438	0.112082
arahy.Tifrunner.gnm2.ann1.7IXS5T	brown	-0.399641	0.42175	0.334717	0.980841	0.636409	0.0838149	0.318412	-0.494276	-0.0647539
arahy.Tifrunner.gnm2.ann1.3B9L35	turquoise	-0.312035	0.330651	-0.403362	0.55679	0.912482	0.708741	0.507194	0.134821	0.188204
arahy.Tifrunner.gnm2.ann1.0N5IZC	yellow	0.959791	0.576146	-0.541976	-0.45244	-0.108571	-0.176462	-0.797667	-0.25974	0.0193704
arahy.Tifrunner.gnm2.ann1.13E1N0	blue	-0.382183	0.0647124	0.691887	0.657951	0.0609602	-0.353656	0.207206	-0.461088	-0.258864
arahy.Tifrunner.gnm2.ann1.8SD58P	yellow	0.914853	0.697638	-0.562562	-0.228756	0.0728365	-0.0227286	-0.609408	-0.339382	0.109643
arahy.Tifrunner.gnm2.ann1.JRGB4J	grey	-0.279909	-0.201179	0.484374	0.355204	-0.155648	-0.104478	0.469375	-0.148239	0.0497996
arahy.Tifrunner.gnm2.ann1.WWA0CR	turquoise	-0.348885	0.463833	0.079962	0.838221	0.746512	0.136789	0.231001	-0.327377	0.192708
arahy.Tifrunner.gnm2.ann1.215ELL	turquoise	-0.226443	0.413339	-0.498845	0.502693	0.970156	0.729907	0.361891	0.12388	0.0815717
arahy.Tifrunner.gnm2.ann1.F4LE79	yellow	0.689468	0.624406	-0.594896	-0.206851	0.221991	0.0903711	-0.728103	-0.231088	-0.185606
arahy.Tifrunner.gnm2.ann1.01T93A	turquoise	-0.378186	0.342743	-0.399233	0.594219	0.972209	0.72553	0.429369	0.13371	-0.0617603
arahy.Tifrunner.gnm2.ann1.NB8KRW	black	-0.281363	-0.706339	-0.353978	-0.6412	-0.178986	0.416233	0.430259	0.908792	0.344596
arahy.Tifrunner.gnm2.ann1.TPIF41	turquoise	-0.261142	0.305539	-0.60683	0.366531	0.934163	0.798536	0.386853	0.296677	0.11971
arahy.Tifrunner.gnm2.ann1.V9TZWK	brown	-0.779237	-0.243626	0.577235	0.689813	0.217027	0.0209831	0.688304	-0.0632991	0.160747
arahy.Tifrunner.gnm2.ann1.EA8RPB	turquoise	-0.154738	-0.626248	0.453585	-0.429343	-0.779061	-0.41561	-0.148493	0.151308	-0.447879
arahy.Tifrunner.gnm2.ann1.V8868B	turquoise	-0.287267	0.000115374	-0.503043	0.173507	0.655299	0.830557	0.644353	0.461974	0.266399
arahy.Tifrunner.gnm2.ann1.H654N0	turquoise	0.316008	-0.200185	-0.0248711	-0.618277	-0.593528	-0.380987	-0.628954	0.057509	-0.161417
arahy.Tifrunner.gnm2.ann1.E22CU6	yellow	0.931766	0.657681	-0.451052	-0.251253	-0.0107283	-0.122058	-0.658475	-0.392779	0.0856053
arahy.Tifrunner.gnm2.ann1.7X1Y1S	turquoise	0.0939717	-0.517536	0.482512	-0.472395	-0.85151	-0.582945	-0.0220678	0.035522	0.311279
arahy.Tifrunner.gnm2.ann1.CCWF18	turquoise	0.177483	-0.334988	0.303143	-0.478609	-0.684923	-0.647454	-0.206103	0.0261254	0.644848
arahy.Tifrunner.gnm2.ann1.6EEF97	turquoise	-0.393649	0.448038	0.0518373	0.907212	0.806527	0.384308	0.353477	-0.310073	-0.260871
novel.3661	blue	-0.40636	-0.0097124	0.756172	0.592714	-0.0551084	-0.370693	0.0331222	-0.507032	-0.388811
arahy.Tifrunner.gnm2.ann1.7W2D79	brown	0.2761	-0.373864	-0.505181	-0.857875	-0.352734	0.222721	-0.116441	0.596444	0.294607
arahy.Tifrunner.gnm2.ann1.8TG862	turquoise	-0.281505	0.540654	-0.242428	0.769837	0.970421	0.512746	0.299831	-0.162723	-0.00684242
arahy.Tifrunner.gnm2.ann1.09KNS5	black	-0.51292	-0.836628	-0.209859	-0.504204	-0.137211	0.489476	0.600238	0.958475	0.0400627
arahy.Tifrunner.gnm2.ann1.0C8NZA	yellow	-0.852623	-0.413052	0.56078	0.480492	0.144155	-0.058574	0.621279	0.121864	0.313643
arahy.Tifrunner.gnm2.ann1.FUGS44	turquoise	0.131919	0.708243	-0.470355	0.420332	0.83597	0.297121	-0.152164	-0.204933	0.277185
arahy.Tifrunner.gnm2.ann1.E5IAKT	turquoise	-0.37283	0.444984	-0.249929	0.736086	0.966658	0.562119	0.344566	-0.0632729	-0.0557082
arahy.Tifrunner.gnm2.ann1.K7P4IE	blue	-0.590934	-0.401827	0.969016	0.448153	-0.353253	-0.490974	0.346643	-0.286836	-0.131327
arahy.Tifrunner.gnm2.ann1.ZZFR1H	brown	-0.219743	0.615326	-0.020827	0.893627	0.818214	0.289173	0.215372	-0.423435	-0.046879
arahy.Tifrunner.gnm2.ann1.D8UPNS	blue	-0.258554	0.144333	0.845487	0.685903	-0.0988192	-0.546427	-0.0186685	-0.720459	-0.189598
arahy.Tifrunner.gnm2.ann1.JELE8T	brown	0.83678	0.194536	-0.549124	-0.787566	-0.361407	-0.180939	-0.722537	0.0691711	0.214622
arahy.Tifrunner.gnm2.ann1.AZC10Q	turquoise	-0.0135253	0.719798	-0.33324	0.692586	0.88452	0.396786	0.0548927	-0.305143	-0.0678084
arahy.Tifrunner.gnm2.ann1.YXV5G1	turquoise	-0.634463	0.0190353	-0.26785	0.49512	0.854035	0.73634	0.637186	0.353854	0.0613883
arahy.Tifrunner.gnm2.ann1.3RY6J8	turquoise	-0.26008	0.404158	-0.497236	0.518932	0.984296	0.731877	0.384537	0.143118	0.0559193
arahy.Tifrunner.gnm2.ann1.2Q4I06	turquoise	-0.208109	0.430364	-0.474748	0.47262	0.938931	0.595378	0.275719	0.111035	0.110172
arahy.Tifrunner.gnm2.ann1.PDLP37	grey	0.247687	0.242125	-0.393569	-0.261791	0.133886	-0.111595	-0.48098	0.0636551	0.42072
arahy.Tifrunner.gnm2.ann1.374HIW	grey	0.157325	0.44445	0.34084	0.42902	0.109218	-0.446042	-0.128658	-0.611588	0.495311
arahy.Tifrunner.gnm2.ann1.N0BIWD	blue	0.298795	0.2993	-0.96294	-0.286436	0.573339	0.705684	-0.0202905	0.448673	0.184849
arahy.Tifrunner.gnm2.ann1.46YMZL	brown	-0.209737	0.595133	0.206226	0.948581	0.668705	0.104665	0.162158	-0.59303	-0.0766907
arahy.Tifrunner.gnm2.ann1.X9TFBI	yellow	0.801404	0.471433	0.0157306	-0.186089	-0.367613	-0.602828	-0.627521	-0.566817	0.481345
arahy.Tifrunner.gnm2.ann1.JC0UDE	yellow	0.908866	0.807699	-0.377058	-0.108808	0.081432	-0.284431	-0.804178	-0.553098	0.147364
arahy.Tifrunner.gnm2.ann1.2CFU61	turquoise	-0.147861	0.378197	-0.539861	0.353204	0.9069	0.690781	0.296194	0.180292	0.133581
arahy.Tifrunner.gnm2.ann1.NAY1Y6	yellow	0.890403	0.582492	-0.14708	-0.189145	-0.287679	-0.429642	-0.700793	-0.574815	0.125269
arahy.Tifrunner.gnm2.ann1.V2HZSR	yellow	0.947201	0.753637	-0.533755	-0.261312	0.0421656	-0.189912	-0.857601	-0.41908	0.104603
arahy.Tifrunner.gnm2.ann1.NE11RF	brown	-0.459844	0.096956	0.230366	0.653179	0.475053	0.114757	0.588137	-0.101941	0.532045
arahy.Tifrunner.gnm2.ann1.FS85WP	turquoise	-0.0474393	0.587937	-0.524831	0.518822	0.970111	0.641389	0.212544	-0.0348105	0.104391
arahy.Tifrunner.gnm2.ann1.X4WE56	turquoise	-0.380411	0.108313	-0.490442	0.289641	0.803134	0.703296	0.478726	0.421159	0.0646913
novel.2958	blue	-0.183419	-0.179312	-0.699036	-0.274473	0.461767	0.87651	0.357901	0.713714	-0.109523
arahy.Tifrunner.gnm2.ann1.5RG0UU	pink	0.671863	0.717874	0.035095	0.213525	0.0150076	-0.436954	-0.474388	-0.729575	0.279638
arahy.Tifrunner.gnm2.ann1.KMWM4V	turquoise	-0.270721	0.459297	-0.370221	0.648319	0.974597	0.636365	0.402465	0.00522658	0.0981697
arahy.Tifrunner.gnm2.ann1.S06R8C	pink	0.62512	0.783878	-0.410589	0.0895531	0.381011	-0.119983	-0.501684	-0.416872	0.516409
arahy.Tifrunner.gnm2.ann1.K55J2B	turquoise	-0.442341	0.246187	-0.373981	0.56298	0.92413	0.774322	0.524706	0.191756	0.0172038
arahy.Tifrunner.gnm2.ann1.C70Y3X	turquoise	-0.457099	0.279821	-0.284024	0.651078	0.929321	0.713062	0.482208	0.110623	-0.251096
arahy.Tifrunner.gnm2.ann1.67RSVA	blue	-0.446316	-0.0629874	0.889193	0.650337	-0.137207	-0.557463	0.239369	-0.521591	0.2301
arahy.Tifrunner.gnm2.ann1.94UDPX	blue	-0.388075	-0.408559	0.965406	0.222831	-0.572212	-0.730416	0.119155	-0.313669	0.042586
arahy.Tifrunner.gnm2.ann1.Y7XFN8	turquoise	-0.228659	0.473814	-0.24443	0.668727	0.832974	0.579172	0.239232	-0.16674	-0.22831
arahy.Tifrunner.gnm2.ann1.0XM443	brown	-0.581428	0.13013	0.612597	0.90858	0.389598	-0.124315	0.474104	-0.409651	0.107439
arahy.Tifrunner.gnm2.ann1.V1PUB9	blue	-0.243688	0.195129	0.837777	0.74297	-0.0573472	-0.55728	0.0292925	-0.751505	-0.0187696
arahy.Tifrunner.gnm2.ann1.YZD8WZ	turquoise	-0.215149	0.471442	-0.486265	0.546568	0.988325	0.702329	0.292221	0.0577995	0.00688885
arahy.Tifrunner.gnm2.ann1.Y6JXG3	grey	-0.197475	0.0429622	-0.246224	0.0591433	0.264954	0.127134	-0.00397909	0.194323	0.233044
arahy.Tifrunner.gnm2.ann1.E2HC9K	blue	-0.514513	0.00842837	0.693894	0.750864	0.144237	-0.218236	0.370046	-0.393802	-0.31949
arahy.Tifrunner.gnm2.ann1.1PF2AY	turquoise	0.586593	-0.235355	-0.15382	-0.791978	-0.712417	-0.285135	-0.334802	0.181975	0.0410687
arahy.Tifrunner.gnm2.ann1.649GVM	turquoise	0.305471	-0.414945	0.21169	-0.72552	-0.872442	-0.599151	-0.443763	0.0796715	0.262083
arahy.Tifrunner.gnm2.ann1.JLT7JT	green	-0.260947	-0.246489	-0.504873	-0.106577	0.338353	0.817393	0.592379	0.61935	0.0425362
arahy.Tifrunner.gnm2.ann1.5W7NNK	blue	0.257889	0.325397	-0.95686	-0.221463	0.599138	0.750635	-0.032739	0.406532	0.0911135
arahy.Tifrunner.gnm2.ann1.TI8HRK	brown	-0.579753	0.160834	0.18326	0.75864	0.686104	0.253411	0.571602	-0.0940816	0.323284
arahy.Tifrunner.gnm2.ann1.DV8NTV	pink	-0.430826	-0.931329	-0.0173216	-0.624411	-0.427214	0.256061	0.499373	0.863958	-0.00404175
arahy.Tifrunner.gnm2.ann1.RK9T7W	blue	-0.338729	0.0721384	0.881449	0.685679	-0.0986734	-0.546734	0.0488082	-0.663196	-0.143465
arahy.Tifrunner.gnm2.ann1.79TY2T	pink	0.479321	0.698817	-0.116	0.377003	0.252525	-0.0230784	-0.253655	-0.610628	0.0934035
arahy.Tifrunner.gnm2.ann1.5C07ZC	blue	0.32464	0.738919	-0.619809	0.278319	0.756672	0.469039	-0.233927	-0.183077	-0.263579
arahy.Tifrunner.gnm2.ann1.MXS7GY	blue	-0.612204	-0.141386	0.852919	0.710918	-0.00964404	-0.305385	0.331301	-0.412687	-0.239315
novel.5247	green	-0.409226	-0.117536	-0.605907	0.0677526	0.67135	0.893256	0.60913	0.659801	0.140944
arahy.Tifrunner.gnm2.ann1.L9K6IL	turquoise	0.224089	0.586924	-0.812073	0.138111	0.79192	0.593899	-0.0855013	0.112264	0.141805
arahy.Tifrunner.gnm2.ann1.ZJIV8R	yellow	0.917348	0.814176	-0.568401	-0.147223	0.168964	-0.0611018	-0.760049	-0.437537	0.051478
arahy.Tifrunner.gnm2.ann1.EQ2CTR	blue	-0.384898	-0.0540128	0.939639	0.599629	-0.231117	-0.66886	0.100786	-0.585059	0.117978
novel.4780	pink	0.655751	0.945701	-0.203971	0.318426	0.341669	-0.268434	-0.703962	-0.739985	-0.0348385
arahy.Tifrunner.gnm2.ann1.004J0D	blue	-0.478149	-0.0828854	0.935477	0.664897	-0.142259	-0.572966	0.196231	-0.530677	0.00461868
arahy.Tifrunner.gnm2.ann1.M1BTB5	turquoise	-0.0462653	0.596862	-0.519217	0.531167	0.96443	0.624445	0.168791	-0.0514118	0.0327043
novel.1569	turquoise	-0.110973	0.324845	-0.638946	0.176418	0.822927	0.620292	0.140617	0.280119	0.281917
arahy.Tifrunner.gnm2.ann1.RI4L2F	blue	0.234235	0.587357	-0.775837	0.11599	0.7692	0.601646	-0.157529	0.0576724	0.108858
arahy.Tifrunner.gnm2.ann1.J95YZQ	pink	0.553317	0.661413	-0.134564	0.268418	0.199188	-0.13067	-0.263749	-0.517917	-0.0193024
arahy.Tifrunner.gnm2.ann1.3PZ9K2	blue	-0.573354	-0.318801	0.959723	0.492035	-0.289341	-0.511849	0.268571	-0.349603	-0.14769
arahy.Tifrunner.gnm2.ann1.S1MRJ3	grey	0.0180514	0.480122	0.00311808	0.523604	0.456339	-0.0544156	-0.0207884	-0.37212	0.439532
arahy.Tifrunner.gnm2.ann1.X2213I	turquoise	0.218593	0.782703	-0.444715	0.497742	0.766116	0.371843	-0.255807	-0.351824	-0.35029
arahy.Tifrunner.gnm2.ann1.VAQ4DL	blue	-0.364202	0.0381603	0.900055	0.698438	-0.112468	-0.534028	0.158961	-0.633821	-0.0812805
arahy.Tifrunner.gnm2.ann1.NG6CAB	green	-0.314077	0.163195	-0.475389	0.375977	0.789369	0.890339	0.552816	0.297716	-0.2148
arahy.Tifrunner.gnm2.ann1.T95EUW	brown	0.109203	-0.45328	-0.479815	-0.743002	-0.308739	0.345596	-0.0299174	0.682791	-0.40968
arahy.Tifrunner.gnm2.ann1.JEZR1W	turquoise	-0.30967	0.399903	-0.364482	0.612705	0.950321	0.627421	0.448085	0.0625041	0.197002
arahy.Tifrunner.gnm2.ann1.BTM1YE	black	-0.503875	-0.729905	-0.299874	-0.456598	0.0157384	0.5325	0.564485	0.954226	0.088257
arahy.Tifrunner.gnm2.ann1.5V2EV5	green	0.145812	-0.177398	0.68149	-0.166669	-0.731942	-0.917559	-0.39023	-0.397301	0.200072
arahy.Tifrunner.gnm2.ann1.HK1F5C	yellow	0.832204	0.371852	-0.279647	-0.47571	-0.318035	-0.35378	-0.698748	-0.287468	0.445375
arahy.Tifrunner.gnm2.ann1.53NDB8	turquoise	-0.601541	-0.0887116	-0.186679	0.395164	0.623009	0.538165	0.602191	0.364846	0.287581
arahy.Tifrunner.gnm2.ann1.3B1CVE	brown	-0.500731	0.278162	0.441303	0.955509	0.549437	0.0284177	0.419945	-0.430055	0.0401125
novel.2454	blue	-0.685258	-0.638404	0.843681	0.272297	-0.364231	-0.24358	0.573308	0.0242368	-0.159345
arahy.Tifrunner.gnm2.ann1.V487Q2	brown	-0.317647	0.317778	0.550598	0.882482	0.312427	-0.157878	0.286997	-0.608573	0.0697445
arahy.Tifrunner.gnm2.ann1.R2V6SE	blue	0.356292	-0.231393	-0.758649	-0.805971	-0.112713	0.492103	0.00334702	0.682354	0.152507
arahy.Tifrunner.gnm2.ann1.W24P9U	turquoise	-0.0242916	0.64739	-0.430627	0.58826	0.91619	0.458145	0.148586	-0.148944	0.192208
novel.4672	turquoise	-0.234928	0.0767104	-0.683836	0.0766848	0.763165	0.818708	0.451101	0.553174	0.189753
arahy.Tifrunner.gnm2.ann1.G2LGPB	pink	0.701934	0.878292	-0.486836	0.129884	0.44083	-0.025808	-0.520113	-0.463421	0.373483
arahy.Tifrunner.gnm2.ann1.AL5GLE	blue	-0.582147	-0.183052	0.903378	0.67083	-0.0819844	-0.361847	0.378377	-0.407883	-0.172996
arahy.Tifrunner.gnm2.ann1.BE5MC1	red	-0.467394	-0.399138	-0.157771	-0.0510131	0.254847	0.459572	0.707769	0.591602	0.543967
arahy.Tifrunner.gnm2.ann1.PTPQ36	turquoise	-0.148917	0.347713	-0.646783	0.29926	0.891283	0.728785	0.322708	0.286616	0.153553
arahy.Tifrunner.gnm2.ann1.YL0VRD	brown	0.554304	-0.170182	-0.263092	-0.864515	-0.625634	-0.34147	-0.603824	0.191837	0.297755
arahy.Tifrunner.gnm2.ann1.3UI9Y2	turquoise	0.150334	-0.536441	0.203563	-0.740949	-0.83484	-0.533244	-0.348497	0.23462	0.120581
arahy.Tifrunner.gnm2.ann1.L88N0U	red	-0.826072	-0.471837	0.241423	0.399566	0.320504	0.442929	0.972468	0.411574	0.187526
arahy.Tifrunner.gnm2.ann1.V4GG8W	pink	0.694859	0.879369	-0.517594	0.102901	0.43711	-0.011642	-0.671487	-0.45054	-0.0383594
arahy.Tifrunner.gnm2.ann1.K685T3	red	-0.861296	-0.532005	0.438913	0.40427	0.174809	0.207702	0.90503	0.327241	0.230795
arahy.Tifrunner.gnm2.ann1.BJA8E7	yellow	0.943938	0.383443	-0.543258	-0.616234	-0.278952	-0.110991	-0.70874	-0.124622	0.0346583
arahy.Tifrunner.gnm2.ann1.XP7Q91	yellow	0.883662	0.683127	-0.672094	-0.308623	0.148596	0.0565575	-0.702114	-0.234819	-0.0699461
arahy.Tifrunner.gnm2.ann1.TRGC7G	turquoise	-0.0746092	0.12184	-0.731085	-0.0378678	0.654139	0.801199	0.350765	0.483392	0.363852
arahy.Tifrunner.gnm2.ann1.253UZ6	blue	0.811277	0.716514	-0.788284	-0.216262	0.331769	0.240835	-0.530544	-0.15137	0.061995
arahy.Tifrunner.gnm2.ann1.ELFF2Q	blue	0.0356114	0.38979	-0.823942	0.110611	0.810033	0.792052	0.0975658	0.306706	-0.0241381
arahy.Tifrunner.gnm2.ann1.IT7QFA	brown	-0.482118	0.317242	0.413104	0.97079	0.578662	0.0587777	0.392602	-0.450461	-0.0225632
arahy.Tifrunner.gnm2.ann1.JX8YLS	turquoise	-0.784193	-0.253896	0.173624	0.557644	0.526037	0.565582	0.79197	0.261848	-0.367007
arahy.Tifrunner.gnm2.ann1.45NR7C	turquoise	-0.362753	0.149896	-0.506084	0.268347	0.802007	0.690684	0.333818	0.378436	-0.113957
arahy.Tifrunner.gnm2.ann1.VWTL5B	pink	0.430501	0.939683	-0.336114	0.544509	0.684112	0.144771	-0.310232	-0.581114	-0.0570394
arahy.Tifrunner.gnm2.ann1.45B7J4	blue	0.260801	0.522016	-0.761318	0.0823908	0.715985	0.700523	-0.0788509	0.092523	-0.194859
arahy.Tifrunner.gnm2.ann1.RC4H1Q	brown	-0.261816	0.43337	0.433313	0.880024	0.433291	-0.220463	0.17942	-0.597652	0.320286
arahy.Tifrunner.gnm2.ann1.GW8KD6	pink	0.400329	0.885961	-0.48804	0.439606	0.712017	0.272745	-0.327633	-0.423287	-0.217684
arahy.Tifrunner.gnm2.ann1.P6VCNZ	turquoise	-0.0383803	0.3737	-0.416493	0.284775	0.675606	0.378151	0.209633	0.0582797	0.71864
arahy.Tifrunner.gnm2.ann1.KR5G4U	turquoise	-0.275505	0.246262	-0.561527	0.331422	0.887641	0.7786	0.422268	0.311425	0.245168
arahy.Tifrunner.gnm2.ann1.AXAR8E	yellow	-0.722923	-0.362574	-0.0602012	0.160003	0.402621	0.413119	0.552423	0.510151	0.354016
arahy.Tifrunner.gnm2.ann1.F7BNA1	turquoise	-0.0044028	0.23476	-0.804097	-0.0197647	0.695496	0.758543	0.213639	0.429826	0.338777
arahy.Tifrunner.gnm2.ann1.U0P7JC	turquoise	0.0192782	0.735201	-0.326943	0.681359	0.883791	0.367559	0.0476444	-0.316253	-0.044733
arahy.Tifrunner.gnm2.ann1.0NW2H0	blue	-0.234798	0.165063	0.83943	0.701116	-0.10773	-0.596555	-0.0254201	-0.729789	-0.114593
arahy.Tifrunner.gnm2.ann1.VQ5KVR	turquoise	-0.106488	0.617281	-0.266164	0.663733	0.853143	0.457585	0.0197271	-0.275227	-0.393177
arahy.Tifrunner.gnm2.ann1.FH6P3F	red	-0.599742	-0.479657	-0.0563831	0.042821	0.242874	0.44192	0.811479	0.605021	0.550671
arahy.Tifrunner.gnm2.ann1.K1J1DJ	blue	-0.272349	-0.0944782	0.914789	0.451886	-0.392346	-0.69003	-0.0544077	-0.574128	-0.299131
arahy.Tifrunner.gnm2.ann1.II6FYR	green	-0.0494413	-0.327224	-0.68476	-0.462256	0.180485	0.833087	0.412332	0.784171	-0.141576
arahy.Tifrunner.gnm2.ann1.JCH4FE	turquoise	-0.113231	0.47867	-0.576352	0.353429	0.880132	0.557326	0.0331024	0.0892845	0.128873
arahy.Tifrunner.gnm2.ann1.VGWE53	black	0.0539294	0.481288	0.648086	0.738354	0.0460069	-0.57594	-0.143846	-0.880819	0.0256361
arahy.Tifrunner.gnm2.ann1.XYIS5G	turquoise	-0.0623692	0.378876	-0.532616	0.245262	0.734118	0.423003	0.134093	0.159408	0.464189
arahy.Tifrunner.gnm2.ann1.IT7G4I	turquoise	-0.0120763	0.609258	-0.529052	0.506327	0.958845	0.629185	0.166598	-0.0603445	0.0735482
arahy.Tifrunner.gnm2.ann1.GX1P2J	green	0.502275	0.0268547	0.394023	-0.374918	-0.752948	-0.869508	-0.732045	-0.451747	0.100956
arahy.Tifrunner.gnm2.ann1.X5HSKX	blue	0.0605243	0.154117	0.743961	0.320619	-0.385441	-0.85106	-0.306567	-0.715443	0.407333
arahy.Tifrunner.gnm2.ann1.N1E5J3	turquoise	-0.177964	0.284625	-0.526947	0.235539	0.815448	0.565444	0.25091	0.264313	0.358917
arahy.Tifrunner.gnm2.ann1.4642W2	blue	-0.342805	0.230262	0.770258	0.832986	0.133604	-0.405662	0.115382	-0.689991	-0.174204
arahy.Tifrunner.gnm2.ann1.Z6ZXKG	turquoise	-0.0282978	0.679168	-0.424335	0.616744	0.950707	0.530138	0.0527028	-0.200433	-0.179325
arahy.Tifrunner.gnm2.ann1.N42VFA	yellow	0.778289	0.561514	-0.289984	-0.116459	-0.0285728	-0.15843	-0.369919	-0.383995	0.35366
arahy.Tifrunner.gnm2.ann1.I3TCZM	yellow	-0.935331	-0.691918	0.460388	0.269084	0.0169522	0.20053	0.814818	0.410537	0.108859
arahy.Tifrunner.gnm2.ann1.805HV8	blue	0.0133851	-0.0580909	-0.763845	-0.371406	0.394909	0.691083	0.204035	0.631292	0.363005
arahy.Tifrunner.gnm2.ann1.HN94BD	green	0.221875	0.0437246	-0.627964	-0.369971	0.216586	0.594018	-0.0832548	0.362851	-0.356684
arahy.Tifrunner.gnm2.ann1.K82IJI	brown	0.683885	-0.0254338	-0.581966	-0.81843	-0.349422	0.0759054	-0.31584	0.32066	0.20374
arahy.Tifrunner.gnm2.ann1.SE5UPX	yellow	0.781212	0.290841	0.0166286	-0.400893	-0.550725	-0.624669	-0.776475	-0.417754	-0.147638
arahy.Tifrunner.gnm2.ann1.QZZL54	black	-0.359124	-0.685017	-0.373038	-0.559895	-0.0684486	0.485416	0.484931	0.926563	0.329346
arahy.Tifrunner.gnm2.ann1.CY1TAH	blue	-0.446429	-0.606778	0.905573	0.0675824	-0.64077	-0.597211	0.290779	-0.0967767	0.142157
arahy.Tifrunner.gnm2.ann1.V20ZHW	turquoise	-0.0109892	0.149255	-0.80272	-0.135842	0.660435	0.709187	0.20125	0.529713	0.363946
novel.2711	turquoise	0.497194	-0.230517	-0.068887	-0.665961	-0.711442	-0.183353	-0.341016	0.0716371	-0.245996
arahy.Tifrunner.gnm2.ann1.HP7LLE	brown	0.852893	0.346685	-0.731523	-0.675043	-0.125759	0.0716686	-0.658978	0.0686989	0.127337
arahy.Tifrunner.gnm2.ann1.SFD8TD	brown	-0.496604	0.252671	0.141779	0.820998	0.715842	0.299582	0.588527	-0.163553	0.30986
arahy.Tifrunner.gnm2.ann1.G0Z736	blue	0.440359	0.718101	-0.765969	0.0928213	0.72779	0.462476	-0.270753	-0.0702209	0.129761
arahy.Tifrunner.gnm2.ann1.30A6BG	black	-0.491215	-0.684843	-0.389402	-0.430221	0.0879483	0.654681	0.576914	0.973021	-0.0695759
arahy.Tifrunner.gnm2.ann1.K7HT3I	blue	-0.362698	-0.139509	0.930065	0.525967	-0.278864	-0.537606	0.156226	-0.522168	-0.185422
arahy.Tifrunner.gnm2.ann1.EASN3F	green	-0.203714	-0.135292	-0.589942	-0.0686526	0.456174	0.802292	0.490664	0.613081	-0.112705
arahy.Tifrunner.gnm2.ann1.835HL2	yellow	0.83255	0.551392	-0.670364	-0.353173	0.101155	0.178968	-0.515932	-0.119173	-0.133626
novel.3977	red	0.88215	0.619232	-0.247327	-0.292766	-0.21012	-0.488182	-0.987469	-0.522076	0.0245233
arahy.Tifrunner.gnm2.ann1.C339P9	blue	0.0794287	-0.0962329	-0.852303	-0.526024	0.277922	0.669346	-0.0156033	0.692098	-0.00641619
arahy.Tifrunner.gnm2.ann1.2HI4J5	blue	0.655687	0.697004	-0.82076	-0.13315	0.473951	0.392295	-0.512336	-0.0937464	-0.18458
arahy.Tifrunner.gnm2.ann1.56W2G2	red	0.762297	0.554675	-0.358801	-0.261444	-0.0889551	-0.189425	-0.818452	-0.366006	-0.428058
arahy.Tifrunner.gnm2.ann1.RN7KHK	brown	-0.34641	0.444912	0.228913	0.94537	0.658475	0.190384	0.362767	-0.444088	-0.156097
arahy.Tifrunner.gnm2.ann1.EB1W4P	turquoise	0.0254026	0.750257	-0.295809	0.709424	0.864258	0.374527	-0.0292009	-0.376068	-0.248096
arahy.Tifrunner.gnm2.ann1.4S5M9U	turquoise	0.0852567	-0.502856	-0.0941918	-0.721984	-0.562969	-0.206215	-0.085449	0.452122	0.577662
arahy.Tifrunner.gnm2.ann1.EFG4M9	turquoise	-0.414476	0.414612	0.00884144	0.868912	0.835549	0.442259	0.422513	-0.23338	-0.22173
arahy.Tifrunner.gnm2.ann1.LK8GY6	green	0.336658	-0.0789369	0.439778	-0.325801	-0.73055	-0.869085	-0.518082	-0.348409	0.420309
arahy.Tifrunner.gnm2.ann1.QNY1I5	grey	0.00351418	-0.488022	-0.345542	-0.635751	-0.22636	0.371152	0.153971	0.670983	-0.461072
arahy.Tifrunner.gnm2.ann1.GXY8DM	pink	-0.466202	-0.956023	0.270615	-0.5043	-0.576142	-0.0132191	0.483729	0.671575	0.150458
arahy.Tifrunner.gnm2.ann1.JA3WP2	red	0.896912	0.346607	-0.168154	-0.522953	-0.504466	-0.545266	-0.878294	-0.359296	0.00219538
arahy.Tifrunner.gnm2.ann1.P9B8Q3	yellow	0.854995	0.682204	-0.67886	-0.282386	0.216644	0.0753634	-0.619357	-0.203332	0.106992
novel.5126	yellow	0.613014	0.825245	-0.546221	0.138666	0.467389	0.12981	-0.534226	-0.372212	-0.253652
arahy.Tifrunner.gnm2.ann1.GI67CA	brown	-0.356877	0.456316	0.471882	0.970123	0.509586	-0.155536	0.130021	-0.637899	-0.07691
arahy.Tifrunner.gnm2.ann1.RL0B30	green	-0.308209	-0.137865	-0.506982	0.0756424	0.553169	0.918466	0.674087	0.579392	-0.230924
arahy.Tifrunner.gnm2.ann1.FX782E	turquoise	0.241766	-0.335391	0.21024	-0.601232	-0.762589	-0.60536	-0.529642	0.0355002	-0.0274452
arahy.Tifrunner.gnm2.ann1.U6WHGD	turquoise	-0.187751	0.541949	-0.37714	0.62857	0.978107	0.568001	0.236415	-0.0758023	0.0273686
arahy.Tifrunner.gnm2.ann1.YZ918W	brown	-0.252	0.379345	0.651124	0.820902	0.200799	-0.499416	-0.0466122	-0.735827	0.126202
arahy.Tifrunner.gnm2.ann1.ZYH4BX	brown	-0.407374	0.335638	0.555506	0.947277	0.395703	-0.131614	0.220605	-0.60728	-0.221123
arahy.Tifrunner.gnm2.ann1.3WGP8R	brown	-0.165933	0.517957	0.438518	0.906305	0.453628	-0.148392	0.110276	-0.689436	-0.203092
arahy.Tifrunner.gnm2.ann1.CY2FVU	blue	-0.105031	-0.00434545	0.881659	0.37471	-0.421397	-0.776451	-0.17694	-0.664157	0.0708253
arahy.Tifrunner.gnm2.ann1.C3FF4U	grey	0.225333	0.106416	-0.414062	-0.218921	0.136066	0.341657	0.0562897	0.162833	0.329085
novel.4868	blue	-0.333821	-0.297946	0.9281	0.353255	-0.45672	-0.613607	0.243796	-0.388841	0.145426
arahy.Tifrunner.gnm2.ann1.KKNM96	blue	-0.658053	-0.0991384	0.775137	0.784579	0.172323	-0.217362	0.515403	-0.336276	0.0567911
arahy.Tifrunner.gnm2.ann1.H4ECE6	turquoise	-0.245349	-0.0341676	-0.505915	-0.0536092	0.554701	0.526684	0.293054	0.505766	0.521992
arahy.Tifrunner.gnm2.ann1.78PKWC	turquoise	-0.012329	0.741949	-0.318601	0.701374	0.92849	0.391512	0.0583686	-0.330725	0.101509
arahy.Tifrunner.gnm2.ann1.I41NMG	yellow	0.614694	-0.0244258	-0.100568	-0.631391	-0.596118	-0.415413	-0.424452	-0.048454	0.570076
novel.4709	brown	0.522595	-0.214015	-0.308768	-0.740988	-0.503391	-0.00130786	-0.122202	0.284499	0.311495
arahy.Tifrunner.gnm2.ann1.JGL8D6	yellow	0.919607	0.694639	-0.485047	-0.21252	0.00963151	-0.0932494	-0.645478	-0.408074	0.112832
arahy.Tifrunner.gnm2.ann1.BPEV7T	blue	-0.457539	0.185304	0.683717	0.887387	0.226942	-0.220778	0.285071	-0.581394	-0.100288
arahy.Tifrunner.gnm2.ann1.MXXD4G	pink	0.396973	0.725009	0.219179	0.544552	0.208746	-0.405202	-0.262315	-0.812428	0.387655
arahy.Tifrunner.gnm2.ann1.YS6PIM	turquoise	-0.139494	0.523575	-0.429793	0.533208	0.945666	0.591839	0.165391	-0.0320578	-0.132651
arahy.Tifrunner.gnm2.ann1.XIU4QN	turquoise	-0.435722	0.152768	-0.375678	0.469469	0.829607	0.837367	0.524158	0.260628	-0.365322
arahy.Tifrunner.gnm2.ann1.NDL7Z2	blue	-0.591437	-0.134954	0.826173	0.703689	0.048071	-0.326007	0.472514	-0.356636	0.135148
arahy.Tifrunner.gnm2.ann1.5U4ZXD	red	-0.620075	-0.424166	0.573195	0.333205	-0.0712135	-0.116268	0.629425	0.0550131	0.546254
arahy.Tifrunner.gnm2.ann1.7NC073	green	0.209005	-0.310228	0.585633	-0.387353	-0.893682	-0.839105	-0.470793	-0.269423	0.0335504
arahy.Tifrunner.gnm2.ann1.JKDB2T	brown	0.321902	-0.45491	-0.29256	-0.876342	-0.617741	0.0604604	-0.228443	0.467241	-0.173854
arahy.Tifrunner.gnm2.ann1.6D2WZW	blue	-0.300257	0.00247938	0.898907	0.574545	-0.212609	-0.594032	0.00771329	-0.632838	-0.144953
arahy.Tifrunner.gnm2.ann1.YY5454	turquoise	0.163662	0.712143	-0.432282	0.40466	0.790674	0.22408	-0.1839	-0.236558	0.300984
arahy.Tifrunner.gnm2.ann1.DL5MW3	green	0.0510809	-0.123179	-0.767903	-0.423116	0.282907	0.786562	0.123169	0.637762	-0.196355
arahy.Tifrunner.gnm2.ann1.87QPVY	blue	-0.353383	-0.062081	0.945833	0.572554	-0.263921	-0.64073	0.0370145	-0.604204	-0.106728
arahy.Tifrunner.gnm2.ann1.N6CTXA	grey	-0.113025	-0.12112	-0.492493	-0.315615	0.247739	0.404512	-0.066343	0.508644	-0.307166
arahy.Tifrunner.gnm2.ann1.V61LZZ	green	-0.407109	-0.388852	-0.515458	-0.172662	0.396009	0.830422	0.714312	0.813883	0.254165
arahy.Tifrunner.gnm2.ann1.LC0DCE	blue	-0.258583	-0.217585	0.972714	0.342002	-0.490062	-0.740102	0.0670059	-0.502374	0.0586874
arahy.Tifrunner.gnm2.ann1.GQLW6A	turquoise	-0.11285	0.612209	-0.303416	0.661079	0.921468	0.489259	0.107221	-0.216283	-0.209348
arahy.Tifrunner.gnm2.ann1.578PES	blue	0.0550443	-0.530867	0.606122	-0.431917	-0.923877	-0.710166	-0.150157	-0.0624496	0.252996
arahy.Tifrunner.gnm2.ann1.SXH82X	yellow	0.888085	0.265289	-0.263903	-0.585678	-0.479979	-0.356491	-0.669814	-0.205283	-0.0403538
arahy.Tifrunner.gnm2.ann1.62R86U	blue	-0.498597	-0.339581	0.959759	0.400939	-0.391448	-0.592543	0.154586	-0.35278	-0.207624
arahy.Tifrunner.gnm2.ann1.CUHC67	yellow	0.908918	0.848462	-0.30226	-0.00549062	0.0581623	-0.29246	-0.801562	-0.661307	-0.0238636
arahy.Tifrunner.gnm2.ann1.96F2EX	blue	-0.441526	0.111569	0.748681	0.784367	0.11762	-0.300877	0.150745	-0.579231	-0.302089
arahy.Tifrunner.gnm2.ann1.CB6084	turquoise	0.157967	0.856606	-0.110085	0.774001	0.718265	0.132114	-0.156868	-0.640154	-0.181677
novel.5255	turquoise	-0.185611	0.242423	-0.655923	0.197535	0.781534	0.723759	0.230185	0.349133	0.0884424
arahy.Tifrunner.gnm2.ann1.UYA8EU	pink	-0.433628	-0.957767	0.343835	-0.52232	-0.670206	-0.0847392	0.417546	0.594125	0.0964592
arahy.Tifrunner.gnm2.ann1.ITS9LF	turquoise	-0.0387741	0.450519	-0.590197	0.271734	0.866036	0.560125	0.0950339	0.141105	0.192823
arahy.Tifrunner.gnm2.ann1.1Y8741	blue	-0.563914	-0.289189	0.957693	0.544826	-0.259426	-0.494649	0.318505	-0.377772	-0.0112
arahy.Tifrunner.gnm2.ann1.K71R6P	turquoise	-0.495387	0.372859	0.0527149	0.878431	0.810399	0.368111	0.364914	-0.222434	-0.213667
arahy.Tifrunner.gnm2.ann1.7N5RT2	blue	0.471773	0.542914	-0.877326	-0.164244	0.505935	0.538405	-0.382779	0.102454	-0.252143
arahy.Tifrunner.gnm2.ann1.GWDR8P	blue	-0.290468	-0.0203004	0.948104	0.569688	-0.284561	-0.694148	0.0301515	-0.648038	0.0494307
arahy.Tifrunner.gnm2.ann1.FYG8ST	brown	-0.725801	-0.032417	0.649266	0.862876	0.344615	-0.0741355	0.508176	-0.285872	-0.104865
arahy.Tifrunner.gnm2.ann1.36H6QC	turquoise	-0.489865	0.130062	-0.411239	0.471976	0.897451	0.79266	0.607897	0.347292	0.0677499
arahy.Tifrunner.gnm2.ann1.206U1W	turquoise	0.238552	0.861041	-0.447034	0.553383	0.845421	0.337006	-0.22951	-0.399014	-0.0989508
arahy.Tifrunner.gnm2.ann1.QD5JHM	yellow	-0.441673	0.197604	-0.0894161	0.58878	0.746084	0.549459	0.436404	0.031992	-0.371566
arahy.Tifrunner.gnm2.ann1.GB3LZN	turquoise	-0.263858	0.593311	-0.0982184	0.860104	0.911205	0.365532	0.223087	-0.323293	-0.0603841
arahy.Tifrunner.gnm2.ann1.Z91YIY	blue	-0.154675	-0.159833	0.879519	0.208332	-0.531579	-0.84003	-0.225396	-0.514305	0.0262921
arahy.Tifrunner.gnm2.ann1.F84KR8	green	0.0664326	-0.0338955	0.715968	0.068265	-0.544368	-0.831654	-0.442546	-0.535327	-0.217604
arahy.Tifrunner.gnm2.ann1.F79NB3	turquoise	-0.0355396	0.458696	-0.504666	0.414494	0.767388	0.716596	0.15066	0.00409333	-0.516728
arahy.Tifrunner.gnm2.ann1.0VD1WE	turquoise	-0.69786	-0.130724	-0.125994	0.44965	0.721922	0.630387	0.726393	0.392062	0.218683
arahy.Tifrunner.gnm2.ann1.KXR240	grey	-0.423498	0.196399	0.26931	0.597219	0.413142	-0.0853839	0.16761	-0.263877	0.447635
arahy.Tifrunner.gnm2.ann1.158S68	yellow	0.970183	0.536325	-0.536777	-0.486181	-0.146247	-0.145444	-0.763733	-0.240938	0.0204885
arahy.Tifrunner.gnm2.ann1.7ZHB4F	yellow	0.933195	0.702812	-0.451056	-0.295483	-0.0361308	-0.262619	-0.895973	-0.442961	0.10255
arahy.Tifrunner.gnm2.ann1.M7GKER	brown	-0.243527	0.540341	0.406895	0.940359	0.520917	-0.190981	0.0620478	-0.666174	-0.0472554
arahy.Tifrunner.gnm2.ann1.JCK56G	brown	-0.12752	0.508976	0.252226	0.846532	0.526881	0.107018	0.19818	-0.572642	-0.251859
arahy.Tifrunner.gnm2.ann1.L79Y0Q	yellow	0.954969	0.735985	-0.539119	-0.276027	0.0257355	-0.149923	-0.836328	-0.410819	0.0652973
arahy.Tifrunner.gnm2.ann1.5L2UNJ	turquoise	0.152491	-0.243645	0.752116	-0.154468	-0.844595	-0.85034	-0.353749	-0.434183	-0.125894
arahy.Tifrunner.gnm2.ann1.B78H3K	brown	0.584418	-0.208424	-0.202892	-0.881967	-0.714657	-0.383407	-0.57863	0.170478	0.265475
arahy.Tifrunner.gnm2.ann1.47NS3A	pink	0.592296	0.915185	0.0112829	0.487482	0.254733	-0.332635	-0.550815	-0.883587	0.0292434
arahy.Tifrunner.gnm2.ann1.1KSV8R	turquoise	-0.594143	0.187388	-0.0457443	0.739505	0.812615	0.59373	0.507852	0.00951397	-0.285343
arahy.Tifrunner.gnm2.ann1.949I90	blue	-0.0123364	0.12583	0.66632	0.310203	-0.276631	-0.665184	-0.402017	-0.62324	-0.315447
novel.2221	pink	0.544143	0.881598	-0.359583	0.337642	0.499878	0.034519	-0.480007	-0.538219	-0.247443
arahy.Tifrunner.gnm2.ann1.L8ZXQA	yellow	0.968783	0.574254	-0.328969	-0.411031	-0.277274	-0.434568	-0.923092	-0.443184	0.171446
novel.2214	black	0.643466	0.75115	0.187599	0.235244	-0.0757995	-0.699581	-0.818711	-0.892662	0.12899
arahy.Tifrunner.gnm2.ann1.M5LFMH	blue	0.280651	-0.161915	-0.589975	-0.523518	-0.0457724	0.513489	0.20515	0.505828	0.197437
arahy.Tifrunner.gnm2.ann1.Y0P616	brown	-0.51101	0.232864	0.610343	0.90586	0.391465	-0.234537	0.283225	-0.510625	0.107802
arahy.Tifrunner.gnm2.ann1.1SUT9Q	red	-0.65745	-0.339196	-0.223477	0.197837	0.523533	0.754834	0.840417	0.600595	0.251115
arahy.Tifrunner.gnm2.ann1.VA70GF	blue	-0.271637	0.219762	0.775078	0.744645	0.00981894	-0.492172	-0.0496989	-0.730101	-0.189104
arahy.Tifrunner.gnm2.ann1.PGE1MU	brown	-0.0246226	0.709846	0.277179	0.912724	0.538323	-0.130713	-0.0829846	-0.772762	-0.186144
arahy.Tifrunner.gnm2.ann1.U8F0YD	yellow	0.763488	0.187282	-0.566839	-0.738048	-0.277433	-0.0924459	-0.677953	0.0928026	0.243239
arahy.Tifrunner.gnm2.ann1.A4AUQP	blue	0.0925941	0.0437512	-0.746322	-0.377833	0.392653	0.463766	-0.0245623	0.548034	0.409332
arahy.Tifrunner.gnm2.ann1.W1WXN3	blue	-0.307908	0.0897534	0.89639	0.656029	-0.134727	-0.657553	-0.0307462	-0.684974	-0.0529921
arahy.Tifrunner.gnm2.ann1.4UH9TR	yellow	0.842249	0.231517	-0.520265	-0.739699	-0.343669	-0.225275	-0.709426	0.0219447	0.345922
arahy.Tifrunner.gnm2.ann1.39SMC6	blue	0.256144	-0.257471	-0.745977	-0.706506	-0.0343981	0.567654	0.141018	0.72095	0.158165
arahy.Tifrunner.gnm2.ann1.555M2B	brown	-0.539753	0.316191	0.185264	0.914929	0.739676	0.316654	0.392151	-0.272107	-0.31828
arahy.Tifrunner.gnm2.ann1.Y1T38L	brown	0.693578	-0.0848099	-0.431267	-0.887453	-0.528699	-0.154294	-0.480564	0.249351	0.151339
arahy.Tifrunner.gnm2.ann1.1C19KZ	brown	-0.15076	0.455689	0.599993	0.872088	0.271249	-0.338158	0.0154292	-0.777187	-0.199051
arahy.Tifrunner.gnm2.ann1.IE3GQ3	turquoise	-0.466504	0.229826	-0.270774	0.620464	0.893474	0.734803	0.506662	0.141151	-0.329229
arahy.Tifrunner.gnm2.ann1.TF28KF	turquoise	-0.57677	-0.738917	0.163325	-0.1708	-0.170679	0.298067	0.658856	0.58267	0.205931
arahy.Tifrunner.gnm2.ann1.FP3Q5V	turquoise	-0.299515	0.350684	-0.489002	0.498477	0.969613	0.736555	0.420288	0.19338	0.0566642
arahy.Tifrunner.gnm2.ann1.SVQ92W	turquoise	-0.244237	0.363804	-0.0270416	0.687509	0.681097	0.452798	0.315748	-0.207042	-0.537315
arahy.Tifrunner.gnm2.ann1.V2N30X	blue	-0.524281	0.134171	0.761142	0.892907	0.215845	-0.298931	0.282628	-0.566056	-0.0988976
arahy.Tifrunner.gnm2.ann1.QYND6D	turquoise	-0.525399	0.284023	-0.0964489	0.755495	0.866803	0.580063	0.435868	-0.0400346	-0.253028
arahy.Tifrunner.gnm2.ann1.0NF1ZI	turquoise	-0.293176	0.289546	-0.472201	0.393799	0.897508	0.629308	0.377986	0.23933	0.305527
arahy.Tifrunner.gnm2.ann1.57GLQM	yellow	0.740558	0.402844	-0.419197	-0.41747	-0.124705	-0.27499	-0.549598	-0.140178	0.655169
arahy.Tifrunner.gnm2.ann1.KRT5WL	yellow	0.875341	0.611147	-0.394616	-0.207522	-0.065566	-0.158571	-0.539693	-0.391393	0.296111
arahy.Tifrunner.gnm2.ann1.YDJ0SS	black	0.139056	0.631581	0.528667	0.716303	0.127248	-0.606992	-0.342816	-0.934448	0.0594576
arahy.Tifrunner.gnm2.ann1.MA0DIS	turquoise	-0.28241	0.390684	-0.384381	0.544289	0.898735	0.652602	0.346255	0.0423453	0.15934
arahy.Tifrunner.gnm2.ann1.RSI5EI	pink	-0.538993	-0.978663	0.364205	-0.44423	-0.591625	-0.0586139	0.492571	0.63734	0.00683895
arahy.Tifrunner.gnm2.ann1.NFIM1F	yellow	0.960958	0.638632	-0.45473	-0.369833	-0.117931	-0.299042	-0.847707	-0.375785	0.115266
arahy.Tifrunner.gnm2.ann1.KWHJ4Z	blue	-0.217662	-0.705337	0.658673	-0.348029	-0.82301	-0.582655	0.140735	0.119492	0.304057
arahy.Tifrunner.gnm2.ann1.66S7FV	green	0.0357076	0.051399	-0.716763	-0.168226	0.472024	0.840637	0.17331	0.483936	-0.51898
arahy.Tifrunner.gnm2.ann1.96MT2N	turquoise	0.0870563	-0.60462	0.286343	-0.6392	-0.841401	-0.442114	-0.0658772	0.229368	0.407306
arahy.Tifrunner.gnm2.ann1.IN8UEN	blue	-0.32965	0.120287	0.875256	0.718635	-0.0615899	-0.591496	0.0230105	-0.688514	-0.0655884
arahy.Tifrunner.gnm2.ann1.9GB5B2	pink	0.434995	0.7382	-0.238458	0.336627	0.412183	-0.0981733	-0.255788	-0.4873	0.656797
arahy.Tifrunner.gnm2.ann1.I79A46	turquoise	-0.463974	0.320059	-0.0939353	0.787719	0.870534	0.570001	0.55934	-0.0591714	-0.0871642
arahy.Tifrunner.gnm2.ann1.0IR6V9	blue	-0.20434	0.194617	0.824198	0.652707	-0.109099	-0.662712	-0.127801	-0.750723	0.0474751
arahy.Tifrunner.gnm2.ann1.WH9NWR	turquoise	-0.439027	0.234615	-0.252463	0.577699	0.803588	0.697479	0.378447	0.0796601	-0.412401
arahy.Tifrunner.gnm2.ann1.9BBP6D	blue	-0.41011	-0.169784	0.956399	0.485817	-0.312702	-0.642472	0.0628623	-0.503608	-0.143259
arahy.Tifrunner.gnm2.ann1.I6JZDT	turquoise	0.0656751	0.687509	-0.297011	0.567375	0.77511	0.196085	-0.0523589	-0.291601	0.122313
arahy.Tifrunner.gnm2.ann1.BQ15Q3	turquoise	-0.0967525	0.558986	-0.528459	0.4827	0.964396	0.602282	0.101492	-0.00360081	0.00256487
arahy.Tifrunner.gnm2.ann1.D801R8	turquoise	-0.224686	-0.762481	0.551852	-0.461652	-0.837794	-0.536248	0.0851186	0.243764	0.231969
arahy.Tifrunner.gnm2.ann1.673KA0	blue	-0.374794	-0.359598	0.971253	0.254222	-0.534444	-0.736259	0.0657147	-0.364139	0.0149269
arahy.Tifrunner.gnm2.ann1.B4L9Q8	blue	-0.511126	-0.111456	0.827738	0.634506	-0.0737631	-0.328876	0.218005	-0.451275	-0.33771
arahy.Tifrunner.gnm2.ann1.J6L1EX	turquoise	-0.431052	0.315879	-0.304136	0.667351	0.942606	0.730018	0.496607	0.0828923	-0.1427
arahy.Tifrunner.gnm2.ann1.VGZ3RK	turquoise	-0.0730285	0.660884	-0.400372	0.64706	0.959051	0.476361	0.13311	-0.178676	0.0804572
arahy.Tifrunner.gnm2.ann1.31QCP5	blue	-0.44878	-0.581493	0.603738	0.067295	-0.376101	-0.0857507	0.532441	0.118856	-0.334883
arahy.Tifrunner.gnm2.ann1.562DT1	blue	-0.448908	0.0990844	0.82091	0.811553	0.0619866	-0.431513	0.242359	-0.603884	0.0818645
arahy.Tifrunner.gnm2.ann1.GGU5D9	blue	0.0842118	0.0212376	-0.866761	-0.405199	0.383575	0.69772	-0.0437389	0.603851	-0.0933025
novel.295	turquoise	0.150647	-0.572403	0.310313	-0.683213	-0.88246	-0.53815	-0.142222	0.191749	0.353279
novel.4468	turquoise	-0.587259	0.0922716	-0.175189	0.616138	0.809264	0.747998	0.598932	0.18957	-0.392971
arahy.Tifrunner.gnm2.ann1.LMZT46	brown	-0.587653	0.144448	0.426649	0.82418	0.479356	0.104901	0.355602	-0.310566	-0.37743
arahy.Tifrunner.gnm2.ann1.BCEI7U	turquoise	-0.306759	0.416011	-0.392143	0.624212	0.976576	0.681795	0.426639	0.0587468	0.0834428
arahy.Tifrunner.gnm2.ann1.T960E2	blue	-0.482629	-0.146935	0.957879	0.613637	-0.20849	-0.537771	0.203037	-0.509043	-0.131565
arahy.Tifrunner.gnm2.ann1.N67PK3	yellow	0.938108	0.79515	-0.41135	-0.119447	0.0614025	-0.208352	-0.766536	-0.532628	0.00321689
arahy.Tifrunner.gnm2.ann1.K54NA5	green	-0.176215	-0.260774	-0.484085	-0.293527	0.242518	0.533032	0.42452	0.631483	0.652235
arahy.Tifrunner.gnm2.ann1.I9S39B	black	0.306384	0.686328	0.462084	0.590122	0.0468598	-0.68859	-0.504247	-0.966772	0.132386
arahy.Tifrunner.gnm2.ann1.E2P3C3	turquoise	-0.190979	0.409085	-0.493682	0.416398	0.914828	0.575239	0.241193	0.139868	0.165328
arahy.Tifrunner.gnm2.ann1.07RNNT	black	0.179204	0.577534	0.355413	0.479752	0.109651	-0.589223	-0.555798	-0.787398	0.19097
arahy.Tifrunner.gnm2.ann1.LG575R	blue	-0.413891	-0.107898	0.960994	0.592815	-0.232152	-0.599373	0.171089	-0.55154	0.010775
arahy.Tifrunner.gnm2.ann1.ZRTB0J	turquoise	-0.111045	0.692245	-0.201205	0.782305	0.87707	0.325991	0.0654702	-0.36253	-0.117459
arahy.Tifrunner.gnm2.ann1.61AUMZ	blue	-0.500493	-0.140591	0.94099	0.650497	-0.164775	-0.478634	0.267197	-0.496863	-0.128101
arahy.Tifrunner.gnm2.ann1.CY60UM	turquoise	-0.460855	0.278731	-0.160198	0.600121	0.845838	0.481117	0.288619	0.023334	-0.125853
arahy.Tifrunner.gnm2.ann1.QH9D47	turquoise	-0.658558	0.111736	-0.138304	0.67063	0.860861	0.653962	0.583841	0.171496	-0.120549
arahy.Tifrunner.gnm2.ann1.WPQ8T0	turquoise	0.00785527	0.116729	-0.888438	-0.196079	0.638118	0.867036	0.217034	0.591824	0.0547323
arahy.Tifrunner.gnm2.ann1.ZWB5UC	black	-0.119192	-0.544169	-0.500102	-0.638011	-0.0849183	0.615938	0.290526	0.816413	-0.0685083
arahy.Tifrunner.gnm2.ann1.291MDK	turquoise	-0.224389	0.39001	-0.502902	0.405005	0.890202	0.574761	0.231083	0.143628	0.332164
arahy.Tifrunner.gnm2.ann1.7CM6K7	turquoise	-0.52598	0.29552	-0.173419	0.738459	0.927546	0.598921	0.472622	0.0253807	-0.0577178
arahy.Tifrunner.gnm2.ann1.L43R8Z	blue	-0.776263	-0.325956	0.768672	0.655976	0.0573452	-0.126004	0.593143	-0.145825	-0.0735339
arahy.Tifrunner.gnm2.ann1.QQZY3Q	blue	-0.396737	-0.0899301	0.870344	0.546783	-0.214152	-0.512965	0.0342515	-0.531523	-0.270498
arahy.Tifrunner.gnm2.ann1.0UMA9Y	grey	-0.0280789	-0.0941692	0.363449	-0.0563736	-0.383491	-0.492654	-0.248448	-0.229613	0.26067
arahy.Tifrunner.gnm2.ann1.H4J3HI	turquoise	-0.00497132	0.457712	-0.614899	0.236623	0.846934	0.539445	0.0675564	0.149317	0.226415
arahy.Tifrunner.gnm2.ann1.I1SMWM	blue	-0.223487	0.157866	0.789385	0.611068	-0.106413	-0.582132	-0.166471	-0.695815	-0.302083
arahy.Tifrunner.gnm2.ann1.F5FKV3	blue	-0.52998	-0.123961	0.908138	0.68751	-0.0916029	-0.401971	0.318707	-0.474091	-0.190789
arahy.Tifrunner.gnm2.ann1.TI878S	blue	0.0663793	0.404262	-0.827748	0.0723545	0.77919	0.733723	0.00176593	0.288927	-0.0422027
arahy.Tifrunner.gnm2.ann1.UB5781	blue	-0.165693	0.0826762	0.703036	0.384324	-0.165931	-0.644921	-0.170185	-0.550496	0.105809
arahy.Tifrunner.gnm2.ann1.RU9Q67	blue	-0.338247	-0.0588371	0.888402	0.526027	-0.280902	-0.608295	-0.039259	-0.575955	-0.345104
arahy.Tifrunner.gnm2.ann1.P9J5FJ	blue	-0.439102	-0.279675	0.977823	0.424075	-0.39669	-0.611843	0.135079	-0.432777	-0.162908
arahy.Tifrunner.gnm2.ann1.2TV28S	brown	-0.476747	0.340228	0.421169	0.981591	0.57684	0.0271279	0.341245	-0.477423	-0.077587
arahy.Tifrunner.gnm2.ann1.IM3BGM	blue	-0.792575	-0.546656	0.774774	0.447529	-0.118824	-0.121009	0.740591	0.0472336	0.0502742
arahy.Tifrunner.gnm2.ann1.MP5FRC	brown	0.625305	-0.167671	-0.309889	-0.897398	-0.634741	-0.285493	-0.528797	0.217596	0.348352
arahy.Tifrunner.gnm2.ann1.MZCS2R	brown	-0.574985	0.259725	0.284697	0.888924	0.69483	0.166517	0.460262	-0.26893	0.178505
arahy.Tifrunner.gnm2.ann1.6ER5HC	turquoise	-0.217008	0.419724	-0.492414	0.507978	0.96693	0.704698	0.391434	0.122694	0.154016
arahy.Tifrunner.gnm2.ann1.K1C9AI	black	-0.209148	0.419304	0.542104	0.875445	0.270125	-0.242949	0.0234152	-0.72119	-0.343172
arahy.Tifrunner.gnm2.ann1.J58ZSC	black	-0.422288	-0.413915	-0.484153	-0.239682	0.31667	0.756279	0.427282	0.801938	-0.457496
arahy.Tifrunner.gnm2.ann1.A7U39C	blue	-0.340597	-0.0358209	0.588446	0.456145	-0.0518804	-0.273958	-0.00741535	-0.387193	-0.272545
arahy.Tifrunner.gnm2.ann1.S7AN2D	turquoise	0.0756842	0.470995	-0.74795	0.124745	0.813096	0.642318	-0.067933	0.193257	-0.121649
arahy.Tifrunner.gnm2.ann1.ZV83LZ	blue	-0.32727	-0.147193	0.960977	0.47913	-0.368729	-0.671085	0.076943	-0.551635	0.015208
arahy.Tifrunner.gnm2.ann1.IH6TUL	blue	-0.598312	-0.148211	0.861496	0.697768	-0.0399193	-0.335982	0.388495	-0.414013	-0.00671886
arahy.Tifrunner.gnm2.ann1.3469MM	turquoise	-0.129352	0.192531	-0.767051	0.0324243	0.784305	0.783374	0.280328	0.488174	0.246819
arahy.Tifrunner.gnm2.ann1.SY87F3	blue	-0.517158	-0.201457	0.918548	0.590215	-0.174965	-0.433074	0.29954	-0.427621	-0.0982314
novel.4056	yellow	0.830318	0.747798	-0.550724	-0.200819	0.136421	-0.103616	-0.845555	-0.394446	0.0612047
arahy.Tifrunner.gnm2.ann1.19HB3K	yellow	0.849994	0.434443	-0.311813	-0.481129	-0.266555	-0.377258	-0.80722	-0.293726	0.137756
arahy.Tifrunner.gnm2.ann1.YP19K2	turquoise	-0.158757	0.475959	-0.55688	0.425411	0.921193	0.598154	0.125336	0.0957494	0.0579122
arahy.Tifrunner.gnm2.ann1.NXQD4F	red	0.833215	0.617698	0.0352301	-0.12048	-0.2971	-0.659231	-0.908044	-0.726336	0.133809
arahy.Tifrunner.gnm2.ann1.KNQB38	blue	-0.0811389	-0.291518	-0.670782	-0.498297	0.190212	0.587774	0.26794	0.767912	0.475131
arahy.Tifrunner.gnm2.ann1.A1GEBB	blue	-0.0932565	0.328995	0.748035	0.664761	-0.0361556	-0.625625	-0.212881	-0.824595	-0.0307477
arahy.Tifrunner.gnm2.ann1.2I4SWN	black	-0.729485	-0.866635	0.0197365	-0.224276	-0.0623424	0.49877	0.82607	0.857933	-0.0338044
arahy.Tifrunner.gnm2.ann1.FH1S6D	blue	-0.377434	-0.175446	0.967582	0.487496	-0.344039	-0.63207	0.128047	-0.521242	0.0103433
arahy.Tifrunner.gnm2.ann1.FLJ2SC	red	0.56327	0.286565	-0.172373	-0.375342	-0.29997	-0.367788	-0.872396	-0.268916	-0.336448
arahy.Tifrunner.gnm2.ann1.3X8NRX	red	0.687627	0.511589	-0.130799	-0.227234	-0.159754	-0.473895	-0.842848	-0.458208	-0.0305062
arahy.Tifrunner.gnm2.ann1.VS5FH3	black	-0.206907	0.361543	0.505328	0.736227	0.224652	-0.268926	-0.14099	-0.663378	-0.364534
arahy.Tifrunner.gnm2.ann1.STWC1J	blue	0.357584	0.471635	-0.744251	-0.0485749	0.557116	0.60676	-0.182732	0.111912	-0.487038
arahy.Tifrunner.gnm2.ann1.24MIBH	turquoise	-0.421471	0.279009	-0.13286	0.635993	0.823057	0.395839	0.463502	0.0281253	0.342988
arahy.Tifrunner.gnm2.ann1.JSLQ1D	red	0.870109	0.73578	-0.35903	-0.191839	0.000688573	-0.354189	-0.91399	-0.509435	0.0477471
arahy.Tifrunner.gnm2.ann1.JBE829	blue	-0.435975	-0.0241734	0.915137	0.694934	-0.114077	-0.52757	0.151328	-0.583199	-0.157243
arahy.Tifrunner.gnm2.ann1.Z7C896	turquoise	-0.0156817	0.401479	-0.696492	0.173905	0.836319	0.615436	0.137395	0.254338	0.312069
arahy.Tifrunner.gnm2.ann1.J6H77P	yellow	-0.634516	-0.101236	-0.330367	0.375773	0.79467	0.845155	0.743188	0.49885	0.0129055
arahy.Tifrunner.gnm2.ann1.9B275P	blue	-0.419009	-0.556973	0.909581	0.131355	-0.614954	-0.551278	0.299812	-0.144111	-0.130697
arahy.Tifrunner.gnm2.ann1.B91SQZ	blue	-0.681565	-0.568109	0.919838	0.32616	-0.365781	-0.407146	0.450623	-0.082844	-0.0823744
novel.4361	yellow	0.790013	0.811142	-0.327361	0.00435185	0.141836	-0.276861	-0.844675	-0.575806	-0.148454
arahy.Tifrunner.gnm2.ann1.3S8P0L	turquoise	0.111848	0.733268	-0.334381	0.570894	0.80134	0.226031	-0.0606219	-0.311796	0.129892
arahy.Tifrunner.gnm2.ann1.37N44H	green	-0.239693	0.111042	-0.679466	0.107274	0.757027	0.909378	0.364443	0.468829	-0.0500117
arahy.Tifrunner.gnm2.ann1.XSF16F	blue	-0.215127	-0.0497294	0.704904	0.345142	-0.264131	-0.503099	-0.083153	-0.451277	-0.467125
arahy.Tifrunner.gnm2.ann1.T3C7Q8	brown	0.691029	0.37612	-0.641097	-0.440213	0.0253313	0.0417359	-0.392899	0.0433751	0.618212
arahy.Tifrunner.gnm2.ann1.BDJ8VI	turquoise	-0.158121	0.530626	-0.357786	0.594286	0.92586	0.573504	0.163073	-0.0990957	-0.235245
arahy.Tifrunner.gnm2.ann1.W1QHU6	yellow	0.574493	-0.159723	0.114713	-0.612598	-0.791126	-0.524213	-0.359636	-0.0977875	0.358259
arahy.Tifrunner.gnm2.ann1.Z7TJ7F	brown	0.767145	0.196248	-0.662044	-0.774329	-0.230145	-0.0324517	-0.66726	0.164216	0.24329
arahy.Tifrunner.gnm2.ann1.UKNP9M	turquoise	0.00839732	0.676689	-0.324668	0.6069	0.86665	0.427386	-0.0312265	-0.286742	-0.249723
arahy.Tifrunner.gnm2.ann1.6F687N	blue	-0.266843	-0.780438	0.626149	-0.356271	-0.818786	-0.432856	0.257579	0.21709	-0.0466218
arahy.Tifrunner.gnm2.ann1.B68A3R	blue	0.0918301	-0.0934111	-0.662911	-0.3764	0.215586	0.629042	0.2508	0.543227	0.376833
arahy.Tifrunner.gnm2.ann1.3M7PWZ	blue	-0.516257	-0.500079	0.949593	0.282629	-0.510999	-0.523413	0.314616	-0.210096	-0.194459
arahy.Tifrunner.gnm2.ann1.5AH4BP	grey	0.00618526	0.547768	-0.261183	0.613516	0.744745	0.462605	0.294542	-0.222421	0.0699103
arahy.Tifrunner.gnm2.ann1.68L72N	turquoise	-0.397085	0.205518	-0.448022	0.441238	0.892018	0.712911	0.516976	0.302179	0.215346
arahy.Tifrunner.gnm2.ann1.LGAM8W	brown	0.0285794	0.672737	0.23038	0.847064	0.538032	-0.0838606	0.0540526	-0.700395	0.133228
arahy.Tifrunner.gnm2.ann1.32EWNN	brown	-0.631081	0.0940129	0.620098	0.907513	0.390243	-0.113815	0.446472	-0.381082	-0.0173398
arahy.Tifrunner.gnm2.ann1.8RMH9G	blue	-0.502957	-0.0816307	0.865793	0.674595	-0.0682416	-0.380373	0.226245	-0.49287	-0.315457
arahy.Tifrunner.gnm2.ann1.GLQ2UZ	brown	-0.0825158	0.68428	0.226341	0.924273	0.619808	-0.0804166	0.0289491	-0.683276	0.0478354
novel.155	yellow	0.818197	0.642877	-0.738985	-0.366007	0.185689	0.0545262	-0.744611	-0.136814	0.0775563
arahy.Tifrunner.gnm2.ann1.FK49XX	yellow	-0.768131	0.024653	0.33464	0.827014	0.602754	0.282965	0.536966	-0.10201	-0.243069
arahy.Tifrunner.gnm2.ann1.A4E3FF	yellow	0.745824	0.131481	-0.444073	-0.723751	-0.402947	-0.212335	-0.634869	0.0411839	0.416001
arahy.Tifrunner.gnm2.ann1.KLVM1J	brown	0.015336	0.630396	0.135889	0.764601	0.567598	-0.0413651	0.127817	-0.57803	0.417363
arahy.Tifrunner.gnm2.ann1.1UE66A	turquoise	0.0395041	0.322298	-0.820104	0.0133256	0.786351	0.746371	0.166622	0.387382	0.281039
arahy.Tifrunner.gnm2.ann1.8SXC5S	blue	-0.656821	-0.160483	0.858576	0.728728	0.00550716	-0.353751	0.409763	-0.376459	0.0615047
arahy.Tifrunner.gnm2.ann1.K3K8ZL	blue	-0.253659	0.31964	0.593672	0.799757	0.22458	-0.308996	0.0700032	-0.630605	-0.373136
arahy.Tifrunner.gnm2.ann1.SR7JWN	turquoise	-0.0636827	0.377039	-0.722568	0.194644	0.885612	0.731605	0.201167	0.294249	0.204783
arahy.Tifrunner.gnm2.ann1.HQ6B45	turquoise	-0.145187	0.23557	-0.57355	0.243046	0.802948	0.736879	0.477486	0.334494	0.267277
novel.4799	yellow	0.499425	0.137661	-0.472172	-0.322084	-0.0456588	0.34736	-0.00395237	0.128299	-0.17832
arahy.Tifrunner.gnm2.ann1.JPY1I2	yellow	0.885329	0.260982	-0.277707	-0.592246	-0.464663	-0.368343	-0.676722	-0.197306	0.185115
arahy.Tifrunner.gnm2.ann1.80STHH	turquoise	-0.546338	0.0933596	0.059707	0.520374	0.596999	0.146713	0.274553	0.0444604	0.215906
arahy.Tifrunner.gnm2.ann1.4DFA8P	brown	0.805614	0.160421	-0.674218	-0.790178	-0.270721	0.0280102	-0.546529	0.207838	0.114463
arahy.Tifrunner.gnm2.ann1.DB172U	turquoise	-0.376871	0.263367	-0.506718	0.44281	0.951016	0.788207	0.408932	0.279542	-0.0556526
arahy.Tifrunner.gnm2.ann1.9S43MM	black	0.271507	0.610064	0.458367	0.530505	0.0184649	-0.604954	-0.527459	-0.922564	-0.000375513
arahy.Tifrunner.gnm2.ann1.72B7PK	brown	-0.206841	0.535183	0.430737	0.949423	0.482571	-0.191271	0.111819	-0.697674	0.0941429
arahy.Tifrunner.gnm2.ann1.BNMM5E	brown	-0.026123	0.706589	0.250941	0.863578	0.553907	-0.218036	-0.0992868	-0.735332	0.247666
arahy.Tifrunner.gnm2.ann1.B9QMIW	blue	0.323059	-0.110088	-0.857869	-0.711873	0.0855736	0.548835	-0.0551284	0.669991	0.236244
arahy.Tifrunner.gnm2.ann1.VAT0VP	grey	0.174566	-0.198584	0.0985132	-0.473818	-0.5215	-0.425498	-0.52144	0.0260318	-0.281053
arahy.Tifrunner.gnm2.ann1.TXC3C1	turquoise	-0.0356952	0.636277	-0.478706	0.556815	0.962693	0.530976	0.154762	-0.102509	0.181893
arahy.Tifrunner.gnm2.ann1.WK148I	green	0.117776	-0.254938	-0.77043	-0.58223	0.126349	0.768856	0.24933	0.755435	-0.100225
arahy.Tifrunner.gnm2.ann1.L9IK9Y	blue	-0.0146791	-0.158701	-0.845044	-0.452185	0.363694	0.844758	0.24173	0.769806	-0.0397482
arahy.Tifrunner.gnm2.ann1.YHAP2I	brown	-0.148733	0.387615	0.441322	0.787155	0.308035	-0.135375	0.171092	-0.587961	-0.356358
arahy.Tifrunner.gnm2.ann1.56K58S	turquoise	-0.501178	0.330591	0.0118074	0.830243	0.865766	0.412329	0.45233	-0.127344	-0.0460332
arahy.Tifrunner.gnm2.ann1.S65VS3	turquoise	-0.490495	0.276747	-0.248545	0.683167	0.940344	0.688776	0.542457	0.0928421	-0.00190106
arahy.Tifrunner.gnm2.ann1.QL12SG	turquoise	0.222202	0.84931	-0.267398	0.629235	0.727104	0.173125	-0.254535	-0.51779	-0.276481
arahy.Tifrunner.gnm2.ann1.DW5R15	grey	0.368623	0.555556	-0.330465	0.0975214	0.284245	-0.0012585	-0.475467	-0.323746	0.331797
novel.334	red	0.789019	0.851329	-0.196415	0.0777752	0.0868151	-0.39839	-0.895312	-0.721724	-0.0732796
arahy.Tifrunner.gnm2.ann1.A5D6C6	blue	-0.603636	0.086478	0.516561	0.832988	0.377251	0.0605363	0.400008	-0.351382	-0.243653
arahy.Tifrunner.gnm2.ann1.B11B4G	pink	0.482274	0.764369	-0.284567	0.2186	0.323584	-0.11036	-0.646567	-0.550706	0.138404
arahy.Tifrunner.gnm2.ann1.S04SQP	turquoise	-0.357244	0.342042	-0.392277	0.602916	0.946599	0.775176	0.47536	0.111681	-0.116985
arahy.Tifrunner.gnm2.ann1.EI09ZL	turquoise	-0.437202	0.384674	-0.00213504	0.821309	0.809586	0.44441	0.358333	-0.213185	-0.250509
arahy.Tifrunner.gnm2.ann1.KDI7TH	turquoise	-0.374282	0.377931	-0.343237	0.659869	0.947074	0.701282	0.431199	0.0464332	-0.0814245
arahy.Tifrunner.gnm2.ann1.R65TT7	blue	-0.385887	-0.487469	0.930493	0.159537	-0.606356	-0.656925	0.23039	-0.228003	0.189874
arahy.Tifrunner.gnm2.ann1.1944SK	black	-0.484026	-0.605337	-0.449941	-0.381495	0.186464	0.70076	0.545108	0.952132	-0.077768
arahy.Tifrunner.gnm2.ann1.9NDC2Q	brown	0.581381	0.0119349	-0.660103	-0.773915	-0.156251	0.161314	-0.332273	0.391461	0.133278
arahy.Tifrunner.gnm2.ann1.PS1ZIG	brown	0.80556	0.153746	-0.501323	-0.793224	-0.387698	-0.16046	-0.723736	0.0664892	0.0302383
novel.4671	brown	0.402385	-0.356079	-0.478404	-0.942269	-0.46811	0.0874224	-0.196402	0.554033	0.292665
arahy.Tifrunner.gnm2.ann1.06RI6S	brown	-0.108513	-0.679343	-0.281044	-0.727053	-0.368287	0.297823	0.301232	0.768658	0.341947
arahy.Tifrunner.gnm2.ann1.0AQ0IW	yellow	0.901112	0.681744	-0.432953	-0.168455	0.0241153	-0.0953336	-0.568233	-0.41369	0.0648378
arahy.Tifrunner.gnm2.ann1.K20T5Q	blue	-0.426625	-0.311024	0.987915	0.398603	-0.434631	-0.652077	0.219949	-0.40335	0.0819609
arahy.Tifrunner.gnm2.ann1.KWM0H4	green	0.0439684	-0.168223	-0.52003	-0.286317	0.164542	0.617941	0.372403	0.552908	-0.304152
arahy.Tifrunner.gnm2.ann1.9R72FZ	turquoise	0.276545	0.791334	-0.523546	0.38231	0.806127	0.359726	-0.256819	-0.283326	-0.0236174
arahy.Tifrunner.gnm2.ann1.9Y4GVD	blue	0.457509	0.816419	-0.611584	0.289997	0.706934	0.424276	-0.220111	-0.286141	-0.0461486
arahy.Tifrunner.gnm2.ann1.Z32ZXD	brown	-0.425353	0.395779	0.329964	0.97855	0.643809	0.107014	0.358621	-0.460782	-0.0608658
arahy.Tifrunner.gnm2.ann1.D4D0YI	green	0.230308	-0.0289464	-0.786944	-0.463849	0.251095	0.654847	0.134608	0.604611	-0.165101
arahy.Tifrunner.gnm2.ann1.U0TDM7	turquoise	-0.497783	0.0198523	-0.483773	0.345013	0.82242	0.89157	0.638733	0.476131	-0.0512521
arahy.Tifrunner.gnm2.ann1.SMB1PG	green	0.355386	-0.32974	0.18707	-0.676685	-0.850553	-0.556321	-0.445947	0.0135049	0.0868929
arahy.Tifrunner.gnm2.ann1.NW6N51	turquoise	-0.393217	0.15962	-0.495057	0.376463	0.879171	0.77362	0.557487	0.374231	0.212558
arahy.Tifrunner.gnm2.ann1.I8FEWW	turquoise	-0.143609	0.612299	-0.139762	0.797533	0.846585	0.408233	0.20316	-0.333734	-0.308302
arahy.Tifrunner.gnm2.ann1.00JV9G	turquoise	-0.504126	0.133316	-0.209305	0.520881	0.75225	0.553715	0.443065	0.158423	0.229889
arahy.Tifrunner.gnm2.ann1.GB08AC	turquoise	-0.256651	0.453796	-0.31066	0.65193	0.925194	0.639389	0.30354	-0.0586181	-0.261338
arahy.Tifrunner.gnm2.ann1.CJPQ3L	blue	-0.456465	-0.19075	0.888109	0.518971	-0.248813	-0.453863	0.183695	-0.451909	-0.153095
arahy.Tifrunner.gnm2.ann1.BEZ7GQ	turquoise	-0.505373	0.308101	0.00862941	0.822459	0.828141	0.486944	0.497099	-0.12333	-0.21418
arahy.Tifrunner.gnm2.ann1.Q36MFY	black	-0.409464	-0.188452	-0.504967	-0.100762	0.504616	0.636498	0.253518	0.639913	-0.131656
arahy.Tifrunner.gnm2.ann1.V45M1M	yellow	0.78318	0.776836	-0.564701	0.00337755	0.303336	0.15382	-0.450641	-0.372171	-0.00938722
arahy.Tifrunner.gnm2.ann1.70JD05	turquoise	0.444223	-0.219061	0.235446	-0.631157	-0.847553	-0.704685	-0.615769	-0.132532	0.201205
arahy.Tifrunner.gnm2.ann1.8V1CUP	grey	0.289818	0.19915	-0.176845	-0.00331423	0.0525872	0.000569009	0.124739	-0.0547946	0.638409
arahy.Tifrunner.gnm2.ann1.H50X8V	blue	0.220623	0.375717	-0.786829	-0.0469435	0.635111	0.748837	-0.0245862	0.233884	-0.181107
arahy.Tifrunner.gnm2.ann1.Y4YAWM	turquoise	-0.0260837	0.36537	-0.377637	0.301671	0.664449	0.3582	0.267085	0.050911	0.70711
arahy.Tifrunner.gnm2.ann1.FVU3TQ	black	-0.620424	-0.734315	-0.252412	-0.304569	0.0958397	0.668154	0.678374	0.93251	-0.242729
arahy.Tifrunner.gnm2.ann1.1DZ6TK	turquoise	-0.413979	0.32082	-0.196486	0.726462	0.887616	0.669363	0.56123	-0.000773001	-0.12475
arahy.Tifrunner.gnm2.ann1.JWHM9L	brown	-0.43596	0.152961	0.576675	0.740404	0.226056	-0.273914	0.0982695	-0.449303	-0.361107
arahy.Tifrunner.gnm2.ann1.GM2IDW	yellow	0.924094	0.484179	-0.202984	-0.348023	-0.338972	-0.403907	-0.749845	-0.441544	-0.08572
arahy.Tifrunner.gnm2.ann1.7K0X2P	turquoise	0.10307	0.412095	-0.751428	0.0573159	0.756698	0.568462	0.0506877	0.259523	0.397593
arahy.Tifrunner.gnm2.ann1.L5HZ8F	turquoise	-0.28281	0.317266	-0.505425	0.42169	0.932926	0.77741	0.332256	0.210594	-0.144008
arahy.Tifrunner.gnm2.ann1.RK7RJ4	green	-0.494971	-0.525444	-0.454903	-0.257746	0.279663	0.825672	0.650246	0.867654	0.0241126
arahy.Tifrunner.gnm2.ann1.WMHD1H	yellow	0.925984	0.574498	-0.63979	-0.401788	-0.0206631	0.0398584	-0.663185	-0.198445	-0.067785
arahy.Tifrunner.gnm2.ann1.XUAL01	turquoise	-0.0935343	0.483567	-0.595589	0.415034	0.958171	0.694856	0.272623	0.12408	0.158699
arahy.Tifrunner.gnm2.ann1.EDU7SQ	turquoise	0.412016	-0.338	0.239003	-0.613884	-0.864532	-0.566272	-0.286171	0.00422537	0.0963409
arahy.Tifrunner.gnm2.ann1.6CR1D2	turquoise	-0.331946	0.390405	-0.355921	0.583943	0.965142	0.618677	0.336466	0.0662685	-0.00024052
arahy.Tifrunner.gnm2.ann1.VA7IIE	brown	-0.0146071	-0.709927	-0.0967879	-0.815967	-0.645624	-0.00909483	-0.0406899	0.631623	-0.290795
arahy.Tifrunner.gnm2.ann1.R3D3WS	blue	-0.415044	0.0800356	0.811444	0.746323	0.0165608	-0.392998	0.11775	-0.602852	-0.354067
arahy.Tifrunner.gnm2.ann1.E0MG3A	turquoise	-0.339594	0.196403	-0.521057	0.367146	0.880703	0.768493	0.526966	0.351817	0.241648
arahy.Tifrunner.gnm2.ann1.4N8QKH	blue	-0.545453	-0.339308	0.976025	0.478414	-0.332134	-0.524544	0.289004	-0.352602	-0.113276
arahy.Tifrunner.gnm2.ann1.N5X18U	turquoise	-0.53656	0.318497	-0.0700391	0.804171	0.901438	0.490425	0.46005	-0.0594985	-0.0469288
arahy.Tifrunner.gnm2.ann1.8CP0UI	blue	0.559332	0.301954	-0.639508	-0.39139	0.11221	0.316297	-0.411337	0.11805	-0.562449
arahy.Tifrunner.gnm2.ann1.2XB9EG	green	0.576746	0.30068	0.338454	-0.17118	-0.568507	-0.864739	-0.862968	-0.652917	-0.0245577
arahy.Tifrunner.gnm2.ann1.9RJJ4S	brown	-0.119524	0.517228	0.333629	0.718682	0.381299	-0.37726	-0.14899	-0.621075	0.353474
arahy.Tifrunner.gnm2.ann1.79B99S	pink	-0.48218	-0.892814	0.0808022	-0.521284	-0.394549	0.210198	0.387965	0.754642	-0.230255
arahy.Tifrunner.gnm2.ann1.MWJV5X	turquoise	-0.10376	0.205603	-0.721522	0.0583277	0.741104	0.716809	0.3028	0.435304	0.428289
arahy.Tifrunner.gnm2.ann1.644STB	turquoise	0.0839581	0.215278	-0.847631	-0.155639	0.653787	0.715105	0.140992	0.480907	0.370226
arahy.Tifrunner.gnm2.ann1.MCIS3X	grey	-0.19882	0.3912	-0.00480173	0.504201	0.533758	0.0405505	0.00909448	-0.267825	0.466496
arahy.Tifrunner.gnm2.ann1.I2S2PV	brown	0.688467	0.439635	-0.671068	-0.428362	0.141924	0.0891651	-0.464684	0.0214438	0.548084
arahy.Tifrunner.gnm2.ann1.V3A3J9	blue	-0.686159	-0.501518	0.855429	0.435427	-0.230709	-0.245805	0.626012	-0.0829933	-0.00758667
arahy.Tifrunner.gnm2.ann1.JYJX2B	turquoise	-0.0740797	0.728749	-0.209034	0.769598	0.885971	0.296314	-0.00354406	-0.392667	-0.112571
arahy.Tifrunner.gnm2.ann1.H6AZME	brown	0.21666	-0.427107	-0.267307	-0.786925	-0.444262	-0.00455996	-0.0711622	0.53379	0.0525714
arahy.Tifrunner.gnm2.ann1.T7YHMF	blue	-0.0103157	-0.445405	0.730067	-0.255156	-0.858278	-0.797209	-0.187104	-0.212971	0.224709
arahy.Tifrunner.gnm2.ann1.P1C30N	blue	-0.392907	-0.0634047	0.66691	0.544839	-0.0643174	-0.227667	0.121249	-0.415184	-0.427676
arahy.Tifrunner.gnm2.ann1.G9F7ZA	green	0.263909	-0.0250185	-0.581825	-0.36072	0.118532	0.514261	0.179332	0.438712	-0.246271
arahy.Tifrunner.gnm2.ann1.EM7V1A	turquoise	0.0262677	0.3413	-0.788513	0.038302	0.792215	0.69791	0.140181	0.355784	0.289363
arahy.Tifrunner.gnm2.ann1.IM4PDC	blue	-0.521497	-0.0245226	0.808954	0.77241	0.0592617	-0.307971	0.39395	-0.461073	-0.174871
arahy.Tifrunner.gnm2.ann1.M2MMUV	blue	-0.224702	-0.0820436	0.940362	0.429734	-0.4335	-0.766081	-0.0840176	-0.621007	-0.00343545
arahy.Tifrunner.gnm2.ann1.W20RPM	turquoise	-0.0550101	0.115747	-0.698693	-0.118609	0.622193	0.598611	0.190517	0.505523	0.349479
arahy.Tifrunner.gnm2.ann1.HA3262	turquoise	0.401461	0.839972	-0.241363	0.432602	0.508349	0.0481331	-0.526041	-0.607309	-0.372052
arahy.Tifrunner.gnm2.ann1.FDR7V2	blue	-0.518711	-0.159962	0.937257	0.645075	-0.163777	-0.460196	0.310792	-0.471446	-0.102457
arahy.Tifrunner.gnm2.ann1.A9179A	turquoise	0.0491586	0.571205	-0.700657	0.344006	0.940803	0.706994	0.136196	0.0880249	0.0937433
arahy.Tifrunner.gnm2.ann1.9CY91L	blue	-0.4061	0.248334	0.668881	0.874331	0.257569	-0.245011	0.138314	-0.629955	-0.293597
arahy.Tifrunner.gnm2.ann1.35XI12	turquoise	0.261966	0.609325	-0.694816	0.144967	0.716253	0.518784	-0.284926	-0.0301192	-0.221156
arahy.Tifrunner.gnm2.ann1.QZ9QK3	brown	0.796642	0.109806	-0.565809	-0.798167	-0.345156	-0.00703451	-0.533335	0.164087	0.0340651
arahy.Tifrunner.gnm2.ann1.XGDM8S	brown	-0.51793	0.160118	0.167733	0.775402	0.635659	0.294317	0.650742	-0.10325	0.304655
arahy.Tifrunner.gnm2.ann1.WR5ZXB	blue	0.46894	0.316223	-0.973721	-0.384617	0.404652	0.67603	-0.151835	0.378637	-0.0885653
arahy.Tifrunner.gnm2.ann1.FJ610L	blue	0.00317147	0.196904	0.833973	0.480368	-0.328976	-0.785703	-0.311303	-0.814493	-0.148207
arahy.Tifrunner.gnm2.ann1.IIR79L	blue	-0.420748	-0.223017	0.98172	0.472105	-0.367087	-0.630299	0.12336	-0.486257	-0.0988035
arahy.Tifrunner.gnm2.ann1.303ZYM	turquoise	-0.228029	0.602194	-0.211551	0.789824	0.941638	0.457325	0.211617	-0.254873	-0.112592
novel.3837	yellow	0.906584	0.808138	-0.374388	-0.0816267	0.0578497	-0.248547	-0.74771	-0.569754	0.147879
arahy.Tifrunner.gnm2.ann1.9PBJ5X	turquoise	-0.302419	-0.748039	0.504336	-0.410987	-0.689712	-0.378592	0.196375	0.283965	0.300895
arahy.Tifrunner.gnm2.ann1.VX60JM	blue	-0.133344	0.314892	-0.71109	0.191694	0.82276	0.800731	0.161958	0.316202	-0.229515
arahy.Tifrunner.gnm2.ann1.Z3L6UJ	blue	-0.455178	0.0749904	0.848522	0.799588	0.0466339	-0.463183	0.253623	-0.589698	0.0596967
arahy.Tifrunner.gnm2.ann1.I8UD53	turquoise	-0.390759	0.391405	-0.295137	0.668083	0.968075	0.592756	0.367524	0.0245662	0.00879883
arahy.Tifrunner.gnm2.ann1.WEMF8J	turquoise	0.217967	0.887508	-0.347532	0.6339	0.822216	0.255916	-0.217084	-0.490413	-0.0754904
arahy.Tifrunner.gnm2.ann1.C4H7FM	pink	0.351662	0.854189	-0.0719826	0.592594	0.517332	-0.0407582	-0.345057	-0.698654	-0.297998
arahy.Tifrunner.gnm2.ann1.0Y1MFM	yellow	-0.783549	-0.552919	0.787341	0.398082	-0.156815	-0.224819	0.656829	0.0421744	0.235682
arahy.Tifrunner.gnm2.ann1.NE4VJA	blue	0.202864	0.324949	-0.927268	-0.128142	0.684526	0.822744	0.112251	0.414045	0.0814206
arahy.Tifrunner.gnm2.ann1.KLQ4Y1	turquoise	-0.162247	0.671955	-0.150639	0.832209	0.9033	0.364427	0.118064	-0.378752	-0.149455
arahy.Tifrunner.gnm2.ann1.N21TUI	blue	0.00565465	-0.459036	-0.464339	-0.668667	-0.16094	0.359517	0.12892	0.751249	-0.226484
arahy.Tifrunner.gnm2.ann1.T43LTL	blue	-0.459456	-0.0309006	0.874243	0.686092	-0.0704469	-0.432649	0.170443	-0.549932	-0.254274
arahy.Tifrunner.gnm2.ann1.B8KEMK	black	-0.113604	-0.477737	-0.602622	-0.658723	0.0251962	0.525193	0.276881	0.886345	0.354311
arahy.Tifrunner.gnm2.ann1.QUY0YV	turquoise	0.198609	0.844937	-0.129081	0.723788	0.66816	0.147494	-0.189213	-0.642522	-0.187228
arahy.Tifrunner.gnm2.ann1.5BLU0Q	grey	0.293318	0.252771	0.173081	0.124098	-0.134345	-0.35049	-0.0883678	-0.401907	0.739811
arahy.Tifrunner.gnm2.ann1.8N4V0D	blue	-0.40764	-0.0865064	0.946291	0.623677	-0.196915	-0.558444	0.199293	-0.557482	-0.0297013
arahy.Tifrunner.gnm2.ann1.5V6QPU	turquoise	-0.0902599	0.482564	-0.597106	0.408732	0.956917	0.693773	0.263493	0.124749	0.157483
arahy.Tifrunner.gnm2.ann1.EB1VUM	turquoise	-0.354689	0.482465	-0.159713	0.804818	0.935313	0.523452	0.322535	-0.175337	-0.191628
arahy.Tifrunner.gnm2.ann1.SP769B	yellow	0.94561	0.560757	-0.275272	-0.395927	-0.307871	-0.48377	-0.956599	-0.471702	0.116
arahy.Tifrunner.gnm2.ann1.IKMM6A	pink	-0.509618	-0.912538	0.308462	-0.357121	-0.515894	0.0456779	0.584696	0.611062	0.0623488
arahy.Tifrunner.gnm2.ann1.Y758W9	blue	-0.351189	-0.133569	0.939723	0.525204	-0.31108	-0.569459	0.151293	-0.546547	-0.0636908
arahy.Tifrunner.gnm2.ann1.SIN6AN	blue	-0.0615494	-0.0560993	0.855567	0.219801	-0.542341	-0.879271	-0.340832	-0.610531	-0.060002
arahy.Tifrunner.gnm2.ann1.PJH2K4	turquoise	-0.0243232	0.438331	-0.250271	0.291308	0.568709	0.0733464	-0.153614	-0.106904	0.161971
arahy.Tifrunner.gnm2.ann1.00B185	blue	0.14069	0.0762707	-0.918647	-0.341993	0.492324	0.81583	0.160015	0.627096	-0.0648479
arahy.Tifrunner.gnm2.ann1.92ZGJC	black	-0.369069	-0.507193	-0.598875	-0.395935	0.259839	0.842377	0.56371	0.951593	-0.0643582
novel.693	blue	0.0470303	0.359959	0.722812	0.55962	-0.156081	-0.720231	-0.368763	-0.87287	-0.0431629
arahy.Tifrunner.gnm2.ann1.D2DMXG	black	-0.327721	-0.411381	-0.596435	-0.377267	0.295235	0.747923	0.359051	0.867106	-0.228152
arahy.Tifrunner.gnm2.ann1.6X50E3	turquoise	0.0944455	0.723923	-0.377654	0.60855	0.816594	0.477566	-0.0360884	-0.326507	-0.372318
arahy.Tifrunner.gnm2.ann1.4FT00Z	turquoise	-0.109439	0.658977	-0.173565	0.77303	0.830599	0.384284	0.0497874	-0.389779	-0.243114
novel.1799	blue	-0.22308	-0.177185	0.868502	0.27324	-0.45415	-0.754997	-0.00985007	-0.471436	0.391885
arahy.Tifrunner.gnm2.ann1.8HU682	blue	0.683222	0.674862	-0.64372	-0.0262554	0.379548	0.325414	-0.277743	-0.204596	0.0802312
arahy.Tifrunner.gnm2.ann1.KM6XVV	blue	-0.193445	-0.138847	0.92233	0.300324	-0.497089	-0.847559	-0.115732	-0.536672	0.0389523
arahy.Tifrunner.gnm2.ann1.DTCT6H	yellow	0.854953	0.617903	-0.482489	-0.190483	0.0438787	0.0122423	-0.497833	-0.314043	-0.0954025
arahy.Tifrunner.gnm2.ann1.W47UXZ	turquoise	0.198043	0.733291	-0.435532	0.433932	0.814929	0.296155	-0.131479	-0.254837	0.146139
arahy.Tifrunner.gnm2.ann1.T0H1CA	turquoise	-0.21116	0.461823	-0.450788	0.553977	0.975596	0.681627	0.322853	0.044901	0.0505615
arahy.Tifrunner.gnm2.ann1.3IB3IU	turquoise	-0.129768	0.495059	-0.508557	0.476515	0.962541	0.631038	0.255194	0.0619677	0.116508
arahy.Tifrunner.gnm2.ann1.T8JSGA	turquoise	-0.153699	-0.792389	0.439078	-0.584067	-0.862355	-0.445496	0.0956829	0.332661	0.255587
arahy.Tifrunner.gnm2.ann1.P6P8C4	turquoise	-0.0485151	0.467718	-0.626176	0.36554	0.920698	0.760038	0.249725	0.128074	0.0675793
arahy.Tifrunner.gnm2.ann1.77CZVH	turquoise	0.203795	0.862345	-0.334752	0.623461	0.810743	0.260015	-0.245375	-0.480003	-0.188086
arahy.Tifrunner.gnm2.ann1.4VZ14Z	blue	-0.114026	-0.230868	0.865917	0.138869	-0.626884	-0.803978	-0.0558666	-0.441037	0.0864679
arahy.Tifrunner.gnm2.ann1.GYV5V7	blue	-0.167192	-0.117754	0.863832	0.27906	-0.482356	-0.822976	-0.149829	-0.512562	-0.0635659
arahy.Tifrunner.gnm2.ann1.UHV0SM	grey	0.314043	0.208492	-0.450578	-0.367177	0.0694281	-0.0928272	-0.488921	0.112003	0.511445
arahy.Tifrunner.gnm2.ann1.0R0FR4	turquoise	-0.242704	0.0648117	-0.432407	0.167389	0.619406	0.537685	0.501611	0.389076	0.570893
arahy.Tifrunner.gnm2.ann1.I8IQWM	brown	-0.0626906	0.642298	0.291804	0.866315	0.502397	-0.19187	-0.00272824	-0.717556	0.306051
arahy.Tifrunner.gnm2.ann1.JCYU2I	blue	-0.105818	0.432366	-0.689611	0.298747	0.920164	0.742093	0.14179	0.21682	-0.0814499
arahy.Tifrunner.gnm2.ann1.704TPP	blue	0.299205	0.465637	-0.937425	-0.106742	0.694344	0.676639	-0.11539	0.288508	0.0555444
arahy.Tifrunner.gnm2.ann1.QV8INP	blue	-0.282743	0.0812521	0.866895	0.61318	-0.128004	-0.668663	0.0429847	-0.639962	0.201118
arahy.Tifrunner.gnm2.ann1.2XG0SD	yellow	-0.641063	-0.173526	-0.314736	0.279144	0.7194	0.796094	0.689872	0.540429	0.0893913
arahy.Tifrunner.gnm2.ann1.F7C4QK	turquoise	-0.289489	0.266905	-0.505727	0.352498	0.888087	0.651384	0.374522	0.281049	0.295515
arahy.Tifrunner.gnm2.ann1.V8QNKS	turquoise	-0.383435	0.317824	-0.344002	0.619524	0.915548	0.758714	0.489479	0.0919877	-0.116682
arahy.Tifrunner.gnm2.ann1.7Y2C76	brown	-0.777304	-0.0970044	0.52845	0.816594	0.441472	0.138618	0.643786	-0.128939	-0.129016
arahy.Tifrunner.gnm2.ann1.2FMA0R	blue	-0.590004	-0.463121	0.968076	0.381103	-0.40708	-0.514662	0.34344	-0.232187	-0.112353
arahy.Tifrunner.gnm2.ann1.WK3ZZ4	blue	-0.676961	-0.745964	0.74735	0.110739	-0.416634	-0.238144	0.646633	0.206331	0.0777234
arahy.Tifrunner.gnm2.ann1.PDV9H3	turquoise	0.0314072	0.754525	-0.0769802	0.787663	0.738308	0.15624	-0.0619341	-0.5365	-0.279705
arahy.Tifrunner.gnm2.ann1.SDZ2MI	blue	-0.46699	-0.165879	0.920616	0.564876	-0.25076	-0.502679	0.16656	-0.482727	-0.294627
arahy.Tifrunner.gnm2.ann1.RIY87W	yellow	0.799763	0.638246	-0.157748	-0.0171812	-0.0654871	-0.287732	-0.472801	-0.555356	0.185828
arahy.Tifrunner.gnm2.ann1.FN6RIW	black	-0.450996	-0.504006	-0.491503	-0.319688	0.270934	0.753166	0.468062	0.88685	-0.281608
arahy.Tifrunner.gnm2.ann1.TA5AS1	brown	-0.495487	0.0372305	0.41278	0.743581	0.358366	0.149422	0.591211	-0.232492	0.0755471
arahy.Tifrunner.gnm2.ann1.C516TH	black	-0.141341	0.435368	0.646885	0.823626	0.163933	-0.525204	-0.0601341	-0.794219	0.0583454
arahy.Tifrunner.gnm2.ann1.JLHH9C	brown	-0.280379	0.473258	0.0214941	0.848198	0.774202	0.309317	0.398323	-0.29472	-0.0157538
arahy.Tifrunner.gnm2.ann1.QDL5QZ	turquoise	0.00636114	0.565299	-0.629612	0.368938	0.91736	0.60387	0.096917	0.0428885	0.283257
arahy.Tifrunner.gnm2.ann1.YBSA71	blue	-0.605143	-0.801955	0.751629	-0.0655454	-0.586403	-0.370254	0.418689	0.21999	-0.0926475
arahy.Tifrunner.gnm2.ann1.AK3WVB	yellow	0.842884	0.50986	0.0533359	-0.154747	-0.421727	-0.60539	-0.712893	-0.652644	0.0751273
arahy.Tifrunner.gnm2.ann1.CRWB8Z	blue	-0.414978	0.139443	0.675539	0.741211	0.153178	-0.257984	0.0924947	-0.556534	-0.332693
arahy.Tifrunner.gnm2.ann1.QEK7F9	brown	-0.602229	0.220496	0.147556	0.875572	0.73109	0.360481	0.545944	-0.141736	-0.0867504
arahy.Tifrunner.gnm2.ann1.Z7YZLD	yellow	0.847106	0.514993	-0.42133	-0.259756	-0.0762434	-0.0575796	-0.436609	-0.275249	0.115409
arahy.Tifrunner.gnm2.ann1.1L601T	blue	0.259654	0.139245	-0.959527	-0.428364	0.456956	0.726664	0.00636271	0.57328	0.174017
arahy.Tifrunner.gnm2.ann1.LIG7UX	yellow	0.968721	0.612289	-0.511172	-0.410256	-0.112144	-0.227442	-0.802612	-0.31441	0.109046
arahy.Tifrunner.gnm2.ann1.E7UEEQ	turquoise	-0.476252	0.231343	-0.33877	0.589576	0.939694	0.757238	0.562045	0.196723	0.0320966
arahy.Tifrunner.gnm2.ann1.C4IA98	blue	-0.400916	-0.138046	0.891059	0.500576	-0.263904	-0.549004	0.0336831	-0.50423	-0.224676
arahy.Tifrunner.gnm2.ann1.QWM91M	green	0.223877	-0.0548469	0.58661	-0.154154	-0.651339	-0.8516	-0.56327	-0.456295	-0.131225
arahy.Tifrunner.gnm2.ann1.RM2YS3	blue	-0.268637	0.09156	0.818032	0.596475	-0.148003	-0.551547	-0.105737	-0.663283	-0.330697
arahy.Tifrunner.gnm2.ann1.LWV2XW	blue	-0.372082	0.0751644	0.820117	0.71242	-0.00582713	-0.436346	0.105742	-0.606269	-0.225733
arahy.Tifrunner.gnm2.ann1.K7FQ7Q	yellow	0.86149	0.813475	-0.49573	-0.12182	0.169632	-0.161372	-0.848968	-0.469898	-0.0526949
arahy.Tifrunner.gnm2.ann1.95I963	turquoise	-0.0365392	0.683434	-0.260157	0.688018	0.884535	0.394398	0.0221359	-0.324783	-0.205266
arahy.Tifrunner.gnm2.ann1.31213D	turquoise	-0.0278848	0.717734	-0.214049	0.775111	0.852525	0.39282	0.0711901	-0.405273	-0.251345
novel.90	turquoise	-0.362932	0.267087	-0.451995	0.481867	0.918614	0.730128	0.507558	0.238874	0.237575
arahy.Tifrunner.gnm2.ann1.7H823S	green	0.191785	0.293422	0.582929	0.28013	-0.294199	-0.807475	-0.455968	-0.702014	-0.0391262
arahy.Tifrunner.gnm2.ann1.03VRI3	turquoise	0.137384	-0.250673	0.628766	-0.255821	-0.769707	-0.873465	-0.413246	-0.297137	0.0202413
arahy.Tifrunner.gnm2.ann1.V32IBN	turquoise	-0.0132827	0.454199	-0.633341	0.240695	0.84792	0.563099	0.118127	0.157241	0.40716
arahy.Tifrunner.gnm2.ann1.6NP7E0	yellow	0.534754	-0.00261573	0.252388	-0.370249	-0.681189	-0.683456	-0.395486	-0.306231	0.53061
arahy.Tifrunner.gnm2.ann1.WMGP34	turquoise	-0.125333	-0.717476	0.390025	-0.598227	-0.817079	-0.504839	-0.0402277	0.313292	0.220199
arahy.Tifrunner.gnm2.ann1.09M2FB	blue	-0.478229	0.000938401	0.785432	0.665927	0.00792358	-0.380692	0.0921139	-0.511491	-0.285061
arahy.Tifrunner.gnm2.ann1.RPH28Q	blue	-0.280335	0.121342	0.852546	0.669909	-0.112349	-0.559734	-0.0246277	-0.704982	-0.154135
arahy.Tifrunner.gnm2.ann1.2L9WSA	red	0.71178	0.481579	-0.034814	-0.236881	-0.255642	-0.566478	-0.835254	-0.512561	0.058853
arahy.Tifrunner.gnm2.ann1.NPL2R3	brown	0.205637	-0.565153	-0.291565	-0.865359	-0.522442	0.178737	0.0557633	0.623088	0.028076
arahy.Tifrunner.gnm2.ann1.C24K44	blue	-0.304081	-0.0752525	0.848653	0.428314	-0.286002	-0.635389	-0.0997573	-0.522088	-0.323011
arahy.Tifrunner.gnm2.ann1.YM2AH8	blue	-0.417466	-0.0505371	0.808011	0.556683	-0.12632	-0.466591	0.0545118	-0.492413	-0.320054
arahy.Tifrunner.gnm2.ann1.F7W7FE	turquoise	-0.261175	0.179736	-0.595853	0.179051	0.827527	0.765318	0.297597	0.391045	0.036051
arahy.Tifrunner.gnm2.ann1.L9Z1TX	blue	0.495549	0.745826	-0.696064	0.185922	0.649471	0.467648	-0.14503	-0.168994	0.0847549
arahy.Tifrunner.gnm2.ann1.EBVI20	blue	-0.0220371	0.133697	0.883222	0.456412	-0.376137	-0.858969	-0.211437	-0.773154	0.123868
arahy.Tifrunner.gnm2.ann1.83IFXD	blue	0.0374837	-0.203694	-0.825097	-0.555698	0.277535	0.757203	0.200598	0.793081	0.0630208
arahy.Tifrunner.gnm2.ann1.Y03F6U	turquoise	-0.388745	0.165839	-0.386208	0.432601	0.857139	0.696368	0.598719	0.300298	0.274883
arahy.Tifrunner.gnm2.ann1.93JA26	yellow	0.883592	0.315089	-0.422381	-0.654398	-0.380593	-0.356765	-0.819316	-0.129429	0.194647
arahy.Tifrunner.gnm2.ann1.V0HTQD	turquoise	-0.100269	0.211277	-0.723299	0.0138224	0.764382	0.74048	0.164376	0.431249	0.0563484
arahy.Tifrunner.gnm2.ann1.KW5NHF	blue	0.10503	-0.467694	-0.484154	-0.789648	-0.265973	0.287812	0.0144601	0.743077	-0.171753
arahy.Tifrunner.gnm2.ann1.P782D8	yellow	0.971108	0.748093	-0.384993	-0.221118	-0.0656669	-0.323668	-0.879965	-0.535013	0.091027
novel.681	green	0.402165	-0.147924	0.468911	-0.409371	-0.847852	-0.853055	-0.487011	-0.335168	0.317112
arahy.Tifrunner.gnm2.ann1.Z621WW	blue	-0.408297	-0.134494	0.958711	0.551407	-0.255792	-0.652439	0.163192	-0.512578	0.0692192
arahy.Tifrunner.gnm2.ann1.KHQT57	brown	0.0577928	0.513543	0.306333	0.663938	0.266899	-0.10357	-0.135778	-0.694967	-0.393543
arahy.Tifrunner.gnm2.ann1.XZ22FX	red	0.809006	0.462524	-0.235528	-0.398894	-0.251923	-0.426521	-0.837245	-0.366759	0.0379273
arahy.Tifrunner.gnm2.ann1.WPZB2P	blue	-0.442496	0.0115422	0.831735	0.716733	0.0085441	-0.370155	0.246866	-0.544122	-0.134921
arahy.Tifrunner.gnm2.ann1.J8IV3X	turquoise	0.217186	0.337237	-0.765198	-0.146782	0.517308	0.485926	-0.0581549	0.273154	0.452788
arahy.Tifrunner.gnm2.ann1.YW1KJA	yellow	0.891403	0.725368	-0.645196	-0.27046	0.124917	-0.0330349	-0.779328	-0.311852	0.13628
arahy.Tifrunner.gnm2.ann1.WD24C8	yellow	0.81819	0.699563	-0.58485	-0.150424	0.210715	0.143023	-0.549054	-0.31055	-0.112412
arahy.Tifrunner.gnm2.ann1.9BXG3M	brown	-0.129019	-0.653221	-0.206161	-0.706179	-0.333904	0.104559	0.224983	0.752882	0.377971
arahy.Tifrunner.gnm2.ann1.A6HILS	turquoise	-0.106255	0.233349	-0.719674	0.0843935	0.781821	0.715801	0.298499	0.426466	0.339588
arahy.Tifrunner.gnm2.ann1.R3KIKB	turquoise	-0.175417	0.468564	-0.507854	0.494746	0.965148	0.674747	0.301402	0.0886388	0.0132718
arahy.Tifrunner.gnm2.ann1.QDSR7W	black	-0.132654	-0.482499	-0.569103	-0.525292	0.0451549	0.727837	0.39964	0.843326	-0.235972
arahy.Tifrunner.gnm2.ann1.E04WLM	blue	-0.645512	-0.448537	0.790878	0.460381	-0.177275	-0.181255	0.618829	-0.0776966	-0.222658
arahy.Tifrunner.gnm2.ann1.87NRHB	blue	-0.387954	0.0182124	0.811759	0.656239	-0.0659936	-0.403661	0.0870136	-0.571995	-0.314781
arahy.Tifrunner.gnm2.ann1.5G8LZC	turquoise	0.294936	0.90665	-0.252681	0.667765	0.722527	0.178995	-0.20172	-0.599799	-0.0706708
arahy.Tifrunner.gnm2.ann1.74EXT1	red	-0.568734	-0.623339	0.245006	0.0475155	-0.0545243	0.341707	0.875973	0.467091	0.091325
arahy.Tifrunner.gnm2.ann1.J66FTP	turquoise	-0.138944	0.387721	-0.579138	0.318001	0.907657	0.66125	0.222966	0.205782	0.0799063
arahy.Tifrunner.gnm2.ann1.NA6C8E	blue	0.354808	0.369057	-0.581174	0.00567526	0.414834	0.534274	0.172373	0.090582	0.0612818
arahy.Tifrunner.gnm2.ann1.HN3KPZ	turquoise	-0.213864	0.485478	-0.44874	0.540419	0.942298	0.550463	0.216452	0.0307954	0.122169
arahy.Tifrunner.gnm2.ann1.43HVBR	turquoise	-0.222451	0.570423	0.0194072	0.88646	0.776808	0.33567	0.255255	-0.42651	-0.197138
arahy.Tifrunner.gnm2.ann1.0SFT85	brown	-0.693225	-0.349219	0.630171	0.470946	0.0215438	-0.0589593	0.447209	-0.0286208	-0.561728
arahy.Tifrunner.gnm2.ann1.RIE5PZ	green	-0.249725	-0.00921462	-0.618326	-0.0248127	0.611996	0.821579	0.301004	0.513217	-0.0173202
arahy.Tifrunner.gnm2.ann1.BS9BXS	brown	-0.611609	0.0598077	0.403639	0.827525	0.475057	0.239415	0.536497	-0.232816	-0.251379
arahy.Tifrunner.gnm2.ann1.RMWQ71	yellow	0.692885	0.840508	-0.364593	0.222024	0.323112	0.0423282	-0.458739	-0.558105	-0.195977
arahy.Tifrunner.gnm2.ann1.6Q1KS5	blue	0.744014	0.291031	-0.746779	-0.659775	-0.0657833	0.169917	-0.64157	0.138505	-0.0538741
arahy.Tifrunner.gnm2.ann1.J4U887	turquoise	-0.550176	0.188881	-0.0869353	0.693629	0.830501	0.562075	0.605587	0.0746761	-0.048252
arahy.Tifrunner.gnm2.ann1.5HN39H	blue	-0.379207	-0.0396473	0.672235	0.545507	-0.0609672	-0.277114	0.0665395	-0.43661	-0.408134
arahy.Tifrunner.gnm2.ann1.IMLK5J	yellow	-0.646143	0.0381083	-0.117273	0.562598	0.790579	0.631975	0.518479	0.216848	-0.28031
arahy.Tifrunner.gnm2.ann1.84NU8G	blue	0.388361	0.12885	-0.938275	-0.559618	0.256226	0.595075	-0.204843	0.522728	-0.143717
arahy.Tifrunner.gnm2.ann1.3GVN5D	grey	0.250219	0.199487	-0.358749	-0.172113	0.127143	0.0116765	-0.0636998	0.0858123	0.813143
arahy.Tifrunner.gnm2.ann1.GMB1MS	turquoise	-0.480354	0.00123813	-0.392562	0.329427	0.705358	0.815446	0.591583	0.39999	-0.13067
arahy.Tifrunner.gnm2.ann1.8FS0CZ	turquoise	-0.129793	0.664485	-0.215243	0.787599	0.922266	0.398441	0.166039	-0.322895	0.0440578
arahy.Tifrunner.gnm2.ann1.QUP41J	yellow	-0.688605	-0.0758763	-0.108012	0.4448	0.653845	0.470025	0.485569	0.306161	0.16384
arahy.Tifrunner.gnm2.ann1.5M2FQR	turquoise	-0.420023	0.286773	-0.327923	0.62354	0.936899	0.739614	0.548175	0.129793	0.032686
arahy.Tifrunner.gnm2.ann1.9GG7V0	turquoise	-0.244992	0.393917	-0.529987	0.471416	0.961015	0.711798	0.370337	0.173115	0.163381
arahy.Tifrunner.gnm2.ann1.Y1WZEQ	pink	0.796976	0.930435	-0.394164	0.137714	0.295655	-0.137298	-0.752131	-0.630681	-0.102984
arahy.Tifrunner.gnm2.ann1.6V02LF	turquoise	0.58765	-0.176994	-0.0246917	-0.797436	-0.791267	-0.498298	-0.642726	0.000734816	0.0413825
arahy.Tifrunner.gnm2.ann1.94A4PA	yellow	0.928301	0.395967	-0.589108	-0.609593	-0.231287	-0.0613514	-0.705272	-0.0923767	-0.063632
arahy.Tifrunner.gnm2.ann1.NFA80P	grey	0.147496	-0.0604945	-0.000535348	-0.125537	-0.125483	-0.126202	0.223896	0.0851407	0.581695
arahy.Tifrunner.gnm2.ann1.F330XL	blue	0.0754024	-0.0807071	-0.884599	-0.441052	0.384565	0.862101	0.203422	0.714857	-0.0624047
arahy.Tifrunner.gnm2.ann1.69SMRU	blue	-0.476282	-0.308955	0.947106	0.441213	-0.334334	-0.577818	0.330206	-0.347594	0.20711
arahy.Tifrunner.gnm2.ann1.J0HSVP	blue	-0.329807	-0.267372	0.98125	0.372959	-0.472562	-0.669234	0.15507	-0.453379	-0.0703669
arahy.Tifrunner.gnm2.ann1.UJ54IQ	brown	-0.367351	0.290933	0.621631	0.926978	0.318698	-0.173561	0.277687	-0.618541	-0.197536
arahy.Tifrunner.gnm2.ann1.4NAC8Z	blue	-0.695608	-0.319851	0.890891	0.621127	-0.0908452	-0.331361	0.52565	-0.246618	0.000439644
arahy.Tifrunner.gnm2.ann1.985SC4	pink	0.636192	0.980537	-0.22056	0.409152	0.41047	-0.173491	-0.624002	-0.765296	-0.0197786
arahy.Tifrunner.gnm2.ann1.SD95XD	yellow	0.926015	0.72811	-0.466051	-0.269495	-0.00301322	-0.263482	-0.905763	-0.44911	0.12458
arahy.Tifrunner.gnm2.ann1.8BT59E	yellow	0.954343	0.689977	-0.511232	-0.271995	0.00597464	-0.153865	-0.700589	-0.373473	0.214359
arahy.Tifrunner.gnm2.ann1.UF7VZS	brown	-0.623841	0.193853	0.389686	0.940161	0.613185	0.161916	0.486867	-0.304553	-0.0592447
arahy.Tifrunner.gnm2.ann1.QU1D1P	blue	-0.181105	0.0540477	0.558437	0.488383	-0.0620124	-0.29882	0.27053	-0.43794	0.459948
arahy.Tifrunner.gnm2.ann1.85WIHV	brown	0.212149	-0.209471	-0.435218	-0.684071	-0.268534	0.0197169	-0.407262	0.415806	0.119062
arahy.Tifrunner.gnm2.ann1.B993CM	green	0.234387	0.00275824	0.399626	-0.0891205	-0.528056	-0.686372	-0.448308	-0.384558	0.175453
arahy.Tifrunner.gnm2.ann1.GZPT0A	yellow	0.845382	0.262793	-0.0337604	-0.501395	-0.596949	-0.571279	-0.824269	-0.397569	-0.0625488
arahy.Tifrunner.gnm2.ann1.XQVZ33	red	0.655849	0.623172	-0.195073	-0.0873567	-0.0251881	-0.388199	-0.902093	-0.511272	-0.2698
arahy.Tifrunner.gnm2.ann1.95CVAH	blue	0.0810048	0.399359	-0.839746	0.0359344	0.773764	0.747927	-0.035688	0.298658	-0.143597
arahy.Tifrunner.gnm2.ann1.T1S7CJ	brown	-0.463605	0.353828	0.39649	0.985773	0.600587	0.0643682	0.380649	-0.471109	-0.0240191
arahy.Tifrunner.gnm2.ann1.HZHH6G	blue	0.181166	0.418593	-0.788176	0.0557582	0.705987	0.750683	0.0951301	0.213326	0.152912
arahy.Tifrunner.gnm2.ann1.S2KCIC	black	-0.125305	-0.290759	-0.695656	-0.473849	0.257247	0.651822	0.318519	0.808185	0.366527
arahy.Tifrunner.gnm2.ann1.14GSB9	turquoise	-0.119169	0.18574	-0.748633	0.0292463	0.782623	0.772517	0.278846	0.484612	0.225685
arahy.Tifrunner.gnm2.ann1.1P6DI5	blue	0.0105415	-0.323102	-0.77075	-0.645615	0.161943	0.692116	0.210456	0.858639	0.0792356
arahy.Tifrunner.gnm2.ann1.18YQBF	pink	-0.473596	-0.890997	-0.138914	-0.575938	-0.270017	0.398949	0.5515	0.9385	-0.032211
arahy.Tifrunner.gnm2.ann1.TB3RSS	green	0.363806	-0.0563716	-0.71717	-0.570926	0.0028838	0.593795	-0.0514937	0.47318	-0.332953
arahy.Tifrunner.gnm2.ann1.CAN000	turquoise	-0.259223	0.459605	-0.405502	0.607685	0.978221	0.624947	0.354794	0.0349539	0.0758753
arahy.Tifrunner.gnm2.ann1.WI3M6V	yellow	0.843349	0.258674	-0.0787494	-0.544833	-0.582009	-0.609324	-0.837046	-0.351882	0.200594
arahy.Tifrunner.gnm2.ann1.SG819P	turquoise	-0.151829	0.435904	-0.590192	0.398955	0.954037	0.763198	0.244883	0.150226	-0.0633936
arahy.Tifrunner.gnm2.ann1.VT3BTZ	turquoise	-0.205193	0.257379	-0.6556	0.209144	0.869339	0.741121	0.306722	0.371029	0.249896
arahy.Tifrunner.gnm2.ann1.YA5RRX	pink	-0.217682	-0.7718	0.0832946	-0.610119	-0.544835	0.0419065	0.246923	0.620233	-0.335275
arahy.Tifrunner.gnm2.ann1.EVE7SV	brown	-0.768502	-0.31122	0.817969	0.670184	0.000924948	-0.174444	0.53866	-0.205032	-0.254283
arahy.Tifrunner.gnm2.ann1.TGUH8U	pink	0.606365	0.706501	-0.678845	0.0381062	0.47492	0.39436	-0.319927	-0.185417	-0.282466
arahy.Tifrunner.gnm2.ann1.W7Q4YE	turquoise	0.281877	0.885476	-0.425343	0.521315	0.808836	0.228598	-0.307083	-0.433039	-0.0125821
arahy.Tifrunner.gnm2.ann1.CN9KST	turquoise	0.039514	0.636632	-0.534817	0.470785	0.914053	0.50473	0.107162	-0.0800135	0.326661
arahy.Tifrunner.gnm2.ann1.ZH3HJS	turquoise	-0.339442	0.492439	-0.151378	0.810374	0.917794	0.518095	0.322414	-0.195372	-0.225618
arahy.Tifrunner.gnm2.ann1.UMQ844	brown	-0.736297	-0.0527193	0.608332	0.839553	0.381487	0.0253936	0.559234	-0.232995	-0.220733
arahy.Tifrunner.gnm2.ann1.PS19JV	blue	0.47523	0.763472	-0.508314	0.139987	0.52167	0.143804	-0.599948	-0.339097	-0.243835
arahy.Tifrunner.gnm2.ann1.80NE1D	turquoise	-0.0071279	0.579613	-0.589049	0.464368	0.941218	0.679448	0.201571	-0.00137493	0.135076
arahy.Tifrunner.gnm2.ann1.2JA7D7	black	-0.730663	-0.823387	-0.0298296	-0.212307	0.0197222	0.558069	0.83685	0.868017	-0.0383961
arahy.Tifrunner.gnm2.ann1.8LUP09	turquoise	0.369419	-0.343101	0.143003	-0.73228	-0.81015	-0.586987	-0.478728	0.070925	0.336057
arahy.Tifrunner.gnm2.ann1.SBZM2C	brown	-0.0142995	0.702697	0.11993	0.871381	0.668615	0.0477673	0.0925032	-0.621469	-0.0100565
arahy.Tifrunner.gnm2.ann1.6PF3XA	turquoise	-0.360682	0.449109	-0.222527	0.766578	0.938526	0.595322	0.376698	-0.107387	-0.112009
novel.1831	brown	-0.019057	0.679505	0.306651	0.861655	0.470706	-0.218608	-0.148655	-0.764278	-0.236322
arahy.Tifrunner.gnm2.ann1.CTV7SW	green	-0.516427	-0.296863	-0.481502	0.0417376	0.549858	0.88679	0.739246	0.73019	0.0686036
arahy.Tifrunner.gnm2.ann1.A0NCLF	blue	-0.315043	-0.65116	0.429695	-0.305189	-0.548855	-0.343157	0.259376	0.269498	0.632596
arahy.Tifrunner.gnm2.ann1.XXQ95I	turquoise	-0.13744	0.329168	-0.521744	0.316009	0.825292	0.595656	0.332118	0.227903	0.19048
arahy.Tifrunner.gnm2.ann1.5K9V6V	brown	0.133251	0.850342	0.0814474	0.830855	0.62806	-0.0995835	-0.210719	-0.762161	-0.04208
arahy.Tifrunner.gnm2.ann1.27MXSE	yellow	0.909977	0.802995	-0.523728	-0.13864	0.131689	-0.0804166	-0.770863	-0.463171	-0.0879098
arahy.Tifrunner.gnm2.ann1.S9NTH3	blue	-0.53173	-0.101945	0.829902	0.687881	-0.03036	-0.292255	0.290729	-0.448724	-0.333341
arahy.Tifrunner.gnm2.ann1.H0AHUW	blue	-0.0652219	-0.168744	-0.682185	-0.323402	0.369188	0.760685	0.418105	0.680991	0.370659
arahy.Tifrunner.gnm2.ann1.1JVL6D	yellow	0.930641	0.589621	-0.402689	-0.395624	-0.150378	-0.295225	-0.864934	-0.379156	0.0424993
arahy.Tifrunner.gnm2.ann1.19JUXV	brown	-0.705157	0.0300815	0.558314	0.9066	0.449632	0.0783298	0.570439	-0.27617	-0.200241
arahy.Tifrunner.gnm2.ann1.YILV44	brown	-0.550131	0.0710544	0.672768	0.847392	0.238919	-0.197889	0.379918	-0.447782	0.0741663
arahy.Tifrunner.gnm2.ann1.TD719M	yellow	0.91305	0.251428	-0.295421	-0.678632	-0.529235	-0.415096	-0.813425	-0.192149	0.0376686
arahy.Tifrunner.gnm2.ann1.SMA5HD	green	0.382133	0.0693523	0.511739	-0.187489	-0.653401	-0.947846	-0.653427	-0.529507	0.253749
arahy.Tifrunner.gnm2.ann1.P4QE4D	brown	-0.23504	-0.824775	-0.0570625	-0.716938	-0.522213	0.171268	0.205652	0.727406	-0.0932018
arahy.Tifrunner.gnm2.ann1.159H25	pink	-0.556625	-0.842071	0.656111	-0.177243	-0.588319	-0.305133	0.488391	0.314924	0.249049
arahy.Tifrunner.gnm2.ann1.X7UXQY	green	0.231086	-0.083358	0.580757	-0.176032	-0.738222	-0.83473	-0.595008	-0.474743	-0.105095
novel.4572	blue	0.0902808	-0.249902	0.730962	-0.14774	-0.781325	-0.836557	-0.299618	-0.383639	-0.00326586
arahy.Tifrunner.gnm2.ann1.K5AEM0	blue	-0.311325	-0.204175	0.961265	0.368158	-0.457478	-0.712751	-0.02452	-0.515713	-0.118488
arahy.Tifrunner.gnm2.ann1.49ZYT6	black	-0.586138	-0.780171	-0.219301	-0.39199	-0.00804223	0.529862	0.63063	0.941513	0.0486868
arahy.Tifrunner.gnm2.ann1.55Y2CK	blue	0.142517	0.427343	-0.873496	0.0306311	0.805537	0.774081	0.0900421	0.314255	0.0951521
arahy.Tifrunner.gnm2.ann1.WT2SCQ	black	-0.685023	-0.79184	-0.0545015	-0.235457	0.0239127	0.536093	0.787385	0.862115	-0.0959114
arahy.Tifrunner.gnm2.ann1.F66B8V	turquoise	0.0679518	0.670891	-0.415881	0.529792	0.800952	0.468223	-0.117743	-0.253683	-0.398437
arahy.Tifrunner.gnm2.ann1.QHK75C	turquoise	-0.223784	0.194929	-0.608706	0.14513	0.806713	0.722241	0.22101	0.383184	-0.00484973
arahy.Tifrunner.gnm2.ann1.X1U4MM	turquoise	-0.423113	0.27524	-0.251884	0.663545	0.853422	0.709674	0.525489	0.0704449	-0.296966
arahy.Tifrunner.gnm2.ann1.LE5EW2	blue	-0.620626	-0.346659	0.937487	0.542796	-0.223042	-0.437563	0.447124	-0.280867	0.00593018
arahy.Tifrunner.gnm2.ann1.6JHV2K	brown	-0.152304	0.441111	0.503325	0.864631	0.329775	-0.242653	0.162795	-0.685316	0.104433
arahy.Tifrunner.gnm2.ann1.EH9MEX	turquoise	-0.188284	0.122013	-0.765483	0.0283467	0.772252	0.887338	0.361472	0.53999	0.118088
arahy.Tifrunner.gnm2.ann1.W86JC4	blue	-0.234585	0.147984	0.841325	0.641884	-0.129635	-0.651816	-0.0819736	-0.720455	0.074974
arahy.Tifrunner.gnm2.ann1.VH4DX9	blue	-0.487533	-0.41098	0.945174	0.366184	-0.413647	-0.495882	0.363716	-0.281127	0.0262497
arahy.Tifrunner.gnm2.ann1.34LCL9	brown	-0.0439224	-0.743007	-0.030647	-0.835733	-0.660186	-0.131275	0.0296888	0.637302	0.238133
arahy.Tifrunner.gnm2.ann1.J8IJ4G	blue	-0.320082	-0.105576	0.956605	0.511628	-0.315219	-0.677693	0.102424	-0.55541	-0.0621527
arahy.Tifrunner.gnm2.ann1.NIS2HC	turquoise	-0.199594	0.348488	-0.525809	0.378326	0.867862	0.609247	0.336211	0.209326	0.311979
arahy.Tifrunner.gnm2.ann1.IXUC2L	turquoise	-0.202776	0.373149	-0.343365	0.489614	0.811529	0.491869	0.388716	0.0430504	0.541851
arahy.Tifrunner.gnm2.ann1.RQ1J5N	yellow	-0.763047	-0.365015	-0.0462633	0.300506	0.428144	0.682192	0.660671	0.472608	-0.504669
arahy.Tifrunner.gnm2.ann1.V5CLR8	turquoise	-0.00758623	0.581012	-0.577624	0.432735	0.940058	0.574711	0.136119	0.015815	0.17972
arahy.Tifrunner.gnm2.ann1.PH1UFL	blue	-0.496496	-0.480391	0.976448	0.268969	-0.519278	-0.597819	0.257156	-0.249829	-0.0183261
arahy.Tifrunner.gnm2.ann1.GU7FRK	brown	-0.125717	0.608832	0.365858	0.913454	0.514994	-0.21898	0.0299481	-0.716879	0.192918
arahy.Tifrunner.gnm2.ann1.6FS9GU	blue	0.0504587	-0.281293	-0.454473	-0.618391	-0.16053	0.14974	-0.244096	0.529317	0.11409
arahy.Tifrunner.gnm2.ann1.XR6FWD	blue	-0.485875	-0.399017	0.980352	0.333415	-0.451967	-0.628944	0.225415	-0.314102	0.0569443
arahy.Tifrunner.gnm2.ann1.KY2C7R	blue	-0.162589	-0.0277384	0.871118	0.406608	-0.355793	-0.688171	-0.118897	-0.618286	-0.091339
arahy.Tifrunner.gnm2.ann1.W19FZB	blue	-0.393334	0.143876	0.817105	0.768863	0.0274861	-0.531552	0.0421364	-0.657084	-0.00596091
arahy.Tifrunner.gnm2.ann1.GMWG2V	brown	-0.0525513	0.642131	0.0732524	0.667227	0.582758	-0.161884	-0.213842	-0.543441	0.309038
arahy.Tifrunner.gnm2.ann1.84ERH3	brown	-0.00237022	0.729577	0.277778	0.90451	0.540807	-0.192479	-0.0933902	-0.786539	0.0591599
arahy.Tifrunner.gnm2.ann1.GB6ZUZ	turquoise	0.00282171	0.311681	-0.720827	0.0435992	0.757078	0.609531	0.12991	0.348776	0.289985
arahy.Tifrunner.gnm2.ann1.B15C0D	turquoise	0.526813	-0.218415	0.131687	-0.730424	-0.842258	-0.665601	-0.578893	-0.0497236	0.306579
novel.2537	turquoise	-0.131994	0.567978	-0.446239	0.537404	0.94264	0.543897	0.115599	-0.073728	0.103677
arahy.Tifrunner.gnm2.ann1.YMC104	pink	-0.437085	-0.874611	0.296543	-0.400983	-0.553948	0.0784524	0.445792	0.56404	-0.461827
arahy.Tifrunner.gnm2.ann1.SJW8XV	green	0.322927	-0.163445	0.519168	-0.363601	-0.832294	-0.890268	-0.520236	-0.339423	0.159759
arahy.Tifrunner.gnm2.ann1.M2V2SZ	grey	-0.518303	-0.232709	0.101873	0.319209	0.319081	0.525247	0.627642	0.220429	-0.428541
arahy.Tifrunner.gnm2.ann1.SWH9X6	green	-0.206856	0.0824302	-0.698432	0.0802035	0.759261	0.917534	0.464613	0.546045	-0.166237
arahy.Tifrunner.gnm2.ann1.88ZCTY	blue	-0.499677	0.0616282	0.762957	0.809874	0.141485	-0.248285	0.289562	-0.529196	-0.193193
arahy.Tifrunner.gnm2.ann1.7ZYB2E	turquoise	-0.548916	0.262023	-0.0691338	0.800439	0.883915	0.579671	0.593721	-0.0143464	-0.0585152
arahy.Tifrunner.gnm2.ann1.B67DTF	yellow	0.7516	0.155852	-0.0925781	-0.482909	-0.53805	-0.381992	-0.426245	-0.220506	0.229192
arahy.Tifrunner.gnm2.ann1.LC1BIY	green	-0.124495	0.0503842	-0.626252	-0.0414589	0.545788	0.838375	0.237675	0.434203	-0.338468
arahy.Tifrunner.gnm2.ann1.LX3M79	green	0.351857	0.0824496	0.65689	-0.0387772	-0.664794	-0.969385	-0.499184	-0.639444	0.283607
arahy.Tifrunner.gnm2.ann1.30VNIJ	yellow	0.843648	0.375658	-0.488054	-0.597789	-0.265093	-0.257343	-0.864119	-0.144026	0.163654
arahy.Tifrunner.gnm2.ann1.W0TF53	turquoise	0.0788711	-0.638857	0.384985	-0.663184	-0.938757	-0.556231	-0.190823	0.181683	0.143383
arahy.Tifrunner.gnm2.ann1.PS7Q1V	turquoise	-0.218523	0.581097	-0.12086	0.839245	0.879022	0.443644	0.302412	-0.316863	-0.0637289
arahy.Tifrunner.gnm2.ann1.HK0XZ1	turquoise	0.0733666	0.613106	-0.398243	0.424079	0.809712	0.300906	-0.00509236	-0.148966	0.325675
arahy.Tifrunner.gnm2.ann1.CC2QWC	grey	0.343929	0.106107	-0.52823	-0.34924	0.020632	0.384414	-0.246579	0.167492	-0.226257
arahy.Tifrunner.gnm2.ann1.G729YX	turquoise	-0.317838	0.363787	-0.44893	0.532007	0.975698	0.702418	0.407769	0.153173	0.115396
arahy.Tifrunner.gnm2.ann1.918JYJ	turquoise	-0.253137	0.274479	-0.539914	0.302336	0.843321	0.607234	0.289068	0.291185	0.220562
arahy.Tifrunner.gnm2.ann1.EMJ2JU	black	-0.594366	-0.652408	-0.172273	-0.290702	0.0915524	0.397712	0.524313	0.821416	0.231828
arahy.Tifrunner.gnm2.ann1.J8TUD1	turquoise	0.0897433	0.586232	-0.451419	0.35733	0.792167	0.315671	-0.010124	-0.0900859	0.387183
arahy.Tifrunner.gnm2.ann1.108W4S	turquoise	-0.219024	0.547587	-0.185147	0.792082	0.890919	0.521211	0.345557	-0.240648	-0.0798893
novel.1582	black	-0.00117217	0.42477	0.340932	0.583227	0.165137	-0.20017	-0.273569	-0.653377	-0.49169
arahy.Tifrunner.gnm2.ann1.405Q8S	turquoise	-0.0517562	0.321291	-0.696366	0.121242	0.802408	0.63936	0.203907	0.329307	0.371001
arahy.Tifrunner.gnm2.ann1.SL80WV	red	-0.440969	-0.810231	0.0505939	-0.385869	-0.283147	0.344182	0.711943	0.732953	0.0174779
arahy.Tifrunner.gnm2.ann1.70EH4T	turquoise	-0.185565	-0.818114	0.513635	-0.529493	-0.87872	-0.402125	0.165512	0.300582	0.0288432
arahy.Tifrunner.gnm2.ann1.EF8K28	blue	-0.159662	0.106555	0.883282	0.553068	-0.26666	-0.757707	-0.128366	-0.729722	0.0868491
arahy.Tifrunner.gnm2.ann1.4803WV	blue	-0.0233535	0.147132	0.820659	0.478891	-0.337963	-0.74487	-0.159996	-0.760847	0.166927
arahy.Tifrunner.gnm2.ann1.0YB7S3	brown	-0.0717692	0.691329	0.00622149	0.880402	0.759751	0.200421	0.149729	-0.528742	-0.0163569
arahy.Tifrunner.gnm2.ann1.9X741C	blue	0.384176	0.743321	-0.732933	0.237436	0.763379	0.573807	-0.168932	-0.123247	-0.177481
arahy.Tifrunner.gnm2.ann1.79HMAA	blue	0.686266	0.540272	-0.877324	-0.368615	0.331027	0.379602	-0.523702	0.0754817	-0.119636
arahy.Tifrunner.gnm2.ann1.9W3900	grey	0.126887	-0.291687	-0.205714	-0.55399	-0.284123	-0.0928656	-0.0120487	0.378924	0.850426
arahy.Tifrunner.gnm2.ann1.XZ8T7F	blue	-0.576785	-0.361442	0.912809	0.440156	-0.317249	-0.459328	0.257576	-0.283945	-0.347716
arahy.Tifrunner.gnm2.ann1.F2F8FV	turquoise	-0.52896	0.272097	-0.197565	0.692779	0.925797	0.590924	0.474741	0.0765419	-0.0407453
arahy.Tifrunner.gnm2.ann1.BW88YF	brown	-0.838457	-0.183249	0.505561	0.770471	0.434637	0.177518	0.739131	-0.0226395	-0.000173391
arahy.Tifrunner.gnm2.ann1.PCJ45Z	blue	-0.521268	-0.306526	0.889285	0.464011	-0.262739	-0.505471	0.402206	-0.294276	0.30637
arahy.Tifrunner.gnm2.ann1.NWS29J	blue	0.12965	0.238072	-0.900732	-0.182765	0.607555	0.817713	0.0454976	0.450329	-0.0474638
arahy.Tifrunner.gnm2.ann1.W5K5V9	brown	0.161027	0.851385	0.10045	0.793706	0.568739	-0.154991	-0.305312	-0.803394	0.00679025
arahy.Tifrunner.gnm2.ann1.G19QUX	turquoise	-0.197781	0.441676	-0.549023	0.485304	0.971775	0.718934	0.333084	0.137738	0.0682126
arahy.Tifrunner.gnm2.ann1.3HQ27V	turquoise	-0.464048	0.337361	-0.00415579	0.839589	0.833894	0.510441	0.525664	-0.155197	-0.0890775
arahy.Tifrunner.gnm2.ann1.X5CP5W	black	-0.247522	-0.368896	-0.682062	-0.435529	0.309275	0.734831	0.359095	0.892076	0.0439886
arahy.Tifrunner.gnm2.ann1.3DZG8W	turquoise	-0.234697	0.41839	-0.452736	0.496589	0.954407	0.647514	0.266673	0.0969435	-0.0552435
arahy.Tifrunner.gnm2.ann1.RC63K2	blue	-0.0483691	-0.242576	0.833673	0.0970074	-0.661004	-0.693854	-0.0297943	-0.445878	-0.00967863
arahy.Tifrunner.gnm2.ann1.13T34P	yellow	0.959381	0.597067	-0.561802	-0.389819	-0.0652551	-0.0684092	-0.687105	-0.270536	-0.00027442
arahy.Tifrunner.gnm2.ann1.7BKG94	blue	0.117921	0.164534	-0.934677	-0.273314	0.578437	0.823888	0.0323927	0.548647	-0.105505
arahy.Tifrunner.gnm2.ann1.HJS1BZ	yellow	0.914962	0.536111	-0.509697	-0.435962	-0.077765	-0.127123	-0.681218	-0.236646	0.163331
arahy.Tifrunner.gnm2.ann1.HE8J5U	pink	-0.592419	-0.82384	0.0420458	-0.365098	-0.187234	0.335957	0.472516	0.756006	-0.236564
arahy.Tifrunner.gnm2.ann1.24XWVK	yellow	0.911184	0.550294	-0.255042	-0.257191	-0.226285	-0.293375	-0.602532	-0.452011	0.110495
arahy.Tifrunner.gnm2.ann1.5YJ9DX	yellow	-0.81655	-0.126793	0.157502	0.692848	0.646214	0.493317	0.801026	0.195157	-0.0921611
arahy.Tifrunner.gnm2.ann1.BH3JLW	yellow	0.746721	0.835551	-0.639533	0.0118635	0.418061	0.181977	-0.606648	-0.357065	-0.205672
arahy.Tifrunner.gnm2.ann1.PD2L2L	red	-0.796102	-0.819499	0.176389	-0.0466798	-0.0264452	0.439275	0.86942	0.72579	-0.209059
novel.2142	brown	0.635673	0.189515	-0.687631	-0.703664	-0.087143	0.0276063	-0.612894	0.240298	0.161171
arahy.Tifrunner.gnm2.ann1.57KHAW	grey	0.366644	0.431467	-0.264955	0.133555	0.275751	0.108877	0.0891263	-0.179852	0.498996
arahy.Tifrunner.gnm2.ann1.2F8MA2	blue	-0.239478	-0.25456	0.92928	0.244839	-0.562647	-0.722424	-0.0639476	-0.477549	-0.0880693
arahy.Tifrunner.gnm2.ann1.EE5UNB	grey	-0.184805	-0.525145	-0.0696123	-0.524003	-0.332526	-0.028183	-0.0421466	0.52889	-0.243491
arahy.Tifrunner.gnm2.ann1.66J229	turquoise	-0.41036	0.361928	-0.112163	0.796283	0.861564	0.588274	0.512973	-0.106715	-0.150715
arahy.Tifrunner.gnm2.ann1.5DH5NX	turquoise	0.166022	0.544548	-0.742565	0.159473	0.803818	0.569559	0.026763	0.125303	0.339066
arahy.Tifrunner.gnm2.ann1.R5CNPB	brown	0.289909	-0.504754	-0.227203	-0.857564	-0.624091	-0.0415947	-0.0291314	0.531216	0.094981
arahy.Tifrunner.gnm2.ann1.ZU9B18	turquoise	-0.0889815	0.526142	-0.437968	0.54845	0.849497	0.624378	0.180009	-0.0615681	-0.406036
novel.450	turquoise	-0.339115	0.301602	-0.378066	0.515403	0.864521	0.582374	0.430723	0.162195	0.195585
arahy.Tifrunner.gnm2.ann1.Q4QJ82	yellow	0.910158	0.345061	-0.169824	-0.554113	-0.521593	-0.563964	-0.889242	-0.366741	0.171548
arahy.Tifrunner.gnm2.ann1.BZ5K6I	blue	0.192008	-0.149427	-0.873007	-0.653114	0.169922	0.648534	0.0540966	0.741194	0.195949
novel.1393	blue	0.0333873	-0.226581	-0.691524	-0.479217	0.21028	0.663504	0.318492	0.709226	0.41458
arahy.Tifrunner.gnm2.ann1.10VPJU	brown	-0.0625456	0.546905	0.464894	0.849911	0.321999	-0.227915	-0.0392287	-0.797995	-0.146987
arahy.Tifrunner.gnm2.ann1.CTM7LX	turquoise	-0.15463	0.568074	-0.30397	0.669974	0.938644	0.473041	0.267782	-0.141687	0.0970932
arahy.Tifrunner.gnm2.ann1.9W20Y7	turquoise	0.334756	0.512427	-0.842294	-0.00893206	0.693612	0.656325	0.021776	0.178369	0.263656
arahy.Tifrunner.gnm2.ann1.ZRY4AM	blue	-0.497943	0.10181	0.707424	0.817849	0.202397	-0.196707	0.254383	-0.519351	-0.320454
arahy.Tifrunner.gnm2.ann1.QR9HB8	blue	0.0613002	-0.0517145	-0.897484	-0.413868	0.402488	0.843717	0.127742	0.69954	-0.199267
arahy.Tifrunner.gnm2.ann1.15ZR5C	yellow	0.958023	0.732604	-0.572608	-0.276121	0.0429181	-0.113482	-0.7874	-0.374607	0.0433729
arahy.Tifrunner.gnm2.ann1.MYBU45	brown	-0.463146	0.154509	0.618998	0.834063	0.284876	-0.25868	0.382548	-0.453905	0.253204
arahy.Tifrunner.gnm2.ann1.0UNU52	brown	-0.542959	0.310987	0.076687	0.89021	0.81366	0.442117	0.484324	-0.183729	-0.181737
arahy.Tifrunner.gnm2.ann1.Z3R2Q1	blue	0.554764	0.3069	-0.74991	-0.40974	0.192936	0.37438	-0.320842	0.221764	-0.353341
arahy.Tifrunner.gnm2.ann1.7YZ5GE	turquoise	-0.0336935	0.742855	-0.245026	0.724608	0.896807	0.314182	0.00327386	-0.385433	0.0594725
arahy.Tifrunner.gnm2.ann1.I3ML28	yellow	0.878937	0.421644	-0.338785	-0.516195	-0.351727	-0.422833	-0.915298	-0.302694	0.15966
arahy.Tifrunner.gnm2.ann1.GT1I17	turquoise	-0.172644	0.416959	-0.595367	0.4041	0.952252	0.755348	0.284748	0.170996	0.118954
arahy.Tifrunner.gnm2.ann1.34Y9P3	pink	-0.704969	-0.840124	0.472871	-0.109737	-0.337894	0.0299026	0.649127	0.467853	0.184235
arahy.Tifrunner.gnm2.ann1.8C5ESF	blue	-0.237501	0.358699	0.721961	0.854416	0.165005	-0.448068	0.00135377	-0.785135	-0.10877
arahy.Tifrunner.gnm2.ann1.YICS0E	grey	0.10884	-0.344876	-0.0597092	-0.369117	-0.362329	0.133522	0.295474	0.277483	0.305948
arahy.Tifrunner.gnm2.ann1.3CRQ59	brown	0.228409	-0.628087	-0.196977	-0.932489	-0.713648	-0.0222142	-0.0467633	0.591629	0.0577644
arahy.Tifrunner.gnm2.ann1.HE23UZ	blue	-0.0537822	-0.00527724	-0.870705	-0.241205	0.573307	0.918933	0.312341	0.683256	0.00399448
arahy.Tifrunner.gnm2.ann1.L3XFCU	blue	0.236803	0.391814	-0.900438	-0.133283	0.661226	0.718153	-0.139089	0.312904	-0.126959
arahy.Tifrunner.gnm2.ann1.P1LIF7	brown	-0.388937	0.470356	0.132509	0.929737	0.753696	0.216721	0.265044	-0.387855	-0.0986579
arahy.Tifrunner.gnm2.ann1.TZMQ1W	turquoise	-0.338321	0.405133	-0.36727	0.625778	0.982834	0.66234	0.371496	0.0583658	-0.0701512
arahy.Tifrunner.gnm2.ann1.H3TIY6	turquoise	-0.0900868	0.397262	-0.546103	0.270252	0.723514	0.462656	0.056967	0.122327	0.296436
arahy.Tifrunner.gnm2.ann1.XT6T0B	black	-0.293609	-0.366909	-0.623686	-0.322168	0.327187	0.847518	0.42108	0.836957	-0.392943
arahy.Tifrunner.gnm2.ann1.D2PEMM	turquoise	-0.218698	-0.759889	0.147506	-0.636121	-0.577353	-0.174372	0.189283	0.561714	0.466223
arahy.Tifrunner.gnm2.ann1.FED7TF	black	0.268605	0.68249	0.401452	0.6839	0.155358	-0.484102	-0.255267	-0.906922	0.172966
arahy.Tifrunner.gnm2.ann1.YNP00W	turquoise	0.0458908	0.508063	-0.747633	0.225678	0.900714	0.68904	0.0867176	0.177974	0.162157
arahy.Tifrunner.gnm2.ann1.Z25GSD	turquoise	-0.311902	0.358319	-0.426649	0.498662	0.945819	0.694661	0.305908	0.127976	-0.11344
arahy.Tifrunner.gnm2.ann1.FMXP0C	turquoise	-0.0638636	-0.740362	0.193078	-0.721994	-0.773171	-0.309801	-0.0095836	0.448327	0.313345
arahy.Tifrunner.gnm2.ann1.QW86C3	turquoise	0.488843	0.895436	-0.612669	0.335951	0.717232	0.337851	-0.316087	-0.361444	0.0484893
arahy.Tifrunner.gnm2.ann1.438FZB	brown	0.229929	0.879737	-0.0037086	0.737893	0.594347	-0.112388	-0.326077	-0.743053	-0.126848
arahy.Tifrunner.gnm2.ann1.GQZA4M	turquoise	-0.477101	0.221667	-0.373627	0.556078	0.930467	0.788388	0.503077	0.224555	-0.191607
arahy.Tifrunner.gnm2.ann1.B8M078	green	0.0696294	-0.0307278	-0.704815	-0.2895	0.406845	0.786487	0.251779	0.552734	-0.0788903
arahy.Tifrunner.gnm2.ann1.WH3ZRH	blue	0.498419	0.775617	-0.740326	0.175129	0.689624	0.503273	-0.253659	-0.17197	-0.104388
arahy.Tifrunner.gnm2.ann1.YRQ04X	turquoise	-0.252384	0.420667	-0.43295	0.490637	0.917286	0.62805	0.2309	0.0589678	0.0237678
arahy.Tifrunner.gnm2.ann1.42EX8Y	blue	0.746891	0.730725	-0.797738	-0.137104	0.427071	0.320676	-0.440271	-0.13987	0.0937561
arahy.Tifrunner.gnm2.ann1.UC02TM	turquoise	-0.231601	0.172554	-0.629484	0.175398	0.819413	0.836368	0.382951	0.405043	0.143389
arahy.Tifrunner.gnm2.ann1.V08E5G	turquoise	-0.357307	0.370975	-0.385573	0.611846	0.960578	0.709537	0.392333	0.0837249	-0.0531491
arahy.Tifrunner.gnm2.ann1.7CMH8M	turquoise	-0.251433	0.464802	-0.28015	0.690966	0.89883	0.624663	0.403003	-0.0999929	0.0171813
arahy.Tifrunner.gnm2.ann1.SKY4YW	pink	0.392742	0.895193	-0.520866	0.407264	0.777262	0.252243	-0.313901	-0.391139	0.18004
arahy.Tifrunner.gnm2.ann1.68T27Q	yellow	-0.741213	-0.0811053	-0.0500742	0.592302	0.738763	0.612217	0.788497	0.305216	0.0678354
arahy.Tifrunner.gnm2.ann1.0UF999	turquoise	-0.292332	0.306565	-0.415704	0.488353	0.851108	0.759818	0.418955	0.123243	0.002168
arahy.Tifrunner.gnm2.ann1.3EP68E	blue	-0.418415	-0.0878863	0.838842	0.546465	-0.167676	-0.45877	0.0518159	-0.502782	-0.305744
arahy.Tifrunner.gnm2.ann1.7W72E0	turquoise	-0.16698	0.563946	-0.150912	0.78297	0.814804	0.471234	0.275952	-0.309635	-0.129121
arahy.Tifrunner.gnm2.ann1.BIP3BJ	yellow	0.883112	0.281942	-0.185867	-0.596256	-0.549484	-0.515753	-0.865721	-0.308662	0.133264
arahy.Tifrunner.gnm2.ann1.N1DX8X	brown	-0.109756	0.611309	0.357515	0.931535	0.50455	-0.161274	0.0507131	-0.724092	-0.00532927
arahy.Tifrunner.gnm2.ann1.K88V5Z	turquoise	0.0239868	-0.723384	0.207828	-0.755875	-0.85265	-0.342038	-0.0353903	0.399064	0.271554
arahy.Tifrunner.gnm2.ann1.50QZS1	grey	-0.326754	0.067115	-0.130999	0.200494	0.40808	0.137973	0.02178	0.149366	-0.101872
arahy.Tifrunner.gnm2.ann1.4PD0PP	black	-0.575159	-0.680651	-0.293315	-0.317252	0.115205	0.620193	0.600975	0.916964	-0.174452
arahy.Tifrunner.gnm2.ann1.R1PR4F	blue	-0.0803514	0.078864	0.858086	0.395693	-0.39626	-0.865407	-0.312214	-0.710648	-0.00273683
arahy.Tifrunner.gnm2.ann1.92517S	blue	-0.355845	0.0258824	0.896501	0.637787	-0.158293	-0.596379	-0.00296475	-0.632381	-0.24861
arahy.Tifrunner.gnm2.ann1.M3YU8S	yellow	-0.966892	-0.613288	0.346051	0.364217	0.231865	0.370037	0.918754	0.471624	-0.0532153
arahy.Tifrunner.gnm2.ann1.UB7VDX	turquoise	-0.0514838	-0.692214	0.127643	-0.620855	-0.637271	-0.168776	0.273161	0.498053	0.458921
arahy.Tifrunner.gnm2.ann1.WLLD0D	turquoise	-0.298454	0.403599	-0.389639	0.582581	0.960672	0.617549	0.389724	0.0827244	0.118007
arahy.Tifrunner.gnm2.ann1.P43UC4	blue	-0.322292	0.0411668	0.853947	0.619254	-0.14234	-0.537155	-0.0116165	-0.633906	-0.216658
novel.4845	brown	0.736321	0.103767	-0.676203	-0.805459	-0.229252	0.0732884	-0.45389	0.278121	0.289261
arahy.Tifrunner.gnm2.ann1.UGU74G	yellow	0.750563	-0.036204	-0.100754	-0.739955	-0.742576	-0.437954	-0.576791	-0.0843175	0.145001
arahy.Tifrunner.gnm2.ann1.9X1AFC	turquoise	-0.288229	0.220152	-0.515515	0.304601	0.849446	0.781687	0.297784	0.292956	-0.251337
arahy.Tifrunner.gnm2.ann1.HINR4A	green	0.182401	0.0286684	0.782157	0.110639	-0.639632	-0.944994	-0.365781	-0.66858	0.254484
arahy.Tifrunner.gnm2.ann1.UB10Y8	brown	-0.104691	0.641175	0.292855	0.894222	0.573663	-0.149746	0.0510293	-0.682301	0.157656
arahy.Tifrunner.gnm2.ann1.Y5JHRV	turquoise	-0.556307	0.0363714	-0.0770664	0.45918	0.600474	0.310693	0.359763	0.165257	0.327379
arahy.Tifrunner.gnm2.ann1.L21B75	turquoise	0.409284	-0.322378	0.238687	-0.694412	-0.900667	-0.637964	-0.52381	-0.0462878	0.140038
arahy.Tifrunner.gnm2.ann1.49JIZL	brown	0.565665	-0.143033	-0.650246	-0.843684	-0.288566	0.256214	-0.179484	0.489451	0.102344
arahy.Tifrunner.gnm2.ann1.ZDDP39	turquoise	-0.491142	0.228322	-0.317857	0.578476	0.926877	0.657735	0.502165	0.202456	0.0718359
arahy.Tifrunner.gnm2.ann1.NTJB5Y	blue	-0.585002	-0.384804	0.928276	0.489016	-0.280661	-0.401236	0.477106	-0.255851	-0.0642777
arahy.Tifrunner.gnm2.ann1.W5ECAN	blue	0.143398	0.2725	-0.870185	-0.140244	0.628948	0.796408	0.0781916	0.401255	0.0916713
arahy.Tifrunner.gnm2.ann1.NV1NE1	green	0.371071	0.138419	0.455086	-0.129022	-0.55163	-0.818921	-0.72398	-0.554727	-0.179973
arahy.Tifrunner.gnm2.ann1.M9WVP0	blue	0.0430927	0.162296	-0.753236	-0.116431	0.560342	0.829742	0.101934	0.415438	-0.420556
arahy.Tifrunner.gnm2.ann1.YL4K0N	blue	-0.159915	0.00319759	0.905509	0.428905	-0.39412	-0.761425	-0.187792	-0.679638	-0.121276
arahy.Tifrunner.gnm2.ann1.6A5V28	blue	-0.424206	-0.0624671	0.926006	0.648737	-0.171254	-0.532881	0.140457	-0.571442	-0.176288
arahy.Tifrunner.gnm2.ann1.0NDH2Q	blue	-0.627701	-0.331024	0.944355	0.529464	-0.224662	-0.487955	0.376831	-0.299435	0.0472372
arahy.Tifrunner.gnm2.ann1.0V6YW0	pink	0.600975	0.857729	-0.402377	0.30725	0.483236	0.144849	-0.360095	-0.524415	0.0608315
arahy.Tifrunner.gnm2.ann1.VHF2FI	blue	0.669669	0.254719	-0.892417	-0.620024	0.101207	0.439458	-0.340915	0.317056	0.0109092
arahy.Tifrunner.gnm2.ann1.V653BK	blue	-0.647142	-0.247438	0.872884	0.648076	-0.0625092	-0.283932	0.465174	-0.317276	-0.172394
arahy.Tifrunner.gnm2.ann1.12HWWY	brown	0.0405442	-0.623857	-0.410958	-0.858445	-0.389366	0.351455	0.135466	0.792129	-0.058299
arahy.Tifrunner.gnm2.ann1.D6BAN0	turquoise	0.109202	-0.561506	0.42993	-0.535408	-0.931907	-0.562888	-0.164805	0.0743097	-0.0188863
arahy.Tifrunner.gnm2.ann1.423KP5	blue	-0.0397885	0.367666	-0.613638	0.210309	0.750754	0.748469	0.0830995	0.156429	-0.282365
arahy.Tifrunner.gnm2.ann1.U8895U	turquoise	-0.395222	0.193624	-0.459486	0.435368	0.884615	0.746127	0.551631	0.316677	0.203284
arahy.Tifrunner.gnm2.ann1.SFYS5E	blue	0.320339	0.766001	-0.679211	0.294073	0.799823	0.479522	-0.241078	-0.157216	-0.197958
arahy.Tifrunner.gnm2.ann1.ZRCJ38	yellow	0.869788	0.429037	-0.664074	-0.509849	-0.0481765	0.123585	-0.53644	-0.0322826	-0.0921241
arahy.Tifrunner.gnm2.ann1.L5L12B	turquoise	-0.19364	0.561951	-0.298158	0.678716	0.961797	0.511261	0.22975	-0.15074	0.0267785
arahy.Tifrunner.gnm2.ann1.P0DDPN	blue	-0.317666	0.00547434	0.9194	0.60837	-0.201508	-0.675452	0.04789	-0.618632	-0.0142745
arahy.Tifrunner.gnm2.ann1.7N83Z4	blue	-0.380586	-0.455844	0.964424	0.191124	-0.603373	-0.662937	0.160979	-0.289982	-0.00311289
arahy.Tifrunner.gnm2.ann1.67HPDN	brown	0.384265	-0.400277	-0.346752	-0.906245	-0.599966	-0.0729863	-0.261169	0.497266	0.0563084
arahy.Tifrunner.gnm2.ann1.1XI841	yellow	0.966586	0.692515	-0.571032	-0.331931	0.00664025	-0.114244	-0.805403	-0.347245	0.0257999
arahy.Tifrunner.gnm2.ann1.F5HUEH	blue	-0.442417	0.0524859	0.778427	0.733309	0.0467294	-0.459185	0.194793	-0.508658	-0.0800302
arahy.Tifrunner.gnm2.ann1.PATW5L	blue	0.0605819	-0.0436556	0.820546	0.180065	-0.561013	-0.884937	-0.173262	-0.576898	0.220671
arahy.Tifrunner.gnm2.ann1.A21TQ1	red	-0.435844	-0.175634	-0.339909	0.174127	0.516485	0.677593	0.725395	0.526759	0.313241
arahy.Tifrunner.gnm2.ann1.LSA08Y	yellow	0.916609	0.562858	-0.361557	-0.363278	-0.148342	-0.32712	-0.721755	-0.354549	0.225053
novel.2004	turquoise	-0.453713	0.3651	-0.0562872	0.810812	0.859342	0.460611	0.417597	-0.121047	-0.238626
arahy.Tifrunner.gnm2.ann1.JFH67Q	turquoise	-0.23015	0.293343	-0.594843	0.356405	0.912877	0.85407	0.445732	0.285194	0.0852284
arahy.Tifrunner.gnm2.ann1.8RI6YW	blue	-0.372822	-0.276083	0.822985	0.24478	-0.378743	-0.705421	0.0632257	-0.293775	0.309566
arahy.Tifrunner.gnm2.ann1.51GDJ0	turquoise	-0.12199	-0.206671	-0.741282	-0.405287	0.390676	0.735865	0.318629	0.783248	0.251084
arahy.Tifrunner.gnm2.ann1.5434G2	turquoise	-0.26264	0.332646	-0.480811	0.425886	0.886269	0.604945	0.352114	0.200927	0.258104
arahy.Tifrunner.gnm2.ann1.GGS4HZ	blue	0.20626	-0.272546	0.664109	-0.269034	-0.874377	-0.882696	-0.308359	-0.34001	0.305734
arahy.Tifrunner.gnm2.ann1.052BLV	yellow	0.852458	0.680572	-0.18657	-0.0261355	-0.0821603	-0.274718	-0.57743	-0.597361	-0.0166104
arahy.Tifrunner.gnm2.ann1.X6CF9Y	red	0.621014	0.0566158	-0.144293	-0.630436	-0.516778	-0.492319	-0.713923	-0.0575182	-0.00711081
arahy.Tifrunner.gnm2.ann1.5V604V	blue	0.179269	0.0910135	-0.914877	-0.361369	0.489726	0.778035	0.158057	0.602447	0.235971
arahy.Tifrunner.gnm2.ann1.F795UE	turquoise	0.0804741	-0.629788	0.242122	-0.727752	-0.848698	-0.451506	-0.155873	0.286989	0.335699
arahy.Tifrunner.gnm2.ann1.IGA88J	brown	0.333642	-0.444133	-0.219271	-0.922015	-0.671786	-0.237096	-0.318255	0.451724	0.235136
arahy.Tifrunner.gnm2.ann1.R5ECF0	turquoise	-0.121162	0.363002	-0.515055	0.291938	0.774911	0.4657	0.198278	0.171459	0.461426
arahy.Tifrunner.gnm2.ann1.LS9ND1	blue	-0.625539	-0.167047	0.881071	0.712236	-0.0131609	-0.366761	0.448464	-0.37855	0.0540421
arahy.Tifrunner.gnm2.ann1.F6IICX	brown	-0.546509	0.32361	0.155155	0.911627	0.79088	0.319516	0.467957	-0.242788	0.054605
arahy.Tifrunner.gnm2.ann1.E2XQ4Y	yellow	0.941009	0.654503	-0.657271	-0.393627	0.0419872	-0.0615495	-0.779003	-0.23716	0.10403
arahy.Tifrunner.gnm2.ann1.DV7T6I	turquoise	0.262091	-0.311575	0.530651	-0.428842	-0.885714	-0.822267	-0.357913	-0.220105	0.37452
arahy.Tifrunner.gnm2.ann1.391TM2	blue	0.40357	0.701781	-0.782698	0.0825843	0.722632	0.497357	-0.318531	-0.0504417	-0.0823016
arahy.Tifrunner.gnm2.ann1.02FJ5F	blue	0.621223	0.68407	-0.599704	0.056022	0.452657	0.330954	-0.200958	-0.213457	0.107141
arahy.Tifrunner.gnm2.ann1.FDUH0H	brown	-0.065929	-0.794005	-0.0224376	-0.834453	-0.669249	-0.0809151	0.120683	0.678969	0.230345
arahy.Tifrunner.gnm2.ann1.SB181I	turquoise	0.18195	-0.177478	0.645562	-0.199543	-0.762798	-0.899367	-0.421025	-0.379784	0.0265188
arahy.Tifrunner.gnm2.ann1.30MQ01	black	0.120285	0.695689	0.387769	0.801244	0.294605	-0.410802	-0.222237	-0.879532	0.100317
arahy.Tifrunner.gnm2.ann1.MW07R7	blue	-0.351436	-0.76486	0.601584	-0.243667	-0.678492	-0.336577	0.420656	0.244122	0.258222
arahy.Tifrunner.gnm2.ann1.UME9CN	turquoise	-0.428364	0.28239	-0.300653	0.636493	0.895011	0.747556	0.494991	0.0918387	-0.174796
arahy.Tifrunner.gnm2.ann1.8ZK91E	pink	0.758623	0.918943	-0.197749	0.229652	0.191042	-0.304931	-0.765679	-0.765688	-0.133625
arahy.Tifrunner.gnm2.ann1.YVZ59D	turquoise	-0.552955	0.158418	-0.0237983	0.671734	0.773353	0.546624	0.559106	0.0341711	-0.134802
arahy.Tifrunner.gnm2.ann1.TH8K2R	green	-0.419184	0.0849653	-0.495939	0.35386	0.850495	0.91844	0.611879	0.424496	-0.202724
arahy.Tifrunner.gnm2.ann1.6M56FL	turquoise	0.268686	0.506941	-0.383618	0.0757616	0.456101	-0.019721	-0.285105	-0.118573	0.59387
arahy.Tifrunner.gnm2.ann1.UQ4UHV	turquoise	0.586346	-0.108304	-0.0388044	-0.720134	-0.712418	-0.547172	-0.655221	-0.0348268	0.276383
arahy.Tifrunner.gnm2.ann1.B128UN	brown	0.763045	0.196415	-0.699033	-0.695187	-0.15051	0.197914	-0.432419	0.188809	0.120783
arahy.Tifrunner.gnm2.ann1.JF0SCD	pink	0.590263	0.756731	-0.550554	0.0741145	0.37954	0.145014	-0.618363	-0.344638	-0.414962
arahy.Tifrunner.gnm2.ann1.1BB2MM	blue	0.471723	0.536502	-0.896889	-0.170445	0.600186	0.539183	-0.232517	0.168504	0.195053
arahy.Tifrunner.gnm2.ann1.KXLH0Y	turquoise	-0.11516	0.53854	-0.532122	0.496246	0.971372	0.65048	0.205039	0.0161151	0.148665
arahy.Tifrunner.gnm2.ann1.C42N0A	black	-0.0565935	-0.610394	-0.471951	-0.782187	-0.258277	0.466852	0.217409	0.842549	0.0130782
arahy.Tifrunner.gnm2.ann1.C3IVFD	blue	-0.312049	0.111625	0.846221	0.64617	-0.090013	-0.63109	-0.0761704	-0.660338	-0.149884
arahy.Tifrunner.gnm2.ann1.UJE6LN	turquoise	-0.0447357	0.578483	-0.605009	0.454536	0.977961	0.680488	0.140189	0.0261194	-0.0118623
arahy.Tifrunner.gnm2.ann1.EEIT90	turquoise	0.0948634	0.77298	-0.0979414	0.773747	0.712976	0.221445	-0.0586336	-0.572103	-0.309488
arahy.Tifrunner.gnm2.ann1.YZ1RNT	red	-0.800555	-0.65282	-0.0878492	0.0353789	0.276874	0.721666	0.880921	0.782324	-0.256178
arahy.Tifrunner.gnm2.ann1.6PB5HV	turquoise	-0.130497	0.587734	-0.414654	0.580169	0.957688	0.538178	0.0905014	-0.106596	-0.112692
arahy.Tifrunner.gnm2.ann1.RBYB13	black	-0.579098	-0.871563	-0.106714	-0.461528	-0.174346	0.415732	0.589493	0.923376	-0.0403635
arahy.Tifrunner.gnm2.ann1.G39DTN	blue	0.721384	0.716615	-0.789428	-0.110534	0.426619	0.316585	-0.425874	-0.126398	0.0247993
arahy.Tifrunner.gnm2.ann1.TVTZ4P	brown	-0.303281	0.543783	0.221403	0.94482	0.732992	0.0843239	0.225923	-0.512881	0.092083
arahy.Tifrunner.gnm2.ann1.XGFC55	turquoise	-0.0381126	0.395595	-0.769836	0.197212	0.891593	0.785307	0.219229	0.304313	0.121228
arahy.Tifrunner.gnm2.ann1.10JCRR	turquoise	0.398975	-0.0245066	0.609188	-0.164699	-0.785628	-0.905832	-0.457239	-0.531187	0.071511
arahy.Tifrunner.gnm2.ann1.EG4IG2	turquoise	0.727065	0.0224878	-0.16422	-0.757468	-0.657291	-0.528152	-0.735726	-0.067511	0.326353
arahy.Tifrunner.gnm2.ann1.U40QST	black	0.581887	0.845528	0.110428	0.459264	0.138743	-0.443111	-0.571489	-0.89343	-0.0569768
arahy.Tifrunner.gnm2.ann1.MVQ7LV	black	-0.323156	-0.762921	-0.295004	-0.598797	-0.18511	0.523511	0.496082	0.924613	-0.241335
arahy.Tifrunner.gnm2.ann1.B6RQCR	blue	-0.402046	-0.246771	0.946294	0.398668	-0.390183	-0.62517	0.0493061	-0.448204	-0.189446
arahy.Tifrunner.gnm2.ann1.YR2ABN	blue	-0.702464	-0.762653	0.766415	0.101191	-0.429791	-0.228041	0.597748	0.202376	-0.115692
arahy.Tifrunner.gnm2.ann1.81VLYB	yellow	-0.354813	0.213385	-0.211411	0.434894	0.721423	0.522948	0.189862	0.0756646	-0.413248
arahy.Tifrunner.gnm2.ann1.73HB7C	turquoise	-0.149479	0.472656	-0.448603	0.555175	0.903231	0.737637	0.350847	0.000974307	-0.166396
arahy.Tifrunner.gnm2.ann1.V7KTJ4	turquoise	-0.0675494	0.580332	-0.348201	0.599248	0.816517	0.566566	0.089202	-0.205787	-0.420699
arahy.Tifrunner.gnm2.ann1.XDH59H	brown	0.017109	0.683619	0.209428	0.852391	0.50882	-0.0865628	-0.00646893	-0.719576	0.116829
arahy.Tifrunner.gnm2.ann1.I7DA1M	turquoise	-0.518663	-0.0142938	-0.39226	0.349591	0.781665	0.815465	0.685434	0.441117	0.22485
arahy.Tifrunner.gnm2.ann1.8Y7GXP	blue	0.437664	0.452539	-0.946983	-0.269401	0.53904	0.606145	-0.271431	0.255633	0.0323042
arahy.Tifrunner.gnm2.ann1.QNV263	blue	0.541369	0.512953	-0.87738	-0.183435	0.492834	0.606221	-0.200044	0.139293	-0.185583
arahy.Tifrunner.gnm2.ann1.7I08U9	yellow	0.939902	0.454812	-0.224206	-0.470218	-0.423123	-0.499451	-0.90081	-0.430423	0.164244
arahy.Tifrunner.gnm2.ann1.WJ1QS5	yellow	0.967729	0.595439	-0.41644	-0.404238	-0.184357	-0.277435	-0.87547	-0.396743	0.0216914
arahy.Tifrunner.gnm2.ann1.0E54W0	blue	-0.319443	-0.568556	0.842792	-0.0885409	-0.728158	-0.712141	0.0406908	-0.116449	0.149594
arahy.Tifrunner.gnm2.ann1.DN7S30	green	-0.668606	-0.486792	-0.230298	0.0422741	0.360918	0.685193	0.792233	0.722575	0.218765
arahy.Tifrunner.gnm2.ann1.FWU2WP	yellow	0.918269	0.618201	-0.575351	-0.335527	0.0210848	-0.0113897	-0.610891	-0.268458	0.180683
arahy.Tifrunner.gnm2.ann1.A6G0ZJ	yellow	-0.617496	-0.779266	0.485418	-0.0781384	-0.348698	-0.0927586	0.681079	0.437326	0.283047
arahy.Tifrunner.gnm2.ann1.U3Z2PN	turquoise	-0.710368	-0.0458311	0.0223601	0.6349	0.70585	0.637221	0.718212	0.187789	-0.249817
arahy.Tifrunner.gnm2.ann1.14I9QE	turquoise	0.144723	0.457398	-0.63371	0.239723	0.696347	0.7325	0.189334	0.067441	-0.0483481
arahy.Tifrunner.gnm2.ann1.G0S5C3	turquoise	-0.20558	0.46839	-0.331115	0.601161	0.874753	0.542032	0.236019	-0.0439584	-0.314959
arahy.Tifrunner.gnm2.ann1.R1HH90	black	0.125328	0.696308	0.425491	0.766523	0.274171	-0.507855	-0.324652	-0.896224	0.0563589
arahy.Tifrunner.gnm2.ann1.8GXM4F	brown	-0.16754	-0.723717	-0.0150953	-0.683583	-0.530303	-0.0689498	0.206064	0.643222	0.470975
arahy.Tifrunner.gnm2.ann1.Y08NEP	turquoise	-0.0556813	0.544892	-0.599553	0.441743	0.969702	0.691615	0.197576	0.0542262	0.100897
arahy.Tifrunner.gnm2.ann1.VTP8RR	yellow	-0.815753	-0.193482	0.346541	0.674539	0.442976	0.375466	0.690265	0.061886	-0.300454
arahy.Tifrunner.gnm2.ann1.YY5SX5	blue	-0.491081	-0.32016	0.829339	0.428248	-0.25017	-0.321626	0.354236	-0.283071	-0.0783616
arahy.Tifrunner.gnm2.ann1.0DG4WJ	green	0.224758	-0.185327	0.578476	-0.264055	-0.768278	-0.758146	-0.479203	-0.376974	-0.0873714
arahy.Tifrunner.gnm2.ann1.SN4UZH	green	0.0672643	-0.085295	0.84953	0.106605	-0.646171	-0.90893	-0.293386	-0.595203	0.0903045
arahy.Tifrunner.gnm2.ann1.W2V9C7	brown	0.0713635	0.690473	-0.0574541	0.720112	0.61836	0.22984	-0.0280633	-0.555723	-0.247197
arahy.Tifrunner.gnm2.ann1.C60K2U	turquoise	0.53096	-0.225844	0.102916	-0.752202	-0.823716	-0.628071	-0.552922	-0.015194	0.280725
arahy.Tifrunner.gnm2.ann1.LA756D	blue	0.294502	0.329076	-0.965019	-0.278641	0.580856	0.670151	-0.121897	0.418162	0.110994
arahy.Tifrunner.gnm2.ann1.E3ZYJT	blue	-0.0232441	0.172561	0.371823	0.437201	0.0668328	-0.161071	0.280565	-0.400426	0.461686
arahy.Tifrunner.gnm2.ann1.WYW97W	yellow	-0.907408	-0.792297	0.522647	0.132248	-0.120663	0.0658273	0.743831	0.456985	0.108597
arahy.Tifrunner.gnm2.ann1.W37VG6	turquoise	-0.247607	0.208612	-0.561316	0.23354	0.846676	0.69939	0.361888	0.366627	0.184137
arahy.Tifrunner.gnm2.ann1.7MK8W0	red	0.631274	0.871444	-0.285793	0.202597	0.287703	-0.218862	-0.811036	-0.646437	-0.144123
arahy.Tifrunner.gnm2.ann1.MIX90M	yellow	0.86767	0.805924	-0.666824	-0.138649	0.288904	0.0672074	-0.655248	-0.33074	0.109369
arahy.Tifrunner.gnm2.ann1.YX2WX2	turquoise	0.0382393	-0.641364	0.395995	-0.573522	-0.847572	-0.473846	0.0746835	0.223106	0.300889
arahy.Tifrunner.gnm2.ann1.Y24I4W	turquoise	-0.299977	0.422748	-0.198133	0.738294	0.851249	0.565992	0.385733	-0.112262	-0.245264
arahy.Tifrunner.gnm2.ann1.YJ1J9B	grey	-0.219387	-0.00165586	-0.413272	0.15854	0.485091	0.753566	0.489032	0.332256	-0.000392944
arahy.Tifrunner.gnm2.ann1.IM6RX7	turquoise	-0.20055	0.270812	-0.393965	0.262949	0.728213	0.396036	0.212154	0.177893	0.535942
arahy.Tifrunner.gnm2.ann1.9GGB7F	brown	0.688546	0.226459	-0.625574	-0.507488	-0.0624959	0.234235	-0.233011	0.159899	-0.04961
arahy.Tifrunner.gnm2.ann1.T5D8XB	grey	-0.273639	-0.368789	0.0542493	-0.195771	-0.160679	0.176061	0.0524828	0.255142	-0.391305
arahy.Tifrunner.gnm2.ann1.P96X61	black	-0.258307	-0.496666	-0.614206	-0.517704	0.137619	0.753334	0.342707	0.911873	-0.248953
arahy.Tifrunner.gnm2.ann1.MAQ2UP	turquoise	-0.234134	-0.580763	0.361246	-0.228851	-0.441969	-0.149187	0.47024	0.295576	0.172817
arahy.Tifrunner.gnm2.ann1.FH5FW8	turquoise	-0.0926738	-0.704363	0.167185	-0.619353	-0.647421	-0.180059	0.221693	0.461712	0.5287
arahy.Tifrunner.gnm2.ann1.E2X1XL	yellow	0.90596	0.73733	-0.331642	-0.146145	-0.00131909	-0.280325	-0.737339	-0.544557	0.269567
arahy.Tifrunner.gnm2.ann1.K8VWCH	pink	0.507048	0.889351	-0.267628	0.4336	0.466022	-0.0380226	-0.488483	-0.62134	-0.233629
arahy.Tifrunner.gnm2.ann1.ISP7XM	blue	-0.224558	0.110099	0.893283	0.63974	-0.195847	-0.644635	0.00744617	-0.728006	0.00765563
arahy.Tifrunner.gnm2.ann1.9E5BV9	yellow	-0.503619	0.141827	-0.34714	0.493473	0.889636	0.733846	0.601418	0.296223	0.142482
arahy.Tifrunner.gnm2.ann1.TA9010	blue	0.54154	0.662944	-0.804952	-0.114831	0.558781	0.331654	-0.469545	-0.0269611	0.159486
arahy.Tifrunner.gnm2.ann1.G0VFWB	blue	-0.454551	-0.00678523	0.86059	0.690882	-0.0619387	-0.445438	0.121048	-0.56324	-0.300477
arahy.Tifrunner.gnm2.ann1.XUXX3P	blue	0.0952763	0.317034	-0.85643	-0.0823938	0.687082	0.74648	-0.0678971	0.369117	-0.195691
arahy.Tifrunner.gnm2.ann1.WI4YKF	turquoise	-0.561648	0.07391	-0.223266	0.521197	0.77705	0.746897	0.520995	0.220223	-0.301467
arahy.Tifrunner.gnm2.ann1.VG3SGX	blue	0.187022	0.435962	-0.903478	-0.00359626	0.771319	0.801563	0.013928	0.303082	-0.0984477
arahy.Tifrunner.gnm2.ann1.B47L6X	grey	-0.18408	-0.42004	-0.151822	-0.254982	-0.10066	0.343295	0.397038	0.522691	-0.453607
arahy.Tifrunner.gnm2.ann1.ZFC78D	turquoise	-0.470664	0.345579	-0.150518	0.778549	0.927619	0.57316	0.494184	-0.0299981	-0.100303
arahy.Tifrunner.gnm2.ann1.63KD8W	brown	-0.348622	0.455552	0.259066	0.944426	0.6782	0.167149	0.347545	-0.469041	-0.0881238
arahy.Tifrunner.gnm2.ann1.L2Y6DG	blue	0.162244	0.093672	-0.701044	-0.351435	0.344073	0.436021	-0.180105	0.447101	-0.110534
arahy.Tifrunner.gnm2.ann1.EIK56R	pink	-0.584765	-0.866175	0.399697	-0.197899	-0.393426	0.120512	0.728236	0.530752	0.0396132
novel.979	yellow	-0.766237	-0.061146	0.20113	0.685855	0.599196	0.420103	0.575858	0.0727296	-0.391432
arahy.Tifrunner.gnm2.ann1.5ECK1G	pink	-0.460363	-0.879915	0.424465	-0.362951	-0.656697	-0.0823374	0.342032	0.446632	-0.31091
arahy.Tifrunner.gnm2.ann1.8D109F	turquoise	0.327831	0.591134	-0.608386	0.105813	0.653834	0.302832	-0.136354	-0.0300031	0.477397
arahy.Tifrunner.gnm2.ann1.XF1D9V	turquoise	-0.502746	0.110626	-0.40077	0.422091	0.856576	0.807407	0.468459	0.325306	-0.166921
arahy.Tifrunner.gnm2.ann1.MZ7XDG	turquoise	-0.0909764	0.223698	-0.417402	0.162953	0.536151	0.3134	0.206887	0.207674	0.506168
arahy.Tifrunner.gnm2.ann1.W1VDQY	turquoise	-0.196498	0.499918	-0.438826	0.611765	0.957494	0.657409	0.347915	-0.00268131	0.0607397
arahy.Tifrunner.gnm2.ann1.RUK088	blue	-0.211576	-0.0385635	0.932197	0.458478	-0.368915	-0.753275	-0.0143421	-0.624327	0.043605
arahy.Tifrunner.gnm2.ann1.I7WXBP	brown	0.209415	-0.552259	-0.387193	-0.939021	-0.515538	0.109701	-0.0318343	0.686959	0.307514
arahy.Tifrunner.gnm2.ann1.MGN1WG	blue	0.883713	0.565329	-0.76451	-0.472334	0.0859291	0.0970269	-0.653861	-0.0711081	0.171186
arahy.Tifrunner.gnm2.ann1.B8EIHK	brown	-0.612995	0.184285	0.415072	0.943322	0.572781	0.149774	0.546481	-0.316426	-0.0104218
novel.3424	blue	0.287064	0.358728	-0.829903	-0.126402	0.581924	0.744555	0.0237615	0.271672	0.021091
arahy.Tifrunner.gnm2.ann1.JHWM2T	yellow	0.809665	0.867924	-0.584615	-0.00471368	0.345896	0.0398384	-0.683236	-0.430072	-0.108584
arahy.Tifrunner.gnm2.ann1.LPXF14	red	0.406907	0.115698	0.196531	-0.28999	-0.534335	-0.667681	-0.805584	-0.374598	-0.222784
arahy.Tifrunner.gnm2.ann1.UHX5DQ	brown	-0.564371	0.0399484	0.501877	0.80395	0.334415	0.122196	0.459932	-0.312083	-0.363914
arahy.Tifrunner.gnm2.ann1.T1SZCK	brown	-0.820782	-0.244208	0.643112	0.666519	0.220966	-0.111034	0.55282	-0.0813658	0.0724225
arahy.Tifrunner.gnm2.ann1.YAZD4X	blue	-0.393462	-0.0247926	0.837504	0.617467	-0.11861	-0.429422	0.0877901	-0.550247	-0.390218
arahy.Tifrunner.gnm2.ann1.PFN41B	turquoise	-0.516525	0.310446	-0.0365169	0.796165	0.891656	0.482668	0.487421	-0.078357	0.0351943
arahy.Tifrunner.gnm2.ann1.9HF8SW	blue	-0.250938	-0.648516	0.640562	-0.3076	-0.715505	-0.547692	0.0871864	0.108401	0.088974
novel.238	green	-0.0685632	0.341778	0.716463	0.610637	-0.079549	-0.743334	-0.308406	-0.807527	0.0990467
arahy.Tifrunner.gnm2.ann1.LH51N9	blue	-0.150878	-0.500089	0.831381	-0.142719	-0.823682	-0.773677	-0.103914	-0.208381	-0.040091
arahy.Tifrunner.gnm2.ann1.7QC2VN	turquoise	0.377102	0.882152	-0.391193	0.486631	0.690321	0.211515	-0.329239	-0.508652	0.0486509
arahy.Tifrunner.gnm2.ann1.3DVS1U	pink	-0.614956	-0.915215	0.553422	-0.195568	-0.550605	-0.0528867	0.575357	0.4356	-0.142984
arahy.Tifrunner.gnm2.ann1.2JSS8R	pink	0.605003	0.840714	-0.568239	0.201795	0.562556	0.281157	-0.388278	-0.36888	-0.199351
arahy.Tifrunner.gnm2.ann1.A6R79F	pink	0.599585	0.790932	-0.428092	0.0675827	0.374102	-0.132755	-0.630941	-0.428951	0.429923
arahy.Tifrunner.gnm2.ann1.1NU69P	turquoise	-0.119128	0.610576	-0.43663	0.634548	0.986768	0.585861	0.201057	-0.106989	-0.0127407
arahy.Tifrunner.gnm2.ann1.2U5UH6	turquoise	-0.191767	0.0632666	-0.607054	0.0193997	0.685312	0.666284	0.384178	0.512374	0.360689
arahy.Tifrunner.gnm2.ann1.HFV7XQ	turquoise	-0.450864	0.129037	-0.486475	0.347432	0.877414	0.752663	0.459191	0.392225	0.135018
arahy.Tifrunner.gnm2.ann1.B25V59	grey	0.0963339	0.5191	-0.0731891	0.462875	0.48866	0.00527631	0.0863205	-0.347911	0.759511
arahy.Tifrunner.gnm2.ann1.SGG4FM	turquoise	-0.647193	0.129615	-0.059656	0.707113	0.859837	0.555921	0.623091	0.121262	0.0639418
arahy.Tifrunner.gnm2.ann1.6Q3TDD	turquoise	0.324065	0.833147	-0.482356	0.437089	0.715286	0.318181	-0.352731	-0.38946	-0.330879
arahy.Tifrunner.gnm2.ann1.D8AUH9	blue	-0.622951	-0.2933	0.911114	0.598575	-0.152409	-0.34345	0.439368	-0.313536	-0.218735
arahy.Tifrunner.gnm2.ann1.XKH52J	turquoise	-0.31552	0.273658	-0.525022	0.402059	0.941685	0.799221	0.401531	0.277961	-0.0549343
arahy.Tifrunner.gnm2.ann1.G9KXLY	turquoise	-0.151265	0.491797	-0.493883	0.527771	0.970899	0.675364	0.336121	0.0496434	0.14557
arahy.Tifrunner.gnm2.ann1.KTTP1X	turquoise	-0.0124848	0.707564	-0.115746	0.721489	0.729783	0.164779	-0.118773	-0.464695	-0.344124
arahy.Tifrunner.gnm2.ann1.MFVS6B	turquoise	-0.00874439	0.396881	-0.63427	0.161423	0.792749	0.546788	0.0996157	0.201421	0.443479
arahy.Tifrunner.gnm2.ann1.0Q6B9J	turquoise	-0.460265	0.133307	-0.378273	0.426642	0.844725	0.657703	0.55155	0.330171	0.243737
arahy.Tifrunner.gnm2.ann1.6SKF3D	turquoise	0.0174619	0.43635	-0.729989	0.209558	0.885953	0.753647	0.209449	0.23801	0.117544
arahy.Tifrunner.gnm2.ann1.V0WFIB	brown	0.121085	-0.663159	0.0576741	-0.859815	-0.795366	-0.266039	-0.156055	0.458261	-0.0123168
arahy.Tifrunner.gnm2.ann1.54SFA6	blue	-0.520063	-0.294838	0.976514	0.481195	-0.319967	-0.597093	0.268326	-0.381616	0.0831171
arahy.Tifrunner.gnm2.ann1.RJEI5H	turquoise	-0.0525852	0.463616	-0.394163	0.359437	0.773358	0.316169	0.0620558	-0.00555892	0.415952
arahy.Tifrunner.gnm2.ann1.VZVD9A	yellow	-0.773889	-0.61229	0.10531	0.0695105	0.163698	0.412426	0.759242	0.585437	0.353287
novel.2312	turquoise	-0.435153	0.281827	0.0611146	0.78432	0.74112	0.422651	0.535671	-0.165073	0.146518
arahy.Tifrunner.gnm2.ann1.Y7HUGW	black	-0.478298	-0.720391	-0.31631	-0.470901	-0.0125731	0.545267	0.489903	0.939865	-0.131776
arahy.Tifrunner.gnm2.ann1.18DP1Z	turquoise	-0.0581991	0.671517	-0.287951	0.649448	0.889011	0.300485	0.0703243	-0.270534	0.321665
arahy.Tifrunner.gnm2.ann1.DF4ABA	red	-0.480752	-0.611422	0.132184	-0.0779332	-0.074931	0.315791	0.820899	0.543101	0.196279
arahy.Tifrunner.gnm2.ann1.K5L3ZW	turquoise	-0.022005	0.545191	-0.564962	0.41847	0.909716	0.555389	0.1663	0.0407034	0.244356
arahy.Tifrunner.gnm2.ann1.NZB2J0	turquoise	-0.245608	0.362304	-0.420072	0.43151	0.884516	0.569893	0.209826	0.127122	-0.103228
arahy.Tifrunner.gnm2.ann1.PEW7PV	turquoise	-0.289065	0.334369	-0.344322	0.431812	0.843006	0.440279	0.2246	0.107033	0.268151
arahy.Tifrunner.gnm2.ann1.UK6EYH	blue	0.0597357	-0.275958	0.760249	-0.116908	-0.79108	-0.831726	-0.231792	-0.373658	-0.017664
arahy.Tifrunner.gnm2.ann1.Z6E1QU	turquoise	-0.215129	0.343526	-0.486831	0.379368	0.880061	0.590019	0.342076	0.191702	0.397266
arahy.Tifrunner.gnm2.ann1.6J3MKV	brown	0.0494917	0.791528	-0.0255149	0.754819	0.713892	-0.0334578	-0.166626	-0.607849	0.263108
arahy.Tifrunner.gnm2.ann1.LL4IHI	yellow	0.959847	0.524053	-0.444893	-0.419561	-0.193546	-0.175788	-0.704883	-0.298839	-0.0669005
arahy.Tifrunner.gnm2.ann1.C3HPWP	green	-0.218821	0.112611	-0.726278	0.104749	0.760768	0.885212	0.433134	0.526324	0.0396579
arahy.Tifrunner.gnm2.ann1.35SLR1	turquoise	-0.396258	-0.203811	-0.568638	-0.0924415	0.588818	0.769596	0.500716	0.717264	0.261093
arahy.Tifrunner.gnm2.ann1.I59WU7	turquoise	-0.145915	0.275017	-0.751936	0.137007	0.836608	0.805259	0.188882	0.387482	0.0227209
arahy.Tifrunner.gnm2.ann1.52U0T8	red	-0.926126	-0.630899	0.2623	0.294841	0.236695	0.455647	0.97238	0.537492	0.0529593
arahy.Tifrunner.gnm2.ann1.D236HJ	brown	-0.409203	0.317459	0.551103	0.95667	0.416672	-0.120018	0.346166	-0.570618	0.0249735
arahy.Tifrunner.gnm2.ann1.YSN9W3	turquoise	-0.506068	0.145135	-0.38341	0.512271	0.875322	0.80757	0.568099	0.290309	-0.0749732
arahy.Tifrunner.gnm2.ann1.P9EW5D	blue	-0.43179	-0.06457	0.845624	0.5787	-0.137239	-0.501474	0.0269084	-0.514988	-0.260415
arahy.Tifrunner.gnm2.ann1.ID57CI	yellow	0.649182	0.43692	-0.758024	-0.304489	0.211335	0.441668	-0.305916	0.0646192	-0.315275
arahy.Tifrunner.gnm2.ann1.P4N769	pink	-0.593283	-0.768812	0.617236	0.0112201	-0.4415	-0.0677946	0.635744	0.288285	-0.281031
novel.3998	turquoise	0.305451	0.641404	-0.726724	0.108222	0.751875	0.429181	-0.211814	0.000452152	0.302538
arahy.Tifrunner.gnm2.ann1.BFGT2Z	turquoise	0.0552743	-0.680754	-0.106896	-0.832216	-0.688557	-0.0297452	-0.0427173	0.575542	0.0517566
arahy.Tifrunner.gnm2.ann1.965PKQ	green	-0.263059	0.202236	-0.566173	0.265743	0.818566	0.852756	0.336369	0.334399	-0.388274
arahy.Tifrunner.gnm2.ann1.QHE7IT	blue	-0.532732	-0.317719	0.845011	0.483288	-0.225537	-0.385776	0.396182	-0.244158	-0.257013
arahy.Tifrunner.gnm2.ann1.XI4KKT	yellow	-0.821438	-0.239689	0.370186	0.650092	0.432432	0.33526	0.781993	0.122376	-0.241678
arahy.Tifrunner.gnm2.ann1.F7BECR	turquoise	-0.448898	0.244703	-0.219175	0.599796	0.882397	0.574031	0.548459	0.115609	0.274389
arahy.Tifrunner.gnm2.ann1.9FD3VR	brown	0.176115	0.584978	0.206408	0.512739	0.301657	-0.380868	-0.177052	-0.603403	0.38667
arahy.Tifrunner.gnm2.ann1.ZHBG52	brown	0.0810598	-0.571879	-0.234742	-0.855006	-0.562142	-0.022025	-0.208099	0.598494	-0.13114
arahy.Tifrunner.gnm2.ann1.6Z62DP	turquoise	-0.0632123	0.408692	-0.506642	0.268412	0.803557	0.44931	0.11194	0.130615	0.312097
arahy.Tifrunner.gnm2.ann1.QJ8247	blue	-0.475162	-0.650402	0.713483	-0.0159855	-0.531239	-0.439664	0.419798	0.10257	0.461449
arahy.Tifrunner.gnm2.ann1.Z8M29T	brown	-0.333054	0.34162	0.4663	0.83328	0.400231	-0.0767197	0.0745119	-0.567472	-0.45075
arahy.Tifrunner.gnm2.ann1.IF1UXG	turquoise	-0.30844	0.393862	-0.446159	0.530706	0.957784	0.695254	0.263789	0.10009	-0.139544
arahy.Tifrunner.gnm2.ann1.C5REQA	brown	0.812157	0.188081	-0.366637	-0.726028	-0.457072	-0.351397	-0.82366	-0.06065	0.0210443
arahy.Tifrunner.gnm2.ann1.R6IGW9	turquoise	0.336481	0.741219	-0.274613	0.37725	0.575081	0.0185049	-0.227745	-0.432004	0.596008
arahy.Tifrunner.gnm2.ann1.M3U15Z	turquoise	0.478227	-0.0882146	0.0340608	-0.618957	-0.650348	-0.631263	-0.580067	-0.0607156	0.508123
arahy.Tifrunner.gnm2.ann1.YET430	turquoise	0.321718	0.580678	-0.758541	0.0164169	0.654604	0.450559	-0.267816	0.0327252	0.31935
arahy.Tifrunner.gnm2.ann1.44QEU2	turquoise	-0.0419196	0.144582	-0.583733	-0.08637	0.559908	0.419106	0.0816655	0.393123	0.443292
arahy.Tifrunner.gnm2.ann1.G82VRY	blue	0.513165	0.843389	-0.569817	0.192627	0.571993	0.190939	-0.590083	-0.375053	-0.202546
arahy.Tifrunner.gnm2.ann1.TJ4WR0	grey	-0.0897936	-0.275666	-0.397789	-0.320113	0.0790734	0.468929	0.231022	0.574768	-0.524237
arahy.Tifrunner.gnm2.ann1.TRRP7J	turquoise	-0.271359	0.422377	-0.45526	0.524846	0.97833	0.657077	0.285787	0.0966973	0.0309122
arahy.Tifrunner.gnm2.ann1.MF538D	pink	-0.458254	-0.910769	-0.0801691	-0.589658	-0.343517	0.324904	0.524087	0.905747	-0.0456406
arahy.Tifrunner.gnm2.ann1.EZ06IQ	blue	-0.314237	0.111204	0.717433	0.618004	-0.0198394	-0.406474	-0.0738955	-0.594481	-0.420708
arahy.Tifrunner.gnm2.ann1.Y3WDI1	blue	-0.33779	-0.634618	0.473496	-0.134929	-0.492544	-0.174334	0.49448	0.222305	0.413241
arahy.Tifrunner.gnm2.ann1.39JKIG	blue	0.604584	0.0609615	-0.78498	-0.777229	-0.115965	0.210288	-0.364391	0.417268	0.330027
arahy.Tifrunner.gnm2.ann1.VNIF6J	turquoise	-0.123907	0.265446	-0.766063	0.0922521	0.810778	0.794331	0.145121	0.399605	-0.0149183
arahy.Tifrunner.gnm2.ann1.3B8Q14	grey	0.408923	0.670992	-0.0341352	0.290778	0.269604	-0.358454	-0.512916	-0.574459	0.35568
arahy.Tifrunner.gnm2.ann1.IME475	turquoise	0.277559	0.364498	-0.814797	-0.126944	0.631187	0.634274	0.0318446	0.312832	0.145342
arahy.Tifrunner.gnm2.ann1.45FXM1	yellow	0.854909	0.3152	-0.289381	-0.604669	-0.423665	-0.439092	-0.882163	-0.241334	0.174216
arahy.Tifrunner.gnm2.ann1.LJYJ4M	turquoise	0.00352955	0.51006	-0.666561	0.340528	0.923351	0.702532	0.229592	0.130581	0.216839
arahy.Tifrunner.gnm2.ann1.CV4FMG	blue	0.188305	-0.336659	-0.751266	-0.783114	-0.0480707	0.588916	0.112871	0.80232	0.0583363
arahy.Tifrunner.gnm2.ann1.HCVK6G	black	-0.634568	-0.857475	-0.11448	-0.358931	-0.0754025	0.575175	0.736619	0.9251	-0.16924
arahy.Tifrunner.gnm2.ann1.VHAI7W	pink	-0.635965	-0.949804	0.2011	-0.346541	-0.353427	0.256301	0.689826	0.762358	-0.171034
arahy.Tifrunner.gnm2.ann1.BYXC4Y	turquoise	0.318848	-0.210972	0.460112	-0.357471	-0.853644	-0.774399	-0.427729	-0.264806	-0.0617631
arahy.Tifrunner.gnm2.ann1.2UCE3W	turquoise	-0.484944	0.205512	-0.376899	0.544752	0.935561	0.793101	0.516386	0.246286	-0.167009
arahy.Tifrunner.gnm2.ann1.QAL1ZF	turquoise	0.0243693	0.279213	-0.716718	0.0349938	0.709664	0.644174	0.229406	0.351271	0.511794
arahy.Tifrunner.gnm2.ann1.XNR1AK	blue	-0.456863	-0.0770594	0.838281	0.598607	-0.113158	-0.419363	0.113789	-0.492385	-0.364565
arahy.Tifrunner.gnm2.ann1.85B94U	brown	0.114138	0.770856	0.205812	0.834698	0.489144	-0.160097	-0.211202	-0.806643	-0.209894
arahy.Tifrunner.gnm2.ann1.IH3VZP	black	-0.604935	-0.802473	-0.179387	-0.342332	-0.00916254	0.604551	0.777005	0.92606	0.101971
arahy.Tifrunner.gnm2.ann1.ZYC0YM	brown	-0.603388	0.162273	0.461282	0.926962	0.520065	0.145713	0.498548	-0.348739	-0.196282
arahy.Tifrunner.gnm2.ann1.LDSG15	blue	-0.683358	-0.19805	0.856448	0.665754	-0.0258131	-0.387409	0.325977	-0.341595	-0.0229979
arahy.Tifrunner.gnm2.ann1.0F111G	turquoise	-0.139455	0.64642	-0.22773	0.728341	0.896569	0.409167	0.0397658	-0.310846	-0.245196
arahy.Tifrunner.gnm2.ann1.9QT5JT	green	-0.290779	0.157828	-0.398111	0.415814	0.748912	0.821969	0.574425	0.251922	-0.246964
arahy.Tifrunner.gnm2.ann1.MGPQ7U	turquoise	-0.471481	0.235562	-0.224862	0.662066	0.867251	0.656084	0.616879	0.106378	0.147312
arahy.Tifrunner.gnm2.ann1.SYQX0D	blue	-0.453331	-0.407107	0.910981	0.279832	-0.452892	-0.529123	0.179792	-0.265533	-0.35432
arahy.Tifrunner.gnm2.ann1.RD18JJ	pink	0.595054	0.891641	-0.664857	0.196994	0.63471	0.267072	-0.462803	-0.334801	-0.0337806
arahy.Tifrunner.gnm2.ann1.VYR2NH	turquoise	-0.134308	0.401128	-0.559433	0.344168	0.907689	0.632388	0.246212	0.185123	0.15267
arahy.Tifrunner.gnm2.ann1.N8P1ZJ	turquoise	0.253797	0.732732	-0.0234809	0.537032	0.415621	-0.0956805	-0.468005	-0.661352	-0.297897
arahy.Tifrunner.gnm2.ann1.S0X8F9	blue	-0.216768	-0.0138043	0.923591	0.489485	-0.347986	-0.695041	-0.070033	-0.663794	-0.11293
arahy.Tifrunner.gnm2.ann1.37A62C	turquoise	-0.328335	0.0492624	-0.587628	0.0897864	0.750996	0.728983	0.339456	0.506063	0.211964
arahy.Tifrunner.gnm2.ann1.YBT00D	turquoise	0.130815	-0.281166	0.706028	-0.215011	-0.85818	-0.822795	-0.385247	-0.36999	-0.20061
arahy.Tifrunner.gnm2.ann1.3962T8	turquoise	-0.253627	0.315714	-0.577253	0.341187	0.8819	0.722986	0.295588	0.260432	0.0338563
arahy.Tifrunner.gnm2.ann1.5HZ0SA	turquoise	0.0640065	0.80756	-0.237387	0.756165	0.841204	0.262033	-0.0369662	-0.470171	-0.00268396
arahy.Tifrunner.gnm2.ann1.3VS4JG	yellow	-0.71827	-0.121239	0.250754	0.658708	0.519227	0.408767	0.747101	0.0996261	-0.282822
arahy.Tifrunner.gnm2.ann1.RRB9FM	turquoise	-0.258532	0.415342	-0.398518	0.539862	0.950946	0.591685	0.324512	0.0744407	0.108633
novel.1646	blue	-0.404188	-0.0233591	0.913414	0.63953	-0.151709	-0.589262	0.0686024	-0.582624	-0.204393
arahy.Tifrunner.gnm2.ann1.9R1925	pink	-0.535279	-0.970843	0.442676	-0.408043	-0.627028	-0.107029	0.481715	0.568179	-0.0531931
arahy.Tifrunner.gnm2.ann1.2H77W4	green	-0.182313	-0.0356385	-0.691108	-0.128584	0.588252	0.867229	0.302928	0.588349	-0.0962337
novel.5006	brown	-0.0689748	0.693544	0.2334	0.929235	0.617535	-0.0659392	0.0224027	-0.705718	0.0216254
[truncated: 6,001 more rows]
